# Supplementary material for: The RNA editing landscape in acute myeloid leukemia reveals associations with disease mutations and clinical outcome
Source: iScience. 2022 Nov 17;25(12):105622. doi: 10.1016/j.isci.2022.105622 (PMC9713371; doi:10.1016/j.isci.2022.105622)
Supplement: Table S1. List of RDDs in AML — A) List of RDDs in TCGA-AML. B) List of exonic RDDs. C) Overlap of AML RDDs with Han.et al. 2015, related to STAR Methods and Figure 2. [file mmc2.xlsx]

## Sheet: TableS1a
Chromosome	Position	Recurrence	RefBase	AltBase	SampleIDs	TotalReads	AltReads	RDD-Ratio	Alu/NonAlu	Location	Gene
chr1	740856	10	T	C	2915,2849,2908,2880,2805,2858,2811,3012,2867,2949,	8,16,9,8,7,10,24,19,14,10,	2,4,6,3,2,3,4,4,3,5,	0.250,0.250,0.667,0.375,0.286,0.300,0.167,0.211,0.214,0.500,	Alu	ncRNA_intronic	RP5-857K21.4
chr1	749347	5	T	C	2808,2846,3002,2818,2885,	2,4,2,5,5,	1,2,1,3,2,	0.500,0.500,0.500,0.600,0.400,	Alu	ncRNA_intronic	RP5-857K21.4
chr1	759088	5	T	C	2924,2928,2826,2916,2920,	5,7,14,8,11,	4,3,4,4,3,	0.800,0.429,0.286,0.500,0.273,	NonAlu	ncRNA_intronic	RP5-857K21.4
chr1	1098290	6	T	C	2869,2875,2821,2853,2919,2862,	3,1,3,3,3,2,	2,1,2,2,2,2,	0.667,1.000,0.667,0.667,0.667,1.000,	Alu	intronic	C1orf159
chr1	1098820	10	T	C	2872,3009,2874,2869,3012,2975,2935,2901,2920,2938,	2,4,1,4,4,1,2,7,4,3,	2,3,1,2,3,1,2,7,2,3,	1.000,0.750,1.000,0.500,0.750,1.000,1.000,1.000,0.500,1.000,	Alu	intronic	C1orf159
chr1	1100034	6	T	C	2943,2941,2929,2846,2987,2921,	7,4,4,2,3,5,	2,2,2,2,2,2,	0.286,0.500,0.500,1.000,0.667,0.400,	Alu	intronic	C1orf159
chr1	1101317	5	T	C	2841,2808,2899,2817,2842,	3,3,5,2,2,	2,3,3,2,2,	0.667,1.000,0.600,1.000,1.000,	Alu	intronic	C1orf159
chr1	1105475	7	T	C	2851,2845,2942,2931,2940,2920,2949,	4,2,3,2,2,6,2,	3,2,2,2,2,2,2,	0.750,1.000,0.667,1.000,1.000,0.333,1.000,	Alu	intronic	C1orf159
chr1	1112806	9	T	C	2928,2858,2884,2995,2991,2883,2901,2891,2881,	8,3,4,4,5,5,5,6,5,	4,3,3,3,3,3,4,3,3,	0.500,1.000,0.750,0.750,0.600,0.600,0.800,0.500,0.600,	NonAlu	intronic	C1orf159
chr1	1112951	6	T	C	2872,2865,2979,2935,2940,2895,	3,2,2,3,3,4,	2,2,2,2,2,2,	0.667,1.000,1.000,0.667,0.667,0.500,	Alu	intronic	C1orf159
chr1	1221498	103	T	C	2872,2915,2971,2830,2927,2873,2849,2908,2835,2943,2865,2847,2819,2952,2992,2851,2815,2841,2928,2880,2805,2894,2858,2856,2811,2999,2941,2882,2946,2892,2983,2998,2930,2932,2898,2874,2845,2956,2990,2934,2995,2979,2821,2937,2844,2970,2853,2942,3012,2867,2929,2965,3001,2975,2991,3002,2976,2931,2863,2944,2933,2994,2935,2900,2925,2918,2981,2917,2814,2899,2817,2877,2859,2996,2890,2984,2820,2940,2843,2939…	15,10,12,13,16,12,13,11,13,25,12,13,6,17,17,24,14,17,27,9,9,15,16,23,16,11,14,16,11,7,7,15,16,16,14,7,20,12,12,19,11,24,22,9,15,11,6,9,16,13,17,5,11,5,17,16,5,17,7,16,9,18,19,11,17,13,6,13,6,9,9,8,13,10,13,2,23,5,8,12,20,6,4,12,11,12,15,11,23,17,8,8,21,8,33,7,15,18,13,11,11,10,20,	5,4,3,4,12,5,4,9,4,17,7,5,2,8,4,6,8,7,13,3,5,4,7,9,14,4,5,7,5,5,3,7,4,8,9,3,7,4,4,7,6,6,12,3,3,9,3,3,4,5,6,2,7,2,5,9,3,8,2,7,4,4,9,3,7,8,4,4,2,4,5,3,3,4,7,2,6,2,4,3,10,1,1,4,7,5,10,5,9,6,4,7,9,3,16,2,5,6,3,3,6,8,9,	0.333,0.400,0.250,0.308,0.750,0.417,0.308,0.818,0.308,0.680,0.583,0.385,0.333,0.471,0.235,0.250,0.571,0.412,0.481,0.333,0.556,0.267,0.438,0.391,0.875,0.364,0.357,0.438,0.455,0.714,0.429,0.467,0.250,0.500,0.643,0.429,0.350,0.333,0.333,0.368,0.545,0.250,0.545,0.333,0.200,0.818,0.500,0.333,0.250,0.385,0.353,0.400,0.636,0.400,0.294,0.562,0.600,0.471,0.286,0.438,0.444,0.222,0.474,0.273,0.412,0.615,0.6…	Alu	intronic	SDF4
chr1	1221502	86	T	C	2872,2915,2924,2927,2873,2878,2908,2835,2943,2865,2847,2819,2952,2851,2841,2928,2805,2858,2856,2811,2941,2950,2882,2946,2892,2983,2998,2930,2932,2898,2889,2990,2934,2995,2979,2823,2821,2826,2937,2844,2970,2942,3012,2867,2965,2991,3002,2863,2944,2933,2994,2935,2900,2925,2918,3007,2911,2981,2917,2814,2817,3000,2916,2996,2890,2843,2939,2888,2857,2977,2959,2822,2897,2866,2818,2901,2987,2948,2891,2920…	15,9,31,19,12,5,9,13,24,12,15,6,20,24,18,26,9,19,21,18,15,12,16,11,7,8,15,14,16,17,13,14,20,11,26,13,20,3,10,17,13,10,16,12,5,14,18,8,15,10,17,23,9,19,17,15,9,6,12,6,11,14,15,8,12,6,14,23,6,6,14,9,11,17,10,7,8,22,8,34,14,16,16,12,10,17,	5,3,10,16,5,2,9,5,14,7,5,2,5,5,5,11,3,6,10,13,4,5,7,5,4,3,6,4,10,10,5,5,10,4,11,3,10,2,4,5,6,1,7,4,3,7,8,3,7,2,8,10,3,5,8,4,5,3,4,3,4,3,6,4,5,4,3,10,3,4,4,5,4,5,3,3,3,10,2,23,9,9,5,8,5,5,	0.333,0.333,0.323,0.842,0.417,0.400,1.000,0.385,0.583,0.583,0.333,0.333,0.250,0.208,0.278,0.423,0.333,0.316,0.476,0.722,0.267,0.417,0.438,0.455,0.571,0.375,0.400,0.286,0.625,0.588,0.385,0.357,0.500,0.364,0.423,0.231,0.500,0.667,0.400,0.294,0.462,0.100,0.438,0.333,0.600,0.500,0.444,0.375,0.467,0.200,0.471,0.435,0.333,0.263,0.471,0.267,0.556,0.500,0.333,0.500,0.364,0.214,0.400,0.500,0.417,0.667,0.2…	Alu	intronic	SDF4
chr1	1222080	6	T	C	2927,2928,2898,2875,2888,2949,	12,13,13,15,16,12,	5,4,3,4,4,6,	0.417,0.308,0.231,0.267,0.250,0.500,	NonAlu	intronic	SDF4
chr1	1263958	6	T	C	2908,2928,2988,2894,2918,2891,	3,5,4,4,6,6,	2,2,3,2,2,2,	0.667,0.400,0.750,0.500,0.333,0.333,	Alu	intronic	UBE2J2
chr1	1265799	18	T	C	2819,2992,3009,2874,2990,2821,2844,2867,2975,2980,2996,2810,2813,2871,2861,2987,2881,2839,	4,4,4,9,4,12,5,2,11,3,7,6,4,5,6,2,4,5,	2,2,3,4,3,9,3,2,6,3,5,2,3,3,3,1,3,2,	0.500,0.500,0.750,0.444,0.750,0.750,0.600,1.000,0.545,1.000,0.714,0.333,0.750,0.600,0.500,0.500,0.750,0.400,	Alu	intronic	UBE2J2
chr1	1280065	18	A	G	2830,2849,2847,2882,2930,2932,2898,2990,2875,2886,3002,2931,2877,2888,2822,2897,2936,2949,	3,6,7,3,6,4,5,3,6,6,4,2,3,1,6,3,7,3,	3,4,2,3,3,2,4,3,3,4,2,2,3,1,5,2,3,3,	1.000,0.667,0.286,1.000,0.500,0.500,0.800,1.000,0.500,0.667,0.500,1.000,1.000,1.000,0.833,0.667,0.429,1.000,	Alu	ncRNA_intronic	LINC01786
chr1	1316800	80	T	C	2872,2840,2915,2924,2943,2865,2847,2952,2928,2880,2805,2988,2811,2999,2941,2973,2882,2946,2930,2932,2898,2889,2874,2990,2825,2934,2979,3011,2844,2942,3012,2867,2929,2846,3001,2975,3002,2912,2976,2931,2863,2944,2935,2900,2925,3007,2913,2981,2814,2899,2859,2916,2996,2890,2820,2939,2888,2955,2959,2883,2810,2813,2897,2871,2818,2861,2919,2948,2891,2920,2842,2914,2921,2862,2806,2982,2949,2893,2938,2836,	15,15,13,17,11,7,10,26,16,8,10,19,19,13,25,12,20,13,28,15,13,14,7,14,12,14,35,12,12,9,12,8,12,8,14,12,9,8,12,22,15,12,10,8,22,13,14,3,12,14,9,5,18,9,15,16,17,6,5,11,18,9,7,13,10,18,24,22,4,28,7,4,19,11,9,10,10,18,13,12,	5,5,5,5,3,3,6,10,10,3,3,7,16,6,12,5,8,7,6,4,8,5,3,6,6,5,11,3,5,6,6,3,4,5,6,8,4,5,5,9,8,6,4,4,9,6,5,2,5,5,4,4,8,5,4,7,5,2,3,4,7,3,2,7,4,4,9,6,2,13,3,2,5,4,5,4,4,8,6,2,	0.333,0.333,0.385,0.294,0.273,0.429,0.600,0.385,0.625,0.375,0.300,0.368,0.842,0.462,0.480,0.417,0.400,0.538,0.214,0.267,0.615,0.357,0.429,0.429,0.500,0.357,0.314,0.250,0.417,0.667,0.500,0.375,0.333,0.625,0.429,0.667,0.444,0.625,0.417,0.409,0.533,0.500,0.400,0.500,0.409,0.462,0.357,0.667,0.417,0.357,0.444,0.800,0.444,0.556,0.267,0.438,0.294,0.333,0.600,0.364,0.389,0.333,0.286,0.538,0.400,0.222,0.3…	Alu	intronic	INTS11
chr1	1316802	34	T	C	2872,2915,2943,2928,2880,2811,2999,2941,2973,2882,2932,2898,2874,2844,3012,2867,2846,2975,2863,2944,2900,2981,2916,2996,2820,2939,2955,2813,2897,2920,2914,2982,2949,2938,	14,14,11,15,7,19,12,27,11,20,15,13,8,12,9,8,7,12,16,12,6,3,4,18,15,15,6,9,8,28,4,10,11,13,	4,4,2,6,2,12,3,6,3,6,3,3,3,4,3,2,4,6,5,3,3,2,2,5,4,4,2,2,2,8,2,4,3,4,	0.286,0.286,0.182,0.400,0.286,0.632,0.250,0.222,0.273,0.300,0.200,0.231,0.375,0.333,0.333,0.250,0.571,0.500,0.312,0.250,0.500,0.667,0.500,0.278,0.267,0.267,0.333,0.222,0.250,0.286,0.500,0.400,0.273,0.308,	Alu	intronic	INTS11
chr1	1317061	98	T	C	2872,2915,2971,2830,2878,2849,2835,2865,2819,2952,2992,2815,2841,2928,2880,2805,2988,2894,2858,2856,2999,2941,2983,2812,2998,2930,2932,2898,2889,2874,2869,2963,2956,2825,2934,2995,2823,2937,2966,3011,2844,2970,2853,3012,2867,2929,2846,2886,3001,2991,2976,2931,2863,2944,2933,2994,2935,2910,2925,2918,3007,2913,2814,2899,2817,2870,2859,2996,2890,2984,2896,2820,2940,2939,2888,2857,2959,2822,2883,2810…	11,15,9,12,12,5,7,8,9,20,13,10,12,21,12,9,11,12,16,10,9,37,11,6,6,20,20,8,13,5,16,12,16,6,8,12,10,7,12,13,12,6,8,8,5,17,12,12,11,7,6,15,7,11,6,13,17,16,18,18,7,8,5,13,8,7,10,20,6,5,13,18,7,20,12,12,8,9,9,13,11,18,8,29,18,5,6,8,20,9,10,8,8,12,16,8,14,11,	7,12,6,9,9,4,3,3,6,11,6,6,9,12,8,4,7,8,10,6,6,19,8,6,3,12,8,6,7,4,8,4,6,4,7,8,5,4,7,12,7,3,6,3,3,11,6,9,4,7,4,8,3,6,4,8,15,6,13,9,4,4,3,8,5,3,6,14,3,2,8,11,5,15,9,6,6,6,6,10,9,9,5,11,9,3,4,4,11,4,7,6,7,8,7,6,8,5,	0.636,0.800,0.667,0.750,0.750,0.800,0.429,0.375,0.667,0.550,0.462,0.600,0.750,0.571,0.667,0.444,0.636,0.667,0.625,0.600,0.667,0.514,0.727,1.000,0.500,0.600,0.400,0.750,0.538,0.800,0.500,0.333,0.375,0.667,0.875,0.667,0.500,0.571,0.583,0.923,0.583,0.500,0.750,0.375,0.600,0.647,0.500,0.750,0.364,1.000,0.667,0.533,0.429,0.545,0.667,0.615,0.882,0.375,0.722,0.500,0.571,0.500,0.600,0.615,0.625,0.429,0.6…	Alu	intronic	INTS11
chr1	1317063	82	T	C	2872,2915,2971,2830,2878,2849,2835,2865,2952,2992,2815,2841,2928,2880,2988,2894,2858,2941,2983,2812,2998,2930,2932,2898,2889,2874,2869,2956,2934,2995,2823,2937,2966,3011,2844,3012,2867,2929,2846,2886,3001,2991,2976,2931,2863,2933,2994,2935,2925,2918,3007,2913,2899,2817,2870,2859,2996,2984,2896,2820,2940,2939,2888,2857,2959,2822,2810,2813,2901,2861,2919,2948,2891,2921,2862,2885,2982,2949,2893,2938…	11,16,9,13,11,5,6,8,19,13,10,13,20,14,11,10,15,36,10,6,7,23,22,8,14,5,15,17,7,11,10,7,12,13,12,8,6,14,12,13,11,8,7,16,8,6,13,17,18,19,7,8,13,9,7,10,21,5,12,17,7,21,9,11,7,10,13,9,18,8,28,18,5,21,9,8,10,13,16,8,14,12,	5,9,4,7,7,3,2,4,6,7,5,6,9,9,7,3,6,17,3,3,4,8,7,6,9,3,4,6,4,7,2,4,5,5,7,3,4,8,4,6,4,6,2,4,4,3,6,14,9,11,3,3,6,4,2,4,12,2,5,6,6,14,5,6,4,5,5,7,6,3,8,8,4,7,5,7,7,6,5,4,4,3,	0.455,0.562,0.444,0.538,0.636,0.600,0.333,0.500,0.316,0.538,0.500,0.462,0.450,0.643,0.636,0.300,0.400,0.472,0.300,0.500,0.571,0.348,0.318,0.750,0.643,0.600,0.267,0.353,0.571,0.636,0.200,0.571,0.417,0.385,0.583,0.375,0.667,0.571,0.333,0.462,0.364,0.750,0.286,0.250,0.500,0.500,0.462,0.824,0.500,0.579,0.429,0.375,0.462,0.444,0.286,0.400,0.571,0.400,0.417,0.353,0.857,0.667,0.556,0.545,0.571,0.500,0.3…	Alu	intronic	INTS11
chr1	1317977	28	T	C	2872,2840,2924,2830,2878,2841,2928,2811,2999,2941,2884,2946,2898,2990,2986,2937,2844,2975,2991,3002,2931,2944,2918,3007,2857,2891,2949,2839,	6,5,5,7,8,7,8,5,2,17,15,12,9,12,3,5,7,12,13,3,11,2,4,12,5,6,7,5,	3,2,1,3,4,1,4,5,2,7,3,5,5,3,2,2,4,5,3,1,3,2,2,5,4,4,4,2,	0.500,0.400,0.200,0.429,0.500,0.143,0.500,1.000,1.000,0.412,0.200,0.417,0.556,0.250,0.667,0.400,0.571,0.417,0.231,0.333,0.273,1.000,0.500,0.417,0.800,0.667,0.571,0.400,	Alu	ncRNA_intronic	RP5-890O3.9
chr1	1317985	5	A	G	2815,2929,2933,2818,3008,	5,8,6,6,6,	2,2,3,2,3,	0.400,0.250,0.500,0.333,0.500,	Alu	ncRNA_intronic	RP5-890O3.9
chr1	1318006	5	T	C	2849,3012,2817,3008,2920,	8,8,2,8,13,	2,3,2,3,3,	0.250,0.375,1.000,0.375,0.231,	Alu	ncRNA_intronic	RP5-890O3.9
chr1	1318042	26	T	C	2878,2865,3009,2880,2884,2998,2932,2845,2869,2934,2875,2979,2929,2975,2931,2900,2899,3000,2890,2820,2888,2883,3008,2885,2949,2839,	5,7,8,4,8,5,7,9,7,8,11,9,12,7,6,10,17,10,6,16,7,8,7,9,6,9,	3,2,3,1,4,2,3,3,3,2,4,3,3,2,2,3,5,3,2,4,2,2,2,2,3,3,	0.600,0.286,0.375,0.250,0.500,0.400,0.429,0.333,0.429,0.250,0.364,0.333,0.250,0.286,0.333,0.300,0.294,0.300,0.333,0.250,0.286,0.250,0.286,0.222,0.500,0.333,	Alu	ncRNA_intronic	RP5-890O3.9
chr1	1318044	10	T	C	2878,2988,2882,2946,2892,2845,2994,2918,2877,2936,	5,10,17,4,4,8,6,14,12,12,	1,4,4,1,2,2,3,4,3,2,	0.200,0.400,0.235,0.250,0.500,0.250,0.500,0.286,0.250,0.167,	Alu	ncRNA_intronic	RP5-890O3.9
chr1	1318564	61	T	C	2924,2908,2835,2847,2952,2851,3009,2928,2858,2811,2884,2950,2983,2812,2930,2898,2889,2874,2963,2934,2875,2995,2979,2823,2821,2844,2929,2846,3001,3002,2976,2931,2944,2900,2918,2913,2981,2814,2899,2817,2870,3000,2996,2896,2843,2939,2955,2857,2813,2871,2866,2919,2948,2891,3008,2920,2914,2936,2806,2895,2949,	10,8,8,11,12,5,10,14,11,9,12,11,9,6,13,11,7,10,4,11,14,13,18,13,10,10,13,8,12,5,7,9,12,9,12,10,8,6,12,5,5,8,14,9,13,17,7,8,12,12,6,11,6,7,7,25,4,14,11,10,8,	3,4,3,4,7,3,5,5,3,7,3,2,2,2,4,3,2,3,2,5,4,7,10,4,3,3,3,2,5,4,5,4,3,5,7,3,2,4,3,2,2,3,5,3,4,4,3,5,4,8,4,4,3,3,3,8,2,6,5,3,3,	0.300,0.500,0.375,0.364,0.583,0.600,0.500,0.357,0.273,0.778,0.250,0.182,0.222,0.333,0.308,0.273,0.286,0.300,0.500,0.455,0.286,0.538,0.556,0.308,0.300,0.300,0.231,0.250,0.417,0.800,0.714,0.444,0.250,0.556,0.583,0.300,0.250,0.667,0.250,0.400,0.400,0.375,0.357,0.333,0.308,0.235,0.429,0.625,0.333,0.667,0.667,0.364,0.500,0.429,0.429,0.320,0.500,0.429,0.455,0.300,0.375,	Alu	ncRNA_intronic	RP5-890O3.9
chr1	1318636	59	T	C	2872,2840,2915,2830,2927,2873,2908,2943,2847,2952,2992,2851,2928,2894,2811,2941,2884,2950,2882,2812,2898,2889,2825,2821,2808,2975,2991,2976,2931,2863,2944,2828,2900,2925,2918,3007,2913,2917,2814,2834,2899,2996,2890,2984,2896,2820,2939,2822,2871,2818,2901,2861,3008,2914,2936,2806,2895,2949,2938,	15,8,2,12,10,6,11,15,5,5,7,11,14,5,3,21,8,9,12,12,7,4,11,14,13,8,14,11,10,7,5,8,11,14,9,6,13,12,8,6,9,11,7,2,6,15,4,14,11,8,10,7,8,5,11,10,9,7,9,	5,4,2,3,3,3,4,9,3,2,3,5,7,4,2,9,3,5,4,4,3,3,2,3,4,4,4,3,3,3,2,4,4,5,4,5,5,3,3,3,5,6,5,2,3,7,2,4,4,3,3,3,5,2,4,3,3,3,4,	0.333,0.500,1.000,0.250,0.300,0.500,0.364,0.600,0.600,0.400,0.429,0.455,0.500,0.800,0.667,0.429,0.375,0.556,0.333,0.333,0.429,0.750,0.182,0.214,0.308,0.500,0.286,0.273,0.300,0.429,0.400,0.500,0.364,0.357,0.444,0.833,0.385,0.250,0.375,0.500,0.556,0.545,0.714,1.000,0.500,0.467,0.500,0.286,0.364,0.375,0.300,0.429,0.625,0.400,0.364,0.300,0.333,0.429,0.444,	Alu	ncRNA_exonic	RP5-890O3.9
chr1	1396335	6	T	C	2950,2812,2825,2980,2897,2881,	4,6,2,3,6,3,	3,4,2,3,3,2,	0.750,0.667,1.000,1.000,0.500,0.667,	Alu	intronic	CCNL2
chr1	1396717	5	T	C	2851,2976,2810,2897,2893,	4,4,9,3,9,	2,2,3,2,3,	0.500,0.500,0.333,0.667,0.333,	Alu	intronic	CCNL2
chr1	1397387	6	T	C	2927,2867,3000,2871,2987,2920,	6,9,7,5,7,5,	2,2,2,2,2,2,	0.333,0.222,0.286,0.400,0.286,0.400,	Alu	intronic	CCNL2
chr1	1397392	13	T	C	2927,2894,2811,2884,2882,2932,2867,3002,2918,3000,2810,2987,2836,	6,7,18,9,5,5,7,10,12,7,19,7,8,	3,3,6,3,2,3,2,3,5,4,4,3,2,	0.500,0.429,0.333,0.333,0.400,0.600,0.286,0.300,0.417,0.571,0.211,0.429,0.250,	Alu	intronic	CCNL2
chr1	1397753	16	T	C	2924,2873,2849,2952,3009,2811,2946,2930,2898,2863,2935,2900,2810,2813,2881,2949,	12,20,5,7,19,17,5,12,13,7,10,14,25,7,6,5,	3,4,2,2,5,7,2,3,3,2,3,3,6,3,2,4,	0.250,0.200,0.400,0.286,0.263,0.412,0.400,0.250,0.231,0.286,0.300,0.214,0.240,0.429,0.333,0.800,	Alu	intronic	CCNL2
chr1	1397789	5	T	C	2943,2996,2890,2940,2861,	5,2,5,7,14,	2,1,2,2,3,	0.400,0.500,0.400,0.286,0.214,	Alu	intronic	CCNL2
chr1	1397805	6	T	C	2943,2811,2875,3001,2810,2866,	7,9,9,8,21,12,	2,4,3,2,5,3,	0.286,0.444,0.333,0.250,0.238,0.250,	Alu	intronic	CCNL2
chr1	1402786	100	T	C	2915,2924,2971,2927,2873,2876,2878,2849,2908,2835,2943,2847,2819,2952,2992,3009,2815,2841,2928,2880,2805,2988,2858,2856,2999,2941,2884,2973,2882,2946,2892,2983,2812,2998,2930,2932,2898,2845,2869,2956,2990,2934,2875,2995,2979,2821,2808,3011,2970,3012,2867,2929,2846,2886,2975,2912,2931,2863,2994,2935,2900,2910,2925,2918,3007,2981,2899,2817,2870,2877,2859,2980,2996,2896,2820,2939,2888,2977,2822,2810…	13,13,8,8,6,12,16,11,12,12,17,12,4,23,12,6,5,19,23,16,8,18,9,25,12,19,21,5,21,7,7,13,4,10,19,11,12,14,13,9,24,16,9,7,15,12,6,15,10,8,7,8,13,22,8,9,23,4,11,14,7,20,12,15,11,11,16,8,9,21,12,6,11,19,15,16,16,14,12,11,8,7,10,7,23,22,16,12,29,6,11,25,13,8,10,6,19,8,17,7,	4,5,2,5,2,4,4,3,7,4,11,5,2,7,2,3,3,5,9,8,3,8,4,9,4,6,6,3,14,2,5,4,2,4,5,8,5,4,5,3,5,4,3,3,4,5,3,4,3,3,3,3,5,8,4,4,7,3,3,4,4,3,4,4,3,4,5,2,3,6,4,3,6,7,5,5,7,5,4,4,3,3,5,2,6,5,5,4,11,4,7,7,4,4,3,1,6,4,7,2,	0.308,0.385,0.250,0.625,0.333,0.333,0.250,0.273,0.583,0.333,0.647,0.417,0.500,0.304,0.167,0.500,0.600,0.263,0.391,0.500,0.375,0.444,0.444,0.360,0.333,0.316,0.286,0.600,0.667,0.286,0.714,0.308,0.500,0.400,0.263,0.727,0.417,0.286,0.385,0.333,0.208,0.250,0.333,0.429,0.267,0.417,0.500,0.267,0.300,0.375,0.429,0.375,0.385,0.364,0.500,0.444,0.304,0.750,0.273,0.286,0.571,0.150,0.333,0.267,0.273,0.364,0.3…	Alu	intronic	MRPL20
chr1	1402813	5	T	C	2841,2928,2889,2857,2897,	12,16,6,8,5,	2,4,2,2,2,	0.167,0.250,0.333,0.250,0.400,	Alu	intronic	MRPL20
chr1	1402872	8	T	C	2908,2932,2889,2979,2977,2891,2885,2895,	3,4,3,7,7,8,10,4,	2,2,3,2,4,3,3,2,	0.667,0.500,1.000,0.286,0.571,0.375,0.300,0.500,	Alu	intronic	MRPL20
chr1	1403017	6	T	C	2851,2841,2811,2990,2886,2820,	3,3,2,4,5,6,	3,2,2,3,2,2,	1.000,0.667,1.000,0.750,0.400,0.333,	Alu	intronic	MRPL20
chr1	1405316	16	T	C	2872,2835,2943,2983,2898,2874,2853,3001,2976,2931,2918,2913,2871,2914,2862,2982,	14,15,21,5,10,8,4,10,5,12,13,10,6,7,11,7,	8,7,11,2,4,3,4,6,4,6,8,10,6,4,7,3,	0.571,0.467,0.524,0.400,0.400,0.375,1.000,0.600,0.800,0.500,0.615,1.000,1.000,0.571,0.636,0.429,	Alu	UTR3	MRPL20(ENST00000482352.1:c.*301A>G)
chr1	1407775	19	A	G	2908,2835,2952,2950,2889,2869,2995,2979,2935,2900,2918,3000,2939,2871,2861,2919,2920,2921,2938,	2,3,5,2,3,6,2,5,6,2,3,3,2,2,3,4,6,3,7,	2,2,3,2,3,3,2,2,4,2,2,2,2,2,2,2,3,2,5,	1.000,0.667,0.600,1.000,1.000,0.500,1.000,0.400,0.667,1.000,0.667,0.667,1.000,1.000,0.667,0.500,0.500,0.667,0.714,	Alu	upstream	MRPL20(dist=462)
chr1	1408126	5	A	G	2935,2820,2939,2919,2920,	3,3,3,7,5,	2,2,2,2,2,	0.667,0.667,0.667,0.286,0.400,	Alu	upstream	MRPL20,RP4-758J18.13(dist=970)
chr1	1408874	11	A	G	2908,2952,2941,2930,2889,2869,2944,2918,2857,2885,2949,	8,4,8,7,3,5,5,2,9,2,2,	8,2,5,4,2,3,5,2,4,2,2,	1.000,0.500,0.625,0.571,0.667,0.600,1.000,1.000,0.444,1.000,1.000,	Alu	upstream	RP4-758J18.13(dist=222)
chr1	1408875	13	A	G	2908,2952,2941,2930,2889,2869,2944,2918,2870,2859,2857,2885,2949,	8,4,9,7,3,5,4,2,2,5,9,2,2,	7,3,8,7,2,3,4,2,2,3,6,2,2,	0.875,0.750,0.889,1.000,0.667,0.600,1.000,1.000,1.000,0.600,0.667,1.000,1.000,	Alu	upstream	RP4-758J18.13(dist=221)
chr1	1409043	5	A	G	2908,2941,2869,2857,2938,	6,4,7,5,5,	3,2,4,2,2,	0.500,0.500,0.571,0.400,0.400,	Alu	upstream	RP4-758J18.13(dist=53)
chr1	1409513	9	A	G	2811,2941,2950,2931,2871,2920,2881,2921,2938,	2,10,4,7,2,3,3,7,12,	2,4,4,2,2,2,2,4,6,	1.000,0.400,1.000,0.286,1.000,0.667,0.667,0.571,0.500,	Alu	ncRNA_exonic	RP4-758J18.13
chr1	1409621	27	A	G	2924,2849,2908,2992,2851,2815,2928,2856,2950,2812,2930,2898,2869,2875,2979,2929,2931,2910,2918,2899,2870,2940,2857,2871,2920,2921,2885,	4,2,3,3,1,4,9,2,5,5,10,5,7,5,6,4,4,4,3,3,1,4,14,2,6,8,2,	4,2,2,3,1,3,4,1,5,4,4,5,5,4,5,4,4,2,3,2,1,3,11,2,4,5,1,	1.000,1.000,0.667,1.000,1.000,0.750,0.444,0.500,1.000,0.800,0.400,1.000,0.714,0.800,0.833,1.000,1.000,0.500,1.000,0.667,1.000,0.750,0.786,1.000,0.667,0.625,0.500,	Alu	ncRNA_exonic	RP4-758J18.13
chr1	1483156	8	A	G	2819,2884,2932,2828,2857,2810,2920,2921,	21,5,17,7,12,10,9,5,	6,2,8,2,5,4,3,2,	0.286,0.400,0.471,0.286,0.417,0.400,0.333,0.400,	Alu	intronic	ATAD3B
chr1	1483377	5	A	G	2880,2811,2946,3002,2949,	8,5,8,9,8,	2,2,2,3,2,	0.250,0.400,0.250,0.333,0.250,	Alu	intronic	ATAD3B
chr1	1483680	16	A	G	2894,2884,2983,2998,2979,2844,2925,2899,2870,2877,3000,2890,2939,2959,2813,2897,	8,6,6,6,12,9,9,9,6,16,11,7,7,6,10,9,	2,3,2,3,2,1,1,2,2,3,3,2,2,2,2,3,	0.250,0.500,0.333,0.500,0.167,0.111,0.111,0.222,0.333,0.188,0.273,0.286,0.286,0.333,0.200,0.333,	Alu	intronic	ATAD3B
chr1	1483681	51	A	G	2924,2873,2876,2835,2819,2952,2992,3009,2815,2841,2880,2894,2856,2811,2884,2950,2946,2983,2998,2869,2956,2825,2934,2979,2823,2844,2886,3002,2976,2933,2994,2900,2910,2925,3007,2911,2899,2870,2877,3000,2890,2939,2959,2813,2897,2901,2948,2920,2881,2921,2895,	10,7,4,8,11,18,2,8,5,8,12,8,18,14,7,4,13,6,5,9,10,4,7,12,9,8,12,11,7,5,16,2,9,9,8,3,8,6,16,11,6,7,5,10,9,2,5,21,9,9,8,	6,4,2,3,4,6,2,5,2,3,4,3,6,7,4,3,3,3,3,3,4,3,4,4,4,3,9,3,4,2,6,2,5,1,3,2,3,3,4,5,4,2,4,3,3,2,2,6,4,4,6,	0.600,0.571,0.500,0.375,0.364,0.333,1.000,0.625,0.400,0.375,0.333,0.375,0.333,0.500,0.571,0.750,0.231,0.500,0.600,0.333,0.400,0.750,0.571,0.333,0.444,0.375,0.750,0.273,0.571,0.400,0.375,1.000,0.556,0.111,0.375,0.667,0.375,0.500,0.250,0.455,0.667,0.286,0.800,0.300,0.333,1.000,0.400,0.286,0.444,0.444,0.750,	Alu	intronic	ATAD3B
chr1	1484310	14	A	G	2952,2811,2884,2998,2932,2963,2990,2823,2931,2925,2870,3000,2936,2839,	9,7,5,3,4,5,7,10,2,3,2,5,4,5,	2,3,2,2,3,2,5,3,2,2,2,3,3,2,	0.222,0.429,0.400,0.667,0.750,0.400,0.714,0.300,1.000,0.667,1.000,0.600,0.750,0.400,	Alu	intronic	ATAD3B
chr1	1484320	29	A	G	2872,2915,2924,2908,2835,2952,2928,2894,2856,2811,2884,2882,2956,2990,2979,2821,2826,2931,2944,2918,2913,2814,2980,2959,2897,2871,3008,2920,2806,	8,3,4,9,5,11,5,6,5,6,4,10,6,7,12,6,3,2,11,4,3,2,7,3,6,5,6,10,10,	3,2,2,2,2,4,3,3,2,6,4,3,2,3,7,3,2,2,5,3,3,2,5,2,2,3,4,5,3,	0.375,0.667,0.500,0.222,0.400,0.364,0.600,0.500,0.400,1.000,1.000,0.300,0.333,0.429,0.583,0.500,0.667,1.000,0.455,0.750,1.000,1.000,0.714,0.667,0.333,0.600,0.667,0.500,0.300,	Alu	intronic	ATAD3B
chr1	1484366	19	A	G	2908,2865,3009,2941,2983,2898,2845,2979,2844,3002,2976,2994,2918,2859,2857,2861,2919,2806,2893,	5,4,5,8,2,7,4,11,5,10,5,7,6,3,10,11,7,5,6,	3,1,2,4,2,3,2,2,2,5,2,3,3,2,3,6,1,2,2,	0.600,0.250,0.400,0.500,1.000,0.429,0.500,0.182,0.400,0.500,0.400,0.429,0.500,0.667,0.300,0.545,0.143,0.400,0.333,	Alu	intronic	ATAD3B
chr1	1484393	29	A	G	2924,2908,2952,2928,2941,2950,2812,2889,2869,2934,2979,2808,3011,3012,2929,2886,2991,3002,2863,3007,2981,2834,2996,2940,2888,2897,2871,2901,2862,	6,7,9,4,6,5,6,5,9,5,12,10,11,7,8,10,8,14,3,8,1,2,5,7,5,7,5,5,8,	3,2,5,2,4,5,4,4,4,4,8,5,4,2,5,8,6,6,2,4,1,1,3,4,3,4,4,4,4,	0.500,0.286,0.556,0.500,0.667,1.000,0.667,0.800,0.444,0.800,0.667,0.500,0.364,0.286,0.625,0.800,0.750,0.429,0.667,0.500,1.000,0.500,0.600,0.571,0.600,0.571,0.800,0.800,0.500,	Alu	intronic	ATAD3B
chr1	1484455	11	A	G	2830,2856,2882,2983,2821,2828,2900,2917,2939,2862,2895,	7,7,13,2,9,3,7,2,5,8,4,	2,3,5,2,3,2,2,2,2,3,2,	0.286,0.429,0.385,1.000,0.333,0.667,0.286,1.000,0.400,0.375,0.500,	Alu	intronic	ATAD3B
chr1	1502012	6	A	G	2908,2928,2894,2983,2812,2929,	3,4,7,2,5,3,	2,3,3,2,2,2,	0.667,0.750,0.429,1.000,0.400,0.667,	Alu	intergenic	ATAD3B(dist=5810),ATAD3A(dist=10139)
chr1	1520923	35	A	G	2872,2971,2830,2835,2847,2851,3009,2988,2884,2812,2930,2898,2889,2874,2845,2875,2937,2966,2844,2853,2886,2965,2931,2933,2994,2918,3007,2814,2899,2996,2820,2883,2861,2987,2891,	6,5,4,3,9,3,4,4,5,5,6,3,4,4,7,7,2,3,7,4,7,6,8,3,4,4,2,2,5,4,5,4,9,3,5,	4,2,2,2,4,2,2,2,5,4,2,3,2,2,3,5,2,2,4,2,5,2,4,1,3,2,2,2,3,3,2,3,3,2,2,	0.667,0.400,0.500,0.667,0.444,0.667,0.500,0.500,1.000,0.800,0.333,1.000,0.500,0.500,0.429,0.714,1.000,0.667,0.571,0.500,0.714,0.333,0.500,0.333,0.750,0.500,1.000,1.000,0.600,0.750,0.400,0.750,0.333,0.667,0.400,	Alu	intronic	ATAD3A
chr1	1521756	17	A	G	2927,2847,2952,2992,2928,2858,2811,2898,2995,2979,2886,2975,3002,2918,2813,2861,2919,	7,6,13,3,13,4,4,6,3,9,11,7,12,5,3,10,4,	2,2,3,2,3,2,4,3,2,3,3,2,4,3,2,3,2,	0.286,0.333,0.231,0.667,0.231,0.500,1.000,0.500,0.667,0.333,0.273,0.286,0.333,0.600,0.667,0.300,0.500,	Alu	intronic	ATAD3A
chr1	1521800	13	A	G	2971,2908,2882,2983,2956,2886,2975,2994,2910,3007,2870,2939,2948,	8,3,6,4,8,8,5,7,8,7,9,2,6,	3,2,4,2,3,4,2,4,5,3,4,2,2,	0.375,0.667,0.667,0.500,0.375,0.500,0.400,0.571,0.625,0.429,0.444,1.000,0.333,	Alu	intronic	ATAD3A
chr1	1521929	16	A	G	2872,2865,2952,2928,2884,2932,2869,2970,2886,2931,2910,2925,2813,2871,2818,2920,	4,5,4,6,3,6,6,3,8,7,10,7,8,5,3,7,	2,4,2,3,2,2,3,2,3,2,3,2,3,4,2,4,	0.500,0.800,0.500,0.500,0.667,0.333,0.500,0.667,0.375,0.286,0.300,0.286,0.375,0.800,0.667,0.571,	Alu	intronic	ATAD3A
chr1	1522062	6	A	G	2908,2811,2932,2931,2910,2920,	3,3,6,5,10,7,	2,2,3,2,3,3,	0.667,0.667,0.500,0.400,0.300,0.429,	Alu	intronic	ATAD3A
chr1	1522139	7	A	G	2894,2946,2963,2823,3002,2890,2810,	8,6,2,6,7,3,8,	3,5,2,3,3,2,2,	0.375,0.833,1.000,0.500,0.429,0.667,0.250,	Alu	intronic	ATAD3A
chr1	1522140	12	A	G	2849,2894,2963,2823,2821,3012,3002,2910,2890,2810,2901,2895,	3,8,2,6,6,3,7,4,3,8,2,2,	3,4,2,4,4,2,3,2,2,3,1,2,	1.000,0.500,1.000,0.667,0.667,0.667,0.429,0.500,0.667,0.375,0.500,1.000,	Alu	intronic	ATAD3A
chr1	1555829	10	T	C	2873,2998,3001,2944,2935,2918,2888,2866,2818,2806,	15,9,9,10,7,9,8,10,5,5,	4,4,3,3,1,2,4,3,3,2,	0.267,0.444,0.333,0.300,0.143,0.222,0.500,0.300,0.600,0.400,	Alu	intronic	SSU72
chr1	1557741	5	T	C	2952,2858,2996,2822,2895,	4,6,4,7,7,	2,3,2,3,3,	0.500,0.500,0.500,0.429,0.429,	Alu	intronic	SSU72
chr1	1663506	5	T	C	2849,2966,2955,2857,2881,	22,22,2,23,49,	5,5,2,3,8,	0.227,0.227,1.000,0.130,0.163,	Alu	UTR3	SLC35E2B(ENST00000617444.4:c.*2276A>G,ENST00000611123.1:c.*2276A>G)
chr1	1663538	17	T	C	2971,2992,2805,2858,2845,2934,2823,2935,2916,2939,2977,2897,2891,3008,2842,2921,2938,	5,20,2,16,13,25,28,21,12,18,8,12,47,24,13,25,18,	2,5,2,3,4,7,5,5,3,4,3,3,8,6,4,4,3,	0.400,0.250,1.000,0.188,0.308,0.280,0.179,0.238,0.250,0.222,0.375,0.250,0.170,0.250,0.308,0.160,0.167,	Alu	UTR3	SLC35E2B(ENST00000617444.4:c.*2244A>G,ENST00000611123.1:c.*2244A>G)
chr1	1663567	91	T	C	2872,2927,2908,2943,2865,2819,2952,2992,2851,3009,2815,2928,2894,2858,2856,2941,2884,2950,2882,2946,2892,2930,2932,2898,2889,2869,2963,2825,2934,2995,2979,2821,2808,2937,2844,2942,3012,2867,2929,2886,2965,3001,2991,2931,2863,2994,2900,2910,2925,2918,2981,2917,2814,2899,2817,2870,2877,2859,3000,2980,2996,2890,2984,2896,2820,2940,2843,2857,2822,2810,2813,2897,2871,2866,2818,2901,2861,2919,2987,2948…	25,14,32,15,16,27,71,18,26,22,20,30,23,16,45,68,74,43,49,37,13,44,27,21,45,47,25,41,28,33,66,49,33,37,23,35,22,29,65,39,27,33,22,86,17,16,31,29,11,14,21,7,18,51,27,57,21,46,52,11,37,28,16,26,51,28,16,15,39,12,19,23,39,29,53,42,20,56,6,15,47,23,32,33,26,52,19,22,16,23,19,	5,5,9,6,8,6,24,5,8,4,5,8,4,7,7,16,21,12,14,11,5,9,8,5,20,8,4,8,7,9,19,11,9,13,4,8,5,5,19,12,9,10,5,28,5,5,8,6,3,4,5,2,6,12,8,16,8,8,17,3,7,7,6,9,16,6,7,3,13,4,4,9,10,8,14,9,7,16,3,5,14,7,11,8,8,17,9,6,4,5,5,	0.200,0.357,0.281,0.400,0.500,0.222,0.338,0.278,0.308,0.182,0.250,0.267,0.174,0.438,0.156,0.235,0.284,0.279,0.286,0.297,0.385,0.205,0.296,0.238,0.444,0.170,0.160,0.195,0.250,0.273,0.288,0.224,0.273,0.351,0.174,0.229,0.227,0.172,0.292,0.308,0.333,0.303,0.227,0.326,0.294,0.312,0.258,0.207,0.273,0.286,0.238,0.286,0.333,0.235,0.296,0.281,0.381,0.174,0.327,0.273,0.189,0.250,0.375,0.346,0.314,0.214,0.4…	Alu	UTR3	SLC35E2B(ENST00000617444.4:c.*2215A>G,ENST00000611123.1:c.*2215A>G)
chr1	1663609	13	T	C	2908,2928,2892,2932,2889,2986,2966,2929,2817,2871,2842,2881,2949,	36,47,11,22,70,10,15,73,19,43,22,33,39,	11,17,4,7,13,4,3,13,5,9,4,8,7,	0.306,0.362,0.364,0.318,0.186,0.400,0.200,0.178,0.263,0.209,0.182,0.242,0.179,	Alu	UTR3	SLC35E2B(ENST00000617444.4:c.*2173A>G,ENST00000611123.1:c.*2173A>G)
chr1	1663635	7	T	C	2934,2925,2913,2981,2870,3000,2881,	28,14,14,34,65,53,24,	6,4,3,7,10,10,7,	0.214,0.286,0.214,0.206,0.154,0.189,0.292,	Alu	UTR3	SLC35E2B(ENST00000617444.4:c.*2147A>G,ENST00000611123.1:c.*2147A>G)
chr1	1664101	75	T	C	2872,2915,2924,2830,2878,2908,2819,2952,2992,2851,3009,2815,2928,2894,2858,2856,2811,2941,2884,2882,2812,2932,2845,2986,2825,2934,2995,2979,2821,2808,2966,2970,2942,3012,2867,2929,2965,2991,2931,2944,2935,2910,2925,2918,2913,2911,2814,2817,2870,2877,2859,3000,2916,2820,2940,2843,2857,2959,2822,2897,2871,2818,2901,2948,2891,3008,2920,2881,2921,2885,2806,2893,2938,2836,2839,	34,92,61,20,44,54,48,109,47,56,41,41,62,43,37,69,21,127,97,78,40,55,37,7,62,47,56,106,65,52,41,27,45,34,42,114,56,31,181,19,60,39,32,37,44,35,25,29,103,38,76,52,44,89,54,67,30,14,81,20,58,98,51,47,73,30,51,56,85,100,58,49,37,25,51,	9,21,8,5,8,16,11,23,11,11,7,7,15,12,9,11,5,19,21,13,7,12,9,3,12,11,11,20,17,12,16,9,12,7,10,29,16,6,39,5,15,9,6,10,11,10,6,6,20,6,22,9,11,25,10,13,8,6,24,7,8,20,10,9,21,7,11,17,16,24,12,11,12,7,9,	0.265,0.228,0.131,0.250,0.182,0.296,0.229,0.211,0.234,0.196,0.171,0.171,0.242,0.279,0.243,0.159,0.238,0.150,0.216,0.167,0.175,0.218,0.243,0.429,0.194,0.234,0.196,0.189,0.262,0.231,0.390,0.333,0.267,0.206,0.238,0.254,0.286,0.194,0.215,0.263,0.250,0.231,0.188,0.270,0.250,0.286,0.240,0.207,0.194,0.158,0.289,0.173,0.250,0.281,0.185,0.194,0.267,0.429,0.296,0.350,0.138,0.204,0.196,0.191,0.288,0.233,0.2…	Alu	UTR3	SLC35E2B(ENST00000617444.4:c.*1681A>G,ENST00000611123.1:c.*1681A>G)
chr1	1664147	75	T	C	2872,2915,2924,2873,2908,2865,2847,2819,2952,2851,2928,2880,2894,2856,2811,2999,2941,2884,2973,2950,2882,2946,2983,2998,2932,2898,2889,2869,2825,2934,2995,2979,2823,2821,2970,3012,2929,2965,3001,2931,2994,2900,2918,2913,2834,2899,2870,2877,2859,3000,2996,2890,2896,2820,2940,2843,2939,2822,2883,2810,2813,2871,2818,2901,2919,2948,3008,2914,2921,2885,2806,2949,2893,2938,2839,	7,5,5,3,6,5,7,4,13,6,12,2,4,4,4,8,9,8,4,4,10,9,6,9,6,5,4,14,7,8,3,9,9,10,2,1,10,9,10,22,4,11,7,3,5,6,11,8,12,3,13,9,10,6,6,8,8,10,3,4,5,5,5,5,21,8,6,5,12,11,6,7,5,4,7,	4,2,4,2,3,3,4,2,7,4,4,2,3,2,3,4,6,6,2,4,5,4,2,2,2,2,2,9,2,3,1,6,4,3,2,1,6,3,4,17,2,7,5,2,3,4,6,5,5,2,4,4,5,5,3,3,3,5,3,2,2,2,2,3,11,4,3,3,5,7,2,5,2,4,5,	0.571,0.400,0.800,0.667,0.500,0.600,0.571,0.500,0.538,0.667,0.333,1.000,0.750,0.500,0.750,0.500,0.667,0.750,0.500,1.000,0.500,0.444,0.333,0.222,0.333,0.400,0.500,0.643,0.286,0.375,0.333,0.667,0.444,0.300,1.000,1.000,0.600,0.333,0.400,0.773,0.500,0.636,0.714,0.667,0.600,0.667,0.545,0.625,0.417,0.667,0.308,0.444,0.500,0.833,0.500,0.375,0.375,0.500,1.000,0.500,0.400,0.400,0.400,0.600,0.524,0.500,0.5…	Alu	UTR3	SLC35E2B(ENST00000617444.4:c.*1635A>G,ENST00000611123.1:c.*1635A>G)
chr1	1666501	29	T	C	2872,2915,2908,2943,2992,2841,2928,2856,2941,2882,2898,2956,2875,2995,2929,2933,2994,2935,2900,2918,2980,2890,2820,2871,2818,2891,3008,2895,2836,	4,13,6,12,9,11,11,2,8,9,6,5,13,11,7,4,4,7,3,3,8,6,13,6,10,3,5,8,14,	2,4,4,5,2,3,7,2,2,5,3,2,5,4,2,2,1,2,3,1,2,3,3,3,4,2,2,2,3,	0.500,0.308,0.667,0.417,0.222,0.273,0.636,1.000,0.250,0.556,0.500,0.400,0.385,0.364,0.286,0.500,0.250,0.286,1.000,0.333,0.250,0.500,0.231,0.500,0.400,0.667,0.400,0.250,0.214,	Alu	intronic	SLC35E2B
chr1	1677745	13	T	C	2943,2847,2851,2941,2973,2983,2986,2995,2929,3001,3007,2822,2987,	4,3,2,1,6,3,8,3,2,2,4,3,2,	3,2,2,1,3,2,3,2,1,2,2,3,2,	0.750,0.667,1.000,1.000,0.500,0.667,0.375,0.667,0.500,1.000,0.500,1.000,1.000,	Alu	intronic	SLC35E2B
chr1	1686867	43	T	C	2872,2840,2915,2924,2830,2873,2878,2849,2943,2847,2851,2805,2894,2858,2973,2946,2930,2932,2963,2990,2821,2826,2966,3011,2844,2846,2886,3001,3002,2933,2994,2935,2817,2877,2859,2896,2866,2901,2919,2842,2881,2936,2862,	3,2,5,11,5,4,9,11,11,8,8,10,3,5,7,6,6,8,4,4,5,4,5,4,7,4,7,3,5,9,3,5,6,6,4,8,8,6,13,3,12,14,3,	2,2,2,11,3,2,5,6,3,4,4,4,2,3,5,2,4,4,2,3,2,2,4,2,3,3,5,3,2,3,2,2,3,3,2,3,2,3,4,2,4,5,2,	0.667,1.000,0.400,1.000,0.600,0.500,0.556,0.545,0.273,0.500,0.500,0.400,0.667,0.600,0.714,0.333,0.667,0.500,0.500,0.750,0.400,0.500,0.800,0.500,0.429,0.750,0.714,1.000,0.400,0.333,0.667,0.400,0.500,0.500,0.500,0.375,0.250,0.500,0.308,0.667,0.333,0.357,0.667,	Alu	intronic	SLC35E2B
chr1	1687858	6	T	C	2915,2924,2892,2863,2918,2839,	8,6,5,5,8,3,	2,2,2,2,2,2,	0.250,0.333,0.400,0.400,0.250,0.667,	Alu	intronic	SLC35E2B
chr1	1688982	6	T	C	2995,2991,3007,2911,2885,2806,	11,4,4,4,6,3,	3,2,1,2,2,3,	0.273,0.500,0.250,0.500,0.333,1.000,	Alu	intronic	SLC35E2B
chr1	1706466	11	T	C	2908,2815,2825,2979,2853,2910,2834,2980,2940,2895,2938,	4,4,10,6,5,4,2,4,8,7,6,	4,2,5,3,3,2,2,3,3,3,4,	1.000,0.500,0.500,0.500,0.600,0.500,1.000,0.750,0.375,0.429,0.667,	Alu	ncRNA_intronic	RP1-283E3.8
chr1	1706467	5	T	C	2815,2910,2834,2980,2940,	4,5,2,4,8,	2,1,2,2,3,	0.500,0.200,1.000,0.500,0.375,	Alu	ncRNA_intronic	RP1-283E3.8
chr1	1729411	25	T	C	2830,3009,2928,2894,2884,2950,2930,2825,2821,2808,2942,2929,2931,2900,2910,2918,2899,2870,3000,2822,2897,2866,2901,2920,2839,	51,9,23,14,17,41,28,8,14,9,8,27,10,8,13,37,5,4,19,24,5,8,17,21,13,	7,4,8,5,5,10,6,3,5,4,3,4,3,5,5,6,2,1,4,8,2,2,5,8,5,	0.137,0.444,0.348,0.357,0.294,0.244,0.214,0.375,0.357,0.444,0.375,0.148,0.300,0.625,0.385,0.162,0.400,0.250,0.211,0.333,0.400,0.250,0.294,0.381,0.385,	Alu	ncRNA_intronic	RP1-283E3.8
chr1	1729416	22	T	C	2915,2927,2865,3009,2884,2950,2882,2869,2825,2979,2821,2942,2975,2900,2910,2917,2870,3000,2897,2866,2885,2839,	11,18,22,6,14,35,22,9,7,13,13,5,6,8,10,27,6,18,6,5,19,9,	5,3,6,3,5,8,9,4,4,4,5,2,2,4,3,5,2,3,2,3,4,4,	0.455,0.167,0.273,0.500,0.357,0.229,0.409,0.444,0.571,0.308,0.385,0.400,0.333,0.500,0.300,0.185,0.333,0.167,0.333,0.600,0.211,0.444,	Alu	ncRNA_intronic	RP1-283E3.8
chr1	1729448	25	T	C	2830,2943,2841,2805,2950,2956,2875,2966,2970,2991,2912,2976,2863,2944,2933,2935,2917,2817,2939,2959,2822,2883,2901,3008,2982,	31,35,40,30,39,19,35,13,20,20,14,29,20,14,16,27,15,6,28,14,18,11,14,35,5,	6,14,11,7,8,4,8,3,6,9,6,6,5,4,3,5,6,3,4,6,5,5,3,8,2,	0.194,0.400,0.275,0.233,0.205,0.211,0.229,0.231,0.300,0.450,0.429,0.207,0.250,0.286,0.188,0.185,0.400,0.500,0.143,0.429,0.278,0.455,0.214,0.229,0.400,	Alu	ncRNA_intronic	RP1-283E3.8
chr1	1729477	44	T	C	2915,2924,2927,2873,2908,2952,2992,2880,2811,2941,2950,2946,2998,2889,2990,2875,2979,2808,2937,2970,2965,2991,2931,2944,2900,2917,2899,2870,2859,2980,2996,2940,2843,2939,2822,2813,2818,2987,2948,2881,2936,2895,2938,2836,	11,8,23,6,9,21,32,35,13,10,42,6,13,17,30,51,28,9,8,19,3,28,20,20,7,12,20,11,8,11,6,47,8,49,19,4,8,14,37,13,8,16,33,26,	3,2,10,2,6,10,9,7,5,4,10,3,4,9,6,10,15,2,4,4,3,5,6,6,4,4,8,5,2,4,3,7,4,9,6,3,3,4,8,4,4,5,8,4,0.273,0.250,0.435,0.333,0.667,0.476,0.281,0.200,0.385,0.400,0.238,0.500,0.308,0.529,0.200,0.196,0.536,0.222,0.500,0.211,1.000,0.179,0.300,0.300,0.571,0.333,0.400,0.455,0.250,0.364,0.500,0.149,0.500,0.184,0.316,0.750,0.375,0.286,0.216,0.308,0.500,0.312,0.242,0.154,	Alu		ncRNA_intronic	RP1-283E3.8
chr1	1729478	25	T	C	2840,2924,2873,2908,2819,2952,2992,2946,2998,2825,2979,2808,3012,2965,2931,2925,2899,2859,2996,2843,2888,2813,2818,2861,2895,	7,9,6,9,9,21,31,7,14,12,28,11,9,2,20,34,20,9,6,8,11,4,8,24,18,	5,4,2,3,3,8,7,3,4,3,10,3,4,2,7,6,5,2,3,4,2,3,3,5,6,	0.714,0.444,0.333,0.333,0.333,0.381,0.226,0.429,0.286,0.250,0.357,0.273,0.444,1.000,0.350,0.176,0.250,0.222,0.500,0.500,0.182,0.750,0.375,0.208,0.333,	Alu	ncRNA_intronic	RP1-283E3.8
chr1	1729518	62	T	C	2872,2840,2971,2830,2927,2876,2849,2835,2943,2865,2841,2880,2805,2988,2811,2941,2973,2882,2946,2892,2932,2898,2956,2990,2825,2934,2875,2995,2823,3011,2970,2853,3012,2886,2991,3002,2912,2976,2863,2944,2828,2910,3007,2911,2917,2814,2940,2888,2955,2857,2977,2897,2871,2901,2987,2948,3008,2842,2806,2895,2938,2836,	5,7,13,22,22,11,19,40,36,20,37,27,34,24,15,12,5,16,5,12,23,12,13,26,8,8,43,29,43,23,33,29,10,49,13,19,15,24,22,15,18,3,64,8,9,17,36,8,11,12,7,2,7,9,8,31,35,8,36,17,30,16,	3,3,8,10,10,6,12,17,20,14,10,12,16,7,6,6,2,11,2,5,9,6,3,10,5,6,12,13,17,7,16,13,3,25,6,7,6,5,13,7,7,2,22,6,5,9,10,2,4,5,4,2,3,3,4,16,12,3,8,10,13,6,	0.600,0.429,0.615,0.455,0.455,0.545,0.632,0.425,0.556,0.700,0.270,0.444,0.471,0.292,0.400,0.500,0.400,0.688,0.400,0.417,0.391,0.500,0.231,0.385,0.625,0.750,0.279,0.448,0.395,0.304,0.485,0.448,0.300,0.510,0.462,0.368,0.400,0.208,0.591,0.467,0.389,0.667,0.344,0.750,0.556,0.529,0.278,0.250,0.364,0.417,0.571,1.000,0.429,0.333,0.500,0.516,0.343,0.375,0.222,0.588,0.433,0.375,	Alu	ncRNA_intronic	RP1-283E3.8
chr1	1729519	72	T	C	2872,2840,2924,2971,2830,2927,2876,2849,2835,2943,2865,2952,2841,2880,2805,2988,2811,2941,2973,2882,2946,2892,2932,2898,2869,2956,2990,2825,2934,2875,2995,2979,2823,3011,2970,2853,3012,2886,2991,3002,2912,2976,2863,2944,2933,2828,2910,3007,2911,2917,2814,2984,2940,2888,2955,2857,2977,2822,2883,2897,2871,2818,2901,2987,2948,2891,3008,2842,2806,2895,2938,2836,	5,7,4,14,21,22,11,21,41,35,19,16,35,27,38,21,15,11,5,18,5,12,23,12,12,16,26,9,8,45,31,12,42,24,34,31,10,50,13,19,14,24,23,17,10,18,4,62,8,8,17,5,35,8,11,13,7,18,4,2,7,7,13,8,32,5,34,8,36,17,32,16,	4,3,3,11,12,14,7,16,27,22,14,7,17,20,25,10,9,7,2,13,3,9,16,9,4,8,16,6,6,25,19,5,28,14,23,19,3,36,10,11,10,13,17,10,4,12,3,38,6,4,12,2,23,4,6,8,3,4,3,2,3,3,7,5,23,3,23,5,17,10,25,9,	0.800,0.429,0.750,0.786,0.571,0.636,0.636,0.762,0.659,0.629,0.737,0.438,0.486,0.741,0.658,0.476,0.600,0.636,0.400,0.722,0.600,0.750,0.696,0.750,0.333,0.500,0.615,0.667,0.750,0.556,0.613,0.417,0.667,0.583,0.676,0.613,0.300,0.720,0.769,0.579,0.714,0.542,0.739,0.588,0.400,0.667,0.750,0.613,0.750,0.500,0.706,0.400,0.657,0.500,0.545,0.615,0.429,0.222,0.750,1.000,0.429,0.429,0.538,0.625,0.719,0.600,0.6…	Alu	ncRNA_intronic	RP1-283E3.8
chr1	1729613	8	T	C	2915,2878,2999,2930,2874,2929,2813,2839,	12,2,9,25,9,15,7,12,	3,2,2,6,2,5,2,3,	0.250,1.000,0.222,0.240,0.222,0.333,0.286,0.250,	Alu	ncRNA_intronic	RP1-283E3.8
chr1	1729614	13	T	C	2915,2908,2999,2884,2882,2998,2821,2937,2828,2913,2917,3000,2813,	13,7,9,27,20,9,18,6,25,8,16,24,7,	3,4,2,8,7,7,7,2,5,2,2,6,2,	0.231,0.571,0.222,0.296,0.350,0.778,0.389,0.333,0.200,0.250,0.125,0.250,0.286,	Alu	ncRNA_intronic	RP1-283E3.8
chr1	1729651	6	T	C	2943,2851,2983,2898,2900,2866,	54,7,26,27,10,9,	11,2,5,8,3,3,	0.204,0.286,0.192,0.296,0.300,0.333,	Alu	ncRNA_intronic	RP1-283E3.8
chr1	1729660	50	T	C	2924,2927,2873,2847,2819,2952,2815,2894,2999,2941,2950,2882,2946,2889,2874,2869,2825,2821,2808,2942,3012,2929,3001,2975,2991,2912,2931,2910,2925,2918,2913,2834,2859,2890,2984,2896,2820,2888,2977,2822,2871,2891,2920,2881,2921,2936,2885,2895,2893,2839,	13,30,8,14,8,27,10,13,8,11,65,30,19,33,7,21,10,21,8,9,8,31,17,11,35,23,27,12,32,31,13,8,18,13,6,23,21,11,12,24,15,8,18,16,8,11,9,25,3,12,	5,6,3,3,3,11,7,7,3,4,14,9,7,8,3,6,2,9,6,3,4,11,9,4,7,5,9,6,7,7,7,3,4,5,3,9,6,3,3,8,3,4,5,5,4,3,3,9,2,6,	0.385,0.200,0.375,0.214,0.375,0.407,0.700,0.538,0.375,0.364,0.215,0.300,0.368,0.242,0.429,0.286,0.200,0.429,0.750,0.333,0.500,0.355,0.529,0.364,0.200,0.217,0.333,0.500,0.219,0.226,0.538,0.375,0.222,0.385,0.500,0.391,0.286,0.273,0.250,0.333,0.200,0.500,0.278,0.312,0.500,0.273,0.333,0.360,0.667,0.500,	Alu	ncRNA_intronic	RP1-283E3.8
chr1	1729665	96	T	C	2924,2927,2873,2943,2847,2819,2952,2992,2851,2815,2880,2894,2999,2941,2884,2973,2950,2882,2946,2892,2983,2998,2932,2889,2874,2845,2869,2963,2990,2986,2825,2934,2875,2823,2821,2808,2826,2937,2966,2844,2970,2942,3012,2929,2886,3001,2975,2991,2912,2931,2944,2933,2828,2994,2900,2910,2925,3007,2913,2911,2814,2834,2899,2817,2870,2859,2890,2984,2896,2820,2940,2939,2888,2857,2977,2822,2871,2866,2818,2901…	15,36,7,60,14,8,30,40,8,11,32,12,9,11,14,4,71,35,20,8,29,12,52,30,7,42,21,26,42,3,8,9,55,47,25,8,16,9,20,12,37,16,8,30,86,19,13,38,25,33,17,19,15,41,6,13,35,92,15,12,31,7,28,16,26,21,12,6,26,21,48,58,14,34,11,30,15,13,11,16,21,9,20,8,18,10,15,8,11,43,29,10,2,38,42,12,	8,14,5,14,8,4,21,8,5,8,7,8,6,5,10,1,21,23,12,2,7,7,10,17,3,6,11,6,11,3,7,3,13,13,16,3,7,5,6,4,6,5,4,20,22,10,8,12,10,18,4,5,4,8,4,7,11,22,8,2,8,4,15,5,19,13,8,5,14,12,14,15,6,5,4,16,6,10,4,8,9,7,14,6,12,3,8,4,4,9,14,3,2,7,9,7,	0.533,0.389,0.714,0.233,0.571,0.500,0.700,0.200,0.625,0.727,0.219,0.667,0.667,0.455,0.714,0.250,0.296,0.657,0.600,0.250,0.241,0.583,0.192,0.567,0.429,0.143,0.524,0.231,0.262,1.000,0.875,0.333,0.236,0.277,0.640,0.375,0.438,0.556,0.300,0.333,0.162,0.312,0.500,0.667,0.256,0.526,0.615,0.316,0.400,0.545,0.235,0.263,0.267,0.195,0.667,0.538,0.314,0.239,0.533,0.167,0.258,0.571,0.536,0.312,0.731,0.619,0.6…	Alu	ncRNA_intronic	RP1-283E3.8
chr1	1729971	96	T	C	2915,2971,2830,2927,2849,2835,2943,2865,2847,2992,3009,2841,2928,2880,2805,2988,2858,2856,2950,2882,2892,2983,2998,2930,2932,2898,2874,2845,2869,2956,2990,2934,2875,2995,2979,2823,2821,2826,2966,3011,2844,2970,2853,3012,2929,2846,2886,2965,3001,2991,3002,2912,2976,2931,2863,2944,2828,2994,2935,2910,2925,3007,2911,2981,2917,2814,2834,2817,2870,2877,3000,2980,2890,2896,2940,2939,2955,2857,2959,2822…	9,7,29,19,9,18,29,18,3,23,11,24,30,18,23,24,17,17,34,26,8,14,7,27,21,12,5,13,11,7,25,4,36,25,10,28,16,3,5,18,11,13,18,8,17,12,49,3,14,22,17,13,23,6,9,18,18,9,17,11,18,59,4,8,11,15,6,5,3,12,16,8,8,6,18,11,6,15,11,7,3,9,14,35,6,21,33,16,11,6,12,21,10,17,23,9,	4,4,15,13,3,9,18,7,2,14,3,9,7,9,15,14,12,8,23,11,2,8,4,15,10,9,3,6,3,2,6,3,16,13,4,11,4,2,4,6,7,4,9,2,7,6,19,1,6,11,7,7,15,2,5,12,7,4,9,3,12,26,1,3,8,7,3,4,2,7,6,4,2,3,11,6,2,6,3,3,2,3,4,12,2,10,14,8,8,2,7,9,5,9,12,1,	0.444,0.571,0.517,0.684,0.333,0.500,0.621,0.389,0.667,0.609,0.273,0.375,0.233,0.500,0.652,0.583,0.706,0.471,0.676,0.423,0.250,0.571,0.571,0.556,0.476,0.750,0.600,0.462,0.273,0.286,0.240,0.750,0.444,0.520,0.400,0.393,0.250,0.667,0.800,0.333,0.636,0.308,0.500,0.250,0.412,0.500,0.388,0.333,0.429,0.500,0.412,0.538,0.652,0.333,0.556,0.667,0.389,0.444,0.529,0.273,0.667,0.441,0.250,0.375,0.727,0.467,0.5…	Alu	ncRNA_intronic	RP1-283E3.8
chr1	1730032	16	T	C	2830,2835,2943,2805,2858,2999,2882,2853,2846,2910,2918,2814,3000,2940,2939,2842,	23,26,27,18,17,8,27,20,27,7,39,15,23,31,28,12,	5,9,4,6,4,2,6,4,4,2,8,7,5,6,5,5,	0.217,0.346,0.148,0.333,0.235,0.250,0.222,0.200,0.148,0.286,0.205,0.467,0.217,0.194,0.179,0.417,	Alu	ncRNA_intronic	RP1-283E3.8
chr1	1730053	32	T	C	2840,2971,2943,2841,2928,2805,2950,2930,2845,2995,2823,2821,2808,2844,2970,2846,2886,2991,3002,2912,2900,2910,3007,2896,2939,2871,2919,3008,2842,2914,2895,2949,	3,3,9,7,12,6,11,11,2,10,13,6,4,2,6,4,19,10,4,5,4,3,14,4,6,3,17,9,6,2,16,5,	3,1,7,5,2,4,8,4,2,5,4,2,2,1,2,2,7,4,2,3,3,2,6,2,4,2,4,3,3,1,5,4,	1.000,0.333,0.778,0.714,0.167,0.667,0.727,0.364,1.000,0.500,0.308,0.333,0.500,0.500,0.333,0.500,0.368,0.400,0.500,0.600,0.750,0.667,0.429,0.500,0.667,0.667,0.235,0.333,0.500,0.500,0.312,0.800,	Alu	ncRNA_intronic	RP1-283E3.8
chr1	1731108	47	T	C	2915,2971,2830,2927,2873,2908,2943,2847,2952,2992,2851,3009,2928,2856,2811,2973,2998,2930,2874,2990,2825,2875,2995,2979,2821,2937,2844,2970,3001,2991,3002,2944,2935,3007,2981,2817,2996,2984,2940,2939,2857,2977,2822,2919,2920,2936,2839,	31,11,22,16,12,15,17,25,51,11,17,22,41,20,6,4,17,45,17,24,8,42,30,57,24,16,28,12,13,11,11,10,11,34,12,18,9,9,21,35,13,10,23,62,35,24,16,	6,4,7,5,4,6,5,7,10,3,3,6,16,4,3,3,6,11,8,7,2,13,7,15,6,4,7,3,4,6,4,5,4,7,4,7,3,3,5,9,4,3,7,14,6,10,5,	0.194,0.364,0.318,0.312,0.333,0.400,0.294,0.280,0.196,0.273,0.176,0.273,0.390,0.200,0.500,0.750,0.353,0.244,0.471,0.292,0.250,0.310,0.233,0.263,0.250,0.250,0.250,0.250,0.308,0.545,0.364,0.500,0.364,0.206,0.333,0.389,0.333,0.333,0.238,0.257,0.308,0.300,0.304,0.226,0.171,0.417,0.312,	Alu	ncRNA_intronic	RP1-283E3.8
chr1	1731165	12	T	C	2873,2908,2835,2847,2952,2894,2941,2869,2918,2977,2810,2839,	5,12,11,12,29,4,12,23,19,3,4,9,	3,5,4,5,12,2,5,8,6,2,1,4,	0.600,0.417,0.364,0.417,0.414,0.500,0.417,0.348,0.316,0.667,0.250,0.444,	Alu	ncRNA_intronic	RP1-283E3.8
chr1	1731171	21	T	C	2971,2927,2992,3009,2815,2894,2930,2979,2844,2942,2991,2944,2918,2899,2977,2871,2891,2881,2921,2949,2839,	9,6,12,19,8,3,38,37,8,8,11,9,12,20,3,14,10,15,9,21,8,	3,3,6,5,3,2,13,18,4,4,6,3,7,5,2,6,6,6,4,8,5,	0.333,0.500,0.500,0.263,0.375,0.667,0.342,0.486,0.500,0.500,0.545,0.333,0.583,0.250,0.667,0.429,0.600,0.400,0.444,0.381,0.625,	Alu	ncRNA_intronic	RP1-283E3.8
chr1	1731188	63	T	C	2872,2840,2915,2971,2927,2878,2849,2908,2835,2865,2847,2952,3009,2815,2856,2999,2950,2983,2812,2998,2930,2889,2869,2963,2934,2979,2823,3011,2844,2970,2853,2942,3012,2867,2846,2965,2975,2991,3002,2944,2828,2994,2900,2910,2899,2817,2980,2996,2896,2940,2843,2888,2959,2810,2871,2861,2948,2891,3008,2881,2921,2885,2949,	11,6,17,11,7,4,5,5,6,13,13,30,23,8,17,17,10,7,6,13,39,17,22,13,4,34,21,15,10,15,10,10,11,11,11,5,7,9,5,10,2,17,7,11,19,8,10,6,21,17,16,13,7,5,12,11,6,12,19,18,11,11,19,	10,5,12,4,5,2,5,3,4,9,9,17,19,5,9,11,8,6,3,6,29,9,11,6,2,28,10,10,8,8,8,8,8,9,8,5,3,8,4,9,2,11,5,7,14,6,7,4,14,14,11,8,5,4,7,8,5,6,13,11,8,6,14,	0.909,0.833,0.706,0.364,0.714,0.500,1.000,0.600,0.667,0.692,0.692,0.567,0.826,0.625,0.529,0.647,0.800,0.857,0.500,0.462,0.744,0.529,0.500,0.462,0.500,0.824,0.476,0.667,0.800,0.533,0.800,0.800,0.727,0.818,0.727,1.000,0.429,0.889,0.800,0.900,1.000,0.647,0.714,0.636,0.737,0.750,0.700,0.667,0.667,0.824,0.688,0.615,0.714,0.800,0.583,0.727,0.833,0.500,0.684,0.611,0.727,0.545,0.737,	Alu	ncRNA_intronic	RP1-283E3.8
chr1	1731213	53	T	C	2872,2915,2927,2943,2865,2847,2952,3009,2815,2928,2880,2856,2882,2946,2983,2998,2869,2875,2979,2821,2966,2970,2853,3012,2929,2846,2886,3002,2931,2994,2910,3007,2913,2899,2817,2870,2859,3000,2980,2940,2939,2888,2901,2919,3008,2920,2881,2921,2936,2895,2982,2949,2836,	13,28,6,12,9,20,29,24,11,29,16,18,31,11,11,14,21,38,37,18,10,20,7,9,25,6,41,11,34,16,14,27,8,23,10,24,15,28,4,23,20,18,24,51,22,17,10,11,20,25,10,15,16,	3,6,3,3,3,6,8,5,3,9,8,7,10,4,3,7,4,10,10,6,4,8,2,2,8,3,11,7,10,6,4,11,3,6,3,6,5,9,4,6,6,8,7,14,5,6,3,4,9,6,4,7,5,	0.231,0.214,0.500,0.250,0.333,0.300,0.276,0.208,0.273,0.310,0.500,0.389,0.323,0.364,0.273,0.500,0.190,0.263,0.270,0.333,0.400,0.400,0.286,0.222,0.320,0.500,0.268,0.636,0.294,0.375,0.286,0.407,0.375,0.261,0.300,0.250,0.333,0.321,1.000,0.261,0.300,0.444,0.292,0.275,0.227,0.353,0.300,0.364,0.450,0.240,0.400,0.467,0.312,	Alu	ncRNA_intronic	RP1-283E3.8
chr1	1731255	51	T	C	2915,2924,2971,2876,2878,2943,2847,2952,2815,2928,2988,2858,2999,2950,2998,2869,2963,2825,2875,2995,2979,2823,2937,3011,2844,2853,3012,2867,2929,3001,2975,2931,2910,2925,2817,2870,2996,2896,2888,2977,2822,2897,2901,2861,2919,2987,2920,2881,2936,2885,2949,	13,9,9,8,4,6,4,21,10,13,6,10,24,15,5,29,11,3,14,11,39,11,12,10,12,4,10,7,16,7,6,17,10,11,9,10,7,17,12,5,11,5,10,9,28,3,8,7,11,4,13,	7,8,6,6,3,3,2,9,6,10,3,6,13,10,4,12,6,2,6,7,25,7,5,5,6,4,5,3,8,3,3,11,7,7,8,5,5,7,7,5,11,3,4,8,14,3,5,5,4,3,9,	0.538,0.889,0.667,0.750,0.750,0.500,0.500,0.429,0.600,0.769,0.500,0.600,0.542,0.667,0.800,0.414,0.545,0.667,0.429,0.636,0.641,0.636,0.417,0.500,0.500,1.000,0.500,0.429,0.500,0.429,0.500,0.647,0.700,0.636,0.889,0.500,0.714,0.412,0.583,1.000,1.000,0.600,0.400,0.889,0.500,1.000,0.625,0.714,0.364,0.750,0.692,	Alu	ncRNA_intronic	RP1-283E3.8
chr1	1731265	24	T	C	2915,2924,2876,2878,2952,2928,2988,2858,2999,2869,2875,2979,3011,2844,3001,2931,2910,2817,2896,2977,2861,2920,2936,2885,	13,11,7,3,21,10,8,7,23,27,12,37,8,15,10,21,10,8,14,4,7,6,11,5,	3,7,3,1,5,6,6,3,8,6,6,17,3,6,3,9,3,6,6,3,4,3,5,3,	0.231,0.636,0.429,0.333,0.238,0.600,0.750,0.429,0.348,0.222,0.500,0.459,0.375,0.400,0.300,0.429,0.300,0.750,0.429,0.750,0.571,0.500,0.455,0.600,	Alu	ncRNA_intronic	RP1-283E3.8
chr1	1731294	5	T	C	2835,2929,2861,2919,2836,	6,30,9,47,9,	4,9,5,22,5,	0.667,0.300,0.556,0.468,0.556,	Alu	ncRNA_intronic	RP1-283E3.8
chr1	1731315	28	T	C	2849,2992,3009,2932,2874,2963,2956,2990,2821,2808,2853,2942,3012,2846,2976,2931,2863,2828,2994,2910,2981,2870,2940,2888,2948,2891,2895,2938,	12,12,19,20,10,17,10,20,21,12,18,10,11,13,11,30,16,14,15,11,11,28,19,14,5,13,31,10,	5,3,4,5,4,7,3,11,7,7,6,6,4,5,3,9,5,4,6,4,5,7,6,4,2,4,7,3,	0.417,0.250,0.211,0.250,0.400,0.412,0.300,0.550,0.333,0.583,0.333,0.600,0.364,0.385,0.273,0.300,0.312,0.286,0.400,0.364,0.455,0.250,0.316,0.286,0.400,0.308,0.226,0.300,	Alu	ncRNA_intronic	RP1-283E3.8
chr1	1731325	117	T	C	2872,2840,2915,2924,2971,2830,2927,2873,2876,2849,2908,2943,2819,2952,2992,2851,3009,2815,2841,2928,2880,2805,2988,2858,2999,2941,2884,2973,2946,2892,2983,2998,2930,2932,2889,2874,2845,2963,2956,2990,2986,2825,2934,2995,2979,2821,2808,2826,2966,3011,2844,2970,2853,2942,3012,2929,2846,3001,2991,3002,2912,2976,2931,2863,2944,2933,2994,2935,2900,2910,2918,2911,2981,2917,2814,2834,2899,2817,2870,2877…	15,12,21,17,20,20,8,11,14,12,6,24,11,18,16,10,18,14,9,32,18,12,24,27,35,22,29,8,13,7,5,16,35,20,31,9,28,20,11,26,5,8,3,16,40,23,9,10,13,18,24,25,18,13,12,40,12,23,15,11,10,12,30,15,7,14,16,16,16,10,15,7,14,17,21,13,24,13,30,15,22,3,11,8,23,17,14,15,13,9,6,10,44,5,8,4,9,16,16,20,36,8,12,21,25,4,8,14,13,15,18,34,11,23,9,13,18,	7,5,9,10,10,17,6,4,6,8,3,15,7,10,9,4,11,5,6,28,8,7,16,15,19,9,17,5,6,4,4,6,18,11,17,8,16,7,5,16,3,5,2,11,26,12,6,4,8,8,16,10,8,5,6,23,8,13,10,8,6,5,15,8,5,10,4,9,11,6,10,3,8,9,13,5,12,9,14,10,14,3,6,6,16,6,5,11,7,5,4,8,31,3,5,3,5,8,9,8,18,4,5,11,12,3,4,9,6,8,9,24,8,13,8,8,11,	0.467,0.417,0.429,0.588,0.500,0.850,0.750,0.364,0.429,0.667,0.500,0.625,0.636,0.556,0.562,0.400,0.611,0.357,0.667,0.875,0.444,0.583,0.667,0.556,0.543,0.409,0.586,0.625,0.462,0.571,0.800,0.375,0.514,0.550,0.548,0.889,0.571,0.350,0.455,0.615,0.600,0.625,0.667,0.688,0.650,0.522,0.667,0.400,0.615,0.444,0.667,0.400,0.444,0.385,0.500,0.575,0.667,0.565,0.667,0.727,0.600,0.417,0.500,0.533,0.714,0.714,0.2…	Alu	ncRNA_intronic	RP1-283E3.8
chr1	1732965	11	T	C	2915,2988,2858,2882,2875,3011,3007,2996,2843,2919,2920,	7,8,9,16,13,4,7,5,4,15,13,	2,3,3,7,2,2,2,3,2,3,3,	0.286,0.375,0.333,0.438,0.154,0.500,0.286,0.600,0.500,0.200,0.231,	Alu	ncRNA_intronic	RP1-283E3.8
chr1	1732995	56	T	C	2872,2830,2943,2865,2819,2952,2992,2928,2858,2999,2941,2950,2892,2930,2932,2889,2869,2963,2986,2875,2995,2979,2823,2821,2970,2886,2976,2931,2828,2981,2834,2899,2817,2870,2859,3000,2890,2984,2820,2843,2939,2857,2977,2822,2871,2866,2901,2919,3008,2920,2881,2936,2895,2982,2836,2839,	5,4,4,5,5,6,7,4,4,17,6,2,2,19,2,7,12,4,4,9,6,11,3,6,5,10,3,5,5,2,6,7,4,8,3,4,2,5,8,2,5,6,3,17,5,4,4,14,8,6,3,4,5,5,2,3,	4,3,2,4,2,4,6,4,2,10,3,2,2,14,1,4,9,4,3,9,3,8,2,4,4,6,3,3,2,2,3,4,4,5,2,3,2,4,5,2,3,3,3,11,3,2,3,12,4,5,3,3,5,2,1,1,	0.800,0.750,0.500,0.800,0.400,0.667,0.857,1.000,0.500,0.588,0.500,1.000,1.000,0.737,0.500,0.571,0.750,1.000,0.750,1.000,0.500,0.727,0.667,0.667,0.800,0.600,1.000,0.600,0.400,1.000,0.500,0.571,1.000,0.625,0.667,0.750,1.000,0.800,0.625,1.000,0.600,0.500,1.000,0.647,0.600,0.500,0.750,0.857,0.500,0.833,1.000,0.750,1.000,0.400,0.500,0.333,	Alu	ncRNA_intronic	RP1-283E3.8
chr1	1733036	30	T	C	2971,2873,2849,2908,2819,3009,2928,2880,2973,2950,2998,2932,2889,2986,2995,2979,2823,2821,2966,2965,2976,2918,3000,2980,2984,2857,2822,2919,2895,2836,	5,4,2,4,6,3,11,4,10,5,4,7,9,11,10,15,11,5,4,6,6,9,12,4,5,5,9,24,7,5,	3,3,1,4,4,2,8,3,4,4,2,3,4,8,5,6,5,3,3,4,3,4,3,2,3,4,6,12,5,5,	0.600,0.750,0.500,1.000,0.667,0.667,0.727,0.750,0.400,0.800,0.500,0.429,0.444,0.727,0.500,0.400,0.455,0.600,0.750,0.667,0.500,0.444,0.250,0.500,0.600,0.800,0.667,0.500,0.714,1.000,	Alu	ncRNA_intronic	RP1-283E3.8
chr1	1733042	15	T	C	2943,2847,2819,2851,2928,2932,2963,2995,2970,2918,2913,2870,2877,2822,2810,	4,6,7,3,8,5,9,8,7,10,7,4,4,10,4,	3,2,4,2,5,3,2,4,2,3,4,3,2,3,2,	0.750,0.333,0.571,0.667,0.625,0.600,0.222,0.500,0.286,0.300,0.571,0.750,0.500,0.300,0.500,	Alu	ncRNA_intronic	RP1-283E3.8
chr1	1733058	25	T	C	2924,2952,3009,2841,2973,2998,2889,2845,2869,2963,2986,2979,2821,2931,2933,3007,2834,2859,2896,2888,2871,2919,3008,2895,2938,	6,15,4,9,5,2,8,11,13,8,6,15,11,7,7,8,6,7,3,3,11,25,10,8,5,	3,5,2,3,4,2,3,5,3,4,4,8,6,2,2,4,3,4,3,3,8,16,6,4,3,	0.500,0.333,0.500,0.333,0.800,1.000,0.375,0.455,0.231,0.500,0.667,0.533,0.545,0.286,0.286,0.500,0.500,0.571,1.000,1.000,0.727,0.640,0.600,0.500,0.600,	Alu	ncRNA_intronic	RP1-283E3.8
chr1	1733139	9	T	C	2873,2908,2865,2992,2930,2934,2886,2918,2834,	3,7,11,8,22,3,24,13,6,	2,4,4,3,5,2,5,3,2,	0.667,0.571,0.364,0.375,0.227,0.667,0.208,0.231,0.333,	Alu	ncRNA_intronic	RP1-283E3.8
chr1	1733354	13	T	C	2930,2986,2934,2995,2966,2931,3007,2899,2870,3000,2939,2919,2885,	9,5,3,5,3,6,3,7,8,5,7,4,3,	3,2,2,2,2,3,2,2,3,2,2,2,2,	0.333,0.400,0.667,0.400,0.667,0.500,0.667,0.286,0.375,0.400,0.286,0.500,0.667,	Alu	ncRNA_intronic	RP1-283E3.8
chr1	1733356	17	T	C	2930,2986,2934,2995,2966,2931,3007,2834,2899,2870,3000,2939,2871,2919,2885,2895,2938,	9,4,3,5,3,6,3,5,6,8,5,7,3,3,3,6,2,	3,3,3,3,2,4,2,3,2,4,3,2,1,2,2,5,1,	0.333,0.750,1.000,0.600,0.667,0.667,0.667,0.600,0.333,0.500,0.600,0.286,0.333,0.667,0.667,0.833,0.500,	Alu	ncRNA_intronic	RP1-283E3.8
chr1	1733660	25	T	C	2915,2924,2927,2876,3009,2928,2882,2930,2889,2823,2937,2863,2944,2918,2859,3000,2890,2919,2891,3008,2920,2914,2881,2895,2893,	4,3,5,2,4,3,3,6,4,5,2,3,3,4,3,2,3,4,4,3,4,4,4,4,3,	2,2,4,2,2,2,2,3,3,2,2,3,3,3,2,2,2,3,2,3,3,3,4,3,2,	0.500,0.667,0.800,1.000,0.500,0.667,0.667,0.500,0.750,0.400,1.000,1.000,1.000,0.750,0.667,1.000,0.667,0.750,0.500,1.000,0.750,0.750,1.000,0.750,0.667,	Alu	ncRNA_intronic	RP1-283E3.8
chr1	1734294	5	T	C	2988,2998,2818,2901,2920,	4,2,3,7,3,	2,2,2,2,3,	0.500,1.000,0.667,0.286,1.000,	Alu	ncRNA_intronic	RP1-283E3.8
chr1	1734419	6	T	C	2943,2856,2875,2818,2885,2836,	5,5,6,2,4,5,	5,5,3,2,4,4,	1.000,1.000,0.500,1.000,1.000,0.800,	Alu	ncRNA_intronic	RP1-283E3.8
chr1	1772459	11	T	C	2872,2835,2865,2851,2811,2941,2930,2886,2933,2817,2948,	5,8,9,4,4,4,4,4,5,5,5,	2,3,3,2,3,2,2,2,2,2,2,	0.400,0.375,0.333,0.500,0.750,0.500,0.500,0.500,0.400,0.400,0.400,	Alu	intronic	NADK
chr1	1772528	5	T	C	2874,3002,2828,2900,2925,	5,12,5,5,6,	2,4,2,3,2,	0.400,0.333,0.400,0.600,0.333,	Alu	intronic	NADK
chr1	1794285	24	T	C	2927,2819,2952,2851,2841,2805,2811,2941,2950,2963,2979,2823,2970,2929,2846,2991,2976,2933,2994,2814,2899,2859,2920,2862,	15,4,17,11,7,14,13,10,14,10,12,16,6,15,19,12,9,10,23,7,12,14,25,13,	8,3,5,2,2,5,4,5,3,2,5,4,3,7,5,3,3,3,4,4,3,3,5,2,	0.533,0.750,0.294,0.182,0.286,0.357,0.308,0.500,0.214,0.200,0.417,0.250,0.500,0.467,0.263,0.250,0.333,0.300,0.174,0.571,0.250,0.214,0.200,0.154,	Alu	intronic	GNB1
chr1	1794961	7	T	C	2908,3009,2808,2886,2912,2935,2818,	2,5,7,8,5,6,8,	1,2,2,2,2,2,3,	0.500,0.400,0.286,0.250,0.400,0.333,0.375,	Alu	intronic	GNB1
chr1	1803483	5	T	C	2872,2937,2834,2817,2940,	12,8,6,11,10,	5,3,2,3,2,	0.417,0.375,0.333,0.273,0.200,	Alu	intronic	GNB1
chr1	1803528	24	T	C	2865,2992,2858,2884,2973,2898,2889,2825,2823,2844,2970,2929,2944,2933,2899,2817,2916,2896,2843,2977,2891,2842,2936,2862,	14,14,21,8,6,11,14,10,10,7,4,7,9,4,9,8,7,1,5,3,8,5,7,18,	4,4,6,2,2,3,4,3,4,2,2,3,4,2,3,3,3,1,2,2,2,2,3,9,	0.286,0.286,0.286,0.250,0.333,0.273,0.286,0.300,0.400,0.286,0.500,0.429,0.444,0.500,0.333,0.375,0.429,1.000,0.400,0.667,0.250,0.400,0.429,0.500,	Alu	intronic	GNB1
chr1	1803548	44	T	C	2872,2830,2878,2908,2835,2847,2952,2992,2928,2858,2999,2941,2882,2946,2983,2930,2845,2942,2886,2991,3002,2863,2828,2935,2900,2925,2918,3007,2911,2899,2870,2877,2980,2996,2984,2955,2810,2866,2861,2881,2921,2982,2836,2839,	21,12,11,7,3,13,6,13,10,22,5,10,15,6,8,11,7,4,16,8,5,5,4,5,9,5,7,12,5,10,15,15,5,6,3,8,4,18,9,17,8,9,15,8,	8,2,3,3,2,5,3,5,2,4,2,3,5,4,3,3,3,2,5,4,2,3,3,2,2,4,3,3,2,4,5,4,3,4,2,3,2,3,3,7,2,2,3,2,	0.381,0.167,0.273,0.429,0.667,0.385,0.500,0.385,0.200,0.182,0.400,0.300,0.333,0.667,0.375,0.273,0.429,0.500,0.312,0.500,0.400,0.600,0.750,0.400,0.222,0.800,0.429,0.250,0.400,0.400,0.333,0.267,0.600,0.667,0.667,0.375,0.500,0.167,0.333,0.412,0.250,0.222,0.200,0.250,	Alu	intronic	GNB1
chr1	1805348	5	T	C	2849,2841,2995,2821,2808,	3,4,6,4,6,	2,3,2,2,2,	0.667,0.750,0.333,0.500,0.333,	Alu	intronic	GNB1
chr1	1811210	5	T	C	2908,2952,2826,2975,2917,	2,2,3,2,4,	2,2,1,2,3,	1.000,1.000,0.333,1.000,0.750,	Alu	intronic	GNB1
chr1	1811252	5	T	C	2847,2966,2834,2940,3008,	6,2,4,2,2,	2,2,2,2,2,	0.333,1.000,0.500,1.000,1.000,	Alu	intronic	GNB1
chr1	1811620	14	T	C	2971,2908,2943,2858,2973,2946,2846,2931,2870,3000,2940,2891,2920,2881,	3,2,6,5,4,3,4,3,4,5,4,4,4,3,	2,1,3,3,2,2,2,2,2,3,2,2,2,2,	0.667,0.500,0.500,0.600,0.500,0.667,0.500,0.667,0.500,0.600,0.500,0.500,0.500,0.667,	Alu	intronic	GNB1
chr1	1811644	47	T	C	2872,2915,2971,2873,2908,2943,2815,2805,2858,2973,2946,2983,2998,2990,2821,2808,2937,2966,2853,2846,2886,3002,2828,2994,2918,3007,2834,2817,2870,2859,3000,2916,2890,2940,2939,2822,2897,2871,2901,2919,2891,2920,2914,2881,2921,2895,2949,	4,4,4,3,4,6,1,3,8,4,6,4,5,4,5,2,3,3,2,3,3,2,6,3,5,4,7,6,4,3,4,3,3,6,4,7,4,4,4,14,4,6,6,8,3,4,3,	2,2,2,2,3,2,1,2,3,2,4,4,3,2,3,1,2,2,2,2,2,2,3,2,3,3,3,3,3,2,2,2,2,3,2,4,2,4,3,3,4,3,3,3,3,2,2,	0.500,0.500,0.500,0.667,0.750,0.333,1.000,0.667,0.375,0.500,0.667,1.000,0.600,0.500,0.600,0.500,0.667,0.667,1.000,0.667,0.667,1.000,0.500,0.667,0.600,0.750,0.429,0.500,0.750,0.667,0.500,0.667,0.667,0.500,0.500,0.571,0.500,1.000,0.750,0.214,1.000,0.500,0.500,0.375,1.000,0.500,0.667,	Alu	intronic	GNB1
chr1	1819829	5	T	C	2998,2990,2875,3002,2910,	7,8,9,7,8,	2,2,3,2,2,	0.286,0.250,0.333,0.286,0.250,	Alu	intronic	GNB1
chr1	1821917	22	T	C	2872,2840,2849,3009,2983,2998,2898,2956,2875,2821,2808,2970,2991,3002,2900,2918,2911,2899,2996,2939,2914,2881,	6,5,3,4,3,4,5,4,11,5,6,3,4,8,2,5,4,6,6,10,3,2,	2,2,2,2,1,2,2,2,4,2,2,2,3,3,2,3,3,2,3,3,1,2,	0.333,0.400,0.667,0.500,0.333,0.500,0.400,0.500,0.364,0.400,0.333,0.667,0.750,0.375,1.000,0.600,0.750,0.333,0.500,0.300,0.333,1.000,	Alu	intronic	GNB1
chr1	1821953	11	T	C	2924,2811,2930,2995,2931,2944,2918,2899,2939,2857,2813,	9,13,7,8,15,7,6,8,6,6,13,	2,5,2,2,6,3,2,2,2,1,4,	0.222,0.385,0.286,0.250,0.400,0.429,0.333,0.250,0.333,0.167,0.308,	Alu	intronic	GNB1
chr1	1822070	9	T	C	2924,2878,2811,2889,2963,3012,2975,2828,2996,	4,6,7,8,4,4,5,5,6,	2,2,2,2,1,3,2,2,2,	0.500,0.333,0.286,0.250,0.250,0.750,0.400,0.400,0.333,	Alu	intronic	GNB1
chr1	1823938	14	T	C	2924,2908,2928,2811,2946,2812,2991,2980,2890,2984,2896,2822,2987,2881,	16,7,11,8,13,3,7,7,12,3,5,10,6,14,	4,3,3,4,3,2,2,2,4,2,2,3,2,4,	0.250,0.429,0.273,0.500,0.231,0.667,0.286,0.286,0.333,0.667,0.400,0.300,0.333,0.286,	Alu	intronic	GNB1
chr1	1824010	9	T	C	2830,2865,2811,2946,2983,2869,2900,2822,3008,	5,7,9,10,8,5,7,12,3,	2,3,3,2,2,2,3,4,2,	0.400,0.429,0.333,0.200,0.250,0.400,0.429,0.333,0.667,	Alu	intronic	GNB1
chr1	1824773	8	T	C	2865,2815,2805,2946,2994,2910,2870,2891,	6,6,5,5,7,6,12,2,	2,5,2,2,2,3,3,2,	0.333,0.833,0.400,0.400,0.286,0.500,0.250,1.000,	Alu	intronic	GNB1
chr1	1828133	9	T	C	2915,2874,2979,2823,2929,2886,2939,2866,3008,	6,9,2,4,8,3,4,3,1,	2,3,2,2,3,2,2,1,1,	0.333,0.333,1.000,0.500,0.375,0.667,0.500,0.333,1.000,	Alu	intronic	GNB1
chr1	1829867	5	T	C	2873,2932,2898,2889,2966,	2,2,6,4,2,	2,2,2,2,2,	1.000,1.000,0.333,0.500,1.000,	Alu	intronic	GNB1
chr1	1830654	9	T	C	2908,2889,2844,2991,2925,2877,2939,2871,2920,	4,6,4,3,3,8,2,3,3,	3,2,3,2,2,3,2,2,2,	0.750,0.333,0.750,0.667,0.667,0.375,1.000,0.667,0.667,	Alu	intronic	GNB1
chr1	1830778	20	T	C	2873,2847,3009,2856,2999,2941,2898,2889,2874,2823,2937,3011,2994,2917,2899,2996,2897,2866,3008,2936,	5,4,2,4,4,3,2,4,4,8,5,7,7,5,5,5,9,5,5,3,	4,2,1,3,2,2,2,3,3,4,3,3,4,3,3,3,6,4,3,3,	0.800,0.500,0.500,0.750,0.500,0.667,1.000,0.750,0.750,0.500,0.600,0.429,0.571,0.600,0.600,0.600,0.667,0.800,0.600,1.000,	Alu	intronic	GNB1
chr1	1830858	40	T	C	2872,2873,2943,2952,2992,2815,2928,2805,2941,2950,2983,2889,2825,2937,2844,3012,2886,2991,3002,2931,2994,2925,2918,3007,2917,2834,2899,2996,2890,2939,2883,2813,2897,2866,2861,2919,3008,2842,2806,2895,	7,3,4,3,5,6,3,4,6,4,8,8,5,4,5,5,7,6,4,5,7,3,4,7,6,3,4,6,5,6,4,3,6,4,4,5,4,3,9,6,	6,3,4,3,4,4,3,3,6,3,7,5,3,3,4,4,5,5,4,4,6,3,4,7,5,3,3,5,3,5,3,3,6,3,3,4,3,3,5,4,	0.857,1.000,1.000,1.000,0.800,0.667,1.000,0.750,1.000,0.750,0.875,0.625,0.600,0.750,0.800,0.800,0.714,0.833,1.000,0.800,0.857,1.000,1.000,1.000,0.833,1.000,0.750,0.833,0.600,0.833,0.750,1.000,1.000,0.750,0.750,0.800,0.750,1.000,0.556,0.667,	NonAlu	intronic	GNB1
chr1	1830942	5	T	C	2880,2995,3011,2994,2936,	2,4,2,5,2,	2,2,2,3,2,	1.000,0.500,1.000,0.600,1.000,	Alu	intronic	GNB1
chr1	1830947	5	T	C	2880,3011,2844,2877,2885,	3,2,2,4,5,	2,2,2,2,2,	0.667,1.000,1.000,0.500,0.400,	Alu	intronic	GNB1
chr1	1831001	12	T	C	2872,2815,2880,2998,2898,2821,2935,2918,2870,2939,2810,2885,	2,6,3,4,4,4,3,3,4,5,2,12,	1,2,2,3,2,2,2,2,2,2,2,3,	0.500,0.333,0.667,0.750,0.500,0.500,0.667,0.667,0.500,0.400,1.000,0.250,	Alu	intronic	GNB1
chr1	1831915	6	T	C	2865,2821,3001,2981,2959,2862,	3,4,5,5,2,6,	1,2,3,2,2,2,	0.333,0.500,0.600,0.400,1.000,0.333,	Alu	intronic	GNB1
chr1	1832032	8	T	C	2973,2932,2990,2844,2911,2981,2939,2948,	5,4,2,4,6,4,4,6,	2,2,2,2,2,2,3,2,	0.400,0.500,1.000,0.500,0.333,0.500,0.750,0.333,	Alu	intronic	GNB1
chr1	1836038	5	T	C	2830,2811,2932,2991,2813,	4,6,4,6,8,	2,4,4,4,4,	0.500,0.667,1.000,0.667,0.500,	Alu	intronic	GNB1
chr1	1836076	21	T	C	2927,2873,3009,2815,2880,2941,2889,2874,2995,2844,2970,3012,3002,2899,2820,2810,2897,2919,2881,2921,2982,	7,5,6,4,10,6,7,5,5,4,4,3,2,7,5,7,7,8,7,6,4,	3,2,2,3,5,3,2,2,4,2,2,3,1,2,3,3,2,2,2,3,3,	0.429,0.400,0.333,0.750,0.500,0.500,0.286,0.400,0.800,0.500,0.500,1.000,0.500,0.286,0.600,0.429,0.286,0.250,0.286,0.500,0.750,	Alu	intronic	GNB1
chr1	1836468	5	T	C	2811,2932,2821,2900,2955,	27,10,4,6,7,	10,4,2,2,3,	0.370,0.400,0.500,0.333,0.429,	Alu	intronic	GNB1
chr1	1838091	20	T	C	2849,2851,2928,2880,2811,2999,2884,2973,2990,2979,2937,2929,2911,2888,2977,2959,2810,2866,2920,2893,	4,5,2,5,4,3,5,4,3,4,15,3,4,5,4,8,6,2,7,5,	2,2,2,2,2,2,2,2,2,3,4,2,3,2,2,5,2,2,2,2,	0.500,0.400,1.000,0.400,0.500,0.667,0.400,0.500,0.667,0.750,0.267,0.667,0.750,0.400,0.500,0.625,0.333,1.000,0.286,0.400,	Alu	intronic	GNB1
chr1	1838095	9	T	C	2882,2874,2986,2979,2937,2980,2822,2810,2813,	5,3,3,4,14,3,9,6,7,	2,2,2,2,3,2,3,2,2,	0.400,0.667,0.667,0.500,0.214,0.667,0.333,0.333,0.286,	Alu	intronic	GNB1
chr1	1838127	6	T	C	2946,2937,2965,2920,2842,2893,	3,2,2,5,7,6,	2,2,2,3,2,3,	0.667,1.000,1.000,0.600,0.286,0.500,	Alu	intronic	GNB1
chr1	1841093	6	T	C	2915,2835,2990,2966,2888,2861,	7,3,4,4,3,7,	2,2,2,2,2,2,	0.286,0.667,0.500,0.500,0.667,0.286,	Alu	intronic	GNB1
chr1	1842318	12	T	C	2880,2894,2811,2825,2937,2966,2925,2918,2984,2881,2885,2806,	12,14,4,4,7,6,3,6,6,9,6,7,	4,5,3,2,4,2,2,2,3,4,2,1,	0.333,0.357,0.750,0.500,0.571,0.333,0.667,0.333,0.500,0.444,0.333,0.143,	Alu	intronic	GNB1
chr1	1845317	6	T	C	2908,2952,2894,2858,2912,2996,	7,4,10,6,6,5,	3,2,3,2,2,2,	0.429,0.500,0.300,0.333,0.333,0.400,	Alu	intronic	GNB1
chr1	1845461	8	T	C	2819,2815,2932,2970,2975,2931,2955,2901,	6,6,3,7,4,4,7,3,	2,2,2,2,2,2,2,3,	0.333,0.333,0.667,0.286,0.500,0.500,0.286,1.000,	Alu	intronic	GNB1
chr1	1846480	57	T	C	2872,2971,2830,2927,2865,2847,2952,2992,2851,2858,2884,2950,2882,2812,2998,2930,2898,2874,2956,2823,2821,2966,2844,2970,2942,2929,2846,2886,3001,2975,2991,3002,2931,2863,2935,2900,2918,2981,2834,2817,2877,2916,2843,2955,2857,2897,2866,2901,2987,2891,3008,2920,2842,2862,2885,2982,2949,	9,6,4,9,11,8,3,11,7,11,5,8,8,7,6,6,7,12,5,9,9,5,10,5,7,11,12,9,7,7,3,6,11,4,5,6,6,7,5,13,4,5,4,6,5,9,7,7,4,3,8,7,3,4,5,4,2,	3,3,3,6,7,2,2,3,2,5,2,4,3,2,3,2,3,4,2,4,3,4,4,2,2,2,6,3,4,3,2,3,4,3,3,6,3,3,2,4,3,3,2,2,3,4,2,2,4,1,4,3,3,3,2,2,2,	0.333,0.500,0.750,0.667,0.636,0.250,0.667,0.273,0.286,0.455,0.400,0.500,0.375,0.286,0.500,0.333,0.429,0.333,0.400,0.444,0.333,0.800,0.400,0.400,0.286,0.182,0.500,0.333,0.571,0.429,0.667,0.500,0.364,0.750,0.600,1.000,0.500,0.429,0.400,0.308,0.750,0.600,0.500,0.333,0.600,0.444,0.286,0.286,1.000,0.333,0.500,0.429,1.000,0.750,0.400,0.500,1.000,	Alu	intronic	GNB1
chr1	1846686	8	T	C	2858,2812,2898,2808,3012,2929,2817,2871,	10,7,13,9,12,8,7,9,	2,3,3,2,3,3,2,2,	0.200,0.429,0.231,0.222,0.250,0.375,0.286,0.222,	Alu	intronic	GNB1
chr1	1846759	10	T	C	2849,2992,2998,2932,2956,2934,2813,2948,2891,2881,	10,8,10,7,4,6,7,9,13,13,	3,3,3,3,1,2,3,2,4,2,	0.300,0.375,0.300,0.429,0.250,0.333,0.429,0.222,0.308,0.154,	Alu	intronic	GNB1
chr1	1846778	5	T	C	2952,2880,2975,2863,2885,	3,8,10,4,7,	2,4,4,2,2,	0.667,0.500,0.400,0.500,0.286,	Alu	intronic	GNB1
chr1	1846779	129	T	C	2872,2840,2924,2971,2830,2873,2876,2849,2835,2943,2865,2847,2819,2952,2992,2851,3009,2815,2880,2805,2988,2894,2858,2941,2884,2973,2950,2882,2946,2892,2983,2812,2998,2930,2932,2898,2889,2874,2845,2869,2963,2956,2825,2934,2875,2995,2979,2823,2821,2808,2826,2937,2966,3011,2844,2970,2853,2942,3012,2867,2929,2846,2886,2965,3001,2975,2991,3002,2912,2976,2931,2863,2944,2828,2994,2935,2910,2925,2918,3007…	13,4,2,8,4,14,5,8,10,7,6,7,4,2,9,8,13,10,8,9,7,6,11,15,7,3,11,6,10,5,7,10,8,12,4,13,8,13,11,10,6,5,10,5,10,10,3,4,11,9,2,10,10,11,10,4,3,4,6,6,6,14,13,4,9,9,11,11,3,3,9,4,6,12,16,5,7,4,12,8,7,5,8,5,6,7,11,3,11,8,5,6,13,4,8,3,21,14,5,7,6,8,6,6,4,9,10,10,14,7,8,8,8,12,8,14,5,9,9,6,7,8,9,8,3,2,6,7,8,	9,4,2,6,3,7,3,7,6,5,5,4,3,2,7,6,8,8,7,6,5,4,9,11,3,3,10,2,5,5,7,8,6,7,4,8,6,12,9,6,4,3,6,4,7,6,2,4,8,4,2,10,9,9,7,4,3,3,3,4,5,9,8,3,7,7,11,7,3,2,9,4,4,9,12,4,6,4,8,7,6,3,6,4,4,5,9,2,7,7,3,3,5,4,7,3,14,9,4,6,5,5,3,6,4,7,5,8,10,5,5,5,8,9,6,11,4,7,7,3,7,7,8,6,2,2,6,6,5,	0.692,1.000,1.000,0.750,0.750,0.500,0.600,0.875,0.600,0.714,0.833,0.571,0.750,1.000,0.778,0.750,0.615,0.800,0.875,0.667,0.714,0.667,0.818,0.733,0.429,1.000,0.909,0.333,0.500,1.000,1.000,0.800,0.750,0.583,1.000,0.615,0.750,0.923,0.818,0.600,0.667,0.600,0.600,0.800,0.700,0.600,0.667,1.000,0.727,0.444,1.000,1.000,0.900,0.818,0.700,1.000,1.000,0.750,0.500,0.667,0.833,0.643,0.615,0.750,0.778,0.778,1.0…	Alu	intronic	GNB1
chr1	1846835	61	T	C	2872,2915,2971,2830,2927,2873,2908,2865,2847,2819,2992,2815,2928,2880,2941,2950,2946,2998,2932,2889,2874,2869,2825,2934,2875,2821,2808,2937,3011,2970,2867,2846,2886,2975,2991,3002,2912,2863,2933,2935,2918,2917,2870,2859,2980,2890,2984,2940,2843,2888,2857,2813,2901,2987,2891,3008,2920,2936,2885,2938,2839,	20,6,13,7,12,15,7,7,9,5,12,9,11,9,7,14,12,7,6,5,10,13,4,4,9,14,15,12,16,11,5,11,13,14,6,15,5,9,1,7,8,13,10,12,3,8,4,7,7,11,5,9,12,3,9,12,15,12,8,6,5,	8,2,4,2,5,5,6,5,3,5,3,2,7,5,3,3,3,3,4,2,3,5,1,2,3,8,6,5,4,3,2,5,3,4,3,4,2,5,1,3,3,7,3,4,3,5,2,2,3,4,3,5,4,2,2,4,5,6,3,2,2,	0.400,0.333,0.308,0.286,0.417,0.333,0.857,0.714,0.333,1.000,0.250,0.222,0.636,0.556,0.429,0.214,0.250,0.429,0.667,0.400,0.300,0.385,0.250,0.500,0.333,0.571,0.400,0.417,0.250,0.273,0.400,0.455,0.231,0.286,0.500,0.267,0.400,0.556,1.000,0.429,0.375,0.538,0.300,0.333,1.000,0.625,0.500,0.286,0.429,0.364,0.600,0.556,0.333,0.667,0.222,0.333,0.333,0.500,0.375,0.333,0.400,	Alu	intronic	GNB1
chr1	1852502	6	T	C	3009,2928,3012,2991,3002,2897,	2,5,4,5,4,5,	2,3,2,2,2,3,	1.000,0.600,0.500,0.400,0.500,0.600,	Alu	intronic	GNB1
chr1	1852579	23	T	C	2872,2876,2908,2865,2847,2952,2815,2841,2988,2894,2941,2946,2979,2846,3002,2912,2863,2925,2834,2890,2955,2897,2920,	16,14,14,4,6,23,11,7,21,18,11,22,24,25,18,17,16,19,10,5,10,15,19,	6,3,3,2,2,4,4,5,5,6,4,5,6,4,8,5,4,5,2,2,3,5,7,	0.375,0.214,0.214,0.500,0.333,0.174,0.364,0.714,0.238,0.333,0.364,0.227,0.250,0.160,0.444,0.294,0.250,0.263,0.200,0.400,0.300,0.333,0.368,	Alu	intronic	GNB1
chr1	1854719	13	T	C	2830,2988,2941,2990,2844,3002,2925,2918,2817,2843,2939,2897,3008,	16,11,12,8,14,22,8,13,15,5,9,25,11,	4,2,5,2,3,3,3,2,2,1,1,7,3,	0.250,0.182,0.417,0.250,0.214,0.136,0.375,0.154,0.133,0.200,0.111,0.280,0.273,	Alu	intronic	GNB1
chr1	1854722	32	T	C	2971,2927,2865,2819,2841,2880,2988,2950,2882,2812,2990,2875,2995,2937,2844,2970,2991,3002,2918,2981,2817,3000,2843,2939,2822,2810,2897,2861,2948,2920,2936,2949,	12,22,7,16,4,13,11,11,26,14,10,19,10,15,13,10,18,22,13,20,15,10,6,11,16,10,25,18,13,11,20,13,	5,6,2,4,2,4,2,3,6,3,2,4,3,5,2,4,3,3,3,5,3,4,2,3,3,4,7,4,3,6,7,3,	0.417,0.273,0.286,0.250,0.500,0.308,0.182,0.273,0.231,0.214,0.200,0.211,0.300,0.333,0.154,0.400,0.167,0.136,0.231,0.250,0.200,0.400,0.333,0.273,0.188,0.400,0.280,0.222,0.231,0.545,0.350,0.231,	Alu	intronic	GNB1
chr1	1854867	6	T	C	2830,2927,2847,2882,2939,2871,	5,8,7,5,7,6,	2,2,3,2,2,2,	0.400,0.250,0.429,0.400,0.286,0.333,	Alu	intronic	GNB1
chr1	1855238	5	T	C	2884,2966,2900,2870,2955,	6,5,3,8,6,	3,2,1,2,2,	0.500,0.400,0.333,0.250,0.333,	Alu	intronic	GNB1
chr1	1856146	8	T	C	2873,2841,2950,2930,2808,2813,2919,2895,	12,4,13,6,12,8,13,12,	4,2,3,2,3,3,3,2,	0.333,0.500,0.231,0.333,0.250,0.375,0.231,0.167,	Alu	intronic	GNB1
chr1	1859159	14	T	C	2805,2811,2950,2970,2886,2991,2863,2900,3000,2996,2813,2901,3008,2806,	10,23,7,10,19,4,10,7,6,9,8,6,8,6,	3,7,2,3,4,2,3,3,3,3,3,2,3,2,	0.300,0.304,0.286,0.300,0.211,0.500,0.300,0.429,0.500,0.333,0.375,0.333,0.375,0.333,	Alu	intronic	GNB1
chr1	1859848	60	T	C	2915,2830,2927,2878,2835,2819,2992,2928,2880,2894,2811,2884,2950,2882,2983,2998,2932,2874,2845,2956,2875,3011,3012,2929,2846,2886,3001,2975,2991,3002,2976,2931,2994,2900,2910,2918,3007,2817,2859,3000,2890,2984,2940,2939,2955,2857,2883,2813,2897,2866,2901,2919,2987,2948,3008,2920,2881,2862,2895,2949,	8,13,14,23,12,11,25,18,25,12,19,19,23,19,11,11,12,21,11,12,22,39,13,13,43,29,12,21,11,44,14,12,21,13,7,16,15,20,8,11,26,9,27,21,11,18,10,9,24,25,19,11,12,11,17,10,25,19,15,9,	3,3,3,6,3,3,6,7,9,4,6,3,8,7,4,6,3,4,3,3,6,9,5,5,11,7,4,5,3,9,3,6,4,5,2,5,4,5,4,3,6,3,7,6,4,7,3,2,6,7,4,4,3,6,7,3,8,4,4,5,	0.375,0.231,0.214,0.261,0.250,0.273,0.240,0.389,0.360,0.333,0.316,0.158,0.348,0.368,0.364,0.545,0.250,0.190,0.273,0.250,0.273,0.231,0.385,0.385,0.256,0.241,0.333,0.238,0.273,0.205,0.214,0.500,0.190,0.385,0.286,0.312,0.267,0.250,0.500,0.273,0.231,0.333,0.259,0.286,0.364,0.389,0.300,0.222,0.250,0.280,0.211,0.364,0.250,0.545,0.412,0.300,0.320,0.211,0.267,0.556,	Alu	intronic	GNB1
chr1	1862065	14	T	C	2915,2927,2880,2805,2856,2950,2812,2825,2979,2970,2929,3000,2861,2921,	6,10,13,8,9,7,11,9,5,7,7,6,11,7,	2,3,3,2,2,3,3,3,2,3,2,2,3,2,	0.333,0.300,0.231,0.250,0.222,0.429,0.273,0.333,0.400,0.429,0.286,0.333,0.273,0.286,	Alu	intronic	GNB1
chr1	1862122	91	T	C	2872,2924,2927,2873,2878,2908,2835,2943,2847,2819,2952,2992,2851,3009,2815,2841,2928,2988,2894,2858,2941,2973,2950,2882,2983,2998,2932,2889,2874,2845,2869,2986,2934,2875,2995,2979,2937,2966,2942,3012,2867,2846,2975,2912,2976,2931,2863,2944,2933,2828,2994,2935,2900,2910,2918,2913,2911,2814,2899,2817,2870,2877,2916,2890,2820,2940,2843,2939,2888,2857,2822,2883,2810,2813,2897,2871,2866,2901,2919,2948…	22,10,17,14,21,12,11,11,15,12,13,12,13,16,12,6,14,9,11,12,18,10,13,22,15,13,10,13,17,13,16,4,7,17,14,10,14,9,10,15,16,28,14,9,8,12,4,10,10,11,24,16,13,11,11,15,10,12,16,14,17,16,13,16,27,22,11,15,12,11,11,9,17,11,30,10,23,16,13,9,23,16,30,24,13,9,6,9,11,14,13,	7,5,7,6,9,4,4,3,7,4,7,3,5,3,4,2,9,2,3,3,5,6,4,10,4,5,4,3,7,4,4,2,2,5,4,3,4,4,3,6,4,9,4,3,3,3,2,5,3,2,5,6,4,2,3,5,3,3,4,7,3,4,5,6,6,6,6,4,3,2,4,3,6,3,9,4,6,7,2,2,6,3,15,7,4,2,1,2,3,5,3,	0.318,0.500,0.412,0.429,0.429,0.333,0.364,0.273,0.467,0.333,0.538,0.250,0.385,0.188,0.333,0.333,0.643,0.222,0.273,0.250,0.278,0.600,0.308,0.455,0.267,0.385,0.400,0.231,0.412,0.308,0.250,0.500,0.286,0.294,0.286,0.300,0.286,0.444,0.300,0.400,0.250,0.321,0.286,0.333,0.375,0.250,0.500,0.500,0.300,0.182,0.208,0.375,0.308,0.182,0.273,0.333,0.300,0.250,0.250,0.500,0.176,0.250,0.385,0.375,0.222,0.273,0.5…	Alu	intronic	GNB1
chr1	1862199	6	T	C	2830,2928,2874,2966,2918,2883,	15,17,14,6,17,12,	3,5,4,2,4,3,	0.200,0.294,0.286,0.333,0.235,0.250,	Alu	intronic	GNB1
chr1	1862214	93	T	C	2872,2915,2924,2830,2927,2873,2876,2878,2849,2835,2943,2865,2847,2819,2992,3009,2841,2928,2880,2858,2884,2973,2950,2882,2946,2892,2983,2930,2932,2898,2874,2869,2990,2875,2995,2979,2823,2937,2966,2844,2970,2853,2867,2846,2886,2965,2991,3002,2912,2944,2933,2935,2925,2918,3007,2911,2981,2917,2814,2834,2899,2817,2877,2859,3000,2916,2890,2896,2820,2843,2939,2977,2959,2822,2810,2897,2901,2919,2987,2948…	33,7,9,15,19,18,22,22,4,16,15,12,21,23,14,16,9,16,17,31,18,10,10,21,11,22,18,16,12,18,18,15,12,21,14,4,22,24,4,16,12,9,16,33,17,17,18,22,16,13,14,14,19,14,16,13,8,7,8,13,14,18,18,10,15,24,17,4,22,12,21,5,12,10,17,27,15,13,13,18,19,18,9,19,11,15,13,9,13,11,8,8,19,	8,3,4,3,10,10,4,8,2,3,7,5,11,8,6,5,2,5,7,9,6,4,3,6,5,6,5,3,7,7,9,6,5,5,6,1,4,5,1,8,3,3,4,9,4,6,6,10,5,6,5,4,8,5,4,4,2,4,3,4,3,4,4,3,5,5,4,2,8,3,5,2,5,6,3,8,6,2,4,6,7,5,4,9,5,4,3,3,4,6,2,3,6,	0.242,0.429,0.444,0.200,0.526,0.556,0.182,0.364,0.500,0.188,0.467,0.417,0.524,0.348,0.429,0.312,0.222,0.312,0.412,0.290,0.333,0.400,0.300,0.286,0.455,0.273,0.278,0.188,0.583,0.389,0.500,0.400,0.417,0.238,0.429,0.250,0.182,0.208,0.250,0.500,0.250,0.333,0.250,0.273,0.235,0.353,0.333,0.455,0.312,0.462,0.357,0.286,0.421,0.357,0.250,0.308,0.250,0.571,0.375,0.308,0.214,0.222,0.222,0.300,0.333,0.208,0.2…	Alu	intronic	GNB1
chr1	1862668	18	T	C	2872,2943,2856,2950,3011,2991,2828,2994,2925,2918,2817,2888,2866,2891,3008,2920,2881,2885,	20,14,9,9,15,18,10,10,14,16,14,5,10,11,8,13,14,13,	5,5,3,2,3,4,3,2,5,3,3,2,3,4,3,3,3,3,	0.250,0.357,0.333,0.222,0.200,0.222,0.300,0.200,0.357,0.188,0.214,0.400,0.300,0.364,0.375,0.231,0.214,0.231,	Alu	intronic	GNB1
chr1	1862732	15	T	C	2924,2927,2908,2943,2819,2988,2811,2884,2882,2825,3012,2912,2981,2936,2836,	14,9,7,13,9,11,11,18,10,7,16,12,7,17,12,	3,3,2,4,3,3,4,3,3,3,4,3,2,4,2,	0.214,0.333,0.286,0.308,0.333,0.273,0.364,0.167,0.300,0.429,0.250,0.250,0.286,0.235,0.167,	Alu	intronic	GNB1
chr1	1862748	9	T	C	2811,2882,2846,2886,2931,2863,2944,2843,2987,	8,14,14,24,8,10,18,3,10,	4,3,3,4,2,3,3,2,2,	0.500,0.214,0.214,0.167,0.250,0.300,0.167,0.667,0.200,	Alu	intronic	GNB1
chr1	1866076	7	T	C	2815,2894,2856,2882,2956,2996,2820,	9,5,5,4,3,3,1,	7,2,4,3,2,2,1,	0.778,0.400,0.800,0.750,0.667,0.667,1.000,	Alu	intronic	GNB1
chr1	1868313	23	T	C	2971,2819,2952,2851,2950,2956,2986,2821,2844,2853,2867,2929,3001,2899,2877,2996,2984,2820,2843,2977,2948,2885,2839,	5,6,2,7,2,4,5,5,7,5,11,6,4,5,4,3,8,9,3,9,7,5,3,	4,3,2,4,1,2,4,3,4,3,4,4,3,2,3,2,3,3,1,5,4,2,2,	0.800,0.500,1.000,0.571,0.500,0.500,0.800,0.600,0.571,0.600,0.364,0.667,0.750,0.400,0.750,0.667,0.375,0.333,0.333,0.556,0.571,0.400,0.667,	Alu	intronic	GNB1
chr1	1868314	8	T	C	2849,2819,2950,2929,2886,2984,2940,2810,	5,5,3,6,7,9,8,8,	2,2,2,3,3,3,3,3,	0.400,0.400,0.667,0.500,0.429,0.333,0.375,0.375,	Alu	intronic	GNB1
chr1	1868443	12	T	C	2872,2840,2847,2856,2874,3012,2846,3001,2828,2870,2810,2842,	5,2,4,6,2,4,6,7,3,4,9,3,	1,2,2,2,1,3,3,4,2,2,3,3,	0.200,1.000,0.500,0.333,0.500,0.750,0.500,0.571,0.667,0.500,0.333,1.000,	Alu	intronic	GNB1
chr1	1868723	8	T	C	2849,2847,2992,2851,2925,2899,2948,2885,	4,4,8,3,4,3,5,5,	2,2,5,2,3,3,1,4,	0.500,0.500,0.625,0.667,0.750,1.000,0.200,0.800,	Alu	intronic	GNB1
chr1	1868766	39	T	C	2872,2971,2849,2835,2819,2851,3009,2815,2856,2811,2999,2884,2812,2998,2869,2808,2937,2970,2867,2929,2933,2828,2935,2870,2877,2859,2980,2939,2901,2842,2914,2881,2936,2862,2806,2895,2893,2836,2839,	8,9,3,6,6,5,4,5,2,3,4,5,6,2,6,11,8,4,7,4,4,7,7,4,6,5,4,6,5,9,7,5,5,4,5,4,3,8,2,	3,3,2,2,2,4,3,2,2,2,3,2,3,2,2,3,4,4,3,2,2,3,4,2,2,2,2,3,2,3,3,3,2,3,3,3,2,4,2,	0.375,0.333,0.667,0.333,0.333,0.800,0.750,0.400,1.000,0.667,0.750,0.400,0.500,1.000,0.333,0.273,0.500,1.000,0.429,0.500,0.500,0.429,0.571,0.500,0.333,0.400,0.500,0.500,0.400,0.333,0.429,0.600,0.400,0.750,0.600,0.750,0.667,0.500,1.000,	Alu	intronic	GNB1
chr1	1868990	6	T	C	2950,2932,2970,2912,2933,2861,	5,3,4,3,2,5,	3,2,3,2,2,3,	0.600,0.667,0.750,0.667,1.000,0.600,	Alu	intronic	GNB1
chr1	1868995	9	T	C	2872,2841,2950,2932,2970,2912,2933,2901,2861,	5,1,5,3,4,3,2,7,3,	3,1,4,3,3,3,2,2,1,	0.600,1.000,0.800,1.000,0.750,1.000,1.000,0.286,0.333,	Alu	intronic	GNB1
chr1	1870269	111	T	C	2872,2915,2971,2830,2927,2873,2876,2849,2908,2943,2847,2819,2952,2992,2851,3009,2815,2841,2928,2880,2988,2894,2858,2856,2811,2941,2884,2973,2950,2882,2983,2812,2998,2930,2932,2898,2874,2845,2963,2956,2825,2934,2875,2995,2979,2823,2808,2826,2966,3011,2970,2853,2942,3012,2929,2846,2886,2965,3001,2975,2991,3002,2912,2976,2863,2944,2933,2828,2994,2935,2900,2925,2918,2913,2981,2917,2899,2817,2877,2859…	14,5,12,7,10,8,10,10,4,5,5,9,2,8,5,4,6,2,14,9,5,9,5,3,14,10,9,3,19,5,14,14,9,8,12,11,6,14,4,8,5,12,12,8,2,5,7,5,7,9,5,3,10,9,9,7,10,6,8,10,9,17,7,5,6,11,7,7,7,9,8,3,4,6,7,5,9,8,11,5,4,8,4,8,10,3,6,3,9,2,10,13,12,2,13,7,9,9,7,10,9,5,8,7,5,7,7,8,13,11,7,	7,5,6,3,8,4,7,5,3,5,5,4,2,5,4,2,4,2,10,6,3,5,5,2,10,5,3,2,11,3,6,6,5,5,7,8,4,8,2,4,3,7,4,3,2,2,3,2,3,6,3,2,6,4,5,3,5,3,2,6,6,9,4,4,5,9,6,3,3,5,3,2,3,2,2,4,4,8,7,2,3,5,2,4,4,2,3,2,5,2,5,11,6,1,4,5,7,4,4,6,3,4,4,4,4,3,6,4,4,6,3,	0.500,1.000,0.500,0.429,0.800,0.500,0.700,0.500,0.750,1.000,1.000,0.444,1.000,0.625,0.800,0.500,0.667,1.000,0.714,0.667,0.600,0.556,1.000,0.667,0.714,0.500,0.333,0.667,0.579,0.600,0.429,0.429,0.556,0.625,0.583,0.727,0.667,0.571,0.500,0.500,0.600,0.583,0.333,0.375,1.000,0.400,0.429,0.400,0.429,0.667,0.600,0.667,0.600,0.444,0.556,0.429,0.500,0.500,0.250,0.600,0.667,0.529,0.571,0.800,0.833,0.818,0.8…	Alu	intronic	GNB1
chr1	1870341	28	T	C	2840,2924,2849,2815,2928,2880,2988,2941,2950,2995,2937,2966,2844,2970,2867,2912,2828,2935,2917,2870,2916,2890,2940,2813,2897,2920,2842,2839,	6,13,13,15,16,13,12,17,18,13,28,18,14,12,21,19,17,17,25,14,22,13,14,18,27,26,15,20,	2,4,3,4,3,5,3,5,5,3,6,6,3,5,6,6,5,5,7,2,4,3,6,6,4,8,3,5,	0.333,0.308,0.231,0.267,0.188,0.385,0.250,0.294,0.278,0.231,0.214,0.333,0.214,0.417,0.286,0.316,0.294,0.294,0.280,0.143,0.182,0.231,0.429,0.333,0.148,0.308,0.200,0.250,	Alu	intronic	GNB1
chr1	1870389	12	T	C	2924,2811,2946,2930,2932,2990,2823,3011,2935,2911,2940,2893,	12,6,12,8,7,6,10,15,14,12,12,15,	3,4,3,3,3,2,4,5,3,3,3,3,	0.250,0.667,0.250,0.375,0.429,0.333,0.400,0.333,0.214,0.250,0.250,0.200,	Alu	intronic	GNB1
chr1	1871371	26	T	C	2872,2840,2915,2971,2819,2992,2851,2928,2805,2950,2874,2823,2937,2867,2912,2933,3007,2981,2940,2843,2822,2810,2897,2871,2818,2891,	10,5,8,11,5,13,11,11,12,7,11,7,2,15,3,5,16,8,8,6,12,13,15,10,9,13,	2,3,3,2,3,4,5,3,4,2,4,3,2,4,1,2,7,4,3,3,3,5,3,4,3,5,	0.200,0.600,0.375,0.182,0.600,0.308,0.455,0.273,0.333,0.286,0.364,0.429,1.000,0.267,0.333,0.400,0.438,0.500,0.375,0.500,0.250,0.385,0.200,0.400,0.333,0.385,	Alu	intronic	GNB1
chr1	1871374	18	T	C	2872,2840,2915,2971,2928,2950,2874,2937,2933,3007,2981,2940,2822,2810,2897,2871,2818,2891,	12,6,8,10,11,8,13,1,7,15,10,9,12,9,14,9,10,15,	2,3,3,1,3,2,4,1,3,5,4,3,2,1,4,4,2,4,	0.167,0.500,0.375,0.100,0.273,0.250,0.308,1.000,0.429,0.333,0.400,0.333,0.167,0.111,0.286,0.444,0.200,0.267,	Alu	intronic	GNB1
chr1	1871419	137	T	C	2872,2840,2915,2924,2971,2830,2927,2873,2876,2878,2908,2835,2943,2865,2847,2819,2952,2992,2851,3009,2815,2841,2928,2880,2988,2894,2858,2856,2811,2941,2884,2973,2950,2882,2946,2892,2983,2812,2998,2930,2932,2898,2889,2874,2845,2869,2963,2956,2990,2825,2934,2875,2995,2979,2823,2821,2808,2826,2937,2966,3011,2844,2970,2853,2942,3012,2867,2929,2846,2886,2965,3001,2975,3002,2912,2976,2863,2944,2828,2994…	10,4,7,5,8,4,11,8,4,2,5,10,9,9,7,8,2,7,7,8,2,4,14,8,5,4,12,10,22,8,10,3,17,8,8,7,7,11,6,7,7,9,7,10,6,4,1,7,7,6,3,6,4,4,8,7,5,3,7,4,15,3,5,5,5,9,13,12,10,11,2,4,4,24,4,5,11,6,6,12,9,4,4,3,5,5,7,2,2,5,11,6,11,5,6,4,9,6,6,2,11,6,4,6,6,6,7,2,2,4,9,8,3,16,11,15,5,11,5,4,11,6,4,4,2,21,5,9,4,3,4,5,8,7,7,5,10,	8,3,5,3,6,4,9,5,3,2,5,6,8,6,6,4,2,6,7,5,2,3,12,7,3,4,10,7,20,7,8,2,13,4,7,6,7,6,5,4,7,8,6,8,5,3,1,4,5,4,2,3,4,2,6,5,5,2,5,3,6,3,4,3,3,8,8,11,9,7,2,2,4,14,4,3,6,4,5,8,6,3,3,1,5,3,4,2,2,4,8,4,8,4,5,3,8,5,3,2,8,6,2,6,6,5,3,2,2,4,6,4,2,11,9,11,5,11,4,3,9,6,4,4,2,17,4,7,4,2,4,5,7,4,6,5,4,	0.800,0.750,0.714,0.600,0.750,1.000,0.818,0.625,0.750,1.000,1.000,0.600,0.889,0.667,0.857,0.500,1.000,0.857,1.000,0.625,1.000,0.750,0.857,0.875,0.600,1.000,0.833,0.700,0.909,0.875,0.800,0.667,0.765,0.500,0.875,0.857,1.000,0.545,0.833,0.571,1.000,0.889,0.857,0.800,0.833,0.750,1.000,0.571,0.714,0.667,0.667,0.500,1.000,0.500,0.750,0.714,1.000,0.667,0.714,0.750,0.400,1.000,0.800,0.600,0.600,0.889,0.6…	Alu	intronic	GNB1
chr1	1871446	12	T	C	2873,2928,2880,2988,2811,2844,3002,2910,2925,2918,2890,2920,	9,13,12,6,24,8,16,10,4,9,9,13,	4,2,3,4,11,2,3,2,2,3,2,3,	0.444,0.154,0.250,0.667,0.458,0.250,0.188,0.200,0.500,0.333,0.222,0.231,	Alu	intronic	GNB1
chr1	1872153	6	T	C	2815,2950,2892,2944,2910,2940,	24,18,24,18,14,16,	7,4,5,4,3,4,	0.292,0.222,0.208,0.222,0.214,0.250,	Alu	intronic	GNB1
chr1	1872176	7	T	C	2878,2815,2858,2811,2910,2981,2861,	37,17,15,54,15,19,17,	10,3,3,16,4,4,7,	0.270,0.176,0.200,0.296,0.267,0.211,0.412,	Alu	intronic	GNB1
chr1	1873735	14	T	C	2876,2878,2952,2992,2845,2995,2863,2994,2916,2959,2818,2919,2891,2806,	15,14,7,14,18,17,10,16,17,6,13,15,16,11,	3,3,3,4,4,5,3,3,3,2,5,4,3,3,	0.200,0.214,0.429,0.286,0.222,0.294,0.300,0.188,0.176,0.333,0.385,0.267,0.188,0.273,	Alu	intronic	GNB1
chr1	1873736	12	T	C	2876,2878,2952,2845,2995,2863,2916,2820,2959,2818,2891,2806,	15,12,7,18,17,10,17,34,5,12,14,10,	3,2,3,3,5,2,3,6,2,2,4,2,	0.200,0.167,0.429,0.167,0.294,0.200,0.176,0.176,0.400,0.167,0.286,0.200,	Alu	intronic	GNB1
chr1	1874358	17	T	C	2847,2952,2811,2973,2874,2875,2979,2821,2929,2846,2944,2900,2870,2891,3008,2920,2881,	11,9,13,3,14,18,9,17,10,20,15,16,17,12,10,17,20,	3,3,4,2,3,5,2,5,3,4,3,4,4,3,3,5,5,	0.273,0.333,0.308,0.667,0.214,0.278,0.222,0.294,0.300,0.200,0.200,0.250,0.235,0.250,0.300,0.294,0.250,	Alu	intronic	GNB1
chr1	1874495	6	T	C	2865,2934,2979,2944,2935,2901,	6,5,7,6,8,10,	3,2,2,4,3,4,	0.500,0.400,0.286,0.667,0.375,0.400,	Alu	intronic	GNB1
chr1	1875246	60	T	C	2915,2927,2873,2849,2908,2865,2819,2928,2880,2805,2858,2811,2884,2946,2983,2998,2932,2898,2874,2869,2990,2995,2823,2821,2942,3012,2929,3001,2991,2863,2944,2994,2935,2910,3007,2981,2917,2817,3000,2996,2890,2940,2843,2955,2959,2813,2871,2866,2818,2987,2891,3008,2920,2842,2881,2936,2885,2806,2895,2982,	11,12,21,16,12,9,11,21,13,11,17,17,18,13,11,7,25,21,25,17,9,11,17,25,11,14,20,20,16,6,12,31,17,14,16,7,22,20,13,12,13,14,8,13,12,17,11,23,8,12,23,13,15,11,31,11,20,14,16,10,	3,6,8,4,5,5,4,6,5,3,6,5,6,5,4,3,11,5,8,4,4,5,5,10,3,6,4,6,7,3,4,6,7,4,5,3,7,6,4,3,5,3,3,5,3,4,4,5,3,4,5,3,6,3,5,4,4,4,3,4,	0.273,0.500,0.381,0.250,0.417,0.556,0.364,0.286,0.385,0.273,0.353,0.294,0.333,0.385,0.364,0.429,0.440,0.238,0.320,0.235,0.444,0.455,0.294,0.400,0.273,0.429,0.200,0.300,0.438,0.500,0.333,0.194,0.412,0.286,0.312,0.429,0.318,0.300,0.308,0.250,0.385,0.214,0.375,0.385,0.250,0.235,0.364,0.217,0.375,0.333,0.217,0.231,0.400,0.273,0.161,0.364,0.200,0.286,0.188,0.400,	Alu	intronic	GNB1
chr1	1875320	47	T	C	2872,2971,2927,2849,2847,2851,2928,2988,2858,2983,2812,2932,2898,2889,2825,2934,2875,2995,2979,2821,2937,2966,2853,2991,2976,2944,2925,2917,2899,2817,2870,3000,2996,2984,2939,2810,2897,2871,2818,2891,2920,2842,2881,2936,2806,2982,2938,	17,22,17,12,12,11,22,13,9,11,20,17,19,12,7,7,16,15,15,25,31,13,5,24,12,16,10,16,20,15,13,5,15,8,7,17,28,17,9,17,19,10,23,12,19,4,7,	4,3,6,4,4,3,8,4,2,3,4,5,4,4,3,3,3,6,5,5,6,5,2,5,5,5,2,3,4,4,3,2,5,2,2,7,7,7,2,7,7,3,8,4,4,1,3,	0.235,0.136,0.353,0.333,0.333,0.273,0.364,0.308,0.222,0.273,0.200,0.294,0.211,0.333,0.429,0.429,0.188,0.400,0.333,0.200,0.194,0.385,0.400,0.208,0.417,0.312,0.200,0.188,0.200,0.267,0.231,0.400,0.333,0.250,0.286,0.412,0.250,0.412,0.222,0.412,0.368,0.300,0.348,0.333,0.211,0.250,0.429,	Alu	intronic	GNB1
chr1	1875330	60	T	C	2872,2915,2924,2830,2878,2835,2992,2928,2988,2999,2941,2884,2882,2946,2983,2812,2998,2930,2932,2963,2956,2995,2979,2823,2821,2966,2853,3012,2867,2846,2886,2975,2991,2976,2931,2944,2828,2994,2935,2900,2918,3007,2917,2870,2859,2890,2940,2939,2955,2810,2897,2871,2818,2891,3008,2881,2936,2806,2938,2836,	26,16,13,18,14,20,14,22,12,4,12,22,19,15,14,22,9,18,17,9,24,17,15,20,26,15,6,25,19,36,28,19,24,12,14,16,15,31,16,16,19,14,15,16,8,13,15,12,24,19,28,17,13,15,17,28,9,19,9,19,	8,4,4,4,5,7,5,8,3,3,5,6,6,4,4,6,5,8,5,2,7,10,4,5,6,5,3,5,5,13,8,8,5,4,4,10,5,7,4,6,5,4,5,3,3,4,6,4,5,6,11,6,3,6,7,10,3,7,4,5,	0.308,0.250,0.308,0.222,0.357,0.350,0.357,0.364,0.250,0.750,0.417,0.273,0.316,0.267,0.286,0.273,0.556,0.444,0.294,0.222,0.292,0.588,0.267,0.250,0.231,0.333,0.500,0.200,0.263,0.361,0.286,0.421,0.208,0.333,0.286,0.625,0.333,0.226,0.250,0.375,0.263,0.286,0.333,0.188,0.375,0.308,0.400,0.333,0.208,0.316,0.393,0.353,0.231,0.400,0.412,0.357,0.333,0.368,0.444,0.263,	Alu	intronic	GNB1
chr1	1875425	6	T	C	2865,2811,2970,2991,3000,2987,	16,14,14,20,7,8,	3,4,3,5,2,2,	0.188,0.286,0.214,0.250,0.286,0.250,	Alu	intronic	GNB1
chr1	1875472	5	T	C	2873,2930,2875,2918,2820,	14,11,12,10,33,	3,3,4,4,6,	0.214,0.273,0.333,0.400,0.182,	Alu	intronic	GNB1
chr1	1876642	110	T	C	2872,2915,2924,2830,2927,2873,2849,2835,2943,2865,2847,2952,2992,2851,2928,2880,2988,2894,2856,2811,2941,2884,2950,2882,2946,2892,2983,2812,2998,2930,2932,2898,2874,2869,2963,2990,2825,2934,2875,2995,2979,2823,2808,2937,2966,3011,2844,2970,2853,2942,3012,2867,2929,2846,2886,2975,2991,3002,2912,2976,2931,2863,2944,2994,2935,2900,2925,2918,2913,2981,2917,2834,2899,2817,2877,2859,3000,2916,2996,2890…	36,17,22,29,24,30,28,26,18,21,26,4,21,29,27,27,31,15,7,3,44,18,37,34,37,10,24,34,13,19,21,30,23,19,9,11,14,12,30,22,6,22,25,21,13,43,21,26,10,18,32,24,21,47,30,35,29,74,17,15,18,12,27,20,30,20,12,27,19,15,26,13,24,30,32,13,20,26,19,35,30,27,19,18,32,16,11,13,37,25,44,41,13,25,27,24,33,31,15,40,32,20,17,25,15,22,16,21,30,27,	10,4,5,7,8,8,7,8,5,9,6,1,5,7,6,14,6,3,2,3,21,4,15,10,10,5,5,7,4,3,8,5,4,5,2,5,4,5,12,7,2,6,10,9,3,7,8,8,2,5,12,6,8,10,7,10,15,20,8,6,4,5,10,6,7,8,4,11,5,6,8,3,3,9,7,6,6,6,6,11,12,10,9,8,11,6,4,4,10,11,13,12,4,6,6,7,16,12,4,12,10,5,4,7,5,6,5,6,9,4,	0.278,0.235,0.227,0.241,0.333,0.267,0.250,0.308,0.278,0.429,0.231,0.250,0.238,0.241,0.222,0.519,0.194,0.200,0.286,1.000,0.477,0.222,0.405,0.294,0.270,0.500,0.208,0.206,0.308,0.158,0.381,0.167,0.174,0.263,0.222,0.455,0.286,0.417,0.400,0.318,0.333,0.273,0.400,0.429,0.231,0.163,0.381,0.308,0.200,0.278,0.375,0.250,0.381,0.213,0.233,0.286,0.517,0.270,0.471,0.400,0.222,0.417,0.370,0.300,0.233,0.400,0.3…	Alu	intronic	GNB1
chr1	1877293	5	T	C	2988,2812,2966,2933,2900,	1,8,5,2,2,	1,4,3,1,2,	1.000,0.500,0.600,0.500,1.000,	Alu	intronic	GNB1
chr1	1877610	6	T	C	2894,2821,2817,2980,2891,2920,	8,4,3,4,5,4,	4,2,2,2,2,2,	0.500,0.500,0.667,0.500,0.400,0.500,	Alu	intronic	GNB1
chr1	1879517	14	T	C	2830,2849,2858,2950,2932,2889,2990,2825,2929,2886,2918,2916,2888,3008,	11,5,12,17,4,6,7,13,9,7,6,10,7,8,	2,1,3,4,3,2,4,4,2,2,2,4,2,3,	0.182,0.200,0.250,0.235,0.750,0.333,0.571,0.308,0.222,0.286,0.333,0.400,0.286,0.375,	Alu	intronic	GNB1
chr1	1879992	14	T	C	2971,2992,2928,2946,2898,2875,2966,2867,2935,2900,2996,2861,2920,2839,	12,8,11,6,10,8,9,10,10,11,11,9,9,17,	2,3,3,2,4,3,3,3,3,3,4,3,3,4,	0.167,0.375,0.273,0.333,0.400,0.375,0.333,0.300,0.300,0.273,0.364,0.333,0.333,0.235,	Alu	intronic	GNB1
chr1	1880212	25	T	C	2876,2908,2819,3009,2815,2880,2941,2950,2892,2983,2963,2934,2821,2846,2991,2900,2814,2813,2901,2920,2842,2881,2885,2982,2893,	10,7,7,10,6,15,19,13,9,15,4,9,12,12,16,4,9,6,6,9,6,10,9,9,11,	3,3,3,3,3,6,7,4,4,4,3,5,3,3,5,2,3,3,3,3,4,6,3,4,3,	0.300,0.429,0.429,0.300,0.500,0.400,0.368,0.308,0.444,0.267,0.750,0.556,0.250,0.250,0.312,0.500,0.333,0.500,0.500,0.333,0.667,0.600,0.333,0.444,0.273,	Alu	intronic	GNB1
chr1	1880476	41	T	C	2971,2873,2876,2847,3009,2928,2858,2946,2983,2812,2932,2845,2869,2956,2825,2875,2995,2821,2937,2966,3011,2942,2867,2886,3001,2944,2828,2994,2935,2918,2913,2911,2870,2820,2939,2857,2861,3008,2914,2881,2885,	9,8,28,5,6,7,13,8,9,18,6,8,6,14,7,6,8,9,19,8,14,21,19,15,4,7,12,12,9,6,7,12,5,13,5,6,9,10,13,10,8,	4,4,8,5,3,3,6,3,2,6,3,3,3,4,2,2,4,3,4,2,5,7,6,3,3,3,5,3,4,4,3,3,2,9,3,4,4,4,5,5,3,	0.444,0.500,0.286,1.000,0.500,0.429,0.462,0.375,0.222,0.333,0.500,0.375,0.500,0.286,0.286,0.333,0.500,0.333,0.211,0.250,0.357,0.333,0.316,0.200,0.750,0.429,0.417,0.250,0.444,0.667,0.429,0.250,0.400,0.692,0.600,0.667,0.444,0.400,0.385,0.500,0.375,	Alu	intronic	GNB1
chr1	1881512	18	T	C	2924,2927,2878,2835,2941,2950,2986,2823,2966,2867,2863,2900,2890,2984,2940,2810,2897,3008,	9,9,7,13,20,19,9,17,13,26,21,15,7,18,14,30,25,9,	4,1,5,3,5,5,2,4,5,5,4,4,2,5,3,6,7,3,	0.444,0.111,0.714,0.231,0.250,0.263,0.222,0.235,0.385,0.192,0.190,0.267,0.286,0.278,0.214,0.200,0.280,0.333,	Alu	intronic	GNB1
chr1	1881542	5	T	C	2835,2944,2994,2913,2987,	9,13,16,4,15,	3,3,3,2,3,	0.333,0.231,0.188,0.500,0.200,	Alu	intronic	GNB1
chr1	1881603	7	T	C	2927,2851,2941,2950,2932,2966,2918,	7,8,11,13,10,5,9,	2,2,2,3,1,3,2,	0.286,0.250,0.182,0.231,0.100,0.600,0.222,	Alu	intronic	GNB1
chr1	1881672	19	T	C	2927,2908,2865,2992,2874,2934,2929,2975,2991,2913,2899,2817,2822,2897,2919,2891,2920,2881,2938,	13,10,16,23,14,8,12,19,17,7,14,11,19,20,16,13,17,15,4,	4,3,3,4,4,4,2,3,5,2,4,1,3,5,4,3,4,2,1,	0.308,0.300,0.188,0.174,0.286,0.500,0.167,0.158,0.294,0.286,0.286,0.091,0.158,0.250,0.250,0.231,0.235,0.133,0.250,	Alu	intronic	GNB1
chr1	1881673	18	T	C	2927,2908,2865,2819,2874,2979,3011,2929,3007,2913,2817,3000,2822,2813,2891,2920,2938,2836,	13,9,15,14,13,10,12,12,15,8,10,5,21,12,14,16,5,13,	4,3,3,4,4,2,4,3,4,2,2,3,4,3,3,4,2,3,	0.308,0.333,0.200,0.286,0.308,0.200,0.333,0.250,0.267,0.250,0.200,0.600,0.190,0.250,0.214,0.250,0.400,0.231,	Alu	intronic	GNB1
chr1	1882198	19	T	C	2865,2851,2880,2858,2941,2946,2998,2932,2966,3012,3002,2912,2910,2918,2899,2817,2939,3008,2949,	16,20,23,25,20,16,16,11,11,19,41,12,14,15,17,18,16,16,9,	5,5,8,6,8,5,8,4,4,8,7,6,6,5,3,7,6,7,30.312,0.250,0.348,0.240,0.400,0.312,0.500,0.364,0.364,0.421,0.171,0.500,0.429,0.333,0.176,0.389,0.375,0.438,0.333,	Alu		intronic	GNB1
chr1	1882263	37	T	C	2872,2873,2876,2908,2865,2847,2992,2928,2805,2884,2946,2998,2898,2889,2990,2821,2808,2937,2886,2935,2900,2925,2913,2877,2859,2916,2996,2890,2955,2857,2813,2920,2881,2921,2936,2982,2836,	23,19,15,7,11,11,18,15,11,18,13,18,11,11,10,23,13,12,15,12,20,14,10,27,13,14,13,15,13,10,11,17,22,4,10,14,18,	4,3,3,4,3,3,4,6,3,5,5,4,6,3,3,6,4,3,4,3,5,4,3,6,4,4,3,3,5,3,5,5,4,2,4,4,4,	0.174,0.158,0.200,0.571,0.273,0.273,0.222,0.400,0.273,0.278,0.385,0.222,0.545,0.273,0.300,0.261,0.308,0.250,0.267,0.250,0.250,0.286,0.300,0.222,0.308,0.286,0.231,0.200,0.385,0.300,0.455,0.294,0.182,0.500,0.400,0.286,0.222,	Alu	intronic	GNB1
chr1	1882306	15	T	C	2927,2835,2851,2999,2889,2934,2823,3002,2931,2935,2917,2940,2891,3008,2895,	9,13,12,10,10,5,16,30,8,6,9,8,9,12,5,	5,3,3,5,3,2,4,6,2,3,2,2,3,3,2,	0.556,0.231,0.250,0.500,0.300,0.400,0.250,0.200,0.250,0.500,0.222,0.250,0.333,0.250,0.400,	Alu	intronic	GNB1
chr1	1882346	7	T	C	2812,2874,2995,2846,2900,2955,2949,	16,10,5,11,8,13,7,	5,2,2,6,4,4,3,	0.312,0.200,0.400,0.545,0.500,0.308,0.429,	Alu	intronic	GNB1
chr1	1883046	9	T	C	2915,2865,2875,2867,2918,2917,2870,2818,3008,	7,7,20,14,12,14,11,16,8,	3,2,5,4,2,4,3,4,2,	0.429,0.286,0.250,0.286,0.167,0.286,0.273,0.250,0.250,	Alu	intronic	GNB1
chr1	1883073	6	T	C	2932,3012,2976,2925,2806,2949,	18,13,6,7,8,13,	5,5,2,2,2,3,	0.278,0.385,0.333,0.286,0.250,0.231,	Alu	intronic	GNB1
chr1	1883156	62	T	C	2927,2908,2865,2847,2819,2851,2815,2928,2894,2858,2856,2811,2950,2892,2983,2812,2932,2874,2825,2821,2808,2937,3011,2942,3012,2867,2886,3001,2975,2991,3002,2944,2933,2935,2910,2925,2918,2911,2981,2834,2817,2870,2877,2890,2820,2940,2955,2857,2959,2810,2897,2871,2866,2919,2948,3008,2920,2842,2914,2881,2982,2949,	8,3,3,8,12,4,7,15,6,13,7,3,8,9,7,15,20,9,5,8,17,8,12,9,13,16,10,7,11,9,15,5,12,10,9,5,16,5,3,8,11,12,7,5,15,8,9,3,8,22,12,5,14,6,8,8,5,10,8,10,8,13,	7,2,2,3,7,3,4,9,3,6,4,3,4,3,3,9,6,6,2,4,7,8,5,4,5,6,5,4,5,4,7,2,7,5,5,3,7,3,2,2,7,4,3,3,6,5,4,2,4,9,3,4,5,3,3,4,3,7,3,7,5,5,	0.875,0.667,0.667,0.375,0.583,0.750,0.571,0.600,0.500,0.462,0.571,1.000,0.500,0.333,0.429,0.600,0.300,0.667,0.400,0.500,0.412,1.000,0.417,0.444,0.385,0.375,0.500,0.571,0.455,0.444,0.467,0.400,0.583,0.500,0.556,0.600,0.438,0.600,0.667,0.250,0.636,0.333,0.429,0.600,0.400,0.625,0.444,0.667,0.500,0.409,0.250,0.800,0.357,0.500,0.375,0.500,0.600,0.700,0.375,0.700,0.625,0.385,	Alu	intronic	GNB1
chr1	1883273	12	T	C	2873,2819,2805,2823,2867,2929,2828,2859,2916,2820,2871,2839,	4,9,6,6,10,5,6,6,4,5,5,5,	4,1,2,2,3,3,3,3,2,2,3,3,	1.000,0.111,0.333,0.333,0.300,0.600,0.500,0.500,0.500,0.400,0.600,0.600,	Alu	intronic	GNB1
chr1	1884238	5	T	C	2811,2884,2867,2938,2836,	31,21,14,6,10,	8,6,3,2,2,	0.258,0.286,0.214,0.333,0.200,	Alu	intronic	GNB1
chr1	1884349	12	T	C	2924,2873,2928,2880,2811,2946,2983,2990,2912,2863,2981,2861,	8,16,8,16,26,10,13,19,9,10,10,16,	2,3,3,5,10,3,3,4,2,2,4,5,	0.250,0.188,0.375,0.312,0.385,0.300,0.231,0.211,0.222,0.200,0.400,0.312,	Alu	intronic	GNB1
chr1	1884350	15	T	C	2924,2873,2880,2811,2946,2990,2875,2912,2863,2933,2834,2870,2940,2861,2936,	7,14,17,27,9,19,16,9,10,8,8,11,16,16,11,	2,2,6,11,2,6,5,2,3,3,3,3,4,4,5,	0.286,0.143,0.353,0.407,0.222,0.316,0.312,0.222,0.300,0.375,0.375,0.273,0.250,0.250,0.455,	Alu	intronic	GNB1
chr1	1884884	9	T	C	2876,2865,2819,2805,2889,2826,2916,2987,2806,	8,7,6,6,3,4,6,8,4,	6,6,3,2,3,3,4,3,2,	0.750,0.857,0.500,0.333,1.000,0.750,0.667,0.375,0.500,	Alu	intronic	GNB1
chr1	1884888	5	T	C	2971,2805,2925,2916,2987,	6,6,6,7,8,	2,2,2,2,3,	0.333,0.333,0.333,0.286,0.375,	Alu	intronic	GNB1
chr1	1886061	31	T	C	2872,2971,2927,2865,2819,2851,2815,2880,2858,2811,2973,2983,2932,2937,2942,2867,2929,2991,3002,2912,2911,2870,3000,2916,2980,2984,2820,2810,2920,2881,2836,	5,5,2,5,4,5,4,9,4,8,4,6,6,4,6,9,7,7,6,6,3,2,3,4,6,8,12,11,6,3,4,	5,2,2,3,2,3,3,5,3,4,2,3,4,3,2,3,3,2,3,2,2,2,2,2,3,5,5,4,5,3,2,	1.000,0.400,1.000,0.600,0.500,0.600,0.750,0.556,0.750,0.500,0.500,0.500,0.667,0.750,0.333,0.333,0.429,0.286,0.500,0.333,0.667,1.000,0.667,0.500,0.500,0.625,0.417,0.364,0.833,1.000,0.500,	Alu	intronic	GNB1
chr1	1886190	26	T	C	2927,2849,2835,2943,2865,2847,2851,2858,2856,2941,2973,2869,2990,2821,2937,3011,2867,2929,2994,2900,2820,2822,2810,2987,2920,2982,	3,5,5,2,10,2,6,6,10,10,8,3,4,5,9,9,14,6,11,7,18,12,17,10,10,62,4,3,2,3,2,4,2,5,5,4,2,3,2,4,2,7,5,4,7,8,6,10,5,8,4,	0.667,0.800,0.600,1.000,0.300,1.000,0.667,0.333,0.500,0.500,0.500,0.667,0.750,0.400,0.444,0.222,0.500,0.833,0.364,1.000,0.444,0.500,0.588,0.500,0.800,0.667,	Alu		intronic	GNB1
chr1	1886300	53	T	C	2872,2840,2971,2927,2873,2878,2849,2908,2835,2865,2819,2815,2856,2884,2973,2950,2882,2983,2812,2930,2874,2845,2990,2986,2979,2821,2966,2844,2942,2867,2846,2975,2991,2863,2944,2828,2935,2900,2918,3007,2996,2959,2822,2883,2810,2813,2897,2842,2914,2881,2885,2949,2839,	15,3,14,6,13,8,12,8,8,8,8,10,14,13,8,14,7,15,23,3,8,12,15,4,6,14,9,8,9,12,10,21,23,12,5,11,11,12,9,10,9,10,21,7,39,5,10,12,14,16,11,12,9,	5,2,5,4,3,4,5,5,3,3,2,3,6,5,3,3,3,5,5,1,3,5,5,2,5,4,5,2,3,5,3,6,6,3,2,3,2,4,4,4,3,3,7,3,13,3,4,7,5,7,4,4,3,	0.333,0.667,0.357,0.667,0.231,0.500,0.417,0.625,0.375,0.375,0.250,0.300,0.429,0.385,0.375,0.214,0.429,0.333,0.217,0.333,0.375,0.417,0.333,0.500,0.833,0.286,0.556,0.250,0.333,0.417,0.300,0.286,0.261,0.250,0.400,0.273,0.182,0.333,0.444,0.400,0.333,0.300,0.333,0.429,0.333,0.600,0.400,0.583,0.357,0.438,0.364,0.333,0.333,	Alu	intronic	GNB1
chr1	1886304	12	T	C	2927,2865,2880,2973,2932,2990,2986,2931,2996,2818,2936,2949,	9,13,14,12,11,20,6,16,10,12,10,17,	3,4,3,3,3,5,2,4,5,5,2,5,	0.333,0.308,0.214,0.250,0.273,0.250,0.333,0.250,0.500,0.417,0.200,0.294,	Alu	intronic	GNB1
chr1	1886312	7	T	C	2872,2873,2950,2963,2995,2863,2980,	20,19,16,4,18,13,13,	5,5,4,2,4,4,4,	0.250,0.263,0.250,0.500,0.222,0.308,0.308,	Alu	intronic	GNB1
chr1	1886918	6	T	C	2915,2858,2856,2970,2944,2806,	4,7,6,4,6,7,	2,2,2,3,2,2,	0.500,0.286,0.333,0.750,0.333,0.286,	Alu	intronic	GNB1
chr1	1887701	5	T	C	2840,2991,2917,2817,2901,	7,12,13,12,9,	3,3,4,4,2,	0.429,0.250,0.308,0.333,0.222,	Alu	intronic	GNB1
chr1	1887731	8	T	C	2952,2812,2845,2875,3002,2976,2814,2920,	8,30,15,5,17,5,7,16,	2,7,3,2,3,2,2,3,	0.250,0.233,0.200,0.400,0.176,0.400,0.286,0.188,	Alu	intronic	GNB1
chr1	1887814	68	T	C	2872,2915,2873,2849,2943,2865,2819,2952,3009,2815,2880,2805,2988,2858,2811,2941,2812,2998,2932,2898,2874,2845,2869,2956,2986,2825,2934,2875,2995,2821,2937,2966,2970,3012,2867,2929,2846,2886,2991,3002,2828,2994,2935,2900,2981,2917,2870,3000,2916,2996,2890,2820,2940,2959,2813,2818,2861,2919,2987,2891,3008,2881,2921,2936,2885,2895,2938,2839,	16,4,9,9,4,6,13,3,7,10,12,9,4,12,8,7,29,7,10,10,10,8,7,6,3,5,4,8,5,10,10,13,7,14,11,9,7,10,12,17,7,11,7,12,10,8,1,8,6,7,9,24,12,5,6,12,8,5,13,12,13,10,5,6,11,3,9,14,	5,3,6,3,3,3,4,3,3,5,5,5,3,5,5,5,11,5,8,5,6,3,4,2,2,4,3,4,4,5,7,4,6,4,5,3,3,4,5,6,4,7,4,4,3,4,1,3,3,3,4,10,5,2,4,8,3,3,5,5,5,6,2,2,4,2,5,5,	0.312,0.750,0.667,0.333,0.750,0.500,0.308,1.000,0.429,0.500,0.417,0.556,0.750,0.417,0.625,0.714,0.379,0.714,0.800,0.500,0.600,0.375,0.571,0.333,0.667,0.800,0.750,0.500,0.800,0.500,0.700,0.308,0.857,0.286,0.455,0.333,0.429,0.400,0.417,0.353,0.571,0.636,0.571,0.333,0.300,0.500,1.000,0.375,0.500,0.429,0.444,0.417,0.417,0.400,0.667,0.667,0.375,0.600,0.385,0.417,0.385,0.600,0.400,0.333,0.364,0.667,0.5…	Alu	intronic	GNB1
chr1	1888716	26	T	C	2927,2873,2878,2908,2943,2851,3009,2999,2941,2898,2845,2825,2844,2975,3002,2931,2994,2834,2870,2996,2939,2871,2866,2818,2891,2881,	4,17,15,8,10,14,20,6,20,14,13,9,17,24,30,8,19,9,13,16,9,11,12,12,16,15,	2,6,4,3,5,2,5,2,7,5,6,3,4,6,3,3,4,3,3,4,2,3,3,3,7,5,	0.500,0.353,0.267,0.375,0.500,0.143,0.250,0.333,0.350,0.357,0.462,0.333,0.235,0.250,0.100,0.375,0.211,0.333,0.231,0.250,0.222,0.273,0.250,0.250,0.438,0.333,	Alu	intronic	GNB1
chr1	1888738	8	T	C	2865,2812,2845,2995,3012,2867,2891,2920,	12,21,13,11,18,12,16,16,	2,6,5,2,6,3,6,5,	0.167,0.286,0.385,0.182,0.333,0.250,0.375,0.312,	Alu	intronic	GNB1
chr1	1888846	31	T	C	2927,2873,2943,2841,2928,2880,2811,2999,2941,2932,2898,2889,2869,2875,2853,2912,2834,2899,2817,2870,2859,2996,2890,2888,2897,2920,2881,2921,2936,2895,2938,	7,30,13,7,22,21,6,8,12,18,21,8,17,22,6,15,11,19,18,16,10,15,19,14,23,32,30,20,10,9,6,	3,6,4,2,6,5,4,2,3,8,4,2,4,5,3,5,3,9,4,3,3,4,4,3,8,6,6,4,4,2,2,	0.429,0.200,0.308,0.286,0.273,0.238,0.667,0.250,0.250,0.444,0.190,0.250,0.235,0.227,0.500,0.333,0.273,0.474,0.222,0.188,0.300,0.267,0.211,0.214,0.348,0.188,0.200,0.200,0.400,0.222,0.333,	Alu	intronic	GNB1
chr1	2188749	8	T	C	2952,2991,2935,2900,2820,2866,2948,2885,	5,3,5,3,7,2,2,5,	3,2,3,3,4,2,2,2,	0.600,0.667,0.600,1.000,0.571,1.000,1.000,0.400,	Alu	intronic	FAAP20
chr1	2202852	5	A	G	2943,2894,2941,2825,2936,	3,2,3,2,2,	3,1,2,2,2,	1.000,0.500,0.667,1.000,1.000,	Alu	intergenic	FAAP20(dist=8077),RP11-181G12.4(dist=9671)
chr1	2241600	8	A	G	2971,2992,2928,2858,2973,2956,2895,2938,	17,7,5,9,4,5,9,4,	4,2,2,1,2,3,3,2,	0.235,0.286,0.400,0.111,0.500,0.600,0.333,0.500,	Alu	intronic	SKI
chr1	2264635	15	A	G	2858,2856,2950,2998,2995,2823,3011,2911,2817,2890,2896,2888,2897,2948,2895,	16,4,4,3,5,6,7,6,6,4,3,5,10,7,4,	4,3,4,2,2,2,2,2,2,2,3,2,3,3,2,	0.250,0.750,1.000,0.667,0.400,0.333,0.286,0.333,0.333,0.500,1.000,0.400,0.300,0.429,0.500,	Alu	intronic	SKI
chr1	2265705	16	A	G	2847,2992,2805,2941,2825,2934,2826,2970,2867,2975,2931,2994,2911,2859,2866,2920,	5,5,8,3,8,2,2,4,2,5,5,2,4,6,3,2,	3,3,3,2,4,2,2,2,1,2,2,2,2,4,2,2,	0.600,0.600,0.375,0.667,0.500,1.000,1.000,0.500,0.500,0.400,0.400,1.000,0.500,0.667,0.667,1.000,	Alu	intronic	SKI
chr1	2279806	5	A	G	2943,2847,2992,2928,2866,	3,4,5,11,8,	2,2,2,7,2,	0.667,0.500,0.400,0.636,0.250,	Alu	intronic	SKI
chr1	2280265	29	A	G	2924,2971,2873,2849,2928,2858,2856,2811,2892,2932,2956,2826,3011,2912,2976,2911,2981,2859,2916,2843,2888,2977,2866,2901,2948,2914,2881,2936,2893,	6,7,1,2,4,5,2,1,3,3,3,2,2,2,3,4,2,3,5,3,6,2,3,3,2,2,6,2,2,	3,3,1,2,4,2,2,1,3,3,3,2,2,2,2,2,2,3,3,3,4,2,2,2,2,2,4,2,2,	0.500,0.429,1.000,1.000,1.000,0.400,1.000,1.000,1.000,1.000,1.000,1.000,1.000,1.000,0.667,0.500,1.000,1.000,0.600,1.000,0.667,1.000,0.667,0.667,1.000,1.000,0.667,1.000,1.000,	Alu	intronic	SKI
chr1	2286088	6	A	G	2847,2884,2882,2929,2871,2885,	3,5,4,3,2,5,	2,3,1,1,2,2,	0.667,0.600,0.250,0.333,1.000,0.400,	Alu	intronic	SKI
chr1	2366815	25	T	C	2865,2819,2880,2894,2941,2884,2950,2990,2808,3011,2853,2886,2931,2863,2994,2900,2877,2896,2977,2871,2866,2919,2891,2920,2806,	4,3,2,5,3,6,7,11,4,3,2,4,6,4,4,4,8,6,3,4,4,9,1,5,6,	2,2,2,3,2,3,3,6,2,1,2,2,2,4,4,3,5,4,3,3,3,3,1,3,3,	0.500,0.667,1.000,0.600,0.667,0.500,0.429,0.545,0.500,0.333,1.000,0.500,0.333,1.000,1.000,0.750,0.625,0.667,1.000,0.750,0.750,0.333,1.000,0.600,0.500,	Alu	intronic	MORN1
chr1	2369107	24	T	C	2924,2830,2943,2858,2950,2946,2930,2845,2979,2844,2991,3002,2931,2944,2817,2877,2859,2871,2861,2919,3008,2921,2982,2836,	2,5,3,3,5,4,6,4,3,4,3,5,3,4,5,7,3,4,6,13,5,4,4,2,	2,5,2,2,3,2,3,3,2,2,3,3,2,4,2,3,2,3,3,4,2,4,3,2,	1.000,1.000,0.667,0.667,0.600,0.500,0.500,0.750,0.667,0.500,1.000,0.600,0.667,1.000,0.400,0.429,0.667,0.750,0.500,0.308,0.400,1.000,0.750,1.000,	Alu	intronic	MORN1
chr1	2369162	30	T	C	2847,2819,3009,2815,2858,2999,2950,2882,2930,2845,2963,2966,2853,3012,2846,3001,2931,2944,2933,2994,2918,2911,2859,3000,2896,2919,3008,2842,2806,2938,	4,5,2,3,2,3,6,4,5,5,3,2,4,5,6,4,5,3,3,2,3,2,2,4,6,3,4,4,8,4,	3,4,2,2,2,3,6,3,3,3,2,2,3,3,5,2,3,3,3,2,2,2,2,3,5,3,3,3,7,3,	0.750,0.800,1.000,0.667,1.000,1.000,1.000,0.750,0.600,0.600,0.667,1.000,0.750,0.600,0.833,0.500,0.600,1.000,1.000,1.000,0.667,1.000,1.000,0.750,0.833,1.000,0.750,0.750,0.875,0.750,	Alu	intronic	MORN1
chr1	2370770	26	T	C	2830,2927,2835,2856,2999,2973,2882,2930,2898,2869,2956,2808,3011,3012,3002,2933,3007,2877,2984,2896,2939,2919,2914,2881,2982,2839,	4,5,2,8,8,4,2,6,2,4,3,6,4,6,3,3,5,6,7,4,4,8,3,5,2,3,	2,3,2,8,6,3,2,6,2,3,2,3,2,3,3,3,5,3,5,4,3,6,2,5,2,3,	0.500,0.600,1.000,1.000,0.750,0.750,1.000,1.000,1.000,0.750,0.667,0.500,0.500,0.500,1.000,1.000,1.000,0.500,0.714,1.000,0.750,0.750,0.667,1.000,1.000,1.000,	Alu	intronic	MORN1
chr1	2370775	5	T	C	2835,2856,2898,3002,2919,	2,7,2,4,7,	2,2,2,3,4,	1.000,0.286,1.000,0.750,0.571,	Alu	intronic	MORN1
chr1	2370830	68	T	C	2872,2830,2927,2908,2819,2952,2992,2851,2928,2880,2894,2858,2999,2950,2898,2874,2963,2956,2986,2934,2995,2979,2823,2808,2966,3011,2844,2970,3012,2929,2846,2886,2975,2931,2863,2994,2910,2925,2918,3007,2913,2814,2870,2980,2996,2890,2984,2896,2820,2857,2822,2897,2871,2866,2901,2919,2920,2842,2881,2921,2936,2862,2885,2806,2895,2938,2836,2839,	4,3,3,3,2,6,2,4,6,4,8,4,8,3,7,6,3,7,5,3,3,5,3,5,8,2,2,3,7,4,3,5,2,6,3,4,5,4,5,7,8,3,2,2,4,5,5,2,3,1,6,4,4,5,4,9,4,2,3,5,6,3,5,5,3,2,2,4,	3,3,3,3,2,5,2,4,6,4,7,4,8,3,7,6,3,7,5,3,3,5,3,4,8,2,2,3,5,3,2,4,2,5,3,3,5,4,5,6,8,3,2,2,3,5,5,2,3,1,4,3,4,3,4,8,4,2,3,5,6,3,4,5,3,2,2,3,	0.750,1.000,1.000,1.000,1.000,0.833,1.000,1.000,1.000,1.000,0.875,1.000,1.000,1.000,1.000,1.000,1.000,1.000,1.000,1.000,1.000,1.000,1.000,0.800,1.000,1.000,1.000,1.000,0.714,0.750,0.667,0.800,1.000,0.833,1.000,0.750,1.000,1.000,1.000,0.857,1.000,1.000,1.000,1.000,0.750,1.000,1.000,1.000,1.000,1.000,0.667,0.750,1.000,0.600,1.000,0.889,1.000,1.000,1.000,1.000,1.000,1.000,0.800,1.000,1.000,1.000,1.0…	Alu	intronic	MORN1
chr1	2371201	16	T	C	2830,2835,2943,2928,2894,2930,2869,3011,2886,2991,2994,2910,3007,2861,2921,2806,	4,2,4,7,9,3,6,6,5,3,8,5,7,7,8,5,	2,2,3,3,3,2,2,2,2,2,5,2,6,3,3,2,	0.500,1.000,0.750,0.429,0.333,0.667,0.333,0.333,0.400,0.667,0.625,0.400,0.857,0.429,0.375,0.400,	Alu	intronic	MORN1
chr1	2371203	9	T	C	2830,2835,2928,2894,2930,2991,2994,3007,2921,	6,2,7,9,3,3,8,7,9,	3,2,4,3,2,2,3,4,3,	0.500,1.000,0.571,0.333,0.667,0.667,0.375,0.571,0.333,	Alu	intronic	MORN1
chr1	2371312	14	T	C	2943,2865,2999,2983,2869,2990,2821,2966,2931,2981,2899,2820,2891,2881,	7,3,3,7,9,4,4,4,6,5,4,5,4,5,	3,1,3,2,3,2,2,2,2,2,2,4,2,2,	0.429,0.333,1.000,0.286,0.333,0.500,0.500,0.500,0.333,0.400,0.500,0.800,0.500,0.400,	Alu	intronic	MORN1
chr1	2371845	13	T	C	2971,2943,2988,2894,2884,2930,2823,2886,3001,2994,3007,2939,2871,	4,3,6,7,5,9,5,3,4,4,6,4,7,	2,2,4,2,3,3,4,2,2,2,5,2,3,	0.500,0.667,0.667,0.286,0.600,0.333,0.800,0.667,0.500,0.500,0.833,0.500,0.429,	Alu	intronic	MORN1
chr1	2371846	10	T	C	2924,2943,2928,2988,2930,3007,3000,2871,2861,2948,	5,3,8,7,9,6,5,6,2,2,	3,3,4,3,4,2,2,3,2,2,	0.600,1.000,0.500,0.429,0.444,0.333,0.400,0.500,1.000,1.000,	Alu	intronic	MORN1
chr1	2389397	5	T	C	2928,2988,2975,2920,2938,	4,4,3,5,1,	2,2,2,2,1,	0.500,0.500,0.667,0.400,1.000,	Alu	intronic	MORN1
chr1	3513719	13	T	C	2840,2841,2999,2845,2963,2986,3012,2976,3007,2871,2920,2842,2806,	6,3,25,5,3,6,13,5,4,7,2,4,3,	2,2,16,3,2,4,9,5,3,4,2,4,3,	0.333,0.667,0.640,0.600,0.667,0.667,0.692,1.000,0.750,0.571,1.000,1.000,1.000,	Alu	intronic	MEGF6
chr1	3513800	46	T	C	2840,2943,2819,2851,2928,2999,2946,2998,2898,2845,2869,2990,2995,2979,2823,2966,3011,2844,2970,3012,2886,3002,2994,2900,2925,2918,2913,2917,2814,2834,2877,2859,2980,2996,2820,2940,2977,2810,2919,3008,2920,2842,2914,2862,2806,2893,	5,5,5,3,6,16,2,2,7,4,1,4,4,3,4,4,4,3,3,11,4,3,7,4,3,2,2,3,6,4,6,3,6,4,11,3,7,4,8,3,2,4,4,10,6,2,	4,4,4,3,5,9,2,2,5,2,1,4,2,2,3,4,2,2,3,9,2,3,4,3,3,2,2,3,6,3,4,2,5,4,9,3,5,4,7,2,2,3,3,7,4,2,	0.800,0.800,0.800,1.000,0.833,0.562,1.000,1.000,0.714,0.500,1.000,1.000,0.500,0.667,0.750,1.000,0.500,0.667,1.000,0.818,0.500,1.000,0.571,0.750,1.000,1.000,1.000,1.000,1.000,0.750,0.667,0.667,0.833,1.000,0.818,1.000,0.714,1.000,0.875,0.667,1.000,0.750,0.750,0.700,0.667,1.000,	Alu	intronic	MEGF6
chr1	3785930	33	T	C	2924,2878,2952,2815,2856,2973,2882,2932,2898,2979,2821,2844,2867,2933,2994,2910,2925,2877,3000,2996,2843,2888,2822,2813,2897,2866,2818,2891,3008,2920,2881,2862,2885,	4,8,6,3,4,2,5,2,4,6,6,4,3,2,4,2,5,8,5,8,4,5,4,3,4,6,8,2,3,6,3,7,4,	2,3,2,2,2,2,2,2,2,3,3,2,2,2,2,2,3,3,3,4,3,2,2,2,2,3,3,2,2,3,2,3,3,	0.500,0.375,0.333,0.667,0.500,1.000,0.400,1.000,0.500,0.500,0.500,0.500,0.667,1.000,0.500,1.000,0.600,0.375,0.600,0.500,0.750,0.400,0.500,0.667,0.500,0.500,0.375,1.000,0.667,0.500,0.667,0.429,0.750,	Alu	intronic	LRRC47
chr1	3785998	5	T	C	2950,2995,2821,2834,2820,	2,5,7,6,4,	2,3,3,3,2,	1.000,0.600,0.429,0.500,0.500,	Alu	intronic	LRRC47
chr1	3786086	13	T	C	2952,2880,2898,2990,2995,2925,2918,2843,2897,2866,2842,2881,2921,	11,2,8,5,6,4,5,5,3,2,6,2,6,	3,2,4,3,2,3,3,3,2,2,2,1,2,	0.273,1.000,0.500,0.600,0.333,0.750,0.600,0.600,0.667,1.000,0.333,0.500,0.333,	Alu	intronic	LRRC47
chr1	3786306	23	T	C	2830,2865,2815,2894,2811,2956,2823,2966,2970,3001,2991,2976,2994,3007,2870,2859,2996,2810,2866,2948,2920,2921,2836,	2,3,2,5,2,6,3,4,7,4,3,2,4,5,4,4,3,4,8,9,8,5,3,	2,2,2,3,2,2,3,4,3,2,2,2,2,2,2,2,2,2,3,3,4,3,3,	1.000,0.667,1.000,0.600,1.000,0.333,1.000,1.000,0.429,0.500,0.667,1.000,0.500,0.400,0.500,0.500,0.667,0.500,0.375,0.333,0.500,0.600,1.000,	Alu	intronic	LRRC47
chr1	3786376	38	T	C	2924,2835,2943,2952,3009,2841,2882,2930,2889,2874,2845,2934,2826,2970,2846,3001,2975,2863,2828,2994,2935,2925,2918,2870,2859,2820,2940,2939,2888,2955,2871,2866,2861,2948,2920,2914,2862,2885,	3,2,4,5,3,5,7,6,4,5,6,4,1,3,3,5,2,3,2,6,5,3,4,4,5,6,5,2,3,4,4,6,8,7,7,2,5,3,	2,2,4,5,3,4,5,6,3,2,5,4,1,3,2,3,2,2,2,3,4,3,4,4,5,6,4,2,3,3,3,5,5,6,6,2,5,3,	0.667,1.000,1.000,1.000,1.000,0.800,0.714,1.000,0.750,0.400,0.833,1.000,1.000,1.000,0.667,0.600,1.000,0.667,1.000,0.500,0.800,1.000,1.000,1.000,1.000,1.000,0.800,1.000,1.000,0.750,0.750,0.833,0.625,0.857,0.857,1.000,1.000,1.000,	Alu	intronic	LRRC47
chr1	3786400	5	T	C	2930,2994,2925,2996,2984,	6,9,3,3,4,	5,3,2,2,3,	0.833,0.333,0.667,0.667,0.750,	Alu	intronic	LRRC47
chr1	3813293	12	T	C	2878,2865,2812,2886,2965,2991,2820,3008,2920,2885,2806,2895,	6,7,4,4,4,3,11,7,3,4,12,7,	2,3,3,2,3,3,4,5,2,2,4,3,	0.333,0.429,0.750,0.500,0.750,1.000,0.364,0.714,0.667,0.500,0.333,0.429,	Alu	UTR3	CEP104(ENST00000378230.7:c.*2109A>G)
chr1	3813666	5	T	C	2849,2875,2979,2929,2843,	4,4,6,4,3,	2,2,3,2,3,	0.500,0.500,0.500,0.500,1.000,	Alu	UTR3	CEP104(ENST00000378230.7:c.*1736A>G)
chr1	3813686	5	T	C	2865,2952,2929,2886,2820,	4,3,4,4,7,	2,2,2,2,3,	0.500,0.667,0.500,0.500,0.429,	Alu	UTR3	CEP104(ENST00000378230.7:c.*1716A>G)
chr1	3813763	7	T	C	2915,2963,2808,2846,2931,2994,2814,	4,10,8,2,1,2,8,	3,4,5,1,1,2,6,	0.750,0.400,0.625,0.500,1.000,1.000,0.750,	Alu	UTR3	CEP104(ENST00000378230.7:c.*1639A>G)
chr1	3813767	9	T	C	2915,2812,2898,2963,2808,2846,2994,2920,2885,	4,3,3,9,8,4,2,3,8,	2,3,2,4,4,4,2,2,4,	0.500,1.000,0.667,0.444,0.500,1.000,1.000,0.667,0.500,	Alu	UTR3	CEP104(ENST00000378230.7:c.*1635A>G)
chr1	3813836	126	T	C	2872,2915,2924,2830,2927,2873,2876,2878,2849,2835,2943,2865,2847,2819,2952,2992,2851,2841,2928,2880,2805,2988,2894,2858,2856,2811,2999,2941,2884,2973,2950,2882,2946,2983,2812,2998,2930,2932,2898,2889,2874,2845,2869,2963,2956,2990,2986,2825,2934,2875,2995,2979,2823,2821,2808,2937,2966,3011,2844,2970,2853,2942,3012,2929,2886,3001,2991,2912,2976,2931,2863,2944,2933,2828,2994,2900,2910,2925,2918,3007…	5,3,2,4,3,5,2,3,4,4,7,8,5,3,10,2,5,2,4,7,5,5,5,4,10,1,4,9,10,3,7,5,5,5,5,5,7,4,8,11,3,7,4,5,3,3,2,3,6,12,4,8,3,8,9,8,3,3,2,5,6,2,5,11,15,7,7,2,6,5,6,5,6,6,4,2,3,4,5,5,5,4,11,12,9,6,4,4,2,4,5,3,7,16,7,4,10,2,4,6,4,2,2,3,2,11,3,2,2,5,2,3,11,3,6,4,7,2,4,10,13,6,6,5,4,7,	5,1,2,3,3,5,2,3,4,4,7,8,5,2,7,2,5,2,2,6,5,5,4,4,10,1,2,4,8,3,7,5,5,4,5,3,7,3,6,10,3,4,4,4,2,3,2,3,5,8,3,5,2,6,8,6,3,2,2,5,3,2,5,9,9,4,6,2,4,4,4,5,5,6,4,2,2,4,4,5,4,4,9,9,5,5,4,3,2,4,4,2,5,11,6,3,10,2,3,6,4,2,2,3,2,10,2,2,2,4,2,3,8,3,6,4,6,1,3,7,9,4,5,4,3,4,	1.000,0.333,1.000,0.750,1.000,1.000,1.000,1.000,1.000,1.000,1.000,1.000,1.000,0.667,0.700,1.000,1.000,1.000,0.500,0.857,1.000,1.000,0.800,1.000,1.000,1.000,0.500,0.444,0.800,1.000,1.000,1.000,1.000,0.800,1.000,0.600,1.000,0.750,0.750,0.909,1.000,0.571,1.000,0.800,0.667,1.000,1.000,1.000,0.833,0.667,0.750,0.625,0.667,0.750,0.889,0.750,1.000,0.667,1.000,1.000,0.500,1.000,1.000,0.818,0.600,0.571,0.8…	Alu	UTR3	CEP104(ENST00000378230.7:c.*1566A>G)
chr1	3827004	15	T	C	2927,2992,2998,2979,2808,2937,2900,3007,2911,2899,2822,2897,2861,2919,2885,	3,7,3,4,3,4,4,4,3,7,3,3,4,6,4,	2,2,2,1,2,2,3,3,2,2,2,2,3,4,2,	0.667,0.286,0.667,0.250,0.667,0.500,0.750,0.750,0.667,0.286,0.667,0.667,0.750,0.667,0.500,	Alu	intronic	CEP104
chr1	3827076	5	T	C	2872,2865,2814,2843,2920,	2,6,5,3,8,	2,2,2,3,5,	1.000,0.333,0.400,1.000,0.625,	Alu	intronic	CEP104
chr1	3827352	18	T	C	2851,2930,2869,2963,2825,2995,2844,2942,2991,3007,2911,2870,2940,2897,2919,2920,2881,2839,	4,6,4,3,5,5,2,2,2,6,3,5,4,3,6,6,2,3,	3,3,2,3,4,4,2,2,2,5,2,2,4,2,5,5,2,1,	0.750,0.500,0.500,1.000,0.800,0.800,1.000,1.000,1.000,0.833,0.667,0.400,1.000,0.667,0.833,0.833,1.000,0.333,	Alu	intronic	CEP104
chr1	3827501	9	T	C	2924,2908,2950,2930,2874,2933,2897,2818,2948,	2,2,6,8,4,3,3,5,3,	2,2,3,3,2,2,1,3,2,	1.000,1.000,0.500,0.375,0.500,0.667,0.333,0.600,0.667,	Alu	intronic	CEP104
chr1	3843490	9	T	C	2847,2882,3011,2929,2931,2944,2955,2901,3008,	3,2,2,3,4,4,10,2,3,	2,2,2,3,3,2,4,1,2,	0.667,1.000,1.000,1.000,0.750,0.500,0.400,0.500,0.667,	Alu	intronic	CEP104
chr1	3860327	5	A	G	2865,2946,2888,2818,2881,	11,17,6,5,6,	3,4,2,2,2,	0.273,0.235,0.333,0.400,0.333,	Alu	intronic	DFFB
chr1	3860412	54	A	G	2872,2924,2927,2873,2878,2908,2835,2943,2952,2841,2880,2894,2858,2941,2882,2946,2983,2930,2898,2845,2869,2875,2979,2821,2970,2929,2846,2991,2912,2931,2944,2910,2925,2918,2913,2814,2877,3000,2996,2890,2896,2820,2940,2888,2955,2871,2861,2920,2842,2881,2936,2885,2806,2949,	14,8,5,5,5,4,9,13,7,8,11,3,6,10,8,13,8,7,4,8,5,5,7,11,2,10,6,6,1,13,9,7,3,13,5,14,7,8,5,7,6,13,9,6,3,8,4,7,2,7,8,6,10,5,	6,3,3,2,2,3,5,7,3,4,4,3,2,2,4,7,3,2,2,4,2,2,3,4,2,3,3,2,1,4,4,3,3,7,3,6,3,4,2,2,3,4,4,2,2,4,2,3,2,3,3,3,3,4,	0.429,0.375,0.600,0.400,0.400,0.750,0.556,0.538,0.429,0.500,0.364,1.000,0.333,0.200,0.500,0.538,0.375,0.286,0.500,0.500,0.400,0.400,0.429,0.364,1.000,0.300,0.500,0.333,1.000,0.308,0.444,0.429,1.000,0.538,0.600,0.429,0.429,0.500,0.400,0.286,0.500,0.308,0.444,0.333,0.667,0.500,0.500,0.429,1.000,0.429,0.375,0.500,0.300,0.800,	Alu	intronic	DFFB
chr1	3860464	23	A	G	2872,2849,2908,2835,2865,2847,2880,2894,2999,2950,2946,2979,2821,2966,3012,2929,2991,2931,2944,2897,2871,2866,2891,	8,7,2,5,12,11,9,2,7,4,12,11,15,4,9,13,6,14,4,8,10,7,4,	4,3,1,2,3,2,2,1,2,2,4,3,5,2,3,4,4,5,2,2,4,2,2,	0.500,0.429,0.500,0.400,0.250,0.182,0.222,0.500,0.286,0.500,0.333,0.273,0.333,0.500,0.333,0.308,0.667,0.357,0.500,0.250,0.400,0.286,0.500,	Alu	exonic	DFFB
chr1	3860509	18	A	G	2872,2971,2878,2943,2992,2898,2875,2995,2929,2886,2910,2925,2834,3000,2897,2866,2885,2982,	11,4,6,15,7,9,14,16,13,20,4,6,5,11,9,5,7,3,	2,2,2,5,2,3,3,8,3,4,1,3,2,3,3,4,2,3,	0.182,0.500,0.333,0.333,0.286,0.333,0.214,0.500,0.231,0.200,0.250,0.500,0.400,0.273,0.333,0.800,0.286,1.000,	Alu	intronic	DFFB
chr1	3861541	37	A	G	2927,2849,2865,2952,2988,2941,2884,2882,2983,2889,2845,2825,2934,2979,2821,2937,2844,2929,2886,2976,2931,2828,2994,3007,2981,2814,2877,3000,2820,2888,2857,2822,2897,2818,2920,2806,2839,	4,3,4,3,4,3,6,8,4,2,3,3,5,6,5,6,3,5,6,2,2,4,5,2,4,7,2,6,6,2,4,2,2,2,6,3,2,	4,2,2,2,3,2,2,2,3,2,3,3,3,2,4,4,2,3,5,2,2,3,3,2,3,4,2,4,4,2,2,2,2,1,3,2,2,	1.000,0.667,0.500,0.667,0.750,0.667,0.333,0.250,0.750,1.000,1.000,1.000,0.600,0.333,0.800,0.667,0.667,0.600,0.833,1.000,1.000,0.750,0.600,1.000,0.750,0.571,1.000,0.667,0.667,1.000,0.500,1.000,1.000,0.500,0.500,0.667,1.000,	Alu	intronic	DFFB
chr1	3861614	5	A	G	2971,2988,2925,2862,2806,	2,4,2,3,4,	1,1,1,3,3,	0.500,0.250,0.500,1.000,0.750,	Alu	intronic	DFFB
chr1	3866385	22	A	G	2835,2943,2841,2894,2884,2983,2898,2825,2934,2875,2995,2979,2970,2929,3001,2981,2870,2843,2857,2919,2920,2936,	3,11,5,5,7,5,8,4,12,7,8,16,5,13,10,4,10,5,8,13,13,8,	1,5,2,4,3,2,3,2,6,2,2,5,2,6,3,2,2,2,4,3,6,3,	0.333,0.455,0.400,0.800,0.429,0.400,0.375,0.500,0.500,0.286,0.250,0.312,0.400,0.462,0.300,0.500,0.200,0.400,0.500,0.231,0.462,0.375,	Alu	intronic	DFFB
chr1	3866490	6	A	G	2865,2884,2963,2995,2919,2949,	5,5,2,6,5,10,	2,2,2,3,2,3,	0.400,0.400,1.000,0.500,0.400,0.300,	Alu	intronic	DFFB
chr1	3867591	10	A	G	2873,2943,2856,2930,2995,3001,2863,2944,2918,2940,	2,6,3,9,3,9,4,3,2,4,	2,3,2,3,3,4,2,2,1,2,	1.000,0.500,0.667,0.333,1.000,0.444,0.500,0.667,0.500,0.500,	Alu	intronic	DFFB
chr1	3867595	35	A	G	2873,2908,2943,2851,2880,2941,2930,2889,2963,2990,2979,2966,2853,3012,2886,3001,2991,2976,2863,2828,2994,2918,3007,2911,2814,2899,2870,2859,2940,2955,2813,2881,2806,2982,2949,	2,3,8,3,4,7,9,11,4,6,7,4,4,5,8,8,3,2,4,5,8,2,10,3,13,3,10,7,4,6,4,4,5,2,5,	2,3,7,3,4,5,5,6,3,4,4,4,4,2,5,4,3,2,4,3,4,2,8,2,6,2,5,5,3,2,3,2,3,1,5,	1.000,1.000,0.875,1.000,1.000,0.714,0.556,0.545,0.750,0.667,0.571,1.000,1.000,0.400,0.625,0.500,1.000,1.000,1.000,0.600,0.500,1.000,0.800,0.667,0.462,0.667,0.500,0.714,0.750,0.333,0.750,0.500,0.600,0.500,1.000,	Alu	intronic	DFFB
chr1	3867597	5	A	G	2991,2976,3007,2859,2881,	3,2,10,7,4,	2,2,5,2,2,	0.667,1.000,0.500,0.286,0.500,	Alu	intronic	DFFB
chr1	3867662	85	A	G	2872,2830,2876,2878,2849,2908,2943,2865,2819,2952,2992,3009,2815,2841,2928,2805,2894,2858,2999,2941,2950,2882,2946,2983,2812,2998,2930,2898,2889,2874,2845,2869,2934,2875,2995,2979,2808,2937,3012,2929,2846,2886,2991,2976,2931,2863,2944,2828,2994,2935,2910,2925,2918,3007,2911,2814,2870,2859,3000,2980,2996,2890,2820,2888,2955,2857,2822,2810,2813,2897,2871,2866,2818,2861,2919,2948,3008,2842,2921,2862…	7,1,3,2,2,6,8,2,2,4,8,6,3,4,2,3,4,3,6,11,5,10,5,6,2,3,3,6,9,2,7,5,5,5,5,6,6,3,8,4,5,11,5,6,8,4,7,3,5,7,5,2,5,5,3,11,8,9,2,3,6,4,7,5,5,3,5,1,5,4,2,4,4,2,6,5,6,3,5,8,6,5,3,9,2,	5,1,2,2,2,5,7,2,2,4,4,4,3,3,2,2,4,3,4,6,5,6,3,6,1,2,1,5,6,2,6,3,4,3,3,4,5,2,7,4,3,5,4,4,4,4,7,2,4,7,2,2,4,4,3,10,3,8,2,3,6,3,4,4,3,3,2,1,4,3,2,3,2,1,3,3,4,3,2,4,5,3,3,7,2,	0.714,1.000,0.667,1.000,1.000,0.833,0.875,1.000,1.000,1.000,0.500,0.667,1.000,0.750,1.000,0.667,1.000,1.000,0.667,0.545,1.000,0.600,0.600,1.000,0.500,0.667,0.333,0.833,0.667,1.000,0.857,0.600,0.800,0.600,0.600,0.667,0.833,0.667,0.875,1.000,0.600,0.455,0.800,0.667,0.500,1.000,1.000,0.667,0.800,1.000,0.400,1.000,0.800,0.800,1.000,0.909,0.375,0.889,1.000,1.000,1.000,0.750,0.571,0.800,0.600,1.000,0.4…	Alu	intronic	DFFB
chr1	3867732	95	A	G	2872,2840,2915,2924,2927,2849,2908,2835,2943,2865,2847,2952,2851,3009,2841,2928,2805,2988,2894,2858,2811,2941,2884,2973,2882,2946,2983,2998,2930,2932,2898,2889,2869,2963,2990,2825,2934,2875,2995,2979,2823,2821,2937,2844,2970,2942,2929,2886,3001,2975,2991,2976,2931,2944,2933,2994,2900,2910,2925,2918,3007,2911,2814,2899,2817,2859,3000,2916,2996,2890,2896,2820,2940,2843,2888,2955,2822,2897,2871,2818…	6,2,4,4,4,3,4,2,10,6,4,6,6,6,5,2,4,8,5,4,3,7,5,2,8,6,5,6,9,6,5,6,6,4,2,6,5,5,5,15,10,6,7,5,3,4,4,9,4,2,4,3,10,8,2,6,5,4,3,7,4,5,8,3,3,9,4,4,2,3,5,11,7,2,8,6,3,7,3,5,7,4,5,3,9,11,6,5,5,2,4,6,6,7,6,	5,2,3,2,3,3,3,2,5,5,2,4,5,3,3,2,1,5,4,3,3,3,2,2,8,6,2,3,3,4,3,5,5,2,2,4,3,4,5,9,8,5,7,4,3,3,3,3,2,2,4,2,6,5,2,2,3,1,2,6,4,4,4,2,3,6,2,2,1,2,4,6,3,2,5,3,2,4,2,2,2,3,3,3,4,7,5,3,5,2,1,4,4,5,3,	0.833,1.000,0.750,0.500,0.750,1.000,0.750,1.000,0.500,0.833,0.500,0.667,0.833,0.500,0.600,1.000,0.250,0.625,0.800,0.750,1.000,0.429,0.400,1.000,1.000,1.000,0.400,0.500,0.333,0.667,0.600,0.833,0.833,0.500,1.000,0.667,0.600,0.800,1.000,0.600,0.800,0.833,1.000,0.800,1.000,0.750,0.750,0.333,0.500,1.000,1.000,0.667,0.600,0.625,1.000,0.333,0.600,0.250,0.667,0.857,1.000,0.800,0.500,0.667,1.000,0.667,0.5…	Alu	intronic	DFFB
chr1	3867797	65	A	G	2872,2915,2927,2873,2876,2849,2908,2835,2819,2952,2992,2841,2880,2988,2894,2858,2999,2941,2950,2882,2946,2892,2983,2998,2930,2898,2889,2845,2934,2875,2995,2979,2823,2821,2808,2937,2844,3012,2929,2846,2886,2991,2976,2931,2994,2910,2925,2918,2981,2917,2814,2859,3000,2916,2820,2888,2955,2959,2813,2897,2901,2948,2895,2949,2938,	13,2,4,3,4,3,4,5,1,8,6,6,6,4,5,3,3,5,6,8,6,2,4,5,9,7,6,4,2,6,2,12,12,4,5,2,4,3,9,3,9,3,6,8,6,2,2,6,7,4,8,7,4,3,13,6,6,3,4,2,5,5,3,2,5,	7,2,2,3,3,2,3,2,1,4,2,5,3,4,3,3,3,2,3,6,4,2,2,4,3,3,4,3,2,5,2,5,8,3,4,2,2,2,4,2,3,2,6,3,4,2,2,6,5,2,5,5,3,2,10,4,3,3,3,2,3,3,2,2,3,	0.538,1.000,0.500,1.000,0.750,0.667,0.750,0.400,1.000,0.500,0.333,0.833,0.500,1.000,0.600,1.000,1.000,0.400,0.500,0.750,0.667,1.000,0.500,0.800,0.333,0.429,0.667,0.750,1.000,0.833,1.000,0.417,0.667,0.750,0.800,1.000,0.500,0.667,0.444,0.667,0.333,0.667,1.000,0.375,0.667,1.000,1.000,1.000,0.714,0.500,0.625,0.714,0.750,0.667,0.769,0.667,0.500,1.000,0.750,1.000,0.600,0.600,0.667,1.000,0.600,	Alu	intronic	DFFB
chr1	6053840	9	A	G	2927,2876,2869,2886,2965,2931,2933,2910,2814,	13,14,11,12,22,9,12,7,12,	4,2,3,3,4,4,3,2,4,	0.308,0.143,0.273,0.250,0.182,0.444,0.250,0.286,0.333,	Alu	intronic	KCNAB2
chr1	6057986	12	A	G	2819,2946,2970,3012,3001,2859,2916,2820,2955,2818,2920,2842,	7,13,11,9,8,15,11,17,20,11,24,12,	3,3,3,3,3,7,3,4,7,3,5,3,	0.429,0.231,0.273,0.333,0.375,0.467,0.273,0.235,0.350,0.273,0.208,0.250,	Alu	intronic	KCNAB2
chr1	6058028	9	A	G	2927,2908,2835,2811,2973,2950,2937,2913,2859,	16,13,9,10,7,7,10,17,18,	5,5,2,5,3,3,3,3,4,	0.312,0.385,0.222,0.500,0.429,0.429,0.300,0.176,0.222,	Alu	intronic	KCNAB2
chr1	6059214	7	A	G	2924,2815,2823,2966,2900,2810,2862,	11,14,5,7,41,13,6,	4,4,2,3,11,3,2,	0.364,0.286,0.400,0.429,0.268,0.231,0.333,	Alu	intronic	KCNAB2
chr1	6059294	7	A	G	2872,2873,2841,2846,3007,2859,2810,	35,15,5,14,6,16,5,	6,3,2,2,2,3,2,	0.171,0.200,0.400,0.143,0.333,0.188,0.400,	Alu	intronic	KCNAB2
chr1	6059308	11	A	G	2873,2880,2983,2990,2846,2900,2918,3007,2911,2817,2859,	19,11,16,6,14,17,6,8,9,13,17,	6,2,4,2,4,5,2,2,3,5,4,	0.316,0.182,0.250,0.333,0.286,0.294,0.333,0.250,0.333,0.385,0.235,	Alu	intronic	KCNAB2
chr1	6059348	8	A	G	2878,2835,2988,2858,2874,2976,2944,2839,	11,7,4,10,14,20,10,13,	4,3,2,4,4,5,2,3,	0.364,0.429,0.500,0.400,0.286,0.250,0.200,0.231,	Alu	intronic	KCNAB2
chr1	6059374	9	A	G	2851,2811,2946,2874,2823,2808,2844,2871,2901,	14,7,4,11,5,6,16,12,3,	4,2,3,4,2,2,4,4,3,	0.286,0.286,0.750,0.364,0.400,0.333,0.250,0.333,1.000,	Alu	intronic	KCNAB2
chr1	6059404	35	A	G	2915,2924,2943,2847,2819,3009,2946,2874,2845,2963,2986,2825,2875,2821,3011,2975,2912,2935,2900,2918,3007,2917,2834,2870,2859,2820,2939,2888,2959,2822,2883,2897,2891,2936,2893,	5,9,13,17,9,15,12,24,11,21,5,13,9,18,25,10,6,17,14,9,14,9,17,9,14,21,13,7,14,11,14,33,18,14,14,	2,2,4,4,2,6,4,5,3,4,2,3,3,4,7,3,2,5,5,4,3,3,4,4,5,9,3,2,3,4,4,9,4,2,3,	0.400,0.222,0.308,0.235,0.222,0.400,0.333,0.208,0.273,0.190,0.400,0.231,0.333,0.222,0.280,0.300,0.333,0.294,0.357,0.444,0.214,0.333,0.235,0.444,0.357,0.429,0.231,0.286,0.214,0.364,0.286,0.273,0.222,0.143,0.214,	Alu	intronic	KCNAB2
chr1	6062071	7	A	G	2927,2856,2812,2990,3011,2834,2885,	3,3,9,7,12,11,9,	2,2,3,3,4,3,2,	0.667,0.667,0.333,0.429,0.333,0.273,0.222,	Alu	intronic	KCNAB2
chr1	6062074	5	A	G	3011,2900,2939,2920,2885,	9,5,2,7,9,	4,2,2,3,3,	0.444,0.400,1.000,0.429,0.333,	Alu	intronic	KCNAB2
chr1	6075735	95	A	G	2872,2915,2924,2971,2830,2873,2878,2849,2908,2835,2943,2847,2851,3009,2815,2928,2880,2805,2988,2884,2946,2892,2983,2812,2998,2930,2932,2898,2889,2874,2845,2990,2825,2934,2995,2979,2821,2808,3011,2844,2970,2853,3012,2867,2846,2886,3001,2991,3002,2976,2931,2944,2828,2994,2935,2900,2910,2925,2918,3007,2913,2917,2814,2899,2817,2877,2859,3000,2996,2890,2896,2820,2940,2843,2939,2857,2959,2822,2813,2897…	71,15,42,41,35,36,38,27,29,15,39,29,29,26,22,31,18,32,21,27,18,15,23,21,18,24,10,30,26,46,20,13,24,17,14,12,35,23,28,38,30,33,11,25,42,20,10,10,31,39,23,31,27,12,22,35,16,16,19,10,34,27,19,21,11,25,19,19,22,23,16,38,14,17,30,25,30,27,16,59,32,22,22,18,22,49,35,17,29,31,28,26,11,9,34,	19,5,16,8,8,13,10,10,16,5,20,8,13,8,7,8,6,9,7,11,8,4,8,8,4,5,8,5,10,21,4,4,7,3,5,3,12,6,5,7,9,12,4,8,16,5,4,6,9,11,8,12,6,5,7,14,5,7,8,6,8,9,8,6,5,5,4,8,8,7,7,12,4,4,9,8,7,7,5,26,7,10,7,5,6,17,12,4,10,10,8,8,4,4,9,	0.268,0.333,0.381,0.195,0.229,0.361,0.263,0.370,0.552,0.333,0.513,0.276,0.448,0.308,0.318,0.258,0.333,0.281,0.333,0.407,0.444,0.267,0.348,0.381,0.222,0.208,0.800,0.167,0.385,0.457,0.200,0.308,0.292,0.176,0.357,0.250,0.343,0.261,0.179,0.184,0.300,0.364,0.364,0.320,0.381,0.250,0.400,0.600,0.290,0.282,0.348,0.387,0.222,0.417,0.318,0.400,0.312,0.438,0.421,0.600,0.235,0.333,0.421,0.286,0.455,0.200,0.2…	NonAlu	intronic	KCNAB2
chr1	6075801	14	A	G	2830,2927,2908,2943,2812,2998,2889,2874,2808,2991,3002,2900,2890,2897,	35,22,23,58,31,23,26,44,31,17,34,33,21,62,	6,6,9,11,7,7,5,12,9,5,7,7,5,13,	0.171,0.273,0.391,0.190,0.226,0.304,0.192,0.273,0.290,0.294,0.206,0.212,0.238,0.210,	NonAlu	intronic	KCNAB2
chr1	6075874	14	A	G	2908,2851,2874,2956,2937,2900,2918,2917,2814,2817,2810,2987,2948,2842,	29,28,43,24,15,33,28,29,15,24,9,8,25,34,	7,6,8,4,3,6,7,9,3,5,5,3,5,9,	0.241,0.214,0.186,0.167,0.200,0.182,0.250,0.310,0.200,0.208,0.556,0.375,0.200,0.265,	NonAlu	intronic	KCNAB2
chr1	6079736	39	A	G	2924,2873,2943,2847,2880,2884,2983,2812,2930,2898,2874,2956,2821,2808,2844,2970,2846,2976,2931,2935,2900,2981,2834,2817,2877,2859,3000,2890,2896,2940,2955,2897,2901,2919,2891,2920,2842,2893,2839,	31,29,24,17,14,30,15,20,24,31,34,11,39,19,19,8,24,23,23,19,26,22,16,14,25,19,16,28,19,13,22,35,6,16,25,26,21,11,23,	7,12,6,6,4,7,4,5,5,7,15,4,8,4,5,4,8,6,5,4,7,6,3,3,5,4,7,8,6,4,5,8,3,5,6,5,9,3,6,	0.226,0.414,0.250,0.353,0.286,0.233,0.267,0.250,0.208,0.226,0.441,0.364,0.205,0.211,0.263,0.500,0.333,0.261,0.217,0.211,0.269,0.273,0.188,0.214,0.200,0.211,0.438,0.286,0.316,0.308,0.227,0.229,0.500,0.312,0.240,0.192,0.429,0.273,0.261,	NonAlu	intronic	KCNAB2
chr1	6079763	8	A	G	2894,2932,2874,2875,2846,2859,2866,2893,	16,21,45,18,47,23,25,14,	4,7,11,3,7,5,4,3,	0.250,0.333,0.244,0.167,0.149,0.217,0.160,0.214,	NonAlu	intronic	KCNAB2
chr1	6079856	6	A	G	2873,2943,2992,2846,2866,2948,	43,54,38,44,25,19,	8,9,7,8,5,3,	0.186,0.167,0.184,0.182,0.200,0.158,	NonAlu	intronic	KCNAB2
chr1	6188169	5	T	C	2988,2811,2946,2870,2810,	8,10,3,5,14,	5,6,2,3,4,	0.625,0.600,0.667,0.600,0.286,	Alu	intronic	RPL22
chr1	6188304	5	T	C	2946,2808,2918,3007,2822,	2,4,8,3,2,	2,3,2,2,2,	1.000,0.750,0.250,0.667,1.000,	Alu	intronic	RPL22
chr1	6188311	19	T	C	2924,2865,2941,2884,2950,2946,2932,2898,2808,3002,2918,3007,2899,3000,2888,2861,3008,2893,2836,	4,3,8,16,6,2,5,5,4,8,6,4,2,3,4,12,7,3,3,	3,3,5,7,4,1,4,2,4,4,4,3,2,2,2,3,6,2,1,	0.750,1.000,0.625,0.438,0.667,0.500,0.800,0.400,1.000,0.500,0.667,0.750,1.000,0.667,0.500,0.250,0.857,0.667,0.333,	Alu	intronic	RPL22
chr1	6190656	6	T	C	2865,2928,2983,2995,2877,2920,	10,3,3,6,7,6,	4,3,3,4,3,3,	0.400,1.000,1.000,0.667,0.429,0.500,	NonAlu	intronic	RPL22
chr1	6191058	10	T	C	2830,2835,2811,2889,2990,3001,3002,2897,2881,2862,	8,12,4,4,7,5,5,4,6,3,	3,4,3,2,4,2,3,2,2,2,	0.375,0.333,0.750,0.500,0.571,0.400,0.600,0.500,0.333,0.667,	Alu	intronic	RPL22
chr1	6192125	20	T	C	2819,2992,2988,2858,2884,2950,2983,2869,2956,2867,2900,3000,2820,2939,2897,2901,2861,2920,2921,2839,	5,4,7,4,6,5,3,6,5,5,5,12,10,6,6,8,8,7,7,5,	4,3,3,3,3,2,2,2,2,4,2,5,3,2,3,3,2,3,2,2,	0.800,0.750,0.429,0.750,0.500,0.400,0.667,0.333,0.400,0.800,0.400,0.417,0.300,0.333,0.500,0.375,0.250,0.429,0.286,0.400,	Alu	intronic	RPL22
chr1	6192164	24	T	C	2872,2878,2908,2851,2928,2894,2858,2941,2884,2979,2821,2844,2942,2975,2912,2976,2931,2925,2918,2899,2817,2820,2881,2885,	2,8,4,4,7,8,10,10,12,4,6,4,5,10,7,4,11,6,11,4,2,7,6,5,	2,3,3,2,6,2,4,3,4,2,3,2,3,3,3,2,3,2,3,2,1,3,2,2,	1.000,0.375,0.750,0.500,0.857,0.250,0.400,0.300,0.333,0.500,0.500,0.500,0.600,0.300,0.429,0.500,0.273,0.333,0.273,0.500,0.500,0.429,0.333,0.400,	Alu	intronic	RPL22
chr1	6192213	7	T	C	2915,2988,2946,2877,2818,2891,2862,	6,8,4,13,4,8,6,	2,4,2,4,1,2,2,	0.333,0.500,0.500,0.308,0.250,0.250,0.333,	Alu	intronic	RPL22
chr1	6192246	29	T	C	2830,2873,2849,2835,2847,2815,2928,2880,2858,2856,2811,2946,2812,2995,2823,2821,2942,2867,2929,2975,2900,2910,2899,2877,3000,2959,2822,2810,2893,	6,3,5,6,8,3,6,6,13,6,2,3,11,4,6,6,4,5,6,6,7,7,5,12,11,3,7,4,3,	3,2,2,2,3,2,2,2,4,2,2,2,3,2,3,3,2,4,2,3,3,3,4,6,4,2,4,2,2,	0.500,0.667,0.400,0.333,0.375,0.667,0.333,0.333,0.308,0.333,1.000,0.667,0.273,0.500,0.500,0.500,0.500,0.800,0.333,0.500,0.429,0.429,0.800,0.500,0.364,0.667,0.571,0.500,0.667,	Alu	intronic	RPL22
chr1	6192336	9	T	C	2928,2811,2941,2932,2869,2863,2910,2920,2921,	5,4,6,5,2,4,2,7,4,	2,2,4,3,2,2,2,4,2,	0.400,0.500,0.667,0.600,1.000,0.500,1.000,0.571,0.500,	Alu	intronic	RPL22
chr1	6192577	6	T	C	2908,2869,2990,2944,2900,2919,	9,9,13,7,13,7,	4,3,3,3,3,3,	0.444,0.333,0.231,0.429,0.231,0.429,	Alu	intronic	RPL22
chr1	6192587	70	T	C	2924,2908,2835,2943,2952,2851,3009,2928,2880,2805,2894,2856,2811,2884,2950,2882,2983,2812,2932,2898,2874,2845,2869,2963,2990,2934,2979,2821,2808,2826,2937,3011,2844,2846,2886,3001,2975,2991,3002,2944,2994,2900,3007,2911,2814,2870,2877,2859,2980,2996,2984,2820,2940,2939,2822,2810,2871,2866,2818,2901,2861,2919,2948,2891,3008,2920,2921,2885,2806,2839,	7,8,6,6,8,7,5,12,11,4,6,8,7,5,5,5,2,10,7,6,6,11,5,3,10,7,8,4,7,6,3,12,9,6,7,6,8,8,5,5,11,14,9,3,5,10,14,6,8,6,7,9,5,6,6,11,8,5,3,9,14,7,7,9,6,22,10,5,5,6,	3,5,5,4,4,4,2,5,3,2,3,3,6,5,2,3,2,6,5,3,4,5,2,1,4,4,4,3,5,2,2,5,2,2,2,3,4,4,3,2,4,8,5,3,3,3,8,2,3,4,5,6,4,2,5,8,5,4,2,4,6,4,3,4,2,11,5,4,3,2,	0.429,0.625,0.833,0.667,0.500,0.571,0.400,0.417,0.273,0.500,0.500,0.375,0.857,1.000,0.400,0.600,1.000,0.600,0.714,0.500,0.667,0.455,0.400,0.333,0.400,0.571,0.500,0.750,0.714,0.333,0.667,0.417,0.222,0.333,0.286,0.500,0.500,0.500,0.600,0.400,0.364,0.571,0.556,1.000,0.600,0.300,0.571,0.333,0.375,0.667,0.714,0.667,0.800,0.333,0.833,0.727,0.625,0.800,0.667,0.444,0.429,0.571,0.429,0.444,0.333,0.500,0.5…	Alu	intronic	RPL22
chr1	6192652	6	T	C	2932,2929,2863,2911,2914,2949,	8,9,9,5,6,13,	3,2,2,2,3,3,	0.375,0.222,0.222,0.400,0.500,0.231,	Alu	intronic	RPL22
chr1	6192660	15	T	C	2908,2865,2819,2988,2950,2983,2932,2990,2934,2975,2981,2834,2822,2871,2866,	7,7,8,12,10,6,11,20,3,7,4,7,17,7,6,	2,2,2,3,3,2,4,4,1,3,1,3,5,2,2,	0.286,0.286,0.250,0.250,0.300,0.333,0.364,0.200,0.333,0.429,0.250,0.429,0.294,0.286,0.333,	Alu	intronic	RPL22
chr1	6192685	23	T	C	2924,2819,2952,2928,2880,2845,2990,2934,2995,2821,2844,2853,2867,2846,2975,2991,2912,2931,2918,3007,2920,2914,2949,	6,9,7,12,12,14,18,6,6,13,12,9,4,4,6,8,2,9,13,18,16,10,11,	4,2,3,6,5,3,5,2,4,4,3,3,1,2,3,4,2,3,3,4,6,4,6,	0.667,0.222,0.429,0.500,0.417,0.214,0.278,0.333,0.667,0.308,0.250,0.333,0.250,0.500,0.500,0.500,1.000,0.333,0.231,0.222,0.375,0.400,0.545,	Alu	intronic	RPL22
chr1	6217042	5	A	G	2847,2941,2932,3007,2893,	4,8,3,4,2,	3,6,3,3,2,	0.750,0.750,1.000,0.750,1.000,	Alu	intronic	RNF207
chr1	6217104	7	A	G	2941,2956,2990,2911,2814,2861,2893,	6,7,4,2,9,10,3,	4,2,2,2,7,4,3,	0.667,0.286,0.500,1.000,0.778,0.400,1.000,	Alu	intronic	RNF207
chr1	6222164	11	T	C	2999,2941,2946,2990,2886,2918,2896,2843,2822,2842,2893,	3,4,4,7,6,3,3,4,5,6,19,	2,2,1,3,2,2,3,3,4,4,4,	0.667,0.500,0.250,0.429,0.333,0.667,1.000,0.750,0.800,0.667,0.211,	Alu	UTR3	ICMT(ENST00000343813.9:c.*2916A>G)
chr1	6223200	8	T	C	2952,2992,2856,2932,2963,2886,2834,2938,	12,5,15,12,8,6,9,4,	4,3,5,4,3,2,4,2,	0.333,0.600,0.333,0.333,0.375,0.333,0.444,0.500,	Alu	UTR3	ICMT(ENST00000343813.9:c.*1880A>G)
chr1	6223380	5	T	C	2821,2991,2861,2987,2836,	2,3,3,9,5,	2,3,3,4,2,	1.000,1.000,1.000,0.444,0.400,	Alu	UTR3	ICMT(ENST00000343813.9:c.*1700A>G)
chr1	6251893	8	T	C	2840,2835,2841,2998,2875,2937,3012,3001,	9,6,9,3,6,7,19,13,	2,3,3,2,3,2,4,4,	0.222,0.500,0.333,0.667,0.500,0.286,0.211,0.308,	Alu	intronic	GPR153
chr1	6251894	12	T	C	2872,2840,2835,2841,2941,2998,2875,2823,2937,3012,3001,2910,	19,9,6,9,12,3,6,12,6,18,13,15,	6,4,4,3,6,2,3,3,2,6,5,3,	0.316,0.444,0.667,0.333,0.500,0.667,0.500,0.250,0.333,0.333,0.385,0.200,	Alu	intronic	GPR153
chr1	6259010	12	T	C	2872,2840,2999,2998,2823,3012,2994,2910,2981,2980,2897,2862,	4,5,5,3,3,8,7,5,2,5,6,12,	2,2,2,1,1,3,2,3,1,2,3,5,	0.500,0.400,0.400,0.333,0.333,0.375,0.286,0.600,0.500,0.400,0.500,0.417,	Alu	intronic	GPR153
chr1	6259261	6	T	C	2872,2819,2812,2998,2991,2994,	10,4,3,5,5,7,	2,4,3,4,2,3,	0.200,1.000,1.000,0.800,0.400,0.429,	Alu	intronic	GPR153
chr1	6293585	7	T	C	2847,2928,2975,2935,2918,3007,2881,	2,3,5,2,2,4,2,	2,3,2,2,2,4,2,	1.000,1.000,0.400,1.000,1.000,1.000,1.000,	Alu	intronic	ACOT7
chr1	6522161	7	T	C	2952,2856,2934,2995,3000,2987,2921,	17,21,15,14,18,4,26,	4,5,3,3,4,2,5,	0.235,0.238,0.200,0.214,0.222,0.500,0.192,	Alu	UTR3	NOL9(ENST00000377705.5:c.*3693A>G)
chr1	6523397	18	T	C	2892,2930,2874,2845,2963,2990,2929,2846,2886,3002,2944,2981,2890,2818,2987,3008,2936,2893,	3,17,9,7,13,10,16,12,12,12,12,8,7,12,6,11,13,9,	1,4,5,3,4,3,6,3,3,4,5,4,3,4,3,4,5,4,	0.333,0.235,0.556,0.429,0.308,0.300,0.375,0.250,0.250,0.333,0.417,0.500,0.429,0.333,0.500,0.364,0.385,0.444,	Alu	UTR3	NOL9(ENST00000377705.5:c.*2457A>G)
chr1	6537005	8	T	C	2950,3011,2970,2859,2888,2883,3008,2936,	2,8,3,6,5,2,6,3,	2,2,3,3,2,2,2,2,	1.000,0.250,1.000,0.500,0.400,1.000,0.333,0.667,	Alu	intronic	NOL9
chr1	6540714	6	T	C	2872,2915,2911,2866,2806,2839,	2,2,4,3,2,4,	2,2,3,2,2,1,	1.000,1.000,0.750,0.667,1.000,0.250,	Alu	intronic	NOL9
chr1	6540795	5	T	C	2983,2934,2965,2834,2871,	2,2,3,2,2,	2,2,2,2,2,	1.000,1.000,0.667,1.000,1.000,	Alu	intronic	NOL9
chr1	6541259	9	T	C	2908,2841,2812,2869,2970,2859,2940,2810,2919,	2,4,2,3,4,3,4,5,7,	2,2,2,3,2,3,3,2,7,	1.000,0.500,1.000,1.000,0.500,1.000,0.750,0.400,1.000,	Alu	intronic	NOL9
chr1	6547683	61	T	C	2872,2924,2927,2876,2849,2835,2943,2865,2928,2805,2988,2999,2941,2884,2950,2812,2845,2869,2963,2934,2875,2995,2979,2823,2821,2966,3011,2853,2846,2886,2991,3002,2931,2828,2994,2900,2918,2913,2911,2917,2814,2834,2899,2817,3000,2820,2955,2959,2822,2883,2871,2861,2919,2948,2891,3008,2914,2936,2982,2949,2938,	5,8,4,2,6,9,7,3,4,3,6,2,9,12,2,7,5,8,8,5,10,5,2,9,6,3,4,5,7,7,5,10,3,6,4,6,7,3,2,5,6,5,8,3,7,7,6,5,8,2,1,3,7,4,5,6,7,9,3,5,3,3,2,3,2,1,4,6,3,3,2,4,2,3,7,2,4,4,4,5,3,9,2,2,5,3,2,3,4,5,6,2,5,2,4,2,6,5,2,2,3,4,4,4,3,4,5,4,4,5,1,1,2,4,2,2,4,4,7,2,2,3,	0.600,0.250,0.750,1.000,0.167,0.444,0.857,1.000,0.750,0.667,0.667,1.000,0.333,0.583,1.000,0.571,0.800,0.500,0.625,0.600,0.900,0.400,1.000,0.556,0.500,0.667,0.750,0.800,0.714,0.857,0.400,0.500,0.667,0.667,0.500,1.000,0.714,0.667,1.000,0.600,0.667,0.800,0.500,1.000,0.571,0.714,0.667,0.800,0.625,0.500,1.000,0.667,0.571,0.500,0.400,0.667,0.571,0.778,0.667,0.400,1.000,	Alu		intronic	NOL9
chr1	6547689	18	T	C	2943,2999,2966,2846,3002,2828,2900,2913,2911,2917,2814,2820,2883,2871,2948,2895,2982,2938,	7,2,3,6,11,7,5,3,2,6,7,6,3,3,5,4,3,3,	4,2,2,2,3,2,3,2,2,3,3,3,1,2,3,3,2,1,	0.571,1.000,0.667,0.333,0.273,0.286,0.600,0.667,1.000,0.500,0.429,0.500,0.333,0.667,0.600,0.750,0.667,0.333,	Alu	intronic	NOL9
chr1	6547811	6	T	C	2876,2995,2821,2994,2913,2980,	2,10,5,6,4,3,	2,3,2,2,2,1,	1.000,0.300,0.400,0.333,0.500,0.333,	Alu	intronic	NOL9
chr1	6549255	12	T	C	2847,3009,2858,2844,2853,2886,2896,2822,2810,2919,2920,2839,	4,5,7,7,4,8,4,3,6,8,9,5,	2,2,2,3,2,3,2,3,2,4,4,3,	0.500,0.400,0.286,0.429,0.500,0.375,0.500,1.000,0.333,0.500,0.444,0.600,	Alu	intronic	NOL9
chr1	6632109	7	A	G	2915,2811,2874,2934,2846,2896,2813,	2,7,1,3,3,4,3,	2,4,1,3,2,2,3,	1.000,0.571,1.000,1.000,0.667,0.500,1.000,	Alu	intronic	THAP3
chr1	6646963	5	T	C	2847,2988,2894,2955,2982,	15,4,12,3,5,	3,2,4,2,2,	0.200,0.500,0.333,0.667,0.400,	Alu	intronic	DNAJC11
chr1	6647039	25	T	C	2878,2815,2880,2941,2973,2882,2898,2874,2845,2995,2979,2966,3012,2912,2863,2828,2918,2917,2870,3000,2820,2940,2861,2881,2921,	8,7,10,6,5,11,12,8,4,17,8,9,4,6,6,3,6,5,7,12,14,12,21,7,9,	3,3,4,2,2,2,4,2,4,5,3,4,2,2,3,2,4,2,3,3,4,3,5,3,3,	0.375,0.429,0.400,0.333,0.400,0.182,0.333,0.250,1.000,0.294,0.375,0.444,0.500,0.333,0.500,0.667,0.667,0.400,0.429,0.250,0.286,0.250,0.238,0.429,0.333,	Alu	intronic	DNAJC11
chr1	6647220	5	T	C	2878,2963,2929,2886,3007,	3,2,9,3,3,	2,2,4,2,2,	0.667,1.000,0.444,0.667,0.667,	Alu	intronic	DNAJC11
chr1	6647246	19	T	C	2849,2943,2847,2815,2841,2880,2884,2946,2821,2966,2844,2929,2965,2900,2859,3000,2843,2897,2891,	4,2,5,2,4,6,2,4,4,3,2,4,2,3,6,5,2,3,8,	2,2,3,2,2,4,2,3,3,2,2,3,2,3,5,3,2,3,4,	0.500,1.000,0.600,1.000,0.500,0.667,1.000,0.750,0.750,0.667,1.000,0.750,1.000,1.000,0.833,0.600,1.000,1.000,0.500,	Alu	intronic	DNAJC11
chr1	6647358	16	T	C	2927,2865,2952,2851,2815,2894,2930,2853,2929,2877,2996,2940,2861,2919,2881,2949,	3,4,4,2,7,1,4,4,1,2,3,2,4,8,4,4,	3,2,3,2,5,1,3,2,1,2,2,2,2,3,4,2,	1.000,0.500,0.750,1.000,0.714,1.000,0.750,0.500,1.000,1.000,0.667,1.000,0.500,0.375,1.000,0.500,	Alu	intronic	DNAJC11
chr1	6648665	5	T	C	2869,2995,2886,3007,2913,	3,5,4,4,2,	1,3,3,2,2,	0.333,0.600,0.750,0.500,1.000,	Alu	intronic	DNAJC11
chr1	6648715	23	T	C	2872,2943,2865,2847,2988,2930,2898,2995,2979,2823,2808,2886,2935,2870,2896,2959,2822,2871,2818,2920,2862,2885,2949,	5,7,4,5,3,6,6,4,4,2,3,3,5,3,8,3,3,3,5,5,4,3,4,	2,4,2,2,2,3,3,1,2,1,3,2,3,2,5,2,2,2,3,2,2,2,2,	0.400,0.571,0.500,0.400,0.667,0.500,0.500,0.250,0.500,0.500,1.000,0.667,0.600,0.667,0.625,0.667,0.667,0.667,0.600,0.400,0.500,0.667,0.500,	Alu	intronic	DNAJC11
chr1	6649068	9	T	C	2849,2835,2928,2988,2886,3000,2820,2885,2949,	5,5,4,8,7,6,6,4,3,	3,2,2,4,2,4,2,2,2,	0.600,0.400,0.500,0.500,0.286,0.667,0.333,0.500,0.667,	Alu	intronic	DNAJC11
chr1	6649130	6	T	C	2878,2992,2998,2990,2979,2936,	5,5,4,4,7,5,	2,2,2,2,3,3,	0.400,0.400,0.500,0.500,0.429,0.600,	Alu	intronic	DNAJC11
chr1	6649428	9	T	C	2830,2992,3009,3001,3007,3000,2980,2813,2938,	4,3,5,5,6,2,3,3,4,	3,2,2,2,2,2,2,3,3,	0.750,0.667,0.400,0.400,0.333,1.000,0.667,1.000,0.750,	Alu	intronic	DNAJC11
chr1	6649770	7	T	C	2865,2815,2995,2823,2821,2890,2885,	6,7,5,5,4,5,4,	3,3,2,3,2,2,2,	0.500,0.429,0.400,0.600,0.500,0.400,0.500,	Alu	intronic	DNAJC11
chr1	6649783	10	T	C	2815,2932,2995,2823,2821,2931,3007,2890,2940,2920,	3,4,3,4,5,6,7,4,4,5,	1,2,2,3,3,3,2,2,2,2,	0.333,0.500,0.667,0.750,0.600,0.500,0.286,0.500,0.500,0.400,	Alu	intronic	DNAJC11
chr1	6650144	7	T	C	2884,2812,2995,2808,2976,2913,2919,	3,2,5,4,5,4,4,	3,2,4,2,2,3,2,	1.000,1.000,0.800,0.500,0.400,0.750,0.500,	Alu	intronic	DNAJC11
chr1	6650318	6	T	C	2995,2823,2900,2834,2916,2890,	11,8,4,5,2,6,	3,4,3,1,2,3,	0.273,0.500,0.750,0.200,1.000,0.500,	Alu	intronic	DNAJC11
chr1	6650322	7	T	C	2943,2952,2930,2818,2901,3008,2921,	7,9,7,3,7,4,7,	3,4,2,2,2,2,2,	0.429,0.444,0.286,0.667,0.286,0.500,0.286,	Alu	intronic	DNAJC11
chr1	6650383	5	T	C	2872,2815,2841,2812,2929,	5,8,2,3,2,	3,3,2,3,2,	0.600,0.375,1.000,1.000,1.000,	Alu	intronic	DNAJC11
chr1	6650400	9	T	C	2927,2835,2946,2965,3007,3000,2888,2866,2861,	3,6,4,4,9,9,4,6,6,	2,3,2,2,3,3,2,3,2,	0.667,0.500,0.500,0.500,0.333,0.333,0.500,0.500,0.333,	Alu	intronic	DNAJC11
chr1	6650450	76	T	C	2872,2924,2830,2927,2849,2847,2952,3009,2880,2805,2988,2894,2858,2856,2999,2941,2950,2882,2983,2930,2932,2898,2874,2845,2825,2934,2875,2995,2979,2823,2821,2808,2966,3011,2970,2853,2942,3012,2886,2965,2991,2976,2863,2935,2900,2925,2913,2911,2834,2817,2870,2890,2820,2940,2843,2955,2857,2959,2897,2871,2866,2818,2901,2861,2919,2948,2891,3008,2920,2914,2921,2936,2862,2806,2895,2938,	4,7,3,4,2,7,10,6,7,2,5,5,3,4,7,10,9,7,7,3,3,8,5,6,6,3,5,5,2,7,3,4,5,4,10,5,4,3,11,5,2,8,5,10,2,3,7,4,3,6,8,6,8,8,4,3,5,3,7,5,3,4,7,5,15,4,4,7,10,4,7,8,6,3,7,6,	3,4,2,2,2,5,4,3,6,2,4,3,3,3,4,5,5,4,4,2,3,6,4,4,3,2,4,2,2,4,3,2,3,3,6,4,2,2,4,3,2,6,4,7,2,1,5,2,2,3,6,3,4,3,2,3,4,2,4,3,3,4,4,4,8,2,3,5,7,2,5,5,2,2,6,4,	0.750,0.571,0.667,0.500,1.000,0.714,0.400,0.500,0.857,1.000,0.800,0.600,1.000,0.750,0.571,0.500,0.556,0.571,0.571,0.667,1.000,0.750,0.800,0.667,0.500,0.667,0.800,0.400,1.000,0.571,1.000,0.500,0.600,0.750,0.600,0.800,0.500,0.667,0.364,0.600,1.000,0.750,0.800,0.700,1.000,0.333,0.714,0.500,0.667,0.500,0.750,0.500,0.500,0.375,0.500,1.000,0.800,0.667,0.571,0.600,1.000,1.000,0.571,0.800,0.533,0.500,0.7…	Alu	intronic	DNAJC11
chr1	6650483	7	T	C	2992,2898,3001,2834,2861,2885,2839,	8,10,6,5,6,5,4,	4,3,2,3,3,2,2,	0.500,0.300,0.333,0.600,0.500,0.400,0.500,	Alu	intronic	DNAJC11
chr1	6650514	13	T	C	2943,2952,2898,2875,2844,2942,2918,2913,2870,2955,2871,2920,2862,	5,9,11,9,7,4,5,7,5,5,8,9,8,	3,3,3,3,4,2,2,3,2,2,2,3,2,	0.600,0.333,0.273,0.333,0.571,0.500,0.400,0.429,0.400,0.400,0.250,0.333,0.250,	Alu	intronic	DNAJC11
chr1	6650525	35	T	C	2872,2924,2952,2928,2880,2805,2930,2874,2845,2825,2875,2823,2886,2912,2931,2910,2814,2870,3000,2916,2996,2820,2940,2955,2871,2818,2901,2919,2948,3008,2920,2885,2949,2938,2839,	4,5,11,4,5,4,7,4,5,5,8,4,6,2,4,4,4,4,4,3,7,3,6,6,8,5,5,8,4,3,9,7,3,5,3,	3,4,6,4,4,4,3,3,4,4,3,3,4,2,2,4,3,3,4,2,5,3,3,4,4,3,2,4,3,2,6,4,2,4,3,	0.750,0.800,0.545,1.000,0.800,1.000,0.429,0.750,0.800,0.800,0.375,0.750,0.667,1.000,0.500,1.000,0.750,0.750,1.000,0.667,0.714,1.000,0.500,0.667,0.500,0.600,0.400,0.500,0.750,0.667,0.667,0.571,0.667,0.800,1.000,	Alu	intronic	DNAJC11
chr1	6650535	13	T	C	2830,2930,2874,2845,2912,2820,2940,2813,2901,2919,3008,2949,2938,	7,7,4,4,4,3,5,5,4,7,4,4,6,	3,4,3,2,3,3,3,2,2,3,2,2,3,	0.429,0.571,0.750,0.500,0.750,1.000,0.600,0.400,0.500,0.429,0.500,0.500,0.500,	Alu	intronic	DNAJC11
chr1	6654937	7	T	C	2941,2874,2875,2966,2929,2935,3007,	3,3,4,1,3,3,3,	2,2,2,1,2,2,2,	0.667,0.667,0.500,1.000,0.667,0.667,0.667,	Alu	intronic	DNAJC11
chr1	6656778	5	T	C	2835,2847,2930,2896,2897,	5,5,7,4,3,	2,3,3,3,3,	0.400,0.600,0.429,0.750,1.000,	Alu	intronic	DNAJC11
chr1	6656854	8	T	C	2819,3009,2998,2808,2975,2896,2897,2866,	3,5,4,6,8,6,3,2,	2,2,2,1,2,3,2,2,	0.667,0.400,0.500,0.167,0.250,0.500,0.667,1.000,	Alu	intronic	DNAJC11
chr1	6656859	11	T	C	2847,2819,3009,2998,2808,2975,2896,2897,2866,2920,2921,	5,2,4,4,7,8,7,3,3,10,5,	4,2,2,2,3,3,4,2,2,4,4,	0.800,1.000,0.500,0.500,0.429,0.375,0.571,0.667,0.667,0.400,0.800,	Alu	intronic	DNAJC11
chr1	6656910	34	T	C	2915,2943,2847,3009,2928,2880,2941,2930,2874,2821,2808,2937,3012,2846,3002,2912,2944,2900,2913,2817,3000,2916,2896,2820,2940,2939,2955,2861,2919,2920,2806,2895,2949,2839,	3,6,5,3,2,4,4,5,6,4,3,7,4,4,3,3,5,3,3,4,5,7,7,4,2,4,4,9,6,6,4,5,5,3,	2,3,3,1,2,2,2,2,3,3,2,2,2,3,2,2,3,2,2,3,2,4,4,3,1,1,3,3,2,6,2,2,4,2,	0.667,0.500,0.600,0.333,1.000,0.500,0.500,0.400,0.500,0.750,0.667,0.286,0.500,0.750,0.667,0.667,0.600,0.667,0.667,0.750,0.400,0.571,0.571,0.750,0.500,0.250,0.750,0.333,0.333,1.000,0.500,0.400,0.800,0.667,	Alu	intronic	DNAJC11
chr1	6803746	7	A	G	2915,2927,2908,2946,2911,2982,2938,	2,3,2,2,2,5,2,	2,2,2,2,2,3,2,	1.000,0.667,1.000,1.000,1.000,0.600,1.000,	Alu	intronic	CAMTA1
chr1	6838890	14	A	G	2915,2971,2988,2869,2990,3011,3002,2976,2834,2810,2920,2921,2893,2839,	2,2,3,2,3,2,4,2,2,3,3,2,2,2,	2,2,3,2,2,2,4,2,2,3,3,2,2,2,	1.000,1.000,1.000,1.000,0.667,1.000,1.000,1.000,1.000,1.000,1.000,1.000,1.000,1.000,	Alu	intronic	CAMTA1
chr1	6838931	6	A	G	2971,2929,2965,3002,2899,2859,	5,3,4,3,2,4,	2,2,2,2,2,3,	0.400,0.667,0.500,0.667,1.000,0.750,	Alu	intronic	CAMTA1
chr1	6839031	13	A	G	2924,2878,2847,2819,2988,2941,2983,2812,2869,2900,2822,2891,2920,	3,2,1,4,2,4,4,3,2,3,3,2,5,	2,2,1,4,2,4,2,2,2,2,3,2,3,	0.667,1.000,1.000,1.000,1.000,1.000,0.500,0.667,1.000,0.667,1.000,1.000,0.600,	Alu	intronic	CAMTA1
chr1	6839262	6	A	G	2876,2845,2991,2896,2820,2897,	3,2,1,2,4,2,	2,1,1,2,3,2,	0.667,0.500,1.000,1.000,0.750,1.000,	Alu	intronic	CAMTA1
chr1	6839267	5	A	G	2876,2845,2896,2820,2897,	3,3,3,4,1,	2,2,2,2,1,	0.667,0.667,0.667,0.500,1.000,	Alu	intronic	CAMTA1
chr1	6844549	14	A	G	2908,2811,2999,2941,2884,2869,2990,2937,2994,2918,2896,2891,2842,2936,	2,21,12,4,6,5,6,3,5,3,4,2,5,4,	2,12,3,2,3,3,2,2,3,3,3,2,3,2,	1.000,0.571,0.250,0.500,0.500,0.600,0.333,0.667,0.600,1.000,0.750,1.000,0.600,0.500,	Alu	intronic	CAMTA1
chr1	6848283	15	A	G	2971,2847,2894,2811,2973,2882,2990,2825,2821,2931,2899,2870,2955,2881,2885,	5,10,7,5,5,6,5,6,9,7,7,2,12,12,4,	1,3,2,2,3,4,2,2,2,3,2,2,6,4,2,	0.200,0.300,0.286,0.400,0.600,0.667,0.400,0.333,0.222,0.429,0.286,1.000,0.500,0.333,0.500,	Alu	intronic	CAMTA1
chr1	6848288	13	A	G	2971,2847,2894,2811,2973,2882,2932,2990,2825,2821,2808,2955,2881,	7,10,8,5,5,5,6,5,7,9,11,13,14,	2,2,2,4,3,4,2,2,2,4,4,5,5,	0.286,0.200,0.250,0.800,0.600,0.800,0.333,0.400,0.286,0.444,0.364,0.385,0.357,	Alu	intronic	CAMTA1
chr1	6848342	7	A	G	2830,2856,2941,2995,3012,2877,2891,	5,7,4,5,12,7,9,	3,3,3,2,3,4,2,	0.600,0.429,0.750,0.400,0.250,0.571,0.222,	Alu	intronic	CAMTA1
chr1	6848377	7	A	G	2856,2941,2821,2867,2944,2813,2938,	6,5,4,6,3,5,7,	2,2,2,2,2,2,5,	0.333,0.400,0.500,0.333,0.667,0.400,0.714,	Alu	intronic	CAMTA1
chr1	6849914	9	A	G	2830,2811,2932,2889,2970,2912,2976,2910,2810,	8,10,9,4,5,5,3,6,33,	3,7,3,2,2,2,2,2,7,	0.375,0.700,0.333,0.500,0.400,0.400,0.667,0.333,0.212,	Alu	intronic	CAMTA1
chr1	6849915	6	A	G	2811,2932,2889,2970,2910,2810,	10,9,4,5,6,33,	6,2,2,2,2,7,	0.600,0.222,0.500,0.400,0.333,0.212,	Alu	intronic	CAMTA1
chr1	6881704	12	A	G	2927,2865,3009,2869,2929,2886,2917,2817,2939,2822,2818,2861,	3,2,3,3,5,2,3,3,3,2,3,3,	2,2,3,2,3,2,3,1,3,2,2,3,	0.667,1.000,1.000,0.667,0.600,1.000,1.000,0.333,1.000,1.000,0.667,1.000,	Alu	intronic	CAMTA1
chr1	6883033	6	A	G	2884,2995,2979,3007,2917,2955,	4,5,4,2,2,2,	2,2,3,2,2,2,	0.500,0.400,0.750,1.000,1.000,1.000,	Alu	intronic	CAMTA1
chr1	6883103	7	A	G	2927,2943,3009,2894,2950,2994,2936,	2,3,4,4,5,3,2,	2,2,2,2,2,2,2,	1.000,0.667,0.500,0.500,0.400,0.667,1.000,	Alu	intronic	CAMTA1
chr1	7823032	5	T	C	2995,2966,2935,2955,2901,	2,1,2,5,3,	2,1,1,3,2,	1.000,1.000,0.500,0.600,0.667,	Alu	ncRNA_intronic	RP3-467L1.4
chr1	7978725	7	A	G	2941,2930,2918,3000,2890,2818,2842,	4,6,3,4,1,3,2,	2,2,2,2,1,2,2,	0.500,0.333,0.667,0.500,1.000,0.667,1.000,	Alu	intronic	PARK7
chr1	7979570	21	A	G	2872,2849,2992,2805,2983,2930,2963,2929,3007,2814,2899,2870,2820,2940,2871,2901,2919,2891,2920,2921,2839,	4,2,4,2,6,3,3,4,4,3,2,6,3,3,3,2,6,3,3,3,2,	3,2,2,2,2,2,2,3,2,3,2,2,2,2,2,2,4,3,2,2,2,	0.750,1.000,0.500,1.000,0.333,0.667,0.667,0.750,0.500,1.000,1.000,0.333,0.667,0.667,0.667,1.000,0.667,1.000,0.667,0.667,1.000,	Alu	intronic	PARK7
chr1	7979704	6	A	G	2927,2856,2882,2825,2814,2806,	4,2,2,2,4,3,	3,2,2,2,2,2,	0.750,1.000,1.000,1.000,0.500,0.667,	Alu	intronic	PARK7
chr1	8400470	11	T	C	2927,2992,2882,2845,2956,2825,2934,2995,2828,2916,2949,	9,9,4,6,5,5,10,9,8,15,7,	2,3,1,2,2,2,2,5,2,5,3,	0.222,0.333,0.250,0.333,0.400,0.400,0.200,0.556,0.250,0.333,0.429,	Alu	intronic	RERE
chr1	8400524	8	T	C	2927,2835,2865,2847,2898,2966,3008,2881,	13,6,7,7,7,13,8,13,	6,2,3,2,3,2,2,3,	0.462,0.333,0.429,0.286,0.429,0.154,0.250,0.231,	Alu	intronic	RERE
chr1	8400527	8	T	C	2924,2878,2865,2952,3001,2917,2843,2871,	8,16,7,9,5,15,5,4,	8,9,2,2,2,4,2,2,	1.000,0.562,0.286,0.222,0.400,0.267,0.400,0.500,	Alu	intronic	RERE
chr1	8400533	8	T	C	2943,2952,3012,2929,2994,2883,2897,2871,	12,8,2,28,7,3,15,6,	4,2,2,10,2,1,5,2,	0.333,0.250,1.000,0.357,0.286,0.333,0.333,0.333,	Alu	intronic	RERE
chr1	8401591	8	T	C	2880,2812,2991,2917,2843,2955,2914,2881,	7,5,5,10,6,13,8,5,	2,2,1,4,3,3,3,2,	0.286,0.400,0.200,0.400,0.500,0.231,0.375,0.400,	Alu	intronic	RERE
chr1	8403963	5	T	C	2835,2847,3009,2998,2820,	5,3,3,3,6,	3,2,2,2,3,	0.600,0.667,0.667,0.667,0.500,	Alu	intronic	RERE
chr1	8403968	22	T	C	2927,2835,2847,2815,2812,2998,2869,2963,2986,2823,2966,2929,2975,3002,2933,2994,2900,2877,2890,2810,2936,2893,	6,5,3,5,7,4,5,6,9,4,5,14,9,4,8,3,3,4,2,10,7,13,	3,4,3,2,2,2,2,2,4,3,4,4,4,2,3,3,2,3,2,5,4,7,	0.500,0.800,1.000,0.400,0.286,0.500,0.400,0.333,0.444,0.750,0.800,0.286,0.444,0.500,0.375,1.000,0.667,0.750,1.000,0.500,0.571,0.538,	Alu	intronic	RERE
chr1	8403995	8	T	C	2841,2979,2808,2975,2976,2980,2820,2987,	5,4,6,7,6,2,7,4,	2,2,2,3,2,2,4,2,	0.400,0.500,0.333,0.429,0.333,1.000,0.571,0.500,	Alu	intronic	RERE
chr1	8404118	26	T	C	2840,2830,2952,2841,2856,2811,2884,2973,2950,2812,3011,2844,2942,2929,2846,2863,2933,2857,2977,2822,2810,2897,2948,2920,2921,2895,	3,2,6,3,3,4,5,2,2,2,5,2,3,6,3,3,3,1,2,3,7,2,4,2,2,2,	2,2,5,3,2,3,4,2,2,2,4,2,3,3,2,3,2,1,2,3,5,2,3,2,2,2,	0.667,1.000,0.833,1.000,0.667,0.750,0.800,1.000,1.000,1.000,0.800,1.000,1.000,0.500,0.667,1.000,0.667,1.000,1.000,1.000,0.714,1.000,0.750,1.000,1.000,1.000,	Alu	intronic	RERE
chr1	8404224	13	T	C	2847,2856,2999,2941,2812,2930,2889,2929,2933,2814,2843,2897,2842,	1,2,4,3,4,2,4,6,4,2,4,2,2,	1,1,3,2,3,2,2,2,2,2,3,2,2,	1.000,0.500,0.750,0.667,0.750,1.000,0.500,0.333,0.500,1.000,0.750,1.000,1.000,	Alu	intronic	RERE
chr1	8404268	8	T	C	2808,2976,2994,2814,2834,2870,2948,2893,	3,2,2,6,6,6,3,4,	3,2,2,3,3,2,2,3,	1.000,1.000,1.000,0.500,0.500,0.333,0.667,0.750,	Alu	intronic	RERE
chr1	8404295	17	T	C	2835,2992,2811,2999,2884,2898,2889,2995,2823,2942,2944,2877,2955,2977,2810,2920,2885,	7,3,5,3,2,4,4,4,2,3,2,4,1,4,6,4,4,	4,1,3,2,2,2,1,4,2,2,2,2,1,2,2,3,3,	0.571,0.333,0.600,0.667,1.000,0.500,0.250,1.000,1.000,0.667,1.000,0.500,1.000,0.500,0.333,0.750,0.750,	Alu	intronic	RERE
chr1	8412456	58	T	C	2872,2873,2908,2835,2943,2865,2819,2992,3009,2815,2928,2880,2805,2884,2950,2983,2898,2889,2874,2869,2990,2825,2995,2821,3011,2942,2929,2886,2975,2991,2944,2933,2925,2918,2981,2814,2899,2817,2870,2859,2916,2890,2820,2940,2843,2955,2959,2813,2897,2948,2891,2920,2842,2881,2936,2949,2938,2836,	6,8,5,9,4,5,5,9,8,13,5,15,12,12,4,9,8,12,7,9,5,9,10,9,5,4,19,8,6,11,4,9,4,6,11,7,17,12,13,8,9,9,19,6,10,16,5,11,7,4,9,6,7,11,6,16,5,12,	4,6,3,5,4,3,4,4,3,3,3,8,5,3,3,4,4,4,3,3,4,4,5,4,4,3,4,5,4,6,4,5,3,3,7,3,6,4,5,5,5,5,4,3,6,4,3,4,4,3,3,3,4,6,4,8,3,4,	0.667,0.750,0.600,0.556,1.000,0.600,0.800,0.444,0.375,0.231,0.600,0.533,0.417,0.250,0.750,0.444,0.500,0.333,0.429,0.333,0.800,0.444,0.500,0.444,0.800,0.750,0.211,0.625,0.667,0.545,1.000,0.556,0.750,0.500,0.636,0.429,0.353,0.333,0.385,0.625,0.556,0.556,0.211,0.500,0.600,0.250,0.600,0.364,0.571,0.750,0.333,0.500,0.571,0.545,0.667,0.500,0.600,0.333,	NonAlu	intronic	RERE
chr1	8412934	7	T	C	2998,3000,2843,2897,3008,2920,2982,	14,12,10,8,11,26,7,	3,3,4,3,3,7,4,	0.214,0.250,0.400,0.375,0.273,0.269,0.571,	NonAlu	intronic	RERE
chr1	8413864	9	T	C	2847,2889,2963,2934,2844,2913,2814,2897,2836,	10,14,5,8,5,6,8,7,11,	3,3,2,3,3,2,2,3,3,	0.300,0.214,0.400,0.375,0.600,0.333,0.250,0.429,0.273,	Alu	intronic	RERE
chr1	8468687	5	T	C	2872,2943,2851,2932,2881,	4,8,5,2,6,	2,2,2,1,2,	0.500,0.250,0.400,0.500,0.333,	Alu	intronic	RERE
chr1	8468840	9	T	C	2924,2865,2821,2808,2929,2931,3007,2859,2881,	2,4,5,3,7,2,6,4,6,	2,2,3,2,2,2,2,2,5,	1.000,0.500,0.600,0.667,0.286,1.000,0.333,0.500,0.833,	Alu	intronic	RERE
chr1	8471090	6	T	C	2865,2847,2986,2931,2877,2810,	4,4,4,1,8,10,	2,2,2,1,2,7,	0.500,0.500,0.500,1.000,0.250,0.700,	Alu	intronic	RERE
chr1	8487461	7	T	C	2992,3009,2998,2934,3011,2846,2949,	4,8,8,3,7,9,4,	2,3,2,2,3,4,3,	0.500,0.375,0.250,0.667,0.429,0.444,0.750,	Alu	intronic	RERE
chr1	8487462	8	T	C	2847,2992,3009,2998,2934,3011,2846,2949,	4,4,9,8,2,6,9,4,	3,2,4,3,1,3,5,3,	0.750,0.500,0.444,0.375,0.500,0.500,0.556,0.750,	Alu	intronic	RERE
chr1	8487516	5	T	C	2912,2976,2944,3000,2987,	3,3,8,4,2,	2,2,3,2,2,	0.667,0.667,0.375,0.500,1.000,	Alu	intronic	RERE
chr1	8507245	13	T	C	2927,2847,2851,2928,2898,2934,2821,2975,2944,2900,3007,2817,2877,	5,6,3,4,5,2,5,4,4,3,2,8,5,	2,3,2,3,2,1,2,2,2,2,2,6,2,	0.400,0.500,0.667,0.750,0.400,0.500,0.400,0.500,0.500,0.667,1.000,0.750,0.400,	Alu	intronic	RERE
chr1	8531383	10	T	C	2849,2845,2875,2970,2929,3001,2877,2920,2914,2839,	2,2,3,2,10,4,7,3,6,3,	2,2,2,2,5,2,2,2,2,2,	1.000,1.000,0.667,1.000,0.500,0.500,0.286,0.667,0.333,0.667,	Alu	intronic	RERE
chr1	8542604	9	T	C	2908,2819,2875,2937,2846,2933,2817,2822,2920,	4,4,2,6,5,2,8,4,4,	2,2,1,3,3,2,2,2,2,	0.500,0.500,0.500,0.500,0.600,1.000,0.250,0.500,0.500,	Alu	intronic	RERE
chr1	8542630	33	T	C	2924,2971,2927,2865,2819,2805,2884,2950,2892,2983,2874,2995,2821,2937,2966,3011,2929,2965,2975,2863,2944,2918,3007,2817,2980,2890,2820,2843,2955,2959,2822,2901,2839,	3,3,7,5,2,5,3,3,2,3,6,9,4,4,5,10,8,5,8,4,5,3,5,8,4,3,4,5,5,4,6,7,3,	2,2,5,3,2,2,2,2,2,2,4,5,3,2,2,3,2,3,3,3,3,3,4,3,2,3,2,3,2,2,3,2,2,	0.667,0.667,0.714,0.600,1.000,0.400,0.667,0.667,1.000,0.667,0.667,0.556,0.750,0.500,0.400,0.300,0.250,0.600,0.375,0.750,0.600,1.000,0.800,0.375,0.500,1.000,0.500,0.600,0.400,0.500,0.500,0.286,0.667,	Alu	intronic	RERE
chr1	8542781	15	T	C	2849,2992,2941,2930,2942,2929,2944,2981,2899,2996,2883,2901,2987,2881,2936,	4,5,3,4,2,7,9,3,6,2,3,5,3,5,5,	2,2,2,2,1,2,3,2,3,2,3,3,3,3,2,	0.500,0.400,0.667,0.500,0.500,0.286,0.333,0.667,0.500,1.000,1.000,0.600,1.000,0.600,0.400,	Alu	intronic	RERE
chr1	8546128	24	T	C	2872,2971,2927,2865,2941,2882,2889,2990,2986,2934,2808,3011,2942,3001,3002,2944,2820,2959,2866,2914,2881,2885,2949,2893,	4,3,8,3,6,1,1,5,6,5,1,8,2,4,2,6,5,5,2,3,5,6,3,3,	2,2,5,2,3,1,1,4,5,2,1,4,2,4,2,4,3,4,2,2,2,3,2,2,	0.500,0.667,0.625,0.667,0.500,1.000,1.000,0.800,0.833,0.400,1.000,0.500,1.000,1.000,1.000,0.667,0.600,0.800,1.000,0.667,0.400,0.500,0.667,0.667,	Alu	intronic	RERE
chr1	8546247	14	T	C	2872,2971,2950,2889,2874,2821,2966,3011,2931,2925,2877,2959,2822,3008,	4,3,3,2,4,3,6,5,2,5,5,3,3,5,	3,2,2,2,2,2,3,5,2,4,3,3,3,3,	0.750,0.667,0.667,1.000,0.500,0.667,0.500,1.000,1.000,0.800,0.600,1.000,1.000,0.600,	Alu	intronic	RERE
chr1	8546618	6	T	C	2851,2929,3002,2877,2996,2920,	9,8,3,6,4,10,	2,3,1,2,2,3,	0.222,0.375,0.333,0.333,0.500,0.300,	Alu	intronic	RERE
chr1	8546665	6	T	C	2924,2973,2900,2897,2885,2806,	4,3,5,3,10,7,	2,2,2,2,4,2,	0.500,0.667,0.400,0.667,0.400,0.286,	Alu	intronic	RERE
chr1	8579952	25	T	C	2908,2865,2851,2928,2950,2983,2930,2898,2889,2869,2929,2886,2991,2863,2944,2828,2900,2925,2913,2814,2817,2822,2901,2936,2885,	3,4,2,16,4,5,10,4,4,14,15,5,5,4,14,2,4,5,3,9,11,4,7,8,9,	3,1,2,6,3,2,3,2,2,4,6,2,2,2,4,1,2,2,3,4,3,3,3,3,3,	1.000,0.250,1.000,0.375,0.750,0.400,0.300,0.500,0.500,0.286,0.400,0.400,0.400,0.500,0.286,0.500,0.500,0.400,1.000,0.444,0.273,0.750,0.429,0.375,0.333,	Alu	intronic	RERE
chr1	8580898	10	T	C	2865,2930,2889,2846,2886,3002,3007,2871,2914,2938,	7,6,3,5,5,5,7,7,8,3,	5,2,1,2,2,4,3,3,3,2,	0.714,0.333,0.333,0.400,0.400,0.800,0.429,0.429,0.375,0.667,	Alu	intronic	RERE
chr1	8580922	8	T	C	2872,2898,2821,2966,3002,3000,3008,2862,	7,3,6,6,6,5,4,3,	2,2,2,2,1,3,2,2,	0.286,0.667,0.333,0.333,0.167,0.600,0.500,0.667,	Alu	intronic	RERE
chr1	8582645	6	T	C	2849,2946,2975,2890,2881,2893,	4,6,18,16,8,3,	2,2,4,4,2,2,	0.500,0.333,0.222,0.250,0.250,0.667,	Alu	intronic	RERE
chr1	8592544	10	T	C	2872,3009,2928,2874,2929,2886,2817,2920,2914,2936,	2,3,4,2,3,2,5,5,4,4,	2,3,3,2,2,2,3,4,3,3,	1.000,1.000,0.750,1.000,0.667,1.000,0.600,0.800,0.750,0.750,	Alu	intronic	RERE
chr1	8592545	12	T	C	2872,2819,3009,2928,2874,2995,2929,2886,2817,2920,2914,2936,	2,3,3,4,2,2,3,2,7,5,4,5,	2,3,3,3,2,1,3,2,5,5,3,4,	1.000,1.000,1.000,0.750,1.000,0.500,1.000,1.000,0.714,1.000,0.750,0.800,	Alu	intronic	RERE
chr1	8592625	28	T	C	2872,2915,2908,3009,2815,2928,2988,2845,2995,2821,2966,3011,2975,3002,2981,2814,2817,2870,2996,2890,2820,2959,2897,2901,2948,2920,2936,2885,	4,2,4,2,2,6,2,3,4,2,3,1,5,3,2,5,6,3,6,3,3,3,3,5,3,7,8,7,	2,2,4,2,2,3,1,2,2,2,2,1,4,3,2,3,2,2,2,2,2,2,2,2,3,2,3,2,	0.500,1.000,1.000,1.000,1.000,0.500,0.500,0.667,0.500,1.000,0.667,1.000,0.800,1.000,1.000,0.600,0.333,0.667,0.333,0.667,0.667,0.667,0.667,0.400,1.000,0.286,0.375,0.286,	Alu	intronic	RERE
chr1	8592648	12	T	C	2878,3009,2928,2821,2929,2975,2814,2817,2843,2897,2881,2936,	1,3,9,2,6,3,5,10,2,5,4,8,	1,1,2,2,3,1,2,3,1,3,2,5,	1.000,0.333,0.222,1.000,0.500,0.333,0.400,0.300,0.500,0.600,0.500,0.625,	Alu	intronic	RERE
chr1	8605184	9	T	C	2927,3009,2928,2991,2814,3000,2890,2955,2885,	9,17,5,6,7,5,7,6,5,	4,6,2,2,3,2,2,2,2,	0.444,0.353,0.400,0.333,0.429,0.400,0.286,0.333,0.400,	Alu	intronic	RERE
chr1	8605247	5	T	C	2830,2995,2817,2820,2920,	2,3,4,2,5,	2,2,3,1,5,	1.000,0.667,0.750,0.500,1.000,	Alu	intronic	RERE
chr1	8605297	15	T	C	2927,2849,2892,2812,2979,2821,2853,2931,2863,2994,2820,2857,2810,2891,2949,	5,7,4,5,2,4,4,4,5,3,7,3,2,2,3,	2,2,2,3,2,3,3,3,3,2,3,2,2,2,2,	0.400,0.286,0.500,0.600,1.000,0.750,0.750,0.750,0.600,0.667,0.429,0.667,1.000,1.000,0.667,	Alu	intronic	RERE
chr1	8605366	18	T	C	2865,2884,3011,2929,2975,2976,2931,2944,2933,2899,2870,3000,2996,2820,2843,2920,2895,2949,	3,3,3,6,4,3,4,3,4,3,5,4,3,4,3,4,5,2,	3,2,2,4,3,3,2,2,2,2,3,2,3,2,2,4,5,2,	1.000,0.667,0.667,0.667,0.750,1.000,0.500,0.667,0.500,0.667,0.600,0.500,1.000,0.500,0.667,1.000,1.000,1.000,	Alu	intronic	RERE
chr1	8605421	7	T	C	2915,2950,2979,3011,2859,2820,2871,	2,3,2,2,3,9,3,	2,2,2,1,2,3,2,	1.000,0.667,1.000,0.500,0.667,0.333,0.667,	Alu	intronic	RERE
chr1	8605427	11	T	C	2915,2851,2950,2882,2995,2979,3001,2859,2820,2871,2920,	2,4,3,2,5,1,3,2,11,4,5,	2,3,3,2,4,1,3,2,4,3,3,	1.000,0.750,1.000,1.000,0.800,1.000,1.000,1.000,0.364,0.750,0.600,	Alu	intronic	RERE
chr1	8605537	21	T	C	2840,3009,2928,2884,2950,2946,2825,2995,2979,2821,3011,3012,3002,2912,2994,2996,2939,2955,2901,2921,2949,	3,3,6,3,4,1,2,4,2,2,4,5,4,2,4,3,2,3,1,3,3,	2,2,4,3,4,1,2,2,2,2,4,4,3,2,2,2,2,3,1,2,2,	0.667,0.667,0.667,1.000,1.000,1.000,1.000,0.500,1.000,1.000,1.000,0.800,0.750,1.000,0.500,0.667,1.000,1.000,1.000,0.667,0.667,	Alu	intronic	RERE
chr1	8605600	5	T	C	2876,2880,2870,2883,2861,	3,2,3,2,3,	2,2,2,2,2,	0.667,1.000,0.667,1.000,0.667,	Alu	intronic	RERE
chr1	8607110	9	T	C	2865,2819,2815,2999,2845,2853,2944,2890,2895,	6,6,5,4,4,8,12,4,8,	3,3,3,2,2,2,3,2,3,	0.500,0.500,0.600,0.500,0.500,0.250,0.250,0.500,0.375,	Alu	intronic	RERE
chr1	8607176	11	T	C	2988,2884,2892,2889,2874,2929,2975,3000,2888,2881,2936,	3,5,4,7,6,9,4,6,2,7,8,	3,2,3,3,2,3,2,2,2,2,4,	1.000,0.400,0.750,0.429,0.333,0.333,0.500,0.333,1.000,0.286,0.500,	Alu	intronic	RERE
chr1	8607248	5	T	C	2928,2856,2912,2944,2859,	7,3,7,4,2,	5,2,4,2,2,	0.714,0.667,0.571,0.500,1.000,	Alu	intronic	RERE
chr1	8607678	9	T	C	2927,2894,2811,3002,2863,2899,2817,2996,2948,	13,4,8,6,2,3,8,4,4,	6,2,4,2,1,2,3,2,2,	0.462,0.500,0.500,0.333,0.500,0.667,0.375,0.500,0.500,	Alu	intronic	RERE
chr1	8609988	21	T	C	2927,2849,2908,2865,2856,2973,2892,2812,2930,2990,2979,2937,2994,2877,2859,2996,2890,2857,2871,2891,2885,	4,3,3,5,3,2,2,3,5,2,2,3,6,5,4,7,5,3,4,5,6,	3,1,2,3,3,2,2,3,3,2,2,2,3,5,3,3,2,2,3,3,3,	0.750,0.333,0.667,0.600,1.000,1.000,1.000,1.000,0.600,1.000,1.000,0.667,0.500,1.000,0.750,0.429,0.400,0.667,0.750,0.600,0.500,	Alu	intronic	RERE
chr1	8672094	7	T	C	2869,2934,2975,2984,2897,2987,2881,	4,2,4,1,2,1,2,	2,2,3,1,1,1,2,	0.500,1.000,0.750,1.000,0.500,1.000,1.000,	Alu	intronic	RERE
chr1	8673887	5	T	C	2894,2981,2899,2890,2885,	3,2,1,3,4,	2,2,1,2,2,	0.667,1.000,1.000,0.667,0.500,	Alu	intronic	RERE
chr1	8685532	12	T	C	2927,2873,3009,2990,2995,2821,2846,3002,2976,2994,2890,2959,	3,2,7,1,6,2,2,3,2,2,4,3,	2,2,4,1,4,1,1,3,2,2,4,2,	0.667,1.000,0.571,1.000,0.667,0.500,0.500,1.000,1.000,1.000,1.000,0.667,	Alu	intronic	RERE
chr1	8685540	9	T	C	3009,2990,2995,2821,2976,2994,2890,2959,2862,	6,2,4,2,2,2,4,4,1,	3,2,2,2,2,2,3,4,1,	0.500,1.000,0.500,1.000,1.000,1.000,0.750,1.000,1.000,	Alu	intronic	RERE
chr1	8685615	40	T	C	2872,2924,2927,2873,2849,2908,2865,2880,2805,2930,2932,2990,2995,2821,2966,3011,3012,2929,3002,2912,2863,3007,2899,2817,2877,2859,2890,2984,2820,2940,2843,2939,2813,2866,2901,2861,2891,2936,2893,2839,	2,2,7,2,4,3,4,2,4,2,3,3,5,4,3,5,3,4,3,5,2,4,4,6,9,3,5,3,7,3,2,1,4,3,6,2,3,5,2,3,	2,2,4,2,3,3,2,2,3,2,3,3,4,2,3,3,2,3,3,3,2,1,3,6,5,2,4,2,3,3,2,1,2,3,4,2,3,2,2,2,	1.000,1.000,0.571,1.000,0.750,1.000,0.500,1.000,0.750,1.000,1.000,1.000,0.800,0.500,1.000,0.600,0.667,0.750,1.000,0.600,1.000,0.250,0.750,1.000,0.556,0.667,0.800,0.667,0.429,1.000,1.000,1.000,0.500,1.000,0.667,1.000,1.000,0.400,1.000,0.667,	Alu	intronic	RERE
chr1	8686178	5	T	C	2995,2899,2870,2920,2895,	7,6,3,2,7,	4,2,2,2,2,	0.571,0.333,0.667,1.000,0.286,	Alu	intronic	RERE
chr1	8686179	6	T	C	2995,2918,2899,2870,2939,2920,	6,2,6,3,5,2,	4,1,4,3,3,2,	0.667,0.500,0.667,1.000,0.600,1.000,	Alu	intronic	RERE
chr1	8686272	25	T	C	2915,2971,2878,2908,2819,2941,2884,2983,2875,2995,3011,3012,2886,3002,2944,2899,2820,2955,2857,2897,2871,2901,2891,3008,2936,	4,5,1,4,2,6,6,3,7,11,14,3,4,4,11,7,5,3,4,5,7,6,8,5,11,	2,3,1,3,2,1,2,2,4,3,4,2,2,3,6,3,2,1,3,4,4,3,2,3,5,	0.500,0.600,1.000,0.750,1.000,0.167,0.333,0.667,0.571,0.273,0.286,0.667,0.500,0.750,0.545,0.429,0.400,0.333,0.750,0.800,0.571,0.500,0.250,0.600,0.455,	Alu	intronic	RERE
chr1	8686278	19	T	C	2908,2941,2884,2875,2937,3012,2886,2912,2944,2935,2899,2955,2897,2871,2866,2901,3008,2914,2982,	4,10,4,8,5,3,4,8,10,3,6,5,6,11,6,8,6,3,2,	3,3,2,3,1,2,2,6,5,2,1,2,4,7,5,4,4,2,2,	0.750,0.300,0.500,0.375,0.200,0.667,0.500,0.750,0.500,0.667,0.167,0.400,0.667,0.636,0.833,0.500,0.667,0.667,1.000,	Alu	intronic	RERE
chr1	8710581	7	T	C	2992,2867,2929,3001,2918,2890,2810,	5,3,7,3,2,3,3,	3,2,3,2,2,3,2,	0.600,0.667,0.429,0.667,1.000,1.000,0.667,	Alu	intronic	RERE
chr1	8710974	6	T	C	2941,2929,2877,2871,2938,2839,	2,3,3,2,3,2,	2,3,2,2,2,2,	1.000,1.000,0.667,1.000,0.667,1.000,	Alu	intronic	RERE
chr1	8721463	6	T	C	2812,2995,2929,2863,2822,2920,	2,5,7,4,6,4,	2,2,2,2,3,2,	1.000,0.400,0.286,0.500,0.500,0.500,	Alu	intronic	RERE
chr1	8721560	14	T	C	2908,2847,2894,2884,2930,2875,2995,2966,2944,2933,2814,2916,2890,2920,	6,4,3,5,4,3,11,1,2,4,7,3,4,4,	3,2,2,2,2,2,4,1,1,3,2,2,2,3,	0.500,0.500,0.667,0.400,0.500,0.667,0.364,1.000,0.500,0.750,0.286,0.667,0.500,0.750,	Alu	intronic	RERE
chr1	8726316	7	T	C	2999,2986,2966,2942,2810,2920,2949,	6,5,8,3,4,3,4,	2,4,6,2,2,2,2,	0.333,0.800,0.750,0.667,0.500,0.667,0.500,	Alu	intronic	RERE
chr1	8726984	5	T	C	2865,2874,2918,2940,2936,	8,10,4,9,10,	2,3,1,3,2,	0.250,0.300,0.250,0.333,0.200,	Alu	intronic	RERE
chr1	8733936	10	T	C	2992,3009,2990,2821,2966,3011,2976,2863,2870,2881,	7,5,3,5,4,7,5,4,7,6,	3,3,2,3,2,2,2,2,2,3,	0.429,0.600,0.667,0.600,0.500,0.286,0.400,0.500,0.286,0.500,	Alu	intronic	RERE
chr1	8733975	5	T	C	2865,2874,2990,2965,2885,	10,10,5,2,12,	4,4,2,2,4,	0.400,0.400,0.400,1.000,0.333,	Alu	intronic	RERE
chr1	8733981	8	T	C	2934,2937,2846,2933,2935,2843,2885,2839,	3,10,5,11,5,5,12,3,	2,3,2,6,3,3,5,3,	0.667,0.300,0.400,0.545,0.600,0.600,0.417,1.000,	Alu	intronic	RERE
chr1	8734021	27	T	C	2878,2943,2992,2928,2988,2983,2995,2826,2966,3011,2853,2929,2846,2931,2935,2925,2913,2877,2859,2820,2940,2857,2959,2810,2871,2901,2949,	6,5,5,5,3,4,5,3,7,3,3,6,7,5,3,6,6,7,3,4,4,2,3,3,3,3,2,	4,3,4,4,3,4,3,3,3,3,3,3,4,4,2,4,4,7,3,3,4,1,3,3,3,2,2,	0.667,0.600,0.800,0.800,1.000,1.000,0.600,1.000,0.429,1.000,1.000,0.500,0.571,0.800,0.667,0.667,0.667,1.000,1.000,0.750,1.000,0.500,1.000,1.000,1.000,0.667,1.000,	Alu	intronic	RERE
chr1	8734025	14	T	C	2878,2943,2983,2995,2853,2929,2931,2913,2877,2859,2820,2857,2959,2901,	4,5,4,5,3,6,5,5,7,3,4,3,3,2,	4,2,3,3,2,2,2,3,5,2,2,2,3,2,	1.000,0.400,0.750,0.600,0.667,0.333,0.400,0.600,0.714,0.667,0.500,0.667,1.000,1.000,	Alu	intronic	RERE
chr1	8734093	11	T	C	2924,2908,2946,2990,2966,3002,3000,2977,2810,2881,2949,	5,5,3,3,6,5,5,2,3,5,2,	2,3,2,2,2,4,3,2,3,3,2,	0.400,0.600,0.667,0.667,0.333,0.800,0.600,1.000,1.000,0.600,1.000,	Alu	intronic	RERE
chr1	8742649	12	T	C	2908,2928,2880,2934,2823,2966,2814,2897,2920,2842,2881,2949,	6,11,4,2,4,2,3,3,4,2,5,4,	4,3,2,1,3,1,2,2,2,2,3,2,	0.667,0.273,0.500,0.500,0.750,0.500,0.667,0.667,0.500,1.000,0.600,0.500,	Alu	intronic	RERE
chr1	8743542	28	T	C	2971,2927,2849,2908,2943,2865,2928,2999,2973,2983,2812,2932,2889,2821,2844,2975,2976,2828,2918,2814,2834,2859,2996,2984,2897,2881,2936,2885,	6,5,6,2,4,5,5,5,5,6,3,4,2,5,2,3,5,2,4,4,3,4,2,7,2,8,5,6,	3,5,3,2,2,3,4,5,2,2,2,4,2,5,2,2,4,1,3,2,2,4,2,2,2,3,3,2,	0.500,1.000,0.500,1.000,0.500,0.600,0.800,1.000,0.400,0.333,0.667,1.000,1.000,1.000,1.000,0.667,0.800,0.500,0.750,0.500,0.667,1.000,1.000,0.286,1.000,0.375,0.600,0.333,	Alu	intronic	RERE
chr1	8745819	69	T	C	2924,2830,2927,2876,2878,2943,2847,2819,2992,3009,2928,2858,2999,2884,2946,2812,2930,2932,2898,2874,2845,2956,2990,2875,2995,2823,2821,2808,2937,2966,2929,2846,2886,3001,2975,2991,3002,2976,2863,2944,2935,2918,3007,2911,2817,2870,2859,3000,2996,2896,2820,2940,2888,2955,2857,2822,2897,2901,2919,2948,2891,3008,2920,2881,2921,2885,2895,2949,2938,	6,4,8,7,5,7,6,3,8,6,15,5,4,8,7,3,9,1,5,6,8,5,4,6,12,2,4,4,7,5,15,13,9,8,2,4,4,7,5,6,4,7,5,4,9,4,3,9,9,4,10,5,4,4,5,8,8,10,4,5,7,9,11,19,4,18,8,8,3,	3,3,4,6,2,3,3,1,4,5,12,2,2,3,4,2,4,1,2,5,4,3,3,5,6,2,3,3,4,4,10,6,2,4,1,3,3,3,3,3,2,4,2,3,3,3,1,5,6,3,3,2,4,3,3,3,5,7,2,3,2,4,4,9,2,10,4,6,1,	0.500,0.750,0.500,0.857,0.400,0.429,0.500,0.333,0.500,0.833,0.800,0.400,0.500,0.375,0.571,0.667,0.444,1.000,0.400,0.833,0.500,0.600,0.750,0.833,0.500,1.000,0.750,0.750,0.571,0.800,0.667,0.462,0.222,0.500,0.500,0.750,0.750,0.429,0.600,0.500,0.500,0.571,0.400,0.750,0.333,0.750,0.333,0.556,0.667,0.750,0.300,0.400,1.000,0.750,0.600,0.375,0.625,0.700,0.500,0.600,0.286,0.444,0.364,0.474,0.500,0.556,0.5…	Alu	intronic	RERE
chr1	8746003	5	T	C	2812,2966,3002,2948,2881,	2,6,4,4,6,	1,2,2,2,2,	0.500,0.333,0.500,0.500,0.333,	Alu	intronic	RERE
chr1	8746063	30	T	C	2830,2927,2849,2908,2847,3009,2880,2941,2882,2998,2898,2889,2823,2975,2991,3002,2912,2944,2933,2917,2814,2916,2890,2939,2987,2842,2914,2881,2936,2839,	4,9,8,7,6,13,4,5,8,3,5,9,7,4,4,3,6,17,10,9,8,7,7,6,4,2,8,9,13,5,	2,7,3,2,3,3,2,2,2,3,3,5,4,3,2,2,3,4,3,3,3,3,4,3,1,1,3,4,4,2,	0.500,0.778,0.375,0.286,0.500,0.231,0.500,0.400,0.250,1.000,0.600,0.556,0.571,0.750,0.500,0.667,0.500,0.235,0.300,0.333,0.375,0.429,0.571,0.500,0.250,0.500,0.375,0.444,0.308,0.400,	Alu	intronic	RERE
chr1	8747140	34	T	C	2872,2924,2830,2908,2992,3009,2928,2856,2930,2932,2845,2825,2995,2821,3011,2929,2886,2975,3002,2931,2944,2933,2917,2899,2890,2820,2843,2857,2871,2866,2818,3008,2920,2881,	4,5,3,6,2,7,9,2,5,2,3,3,7,12,6,10,4,3,4,2,6,4,6,5,5,10,6,3,4,3,3,3,3,5,	2,2,2,2,2,4,5,2,3,2,1,2,3,6,3,3,2,2,3,2,4,3,2,3,3,3,4,2,3,2,2,3,2,2,	0.500,0.400,0.667,0.333,1.000,0.571,0.556,1.000,0.600,1.000,0.333,0.667,0.429,0.500,0.500,0.300,0.500,0.667,0.750,1.000,0.667,0.750,0.333,0.600,0.600,0.300,0.667,0.667,0.750,0.667,0.667,1.000,0.667,0.400,	Alu	intronic	RERE
chr1	8769631	14	T	C	2915,2876,2943,2819,2858,2874,2995,2929,2814,2980,2890,2897,2895,2938,	7,4,8,5,9,14,15,16,7,5,8,6,17,5,	3,2,1,2,2,5,5,5,3,2,2,2,4,2,	0.429,0.500,0.125,0.400,0.222,0.357,0.333,0.312,0.429,0.400,0.250,0.333,0.235,0.400,	Alu	intronic	RERE
chr1	8775327	12	T	C	2927,2865,2819,2892,2934,2995,2821,2929,2910,2883,2810,2982,	4,8,5,3,8,9,3,11,3,5,6,4,	3,2,5,2,3,4,2,5,2,2,4,2,	0.750,0.250,1.000,0.667,0.375,0.444,0.667,0.455,0.667,0.400,0.667,0.500,	Alu	intronic	RERE
chr1	8775406	12	T	C	2908,2835,2865,2847,2942,2846,2933,2877,2977,2810,2891,2949,	4,2,6,3,3,10,7,5,5,10,4,4,	3,2,2,2,2,4,3,3,3,5,2,2,	0.750,1.000,0.333,0.667,0.667,0.400,0.429,0.600,0.600,0.500,0.500,0.500,	Alu	intronic	RERE
chr1	8775462	35	T	C	2873,2878,2865,2847,2928,2894,2856,2941,2990,2934,2875,2808,2966,3011,2844,2853,2929,2975,2991,2900,2917,2834,2870,2980,2940,2959,2822,2810,2948,2891,2920,2842,2881,2895,2839,	2,6,11,4,6,4,5,7,4,7,3,9,5,8,4,9,14,8,5,5,6,10,3,7,4,4,4,8,5,5,4,3,8,5,5,	2,2,3,3,4,2,3,3,2,2,2,4,2,3,2,2,6,3,4,3,2,4,2,2,2,2,2,4,2,3,2,3,4,2,4,	1.000,0.333,0.273,0.750,0.667,0.500,0.600,0.429,0.500,0.286,0.667,0.444,0.400,0.375,0.500,0.222,0.429,0.375,0.800,0.600,0.333,0.400,0.667,0.286,0.500,0.500,0.500,0.500,0.400,0.600,0.500,1.000,0.500,0.400,0.800,	Alu	intronic	RERE
chr1	8775570	5	T	C	2908,2894,2882,2874,2810,	7,5,7,3,12,	3,2,2,1,3,	0.429,0.400,0.286,0.333,0.250,	Alu	intronic	RERE
chr1	8775577	7	T	C	2847,2912,2900,2857,2842,2885,2839,	5,3,4,4,5,8,10,	2,2,2,2,3,3,3,	0.400,0.667,0.500,0.500,0.600,0.375,0.300,	Alu	intronic	RERE
chr1	8777037	6	T	C	2884,2882,2821,2820,2810,2949,	9,7,10,9,7,8,	3,3,3,3,3,3,	0.333,0.429,0.300,0.333,0.429,0.375,	NonAlu	intronic	RERE
chr1	8778724	61	T	C	2915,2924,2873,2849,2908,2943,2865,2819,2851,3009,2815,2928,2858,2999,2941,2882,2946,2983,2998,2930,2898,2889,2874,2845,2869,2990,2875,2995,2808,2966,3011,2844,3012,2929,2991,2976,2931,2944,2933,2828,2910,2911,2917,2814,2817,2870,2859,3000,2820,2940,2810,2871,2948,2891,2920,2914,2881,2921,2936,2885,2895,	4,4,2,10,6,8,4,3,4,9,6,8,5,4,5,8,4,8,5,9,7,7,5,7,6,5,5,17,6,2,17,4,9,17,5,6,6,9,5,3,3,3,7,6,8,7,6,4,5,7,3,9,4,6,6,3,16,5,12,17,4,	2,2,2,4,2,4,3,3,3,5,2,4,4,2,5,4,3,3,3,3,4,2,3,4,2,4,3,8,3,2,11,2,4,10,4,4,4,5,3,2,1,3,4,4,5,4,2,2,3,3,2,6,3,2,5,2,7,3,6,6,3,	0.500,0.500,1.000,0.400,0.333,0.500,0.750,1.000,0.750,0.556,0.333,0.500,0.800,0.500,1.000,0.500,0.750,0.375,0.600,0.333,0.571,0.286,0.600,0.571,0.333,0.800,0.600,0.471,0.500,1.000,0.647,0.500,0.444,0.588,0.800,0.667,0.667,0.556,0.600,0.667,0.333,1.000,0.571,0.667,0.625,0.571,0.333,0.500,0.600,0.429,0.667,0.667,0.750,0.333,0.833,0.667,0.438,0.600,0.500,0.353,0.750,	Alu	intronic	RERE
chr1	8779551	6	T	C	2872,2928,2995,2929,3001,2933,	3,3,9,10,4,7,	3,2,4,4,2,2,	1.000,0.667,0.444,0.400,0.500,0.286,	Alu	intronic	RERE
chr1	8782905	7	T	C	2840,2979,2929,2976,2944,2936,2885,	3,3,8,3,9,21,21,	2,2,2,2,2,5,4,	0.667,0.667,0.250,0.667,0.222,0.238,0.190,	Alu	intronic	RERE
chr1	8788489	5	T	C	2819,2941,2963,2897,2866,	4,4,4,4,5,	3,3,2,2,2,	0.750,0.750,0.500,0.500,0.400,	Alu	intronic	RERE
chr1	8793891	13	T	C	3009,2845,2875,3011,2929,2917,2877,2996,2890,2857,2901,2936,2949,	14,5,10,13,9,6,8,6,5,4,7,10,8,	3,3,4,5,3,2,3,3,3,1,3,3,2,	0.214,0.600,0.400,0.385,0.333,0.333,0.375,0.500,0.600,0.250,0.429,0.300,0.250,	Alu	intronic	RERE
chr1	8793898	10	T	C	2878,2963,2875,2844,2970,2944,2917,2870,2936,2949,	4,7,7,4,6,10,8,9,8,9,	2,2,4,2,2,3,2,3,3,2,	0.500,0.286,0.571,0.500,0.333,0.300,0.250,0.333,0.375,0.222,	Alu	intronic	RERE
chr1	8794729	12	T	C	2927,2908,2928,2950,2932,2966,3011,2929,3001,2944,2888,2920,	6,9,11,6,3,8,10,19,3,9,3,7,	2,5,3,2,3,2,4,4,2,3,2,3,	0.333,0.556,0.273,0.333,1.000,0.250,0.400,0.211,0.667,0.333,0.667,0.429,	Alu	intronic	RERE
chr1	8794787	5	T	C	2873,2880,2877,2996,2881,	7,7,5,6,13,	2,3,2,2,5,	0.286,0.429,0.400,0.333,0.385,	Alu	intronic	RERE
chr1	8794796	55	T	C	2927,2849,2943,2847,3009,2928,2880,2858,2856,2950,2882,2946,2983,2889,2845,2995,2821,2937,2966,3011,2970,3012,2929,2846,2886,2991,2976,2944,3007,2917,2814,2817,2870,2877,3000,2996,2820,2940,2939,2959,2883,2897,2871,2818,2861,2948,2891,3008,2920,2914,2881,2885,2806,2895,2839,	7,8,10,8,11,12,6,11,4,8,11,11,8,8,8,15,11,3,8,9,3,4,20,8,11,4,5,14,10,6,4,14,7,6,4,5,15,10,4,6,5,8,8,3,6,5,3,15,5,6,11,13,7,10,8,	4,4,5,3,6,4,3,3,2,3,5,5,3,4,6,7,3,3,4,4,2,2,6,2,4,2,2,5,4,3,3,7,4,3,2,3,6,4,2,3,3,3,4,3,3,4,2,6,3,3,3,8,3,4,2,	0.571,0.500,0.500,0.375,0.545,0.333,0.500,0.273,0.500,0.375,0.455,0.455,0.375,0.500,0.750,0.467,0.273,1.000,0.500,0.444,0.667,0.500,0.300,0.250,0.364,0.500,0.400,0.357,0.400,0.500,0.750,0.500,0.571,0.500,0.500,0.600,0.400,0.400,0.500,0.500,0.600,0.375,0.500,1.000,0.500,0.800,0.667,0.400,0.600,0.500,0.273,0.615,0.429,0.400,0.250,	Alu	intronic	RERE
chr1	8794953	11	T	C	2872,2908,2943,2805,2884,2874,2870,2890,2939,2861,2949,	9,11,18,9,14,16,10,18,7,10,11,	2,4,3,3,3,4,3,4,3,3,5,	0.222,0.364,0.167,0.333,0.214,0.250,0.300,0.222,0.429,0.300,0.455,	Alu	intronic	RERE
chr1	8795019	10	T	C	2908,2928,2941,2875,3002,2944,2900,2918,2901,2936,	13,16,7,7,4,27,10,11,9,13,	3,5,2,2,2,5,3,4,3,3,	0.231,0.312,0.286,0.286,0.500,0.185,0.300,0.364,0.333,0.231,	Alu	intronic	RERE
chr1	8795219	7	T	C	2872,2874,2875,2929,2917,2859,2996,	6,4,4,5,5,4,5,	2,3,2,3,2,2,3,	0.333,0.750,0.500,0.600,0.400,0.500,0.600,	Alu	intronic	RERE
chr1	8795296	5	T	C	2941,2929,2886,2933,2984,	2,6,2,3,3,	2,3,2,2,3,	1.000,0.500,1.000,0.667,1.000,	Alu	intronic	RERE
chr1	8798002	12	T	C	2872,2924,2908,2865,2884,2812,2898,2979,2821,2846,2899,2839,	6,6,6,12,4,4,5,4,6,6,4,7,	4,2,4,4,3,3,4,2,3,2,2,2,	0.667,0.333,0.667,0.333,0.750,0.750,0.800,0.500,0.500,0.333,0.500,0.286,	Alu	intronic	RERE
chr1	8798090	5	T	C	2819,2950,2812,2886,2897,	5,5,7,6,7,	2,3,3,2,3,	0.400,0.600,0.429,0.333,0.429,	Alu	intronic	RERE
chr1	8798275	9	T	C	2874,2823,2937,2814,2822,2901,2987,2936,2885,	8,1,4,6,7,4,2,2,12,	2,1,2,2,2,2,2,2,3,	0.250,1.000,0.500,0.333,0.286,0.500,1.000,1.000,0.250,	Alu	intronic	RERE
chr1	8799585	11	T	C	2849,2865,2928,2821,2966,2970,2944,2994,2859,3008,2839,	10,5,11,6,11,6,9,5,4,7,4,	2,3,3,2,3,2,2,2,3,2,2,	0.200,0.600,0.273,0.333,0.273,0.333,0.222,0.400,0.750,0.286,0.500,	Alu	intronic	RERE
chr1	8799648	12	T	C	2908,2934,2966,2970,2942,2846,3002,2877,2859,2866,2987,2938,	7,6,10,6,6,6,3,6,5,4,3,5,	3,2,3,2,3,4,2,3,2,2,2,2,	0.429,0.333,0.300,0.333,0.500,0.667,0.667,0.500,0.400,0.500,0.667,0.400,	Alu	intronic	RERE
chr1	8799951	9	T	C	2927,2865,2988,2941,2874,2966,3002,2940,2836,	7,7,7,4,9,6,2,4,4,	3,4,3,2,4,2,2,2,3,	0.429,0.571,0.429,0.500,0.444,0.333,1.000,0.500,0.750,	Alu	intronic	RERE
chr1	8799952	12	T	C	2988,2941,2898,2821,2937,2976,3007,3000,2940,2897,2891,2920,	7,4,6,4,5,2,8,5,4,4,3,6,	2,3,2,3,3,2,2,2,1,2,2,2,	0.286,0.750,0.333,0.750,0.600,1.000,0.250,0.400,0.250,0.500,0.667,0.333,	Alu	intronic	RERE
chr1	8801008	5	T	C	2849,3011,2965,2820,2885,	6,6,2,5,13,	3,3,2,3,6,	0.500,0.500,1.000,0.600,0.462,	Alu	intronic	RERE
chr1	8801090	5	T	C	2867,2929,2834,2881,2885,	2,11,6,6,13,	2,3,2,2,3,	1.000,0.273,0.333,0.333,0.231,	Alu	intronic	RERE
chr1	8801142	9	T	C	2812,2889,3011,2863,2944,2935,2817,2890,2955,	3,5,7,4,9,7,7,4,5,	2,3,2,3,4,3,4,3,3,	0.667,0.600,0.286,0.750,0.444,0.429,0.571,0.750,0.600,	Alu	intronic	RERE
chr1	8801159	5	T	C	2878,2929,2944,2933,2917,	5,9,10,5,3,	2,3,5,3,2,	0.400,0.333,0.500,0.600,0.667,	Alu	intronic	RERE
chr1	8801178	10	T	C	2865,2928,2995,2966,3011,2965,2976,2931,2820,2949,	5,5,15,6,7,3,5,3,8,3,	2,2,6,2,2,3,2,1,2,2,	0.400,0.400,0.400,0.333,0.286,1.000,0.400,0.333,0.250,0.667,	Alu	intronic	RERE
chr1	8801254	10	T	C	2908,2865,2950,2874,3011,2917,2820,2883,2936,2839,	6,4,5,5,10,2,5,2,10,6,	3,3,2,2,2,2,3,2,4,2,	0.500,0.750,0.400,0.400,0.200,1.000,0.600,1.000,0.400,0.333,	Alu	intronic	RERE
chr1	8801372	15	T	C	2878,2928,2950,2930,2825,2821,2991,2944,2828,2814,2899,2948,2936,2885,2806,	3,2,3,2,6,2,3,6,2,4,4,2,3,4,3,	3,2,2,2,2,2,3,4,2,3,2,2,2,3,2,	1.000,1.000,0.667,1.000,0.333,1.000,1.000,0.667,1.000,0.750,0.500,1.000,0.667,0.750,0.667,	Alu	intronic	RERE
chr1	8803302	25	T	C	2927,2943,2865,2847,2928,2805,2811,2884,2934,2995,3011,2844,3012,2929,2886,3001,2944,2910,2817,2870,2859,2996,2897,2881,2895,	3,4,3,3,6,4,4,3,4,11,9,7,4,13,3,2,7,2,5,5,4,3,6,9,6,	2,2,2,3,4,3,3,2,4,4,4,4,2,6,3,2,3,2,2,4,2,3,5,4,2,	0.667,0.500,0.667,1.000,0.667,0.750,0.750,0.667,1.000,0.364,0.444,0.571,0.500,0.462,1.000,1.000,0.429,1.000,0.400,0.800,0.500,1.000,0.833,0.444,0.333,	Alu	intronic	RERE
chr1	8803346	7	T	C	2943,2865,2928,2858,3001,2918,2891,	6,8,6,3,4,8,8,	3,3,2,3,2,3,2,	0.500,0.375,0.333,1.000,0.500,0.375,0.250,	Alu	intronic	RERE
chr1	8803358	20	T	C	2849,2908,2928,2880,2930,2898,2889,2874,2995,3011,2918,2820,2897,2948,3008,2920,2914,2881,2936,2949,	3,5,6,6,4,9,4,3,5,4,5,7,5,4,6,6,7,5,6,3,	2,3,4,3,2,4,2,2,3,2,2,3,4,2,3,4,2,5,3,3,	0.667,0.600,0.667,0.500,0.500,0.444,0.500,0.667,0.600,0.500,0.400,0.429,0.800,0.500,0.500,0.667,0.286,1.000,0.500,1.000,	Alu	intronic	RERE
chr1	8803701	11	T	C	3009,2882,2846,2925,2870,2996,2857,2822,2813,2948,2920,	11,11,9,4,7,5,6,11,5,7,12,	3,5,3,2,2,2,3,4,2,3,4,	0.273,0.455,0.333,0.500,0.286,0.400,0.500,0.364,0.400,0.429,0.333,	Alu	intronic	RERE
chr1	8805161	17	T	C	2878,2943,2880,2811,2882,2812,2929,2944,2814,2817,2843,2977,2901,2861,2948,2936,2895,	4,4,3,2,3,6,12,11,8,6,5,10,4,4,6,6,6,	3,2,2,2,2,2,3,3,2,3,2,4,2,2,3,3,2,	0.750,0.500,0.667,1.000,0.667,0.333,0.250,0.273,0.250,0.500,0.400,0.400,0.500,0.500,0.500,0.500,0.333,	Alu	intronic	RERE
chr1	8805328	15	T	C	2872,2865,2856,2875,2821,2991,2944,2913,2911,2917,2955,2977,2883,3008,2914,	4,5,8,6,5,2,14,6,2,7,5,5,7,8,4,	2,2,2,3,3,2,5,2,2,2,2,2,3,5,2,	0.500,0.400,0.250,0.500,0.600,1.000,0.357,0.333,1.000,0.286,0.400,0.400,0.429,0.625,0.500,	Alu	intronic	RERE
chr1	8805715	8	T	C	2865,2851,2950,2979,2859,2977,2891,2936,	13,3,3,10,5,13,6,26,	2,2,1,4,2,4,2,7,	0.154,0.667,0.333,0.400,0.400,0.308,0.333,0.269,	Alu	intronic	RERE
chr1	8805751	29	T	C	2924,2849,2908,2943,2851,2928,2811,2999,2950,2930,2934,2995,2826,2846,2886,2931,2944,2877,2980,2890,2940,2897,2866,2818,2861,2919,2881,2921,2936,	4,6,5,2,3,10,2,5,4,11,10,4,3,5,2,8,8,3,3,4,4,4,6,5,4,15,7,10,12,	2,4,4,2,3,6,2,2,2,5,5,2,2,3,2,5,3,2,3,3,2,3,2,3,3,3,3,3,5,	0.500,0.667,0.800,1.000,1.000,0.600,1.000,0.400,0.500,0.455,0.500,0.500,0.667,0.600,1.000,0.625,0.375,0.667,1.000,0.750,0.500,0.750,0.333,0.600,0.750,0.200,0.429,0.300,0.417,	Alu	intronic	RERE
chr1	8805886	14	T	C	2924,2943,2865,2819,2999,2970,2929,2965,2931,2900,2918,2877,2885,2806,	2,4,5,3,10,2,5,2,6,2,2,2,5,5,	2,2,3,3,4,2,2,2,2,2,1,2,4,3,	1.000,0.500,0.600,1.000,0.400,1.000,0.400,1.000,0.333,1.000,0.500,1.000,0.800,0.600,	Alu	ncRNA_exonic	RP4-633I8.4
chr1	8805990	16	T	C	2930,2889,2821,2853,2929,2846,2933,2828,2814,2899,2820,2939,2919,2920,2881,2936,	5,3,2,3,4,3,3,3,4,4,5,2,3,8,2,5,	3,2,2,2,4,2,2,2,3,3,3,2,2,3,2,3,	0.600,0.667,1.000,0.667,1.000,0.667,0.667,0.667,0.750,0.750,0.600,1.000,0.667,0.375,1.000,0.600,	Alu	ncRNA_intronic	RP4-633I8.4
chr1	8806409	16	T	C	2819,2928,2889,2874,2869,2966,2929,2846,2991,2863,2944,2917,2959,2822,2936,2885,	6,13,4,5,3,5,11,5,2,9,7,9,4,4,12,10,	4,4,2,4,2,2,4,3,2,3,2,3,3,2,2,5,	0.667,0.308,0.500,0.800,0.667,0.400,0.364,0.600,1.000,0.333,0.286,0.333,0.750,0.500,0.167,0.500,	Alu	ncRNA_intronic	RP4-633I8.4
chr1	8806423	8	T	C	2943,2819,2928,2805,2944,2911,2996,2890,	7,6,10,5,10,6,5,7,	3,3,4,2,5,2,2,5,	0.429,0.500,0.400,0.400,0.500,0.333,0.400,0.714,	Alu	ncRNA_intronic	RP4-633I8.4
chr1	8806479	56	T	C	2872,2915,2830,2927,2849,2908,2835,2865,2819,2992,2928,2988,2894,2941,2884,2973,2882,2892,2998,2930,2898,2874,2845,2869,2963,2934,2979,2823,2966,3011,2929,2846,3001,2975,2912,2976,2863,2944,2910,2917,2899,2820,2959,2822,2897,2871,2818,2919,2948,2891,3008,2920,2914,2881,2936,2885,	3,2,2,4,3,3,2,6,6,7,10,4,5,6,4,2,3,2,2,4,3,3,2,7,2,4,4,3,2,8,6,6,3,4,4,3,4,5,5,7,5,5,3,7,5,3,3,4,5,2,4,3,5,5,6,7,	2,2,2,2,3,3,2,3,5,4,4,2,3,3,2,2,3,2,2,2,3,2,2,3,2,2,3,3,2,4,4,3,2,2,3,3,3,5,3,3,3,4,2,5,4,2,3,3,2,2,3,2,5,4,2,4,	0.667,1.000,1.000,0.500,1.000,1.000,1.000,0.500,0.833,0.571,0.400,0.500,0.600,0.500,0.500,1.000,1.000,1.000,1.000,0.500,1.000,0.667,1.000,0.429,1.000,0.500,0.750,1.000,1.000,0.500,0.667,0.500,0.667,0.500,0.750,1.000,0.750,1.000,0.600,0.429,0.600,0.800,0.667,0.714,0.800,0.667,1.000,0.750,0.400,1.000,0.750,0.667,1.000,0.800,0.333,0.571,	Alu	ncRNA_intronic	RP4-633I8.4
chr1	8807136	13	T	C	2908,2819,2928,2884,2983,3011,2929,2918,2919,2920,2936,2885,2806,	4,3,8,5,5,13,15,4,8,6,18,9,5,	2,2,2,2,2,3,3,2,3,4,5,5,2,	0.500,0.667,0.250,0.400,0.400,0.231,0.200,0.500,0.375,0.667,0.278,0.556,0.400,	Alu	intronic	RERE
chr1	8807203	10	T	C	2908,2952,2988,2882,3011,2886,2933,2890,2891,2936,	5,4,4,10,16,6,5,7,6,19,	3,2,2,3,6,2,3,2,3,7,	0.600,0.500,0.500,0.300,0.375,0.333,0.600,0.286,0.500,0.368,	Alu	intronic	RERE
chr1	8808061	6	T	C	2971,2943,2880,2988,2899,2806,	4,4,2,7,3,5,	2,2,2,3,2,2,	0.500,0.500,1.000,0.429,0.667,0.400,	Alu	intronic	RERE
chr1	8808115	13	T	C	2865,2928,2884,2882,2845,2995,2944,2917,2890,2959,2919,2885,2982,	6,7,7,6,4,5,7,3,5,3,5,13,2,	2,3,4,3,2,3,4,2,3,2,2,4,2,	0.333,0.429,0.571,0.500,0.500,0.600,0.571,0.667,0.600,0.667,0.400,0.308,1.000,	Alu	intronic	RERE
chr1	8808141	5	T	C	2878,2966,2929,3001,2955,	2,2,3,2,2,	2,2,1,2,2,	1.000,1.000,0.333,1.000,1.000,	Alu	intronic	RERE
chr1	8810127	8	T	C	2908,2943,2870,2916,2996,2896,2959,2949,	5,6,7,2,5,3,8,4,	2,2,3,2,3,2,3,3,	0.400,0.333,0.429,1.000,0.600,0.667,0.375,0.750,	Alu	intronic	RERE
chr1	8810442	12	T	C	2908,2943,2990,2979,2821,2937,2935,2814,2834,2959,2871,2881,	3,6,3,2,6,3,2,7,4,5,3,6,	2,2,2,2,3,1,2,3,2,3,1,4,	0.667,0.333,0.667,1.000,0.500,0.333,1.000,0.429,0.500,0.600,0.333,0.667,	Alu	intronic	RERE
chr1	8811356	6	T	C	2927,2943,2847,2988,2863,2890,	7,14,8,7,6,11,	3,3,3,2,2,3,	0.429,0.214,0.375,0.286,0.333,0.273,	Alu	intronic	RERE
chr1	8876913	8	T	C	2869,2990,2875,2821,2910,2918,2881,2949,	8,6,2,4,10,9,7,4,	3,3,2,1,3,4,2,2,	0.375,0.500,1.000,0.250,0.300,0.444,0.286,0.500,	Alu	ncRNA_intronic	ENO1-IT1
chr1	9036401	8	T	C	2872,2927,2847,2929,3002,2843,2842,2949,	7,5,6,17,3,5,2,5,	2,3,2,5,2,3,2,2,	0.286,0.600,0.333,0.294,0.667,0.600,1.000,0.400,	Alu	UTR3	SLC2A5(ENST00000377424.8:c.*1185A>G)
chr1	9036420	11	T	C	2830,2894,2884,3011,2853,2929,2814,2834,2890,2820,2843,	4,2,12,2,2,14,4,5,8,17,4,	2,2,4,2,2,6,2,4,4,5,3,	0.500,1.000,0.333,1.000,1.000,0.429,0.500,0.800,0.500,0.294,0.750,	Alu	UTR3	SLC2A5(ENST00000377424.8:c.*1166A>G)
chr1	9055930	5	T	C	2830,2908,3002,2900,2959,	2,8,12,2,3,	1,3,2,2,2,	0.500,0.375,0.167,1.000,0.667,	Alu	intronic	SLC2A5
chr1	9066417	11	T	C	2872,2865,2930,2937,2929,2814,2817,2890,2820,2883,2885,	14,6,5,5,32,4,7,8,25,6,12,	3,2,2,2,5,2,5,3,7,2,4,	0.214,0.333,0.400,0.400,0.156,0.500,0.714,0.375,0.280,0.333,0.333,	Alu	intronic	SLC2A5
chr1	9066823	10	T	C	2865,2992,2874,2929,2817,2890,2843,2936,2885,2949,	3,5,4,18,9,8,5,3,14,12,	2,2,2,4,5,2,3,2,8,5,	0.667,0.400,0.500,0.222,0.556,0.250,0.600,0.667,0.571,0.417,	Alu	intronic	SLC2A5
chr1	9100841	6	T	C	2908,2811,2882,2995,2822,2836,	3,3,2,5,5,3,	2,2,2,4,2,3,	0.667,0.667,1.000,0.800,0.400,1.000,	Alu	UTR3	GPR157(ENST00000377411.4:c.*3578A>G)
chr1	9100952	5	T	C	2858,2939,2810,2920,2949,	2,3,4,5,5,	2,2,3,2,2,	1.000,0.667,0.750,0.400,0.400,	Alu	UTR3	GPR157(ENST00000377411.4:c.*3467A>G)
chr1	9101186	11	T	C	2878,2847,2805,2882,2929,2944,2911,2818,2806,2949,2836,	5,5,4,4,5,3,2,5,3,4,2,	4,3,3,4,2,3,2,3,2,3,2,	0.800,0.600,0.750,1.000,0.400,1.000,1.000,0.600,0.667,0.750,1.000,	Alu	UTR3	GPR157(ENST00000377411.4:c.*3233A>G)
chr1	9149019	11	T	C	2928,2950,2882,2983,2929,2863,2925,2939,2919,2921,2836,	11,3,3,3,3,4,13,6,14,22,6,	5,2,2,2,2,2,8,2,3,5,2,	0.455,0.667,0.667,0.667,0.667,0.500,0.615,0.333,0.214,0.227,0.333,	Alu	ncRNA_exonic	MIR34AHG
chr1	9149184	6	T	C	2924,2835,2932,2990,2931,2921,	4,5,4,3,4,9,	2,2,2,2,2,3,	0.500,0.400,0.500,0.667,0.500,0.333,	Alu	ncRNA_exonic	MIR34AHG
chr1	9149376	21	T	C	2924,2835,3009,2928,2999,2983,2930,2898,2956,2875,2931,2863,2910,2913,2814,2877,2996,2818,2861,2919,2921,	3,4,7,5,2,2,2,5,14,3,6,2,15,3,5,4,2,5,13,6,9,	3,3,4,3,2,2,2,4,6,2,4,1,4,3,3,2,2,3,5,3,5,	1.000,0.750,0.571,0.600,1.000,1.000,1.000,0.800,0.429,0.667,0.667,0.500,0.267,1.000,0.600,0.500,1.000,0.600,0.385,0.500,0.556,	Alu	ncRNA_exonic	MIR34AHG
chr1	9149390	10	T	C	2835,2928,2882,2898,2889,2825,2886,2931,2910,2921,	3,3,2,3,3,6,2,3,10,7,	1,2,2,2,2,2,1,3,6,4,	0.333,0.667,1.000,0.667,0.667,0.333,0.500,1.000,0.600,0.571,	Alu	ncRNA_exonic	MIR34AHG
chr1	9149414	15	T	C	2872,2830,2928,2894,2856,2998,2932,2886,2976,2863,2925,2896,2861,2919,2948,	7,3,5,3,6,7,4,1,5,5,9,5,13,14,5,	3,2,4,3,4,4,3,1,2,3,7,2,5,7,2,	0.429,0.667,0.800,1.000,0.667,0.571,0.750,1.000,0.400,0.600,0.778,0.400,0.385,0.500,0.400,	Alu	ncRNA_exonic	MIR34AHG
chr1	9149464	7	T	C	2927,2841,2825,2877,2919,2921,2893,	1,2,3,4,10,20,13,	1,2,2,2,3,3,3,	1.000,1.000,0.667,0.500,0.300,0.150,0.231,	Alu	ncRNA_exonic	MIR34AHG
chr1	9154862	9	T	C	2872,2849,3009,2928,2932,2898,2966,2975,2939,	10,8,7,4,3,6,5,2,4,	4,4,5,2,3,3,2,2,3,	0.400,0.500,0.714,0.500,1.000,0.500,0.400,1.000,0.750,	Alu	ncRNA_intronic	MIR34AHG
chr1	9157999	7	T	C	2924,2849,2946,2812,2931,2955,3008,	5,9,2,5,5,2,4,	2,3,2,1,2,2,2,	0.400,0.333,1.000,0.200,0.400,1.000,0.500,	Alu	ncRNA_intronic	MIR34AHG
chr1	9171565	6	T	C	2840,2849,2933,2814,2861,2914,	3,6,3,4,4,4,	3,4,3,3,4,3,	1.000,0.667,1.000,0.750,1.000,0.750,	NonAlu	ncRNA_intronic	MIR34AHG
chr1	9172026	7	T	C	2840,2873,2849,2847,2819,2986,2893,	2,4,2,3,1,2,4,	2,3,1,2,1,2,3,	1.000,0.750,0.500,0.667,1.000,1.000,0.750,	Alu	ncRNA_intronic	MIR34AHG
chr1	9173263	12	T	C	2849,3009,2928,2894,2856,2898,2900,2913,2917,2984,2948,2893,	7,6,2,5,3,5,2,5,2,5,2,3,	6,3,1,2,2,2,2,2,2,3,1,2,	0.857,0.500,0.500,0.400,0.667,0.400,1.000,0.400,1.000,0.600,0.500,0.667,	Alu	ncRNA_intronic	MIR34AHG
chr1	9173325	10	T	C	2924,3009,2928,2973,2910,2918,2984,2883,2921,2839,	2,3,4,7,6,6,5,7,8,2,	2,3,2,3,4,3,2,4,4,2,	1.000,1.000,0.500,0.429,0.667,0.500,0.400,0.571,0.500,1.000,	Alu	ncRNA_intronic	MIR34AHG
chr1	9179385	9	T	C	2849,3009,2973,2998,2869,2929,2925,2955,2861,	7,10,2,4,4,2,2,2,8,	5,3,2,2,2,2,2,2,2,	0.714,0.300,1.000,0.500,0.500,1.000,1.000,1.000,0.250,	Alu	ncRNA_intronic	MIR34AHG
chr1	9236046	15	A	G	2849,2908,2992,2812,2912,2925,2981,2899,2896,2820,2959,2919,2914,2881,2806,	5,2,3,2,2,2,2,2,3,6,3,4,3,4,2,	4,2,2,2,2,2,2,2,2,4,2,3,2,2,2,	0.800,1.000,0.667,1.000,1.000,1.000,1.000,1.000,0.667,0.667,0.667,0.750,0.667,0.500,1.000,	Alu	intronic	H6PD
chr1	9236106	25	A	G	2927,2835,2847,2819,2992,2851,3009,2811,2874,2825,2934,3011,2828,2994,2900,2918,3007,2899,2870,2877,2916,2996,2883,2936,2895,	2,2,4,5,8,3,4,2,6,4,5,4,3,3,5,3,3,9,4,5,3,7,3,4,3,	2,2,3,5,5,2,2,2,4,2,3,2,2,2,2,3,2,5,1,4,2,4,2,4,2,	1.000,1.000,0.750,1.000,0.625,0.667,0.500,1.000,0.667,0.500,0.600,0.500,0.667,0.667,0.400,1.000,0.667,0.556,0.250,0.800,0.667,0.571,0.667,1.000,0.667,	Alu	intronic	H6PD
chr1	9236561	17	A	G	2915,2898,2963,2979,2821,3001,2975,2976,2931,3007,2870,2877,2984,2857,2810,3008,2920,	2,5,3,3,4,3,4,4,2,2,4,5,4,3,2,2,5,	2,4,2,3,4,3,2,4,2,2,2,3,4,3,2,2,5,	1.000,0.800,0.667,1.000,1.000,1.000,0.500,1.000,1.000,1.000,0.500,0.600,1.000,1.000,1.000,1.000,1.000,	Alu	intronic	H6PD
chr1	9236562	7	A	G	2915,2979,2821,2975,2870,2810,2920,	2,3,4,3,4,2,5,	2,2,4,3,2,2,3,	1.000,0.667,1.000,1.000,0.500,1.000,0.600,	Alu	intronic	H6PD
chr1	9266898	21	A	G	2894,2856,2941,2983,2889,2845,2825,2995,2929,3002,2931,2828,2925,2913,2888,2810,2813,2881,2921,2936,2836,	23,19,17,36,29,38,27,21,24,9,32,23,40,33,30,12,25,15,42,23,23,	6,5,5,9,6,8,6,3,4,3,9,5,11,7,8,2,6,4,8,7,9,	0.261,0.263,0.294,0.250,0.207,0.211,0.222,0.143,0.167,0.333,0.281,0.217,0.275,0.212,0.267,0.167,0.240,0.267,0.190,0.304,0.391,	Alu	UTR3	H6PD(ENST00000377403.6:c.*2029A>G,ENST00000602477.1:c.*2029A>G)
chr1	9266901	6	A	G	3009,2856,2845,2925,2813,2936,	12,18,40,41,25,22,	2,1,7,7,6,5,	0.167,0.056,0.175,0.171,0.240,0.227,	Alu	UTR3	H6PD(ENST00000377403.6:c.*2032A>G,ENST00000602477.1:c.*2032A>G)
chr1	9267968	5	A	G	2805,2811,2825,2900,2817,	21,11,26,24,4,	5,3,6,6,3,	0.238,0.273,0.231,0.250,0.750,	NonAlu	UTR3	H6PD(ENST00000377403.6:c.*3099A>G)
chr1	9267987	11	A	G	2873,2835,3009,2841,2892,2863,2910,2877,2896,2987,2893,	47,30,11,7,14,23,15,51,14,12,21,	8,6,2,2,4,6,3,7,2,5,4,	0.170,0.200,0.182,0.286,0.286,0.261,0.200,0.137,0.143,0.417,0.190,	Alu	UTR3	H6PD(ENST00000377403.6:c.*3118A>G)
chr1	9267988	8	A	G	2835,3009,2900,2910,2896,2820,2818,2987,	31,9,21,14,14,44,28,12,	7,3,5,3,1,7,4,4,	0.226,0.333,0.238,0.214,0.071,0.159,0.143,0.333,	Alu	UTR3	H6PD(ENST00000377403.6:c.*3119A>G)
chr1	9268043	28	A	G	2915,2873,2847,2992,2856,2941,2950,2812,2874,2963,2986,2825,2875,2995,2937,2942,2975,2912,2994,2935,2900,2817,2859,2820,2857,2959,2810,2921,	13,21,23,16,24,15,6,24,27,30,16,21,11,10,8,10,19,7,9,13,21,4,13,28,13,10,26,35,	4,4,8,4,5,5,3,8,7,10,5,7,3,3,4,4,5,3,3,4,10,2,3,6,5,3,9,9,	0.308,0.190,0.348,0.250,0.208,0.333,0.500,0.333,0.259,0.333,0.312,0.333,0.273,0.300,0.500,0.400,0.263,0.429,0.333,0.308,0.476,0.500,0.231,0.214,0.385,0.300,0.346,0.257,	Alu	UTR3	H6PD(ENST00000377403.6:c.*3174A>G)
chr1	9268061	48	A	G	2873,2876,2908,2943,2819,2815,2894,2856,2811,2892,2998,2932,2874,2990,2986,2934,2995,2808,2970,2846,2965,2975,2976,2931,2863,2933,2828,2935,2900,2918,2913,2814,2834,2996,2984,2939,2955,2959,2883,2897,2948,3008,2806,2895,2949,2893,2938,2836,	29,14,31,26,7,28,18,27,7,12,14,32,30,21,15,15,14,28,16,23,24,21,30,27,13,17,12,19,16,17,20,49,29,20,10,18,17,18,22,6,42,18,30,12,20,18,16,8,	7,6,11,7,4,11,4,7,3,4,3,10,7,5,5,4,4,7,5,8,6,6,9,10,5,3,4,5,5,4,4,15,9,6,7,6,3,4,6,3,11,4,9,3,5,7,6,3,	0.241,0.429,0.355,0.269,0.571,0.393,0.222,0.259,0.429,0.333,0.214,0.312,0.233,0.238,0.333,0.267,0.286,0.250,0.312,0.348,0.250,0.286,0.300,0.370,0.385,0.176,0.333,0.263,0.312,0.235,0.200,0.306,0.310,0.300,0.700,0.333,0.176,0.222,0.273,0.500,0.262,0.222,0.300,0.250,0.250,0.389,0.375,0.375,	Alu	UTR3	H6PD(ENST00000377403.6:c.*3192A>G)
chr1	9268183	77	A	G	2924,2971,2876,2878,2849,2847,2819,2851,3009,2841,2880,2805,2894,2856,2811,2999,2941,2884,2973,2882,2946,2892,2983,2930,2898,2889,2845,2869,2963,2990,2825,2875,2979,2826,3011,2970,3012,2846,3001,2991,2976,2931,2944,2900,2910,2925,2918,3007,2913,2911,2834,2899,2870,2877,2859,3000,2820,2940,2939,2888,2955,2822,2883,2813,2818,2861,2948,3008,2920,2842,2921,2885,2806,2895,2893,2938,2836,	21,27,11,6,37,21,9,17,10,8,20,21,16,19,18,44,15,44,15,26,14,7,31,36,30,19,18,18,26,16,13,13,14,33,14,14,21,22,17,14,19,27,11,21,14,18,20,14,27,5,16,22,23,30,11,25,31,15,21,19,13,17,25,18,31,16,43,16,18,37,40,20,25,10,29,11,10,	13,12,7,3,17,7,6,7,6,5,10,9,5,4,9,13,7,20,5,10,9,3,12,11,14,6,9,4,17,6,8,7,5,17,6,6,6,11,8,9,7,15,3,7,7,9,9,6,9,2,8,9,13,10,5,13,11,6,6,5,6,7,10,11,11,7,19,6,10,21,19,9,6,4,14,6,4,	0.619,0.444,0.636,0.500,0.459,0.333,0.667,0.412,0.600,0.625,0.500,0.429,0.312,0.211,0.500,0.295,0.467,0.455,0.333,0.385,0.643,0.429,0.387,0.306,0.467,0.316,0.500,0.222,0.654,0.375,0.615,0.538,0.357,0.515,0.429,0.429,0.286,0.500,0.471,0.643,0.368,0.556,0.273,0.333,0.500,0.500,0.450,0.429,0.333,0.400,0.500,0.409,0.565,0.333,0.455,0.520,0.355,0.400,0.286,0.263,0.462,0.412,0.400,0.611,0.355,0.438,0.4…	Alu	UTR3	H6PD(ENST00000377403.6:c.*3314A>G)
chr1	9268184	50	A	G	2924,2878,2849,2819,2851,3009,2841,2880,2805,2941,2884,2882,2946,2983,2930,2898,2963,2875,2979,2826,3011,3012,2846,2991,2931,2900,2925,2918,2913,2911,2834,2899,2870,2877,2859,3000,2980,2940,2955,2822,2813,2861,3008,2920,2842,2921,2885,2895,2893,2938,	23,7,39,11,19,12,8,23,22,17,44,26,13,33,38,32,28,12,15,34,15,20,23,15,28,23,20,21,26,5,15,21,25,30,11,26,8,15,12,18,19,16,19,18,39,42,22,10,28,11,	5,3,9,5,5,3,3,9,5,8,12,9,8,7,7,10,10,4,4,7,6,3,6,6,10,6,9,5,5,3,6,7,8,10,3,6,4,6,5,5,10,7,5,7,16,10,7,4,8,3,	0.217,0.429,0.231,0.455,0.263,0.250,0.375,0.391,0.227,0.471,0.273,0.346,0.615,0.212,0.184,0.312,0.357,0.333,0.267,0.206,0.400,0.150,0.261,0.400,0.357,0.261,0.450,0.238,0.192,0.600,0.400,0.333,0.320,0.333,0.273,0.231,0.500,0.400,0.417,0.278,0.526,0.438,0.263,0.389,0.410,0.238,0.318,0.400,0.286,0.273,	Alu	UTR3	H6PD(ENST00000377403.6:c.*3315A>G)
chr1	9271035	13	A	G	2878,2849,2992,2950,2995,2979,2937,2853,3012,2981,2834,2888,2861,	9,28,26,7,16,21,13,17,31,16,9,29,19,	2,6,4,3,3,5,5,4,6,2,3,7,3,	0.222,0.214,0.154,0.429,0.188,0.238,0.385,0.235,0.194,0.125,0.333,0.241,0.158,	Alu	UTR3	H6PD(ENST00000377403.6:c.*6166A>G)
chr1	9271042	57	A	G	2840,2915,2927,2876,2878,2849,2908,2943,2847,2992,2880,2988,2894,2858,2856,2884,2950,2946,2930,2898,2874,2845,2963,2934,2995,2979,2808,2826,2937,2844,2853,3012,2846,3001,2975,2976,2931,2900,2918,3007,2911,2981,2814,2834,2899,2870,3000,2888,2810,2813,2871,2861,2948,2920,2842,2921,2893,	7,17,17,14,12,32,42,35,11,25,22,11,22,12,25,52,8,8,48,47,38,41,38,24,14,20,23,18,13,17,18,34,32,25,34,27,34,15,18,25,12,18,47,11,29,20,34,27,37,21,12,19,54,32,37,59,39,	2,5,4,4,3,7,7,9,2,5,5,3,8,5,5,8,3,2,10,11,9,8,9,6,3,5,6,7,5,4,6,11,6,5,11,6,7,4,6,5,4,4,12,5,11,4,8,9,6,5,3,5,9,7,10,14,12,	0.286,0.294,0.235,0.286,0.250,0.219,0.167,0.257,0.182,0.200,0.227,0.273,0.364,0.417,0.200,0.154,0.375,0.250,0.208,0.234,0.237,0.195,0.237,0.250,0.214,0.250,0.261,0.389,0.385,0.235,0.333,0.324,0.188,0.200,0.324,0.222,0.206,0.267,0.333,0.200,0.333,0.222,0.255,0.455,0.379,0.200,0.235,0.333,0.162,0.238,0.250,0.263,0.167,0.219,0.270,0.237,0.308,	Alu	UTR3	H6PD(ENST00000377403.6:c.*6173A>G)
chr1	9550946	13	A	G	2873,2908,2950,2812,2874,2965,2814,2813,2897,2871,2948,2891,2839,	4,4,4,12,2,4,6,5,10,5,6,8,5,	3,3,3,3,2,2,2,2,3,3,2,2,2,	0.750,0.750,0.750,0.250,1.000,0.500,0.333,0.400,0.300,0.600,0.333,0.250,0.400,	Alu	intronic	SLC25A33
chr1	9557577	9	A	G	2815,2928,2988,2941,2946,2844,2931,2944,2810,	5,14,3,10,7,10,5,7,12,	2,4,2,4,4,3,2,3,3,	0.400,0.286,0.667,0.400,0.571,0.300,0.400,0.429,0.250,	Alu	intronic	SLC25A33
chr1	9563764	16	A	G	2924,2927,2873,2849,2928,2880,2856,2867,3001,2991,2994,2981,2897,2891,3008,2862,	7,6,4,1,6,4,3,4,6,10,7,5,7,6,5,3,	4,2,2,1,3,2,2,2,2,5,2,2,2,2,2,2,	0.571,0.333,0.500,1.000,0.500,0.500,0.667,0.500,0.333,0.500,0.286,0.400,0.286,0.333,0.400,0.667,	Alu	intronic	SLC25A33
chr1	9565757	7	A	G	3009,3011,2910,2984,2810,2871,2806,	5,6,5,7,6,4,3,	2,3,2,5,3,3,3,	0.400,0.500,0.400,0.714,0.500,0.750,1.000,	Alu	intronic	SLC25A33
chr1	9566178	6	A	G	2884,2937,2975,2991,2863,2910,	4,3,11,10,4,4,	3,2,4,4,2,2,	0.750,0.667,0.364,0.400,0.500,0.500,	Alu	intronic	SLC25A33
chr1	9571699	9	A	G	2952,2815,2812,2875,2937,3011,2991,2877,2893,	5,3,6,3,4,7,8,4,6,	2,2,2,2,2,2,4,2,5,	0.400,0.667,0.333,0.667,0.500,0.286,0.500,0.500,0.833,	Alu	intronic	SLC25A33
chr1	9571707	10	A	G	2952,2815,2941,2812,2875,2937,3011,2991,2877,2893,	4,3,4,6,3,3,6,8,5,5,	2,2,3,2,2,2,1,4,3,3,	0.500,0.667,0.750,0.333,0.667,0.667,0.167,0.500,0.600,0.600,	Alu	intronic	SLC25A33
chr1	9574023	5	A	G	2924,2819,2952,2941,2810,	5,9,3,5,3,	2,2,2,2,2,	0.400,0.222,0.667,0.400,0.667,	Alu	intronic	SLC25A33
chr1	9574181	34	A	G	2971,2873,2908,2847,2819,2928,2858,2941,2812,2963,2990,2875,2995,2979,2823,2821,3011,3012,2886,3001,2975,2991,2976,2944,3007,2817,2870,2996,2820,2901,2948,2881,2921,2806,	5,4,4,4,8,5,5,7,10,5,2,5,4,2,2,7,12,9,5,7,11,7,4,3,6,3,5,3,7,3,3,3,3,3,	2,2,3,2,6,3,3,6,5,3,2,2,3,1,2,5,3,7,3,3,3,4,3,3,3,2,2,2,3,3,3,2,2,2,	0.400,0.500,0.750,0.500,0.750,0.600,0.600,0.857,0.500,0.600,1.000,0.400,0.750,0.500,1.000,0.714,0.250,0.778,0.600,0.429,0.273,0.571,0.750,1.000,0.500,0.667,0.400,0.667,0.429,1.000,1.000,0.667,0.667,0.667,	Alu	intronic	SLC25A33
chr1	9574292	7	A	G	2819,2841,2944,2896,2897,2866,2861,	6,3,3,3,10,3,3,	3,2,2,2,6,2,2,	0.500,0.667,0.667,0.667,0.600,0.667,0.667,	Alu	intronic	SLC25A33
chr1	9615974	26	A	G	2872,2927,2876,2878,2943,2865,2941,2882,2946,2812,2869,2825,2979,2821,3011,2853,2929,2886,2965,2817,2877,2820,2857,2810,2921,2938,	4,2,4,2,2,2,3,5,2,6,5,2,3,3,6,2,2,2,2,2,3,4,2,3,8,2,	2,1,3,2,2,2,3,4,2,2,3,2,3,2,2,1,2,2,2,2,2,2,2,3,4,2,	0.500,0.500,0.750,1.000,1.000,1.000,1.000,0.800,1.000,0.333,0.600,1.000,1.000,0.667,0.333,0.500,1.000,1.000,1.000,1.000,0.667,0.500,1.000,1.000,0.500,1.000,	Alu	intergenic	TMEM201(dist=1125),PIK3CD(dist=35758)
chr1	9616066	16	A	G	2872,2874,2821,2929,2846,2991,3000,2996,2820,2843,2939,2857,2810,2891,3008,2949,	3,3,6,4,4,4,4,7,7,5,4,4,7,6,7,2,	2,2,3,2,3,2,1,4,3,3,3,4,5,2,2,1,	0.667,0.667,0.500,0.500,0.750,0.500,0.250,0.571,0.429,0.600,0.750,1.000,0.714,0.333,0.286,0.500,	Alu	intergenic	TMEM201(dist=1217),PIK3CD(dist=35666)
chr1	9616135	11	A	G	2851,2815,2889,2874,2821,2929,2870,2859,2810,3008,2921,	4,3,4,4,4,5,6,4,5,4,3,	3,1,3,3,4,2,2,1,3,3,3,	0.750,0.333,0.750,0.750,1.000,0.400,0.333,0.250,0.600,0.750,1.000,	Alu	intergenic	TMEM201(dist=1286),PIK3CD(dist=35597)
chr1	9616199	19	A	G	2847,2992,2812,2930,2869,2956,3011,2844,2886,2863,2925,2877,2996,2820,2940,2810,2871,2920,2921,	3,2,3,2,5,2,6,3,2,3,3,3,4,6,2,3,4,4,4,	2,2,2,2,3,2,3,3,2,2,2,2,3,3,2,1,3,3,3,	0.667,1.000,0.667,1.000,0.600,1.000,0.500,1.000,1.000,0.667,0.667,0.667,0.750,0.500,1.000,0.333,0.750,0.750,0.750,	Alu	intergenic	TMEM201(dist=1350),PIK3CD(dist=35533)
chr1	9616309	15	A	G	2908,2819,2815,2882,2812,2990,2979,3011,3012,3002,2925,2911,2817,2820,2920,	3,4,2,3,9,2,2,6,4,2,3,2,2,4,4,	2,2,2,2,6,2,2,5,4,2,2,2,2,2,2,	0.667,0.500,1.000,0.667,0.667,1.000,1.000,0.833,1.000,1.000,0.667,1.000,1.000,0.500,0.500,	Alu	intergenic	TMEM201(dist=1460),PIK3CD(dist=35423)
chr1	9616349	5	A	G	2894,2886,2810,2897,2919,	2,4,4,1,2,	2,2,3,1,2,	1.000,0.500,0.750,1.000,1.000,	Alu	intergenic	TMEM201(dist=1500),PIK3CD(dist=35383)
chr1	9618353	6	A	G	2847,2894,2811,2845,2844,2862,	2,4,4,3,1,3,	2,2,3,2,1,2,	1.000,0.500,0.750,0.667,1.000,0.667,	Alu	intergenic	TMEM201(dist=3504),PIK3CD(dist=33379)
chr1	9618409	5	A	G	2956,3011,2886,2870,2940,	2,6,3,2,3,	2,4,2,2,2,	1.000,0.667,0.667,1.000,0.667,	Alu	intergenic	TMEM201(dist=3560),PIK3CD(dist=33323)
chr1	9618650	5	A	G	2946,2930,3011,2817,2839,	3,4,6,3,7,	2,2,3,2,3,	0.667,0.500,0.500,0.667,0.429,	Alu	intergenic	TMEM201(dist=3801),PIK3CD(dist=33082)
chr1	9631400	9	A	G	2847,2928,2882,2934,2995,2808,2859,2919,2914,	4,6,5,3,12,6,11,11,3,	3,2,3,2,4,3,3,4,2,	0.750,0.333,0.600,0.667,0.333,0.500,0.273,0.364,0.667,	Alu	intergenic	TMEM201(dist=16551),PIK3CD(dist=20332)
chr1	9633447	6	A	G	2849,2880,2966,2916,2936,2885,	6,2,5,3,6,8,	3,2,2,3,3,3,	0.500,1.000,0.400,1.000,0.500,0.375,	Alu	intergenic	TMEM201(dist=18598),PIK3CD(dist=18285)
chr1	9634021	8	A	G	2930,2853,2929,2886,2822,2881,2936,2885,	6,2,11,7,5,2,7,4,	3,2,5,3,3,2,3,2,	0.500,1.000,0.455,0.429,0.600,1.000,0.429,0.500,	Alu	intergenic	TMEM201(dist=19172),PIK3CD(dist=17711)
chr1	9634291	8	A	G	2898,2995,2886,2931,3000,2822,2871,2936,	7,9,6,7,6,8,16,9,	2,3,3,2,2,2,4,2,	0.286,0.333,0.500,0.286,0.333,0.250,0.250,0.222,	Alu	intergenic	TMEM201(dist=19442),PIK3CD(dist=17441)
chr1	9634301	27	A	G	2943,2928,2894,2858,2882,2983,2898,2990,2995,2966,2929,2886,2931,2944,2917,2899,2870,2859,2984,2820,2822,2871,2919,2920,2936,2895,2839,	8,13,5,6,7,7,4,7,15,4,12,6,7,8,4,4,6,8,2,13,12,16,13,8,10,4,65,8,4,4,4,4,2,2,7,2,3,3,2,4,2,2,3,3,1,7,4,7,5,4,3,3,5,	0.625,0.615,0.800,0.667,0.571,0.571,0.500,0.286,0.467,0.500,0.250,0.500,0.286,0.500,0.500,0.500,0.500,0.375,0.500,0.538,0.333,0.438,0.385,0.500,0.300,0.750,0.833,	Alu		intergenic	TMEM201(dist=19452),PIK3CD(dist=17431)
chr1	9635028	7	A	G	2908,2928,2898,2995,2979,2966,2888,	4,13,11,19,4,10,2,	2,5,5,6,2,4,2,	0.500,0.385,0.455,0.316,0.500,0.400,1.000,	Alu	intergenic	TMEM201(dist=20179),PIK3CD(dist=16704)
chr1	9635091	32	A	G	2943,2865,2928,2894,2884,2950,2930,2869,2875,2995,2821,2808,2853,2886,2931,2935,2918,2814,2817,2870,3000,2820,2940,2888,2955,2857,2871,2919,2920,2936,2895,2949,	20,4,14,18,5,3,14,15,11,21,5,5,8,11,7,9,6,4,5,9,8,15,9,5,10,5,18,21,14,15,16,5,	9,2,10,5,3,2,6,4,4,9,3,3,4,4,4,4,3,2,2,3,4,4,5,3,4,4,8,6,6,10,7,3,	0.450,0.500,0.714,0.278,0.600,0.667,0.429,0.267,0.364,0.429,0.600,0.600,0.500,0.364,0.571,0.444,0.500,0.500,0.400,0.333,0.500,0.267,0.556,0.600,0.400,0.800,0.444,0.286,0.429,0.667,0.438,0.600,	Alu	intergenic	TMEM201(dist=20242),PIK3CD(dist=16641)
chr1	9635110	25	A	G	2943,2865,2928,2880,2894,2882,2845,2869,2875,2995,2844,2929,2846,2886,2975,2870,2877,3000,2820,2810,2919,3008,2921,2885,2895,	23,8,13,4,17,10,7,12,11,23,4,21,3,12,6,11,10,8,16,1,20,7,18,5,15,	9,2,7,3,4,5,4,6,3,4,2,5,3,4,3,5,2,3,5,1,6,5,5,3,4,	0.391,0.250,0.538,0.750,0.235,0.500,0.571,0.500,0.273,0.174,0.500,0.238,1.000,0.333,0.500,0.455,0.200,0.375,0.312,1.000,0.300,0.714,0.278,0.600,0.267,	Alu	intergenic	TMEM201(dist=20261),PIK3CD(dist=16622)
chr1	9635154	23	A	G	2878,2943,2865,2894,2884,2882,2983,2930,2898,2875,2966,2929,2886,2976,2828,2814,2859,2818,2948,3008,2936,2885,2895,	3,8,5,21,4,13,3,8,11,7,12,25,8,4,4,3,11,6,5,3,10,7,17,	3,4,4,9,4,2,2,5,6,5,5,12,5,3,3,2,5,3,3,2,4,4,8,	1.000,0.500,0.800,0.429,1.000,0.154,0.667,0.625,0.545,0.714,0.417,0.480,0.625,0.750,0.750,0.667,0.455,0.500,0.600,0.667,0.400,0.571,0.471,	Alu	intergenic	TMEM201(dist=20305),PIK3CD(dist=16578)
chr1	9635155	17	A	G	2878,2943,2851,2805,2988,2884,2882,2983,2930,2966,2846,2886,2931,2814,2820,2818,2885,	3,8,4,7,7,4,13,3,8,12,4,8,5,4,15,6,6,	2,5,3,2,3,2,3,2,3,6,2,3,3,2,6,2,2,	0.667,0.625,0.750,0.286,0.429,0.500,0.231,0.667,0.375,0.500,0.500,0.375,0.600,0.500,0.400,0.333,0.333,	Alu	intergenic	TMEM201(dist=20306),PIK3CD(dist=16577)
chr1	9635219	26	A	G	2830,2878,2849,2847,2851,2805,2858,2983,2934,2875,2937,3011,2844,2929,2931,2870,2859,2820,2940,2939,2822,2866,2920,2936,2895,2839,	2,8,7,8,7,8,10,3,7,6,6,3,8,18,7,5,8,12,8,4,5,3,8,8,10,3,	1,3,4,5,4,3,7,2,4,5,2,2,6,7,3,3,5,2,4,2,2,2,5,6,4,2,	0.500,0.375,0.571,0.625,0.571,0.375,0.700,0.667,0.571,0.833,0.333,0.667,0.750,0.389,0.429,0.600,0.625,0.167,0.500,0.500,0.400,0.667,0.625,0.750,0.400,0.667,	Alu	intergenic	TMEM201(dist=20370),PIK3CD(dist=16513)
chr1	9635224	5	A	G	2943,2929,2940,2920,2921,	15,22,9,10,13,	3,5,4,3,3,	0.200,0.227,0.444,0.300,0.231,	Alu	intergenic	TMEM201(dist=20375),PIK3CD(dist=16508)
chr1	9635262	9	A	G	2873,2943,2928,2898,2990,2986,2859,2871,2936,	5,27,12,16,9,4,11,13,17,	2,5,3,4,3,2,4,4,4,	0.400,0.185,0.250,0.250,0.333,0.500,0.364,0.308,0.235,	Alu	intergenic	TMEM201(dist=20413),PIK3CD(dist=16470)
chr1	9636258	17	A	G	2872,2849,2988,2894,2950,2898,2995,2937,2965,2911,2916,2820,2888,2883,2901,2914,2949,	2,9,8,15,5,11,20,6,5,5,6,16,3,6,13,7,4,	2,3,4,4,2,3,4,2,2,2,2,5,2,3,1,3,2,	1.000,0.333,0.500,0.267,0.400,0.273,0.200,0.333,0.400,0.400,0.333,0.312,0.667,0.500,0.077,0.429,0.500,	Alu	intergenic	TMEM201(dist=21409),PIK3CD(dist=15474)
chr1	9636294	7	A	G	2930,2929,2859,2955,2871,2919,2936,	8,24,13,5,22,13,13,	3,4,4,1,5,3,4,	0.375,0.167,0.308,0.200,0.227,0.231,0.308,	Alu	intergenic	TMEM201(dist=21445),PIK3CD(dist=15438)
chr1	9636323	29	A	G	2865,2847,2988,2856,2932,2934,2937,2844,2970,2929,2886,2975,2925,2834,2817,2870,2859,2984,2888,2955,2883,2901,2891,3008,2921,2885,2806,2949,2836,	5,3,4,5,4,5,12,5,6,18,9,6,5,4,4,7,8,4,6,8,6,6,6,7,9,2,2,4,5,	2,2,2,3,4,3,5,2,3,6,3,3,2,2,2,3,2,3,2,4,2,2,2,4,3,1,2,3,2,	0.400,0.667,0.500,0.600,1.000,0.600,0.417,0.400,0.500,0.333,0.333,0.500,0.400,0.500,0.500,0.429,0.250,0.750,0.333,0.500,0.333,0.333,0.333,0.571,0.333,0.500,1.000,0.750,0.400,	Alu	intergenic	TMEM201(dist=21474),PIK3CD(dist=15409)
chr1	9637158	11	A	G	2915,2878,2928,2894,2898,2869,2886,2859,2881,2936,2895,	3,2,3,4,2,7,7,2,2,5,2,	2,2,2,2,2,2,2,2,2,2,2,	0.667,1.000,0.667,0.500,1.000,0.286,0.286,1.000,1.000,0.400,1.000,	Alu	intergenic	TMEM201(dist=22309),PIK3CD(dist=14574)
chr1	9637344	7	A	G	2924,2830,2908,2880,2937,2935,2921,	6,8,4,4,7,4,6,	2,3,2,2,2,2,2,	0.333,0.375,0.500,0.500,0.286,0.500,0.333,	Alu	intergenic	TMEM201(dist=22495),PIK3CD(dist=14388)
chr1	9637390	8	A	G	2952,2932,2898,3011,2867,2975,2996,2921,	6,7,8,9,2,9,8,15,	2,3,2,2,2,3,3,5,	0.333,0.429,0.250,0.222,1.000,0.333,0.375,0.333,	Alu	intergenic	TMEM201(dist=22541),PIK3CD(dist=14342)
chr1	9637402	10	A	G	2830,2943,2898,2995,2944,2935,2911,2870,2949,2839,	5,19,9,20,8,4,6,3,7,7,	2,5,3,6,3,2,1,2,2,2,	0.400,0.263,0.333,0.300,0.375,0.500,0.167,0.667,0.286,0.286,	Alu	intergenic	TMEM201(dist=22553),PIK3CD(dist=14330)
chr1	9637479	43	A	G	2971,2943,2865,2847,2851,2815,2894,2882,2898,2845,2990,2875,2995,2821,2937,2966,2929,2886,3001,2975,3002,2976,2935,2918,3007,2917,2817,2859,3000,2820,2857,2822,2871,2866,2901,2919,2920,2921,2936,2885,2895,2982,2836,	2,8,4,7,4,3,16,8,6,6,7,1,8,6,7,4,20,8,2,5,5,3,2,3,4,2,1,10,5,9,3,5,17,3,4,10,9,6,7,4,12,4,2,	2,6,3,3,2,2,7,4,5,3,4,1,3,5,5,3,8,3,2,2,3,3,2,3,3,1,1,3,2,3,2,3,7,1,1,3,6,3,4,2,9,3,2,	1.000,0.750,0.750,0.429,0.500,0.667,0.438,0.500,0.833,0.500,0.571,1.000,0.375,0.833,0.714,0.750,0.400,0.375,1.000,0.400,0.600,1.000,1.000,1.000,0.750,0.500,1.000,0.300,0.400,0.333,0.667,0.600,0.412,0.333,0.250,0.300,0.667,0.500,0.571,0.500,0.750,0.750,1.000,	Alu	intergenic	TMEM201(dist=22630),PIK3CD(dist=14253)
chr1	9638915	41	A	G	2924,2830,2927,2849,2908,2847,2819,2815,2928,2805,2988,2894,2858,2882,2983,2898,2875,2979,2966,2929,2944,2913,2911,2917,2899,2870,2859,3000,2916,2820,2940,2883,2871,2919,2920,2936,2885,2806,2895,2949,2836,	5,6,3,5,3,4,5,4,17,13,5,5,3,9,3,13,8,4,5,14,4,5,5,2,6,7,8,8,7,13,4,9,12,12,12,11,8,3,9,2,9,	4,3,3,3,3,3,4,2,12,5,4,3,2,3,3,6,5,2,3,8,2,2,3,2,5,4,5,5,4,6,2,6,9,5,5,5,2,2,4,2,6,	0.800,0.500,1.000,0.600,1.000,0.750,0.800,0.500,0.706,0.385,0.800,0.600,0.667,0.333,1.000,0.462,0.625,0.500,0.600,0.571,0.500,0.400,0.600,1.000,0.833,0.571,0.625,0.625,0.571,0.462,0.500,0.667,0.750,0.417,0.417,0.455,0.250,0.667,0.444,1.000,0.667,	Alu	intergenic	TMEM201(dist=24066),PIK3CD(dist=12817)
chr1	9639041	13	A	G	2927,2865,2815,2898,2869,2934,2991,2944,2877,2857,2871,2891,3008,	5,5,6,16,16,6,2,9,5,6,22,5,6,	2,2,3,4,3,2,2,3,2,2,6,2,2,	0.400,0.400,0.500,0.250,0.188,0.333,1.000,0.333,0.400,0.333,0.273,0.400,0.333,	Alu	intergenic	TMEM201(dist=24192),PIK3CD(dist=12691)
chr1	9639871	10	A	G	2971,2992,2894,2973,2990,2995,2975,2918,2870,2891,	3,6,10,3,6,11,10,5,10,3,	2,4,6,2,3,5,5,2,5,1,	0.667,0.667,0.600,0.667,0.500,0.455,0.500,0.400,0.500,0.333,	Alu	intergenic	TMEM201(dist=25022),PIK3CD(dist=11861)
chr1	9639875	8	A	G	2878,2973,2990,2995,2929,2975,2891,2914,	3,4,5,12,15,8,4,5,	2,2,3,7,6,4,2,3,	0.667,0.500,0.600,0.583,0.400,0.500,0.500,0.600,	Alu	intergenic	TMEM201(dist=25026),PIK3CD(dist=11857)
chr1	9639939	38	A	G	2927,2878,2849,2943,2847,3009,2858,2856,2950,2882,2930,2898,2869,2995,2821,2937,3011,2844,2929,2886,2965,2976,2944,2918,2917,2814,2980,2890,2888,2955,2857,2901,2919,2920,2936,2885,2895,2949,	6,3,6,21,12,6,5,6,4,8,9,12,7,13,5,12,5,7,16,12,5,10,8,2,10,6,3,7,6,7,6,8,16,9,20,7,16,2,	5,2,3,10,6,4,2,2,3,3,3,3,3,6,2,9,2,4,8,5,2,4,6,2,5,3,2,2,5,4,3,4,6,3,7,3,6,2,	0.833,0.667,0.500,0.476,0.500,0.667,0.400,0.333,0.750,0.375,0.333,0.250,0.429,0.462,0.400,0.750,0.400,0.571,0.500,0.417,0.400,0.400,0.750,1.000,0.500,0.500,0.667,0.286,0.833,0.571,0.500,0.500,0.375,0.333,0.350,0.429,0.375,1.000,	Alu	intergenic	TMEM201(dist=25090),PIK3CD(dist=11793)
chr1	9639956	6	A	G	2927,2890,2901,2919,2920,2895,	6,6,8,15,9,12,	2,2,2,3,4,3,	0.333,0.333,0.250,0.200,0.444,0.250,	Alu	intergenic	TMEM201(dist=25107),PIK3CD(dist=11776)
chr1	9640004	7	A	G	2924,2963,2934,2976,2817,2871,2895,	7,8,9,7,9,17,16,	4,2,3,2,2,3,3,	0.571,0.250,0.333,0.286,0.222,0.176,0.188,	Alu	intergenic	TMEM201(dist=25155),PIK3CD(dist=11728)
chr1	9640010	63	A	G	2872,2924,2971,2849,2943,2819,2952,2992,2928,2880,2858,2999,2941,2884,2882,2892,2983,2930,2898,2869,2990,2934,2875,2995,2826,2937,2844,2970,2942,2929,2846,2886,2975,2976,2931,2933,2828,2935,2918,2913,2814,2899,2817,2870,2859,2896,2820,2888,2955,2822,2883,2871,2901,2919,2920,2842,2881,2921,2936,2885,2895,2982,2893,	8,7,6,12,16,5,5,7,16,4,12,3,6,5,9,4,12,16,16,17,4,10,15,17,3,10,5,8,3,24,5,15,9,7,4,10,5,9,3,8,10,9,9,8,13,6,15,6,7,9,6,20,11,30,10,3,7,12,24,12,15,6,3,	5,5,2,9,7,3,3,3,9,3,5,3,4,3,6,4,6,5,12,9,3,7,6,12,2,7,3,4,3,9,2,5,5,3,2,5,2,4,2,5,7,5,5,4,4,3,4,3,5,2,3,13,5,13,6,3,6,6,8,5,6,5,2,	0.625,0.714,0.333,0.750,0.438,0.600,0.600,0.429,0.562,0.750,0.417,1.000,0.667,0.600,0.667,1.000,0.500,0.312,0.750,0.529,0.750,0.700,0.400,0.706,0.667,0.700,0.600,0.500,1.000,0.375,0.400,0.333,0.556,0.429,0.500,0.500,0.400,0.444,0.667,0.625,0.700,0.556,0.556,0.500,0.308,0.500,0.267,0.500,0.714,0.222,0.500,0.650,0.455,0.433,0.600,1.000,0.857,0.500,0.333,0.417,0.400,0.833,0.667,	Alu	intergenic	TMEM201(dist=25161),PIK3CD(dist=11722)
chr1	9640401	7	A	G	2894,2983,2898,2917,2859,2977,2920,	9,6,6,2,4,1,5,	2,4,3,2,1,1,2,	0.222,0.667,0.500,1.000,0.250,1.000,0.400,	Alu	intergenic	TMEM201(dist=25552),PIK3CD(dist=11331)
chr1	9640514	6	A	G	2995,2937,2899,2921,2949,2839,	12,7,8,10,3,6,	3,3,2,3,1,3,	0.250,0.429,0.250,0.300,0.333,0.500,	Alu	intergenic	TMEM201(dist=25665),PIK3CD(dist=11218)
chr1	9645233	11	A	G	2849,2952,2992,2889,2963,2929,2913,2822,2914,2885,2839,	4,2,2,2,2,6,6,3,3,3,5,	2,1,2,2,2,2,3,2,2,2,4,	0.500,0.500,1.000,1.000,1.000,0.333,0.500,0.667,0.667,0.667,0.800,	Alu	intergenic	TMEM201(dist=30384),PIK3CD(dist=6499)
chr1	9647152	23	A	G	2830,2849,2943,2894,2892,2898,2845,2995,2966,2853,2886,2976,2863,2817,2859,2940,2843,2888,2871,2901,2920,2881,2921,	4,5,7,5,2,3,5,8,4,2,2,3,2,2,6,4,4,3,10,3,6,6,6,	3,2,4,3,2,2,2,3,2,1,2,3,2,2,5,3,3,2,4,2,3,4,3,	0.750,0.400,0.571,0.600,1.000,0.667,0.400,0.375,0.500,0.500,1.000,1.000,1.000,1.000,0.833,0.750,0.750,0.667,0.400,0.667,0.500,0.667,0.500,	Alu	intergenic	TMEM201(dist=32303),PIK3CD(dist=4580)
chr1	9648981	12	A	G	2943,2865,2898,2869,2995,2821,2808,2844,2917,2817,2890,2818,	7,6,6,10,7,6,2,4,3,4,3,4,	2,3,4,4,3,2,2,2,3,3,2,2,	0.286,0.500,0.667,0.400,0.429,0.333,1.000,0.500,1.000,0.750,0.667,0.500,	Alu	intergenic	TMEM201(dist=34132),PIK3CD(dist=2751)
chr1	9649257	39	A	G	2927,2849,2943,2865,2847,2819,2851,2928,2894,2858,2973,2946,2983,2812,2869,2995,2821,2937,2970,2853,2929,2912,2863,2814,2899,2817,2870,2859,2940,2843,2955,2822,2883,2871,2866,2919,2948,2921,2839,	5,14,8,5,7,4,4,5,23,2,2,6,3,3,9,4,4,3,5,10,8,3,3,3,7,3,4,10,6,6,4,8,4,9,1,9,5,8,7,	3,10,5,2,4,4,2,4,9,2,2,4,1,2,4,3,2,3,3,7,4,3,2,2,3,2,2,4,3,3,2,4,3,7,1,4,4,5,3,	0.600,0.714,0.625,0.400,0.571,1.000,0.500,0.800,0.391,1.000,1.000,0.667,0.333,0.667,0.444,0.750,0.500,1.000,0.600,0.700,0.500,1.000,0.667,0.667,0.429,0.667,0.500,0.400,0.500,0.500,0.500,0.500,0.750,0.778,1.000,0.444,0.800,0.625,0.429,	Alu	intergenic	TMEM201(dist=34408),PIK3CD(dist=2475)
chr1	9649262	30	A	G	2927,2849,2943,2847,2928,2894,2858,2856,2973,2946,2869,2995,2821,2937,2970,2853,2912,2863,2933,2814,2817,2870,2859,2940,2843,2955,2822,2871,2919,2921,	4,12,7,7,5,21,2,3,2,7,7,6,5,3,6,5,3,3,4,3,3,2,9,4,6,4,5,10,9,6,	2,6,3,4,3,6,2,3,2,6,3,4,2,2,2,3,2,2,2,2,2,1,4,2,3,1,3,7,4,6,	0.500,0.500,0.429,0.571,0.600,0.286,1.000,1.000,1.000,0.857,0.429,0.667,0.400,0.667,0.333,0.600,0.667,0.667,0.500,0.667,0.667,0.500,0.444,0.500,0.500,0.250,0.600,0.700,0.444,1.000,	Alu	intergenic	TMEM201(dist=34413),PIK3CD(dist=2470)
chr1	9649305	19	A	G	2943,2865,3009,2894,2898,2869,2995,2929,2886,2931,2925,2814,2817,2877,2859,3000,2996,2901,2895,	7,2,3,8,6,7,7,6,4,2,4,4,5,7,6,6,3,3,6,	4,1,2,3,2,4,4,5,2,2,3,2,4,3,2,5,2,2,5,	0.571,0.500,0.667,0.375,0.333,0.571,0.571,0.833,0.500,1.000,0.750,0.500,0.800,0.429,0.333,0.833,0.667,0.667,0.833,	Alu	intergenic	TMEM201(dist=34456),PIK3CD(dist=2427)
chr1	9649435	22	A	G	2849,2851,2928,2894,2869,2875,2966,2853,2929,2975,2931,2913,2877,2996,2820,2843,2959,2871,2901,2936,2938,2836,	9,3,5,11,8,9,3,5,6,5,5,5,4,6,8,3,2,6,5,6,4,4,	3,3,2,6,5,6,1,2,3,3,2,3,2,3,3,2,2,3,2,2,3,2,	0.333,1.000,0.400,0.545,0.625,0.667,0.333,0.400,0.500,0.600,0.400,0.600,0.500,0.500,0.375,0.667,1.000,0.500,0.400,0.333,0.750,0.500,	Alu	intergenic	TMEM201(dist=34586),PIK3CD(dist=2297)
chr1	9650169	11	A	G	2849,2894,2882,2930,2990,2986,2867,2975,2925,2949,2836,	7,10,3,4,4,3,3,4,2,4,4,	5,3,2,3,3,3,2,3,2,2,2,	0.714,0.300,0.667,0.750,0.750,1.000,0.667,0.750,1.000,0.500,0.500,	Alu	intergenic	TMEM201(dist=35320),PIK3CD(dist=1563)
chr1	9650275	11	A	G	2894,2963,2934,2875,2995,2853,2877,2859,2820,2977,2897,	15,4,3,4,5,5,3,10,9,3,3,	4,3,1,3,3,4,2,2,3,2,2,	0.267,0.750,0.333,0.750,0.600,0.800,0.667,0.200,0.333,0.667,0.667,	Alu	intergenic	TMEM201(dist=35426),PIK3CD(dist=1457)
chr1	9659241	8	A	G	2872,2875,2808,3011,2886,2975,2820,2919,	11,7,9,19,9,4,13,15,	3,3,3,4,3,3,3,3,	0.273,0.429,0.333,0.211,0.333,0.750,0.231,0.200,	NonAlu	intronic	PIK3CD
chr1	9661506	5	A	G	2894,2845,2944,2834,2919,	6,3,3,5,4,	2,2,2,2,2,	0.333,0.667,0.667,0.400,0.500,	Alu	intronic	PIK3CD
chr1	9661875	6	A	G	2943,2992,2884,2825,2970,2996,	4,4,2,2,8,3,	1,2,1,2,4,2,	0.250,0.500,0.500,1.000,0.500,0.667,	Alu	intronic	PIK3CD
chr1	9661921	16	A	G	3009,2815,2884,2889,2845,2821,2808,2826,2970,2929,2834,2822,2883,2842,2914,2862,	3,5,5,1,4,5,4,3,3,4,4,2,4,4,3,2,	2,3,3,1,2,3,2,3,2,3,2,2,3,4,3,2,	0.667,0.600,0.600,1.000,0.500,0.600,0.500,1.000,0.667,0.750,0.500,1.000,0.750,1.000,1.000,1.000,	Alu	intronic	PIK3CD
chr1	9662037	20	A	G	2872,2830,2928,2858,2884,2882,2845,2808,2966,3011,2867,2929,2886,2817,2870,2859,2810,2897,2871,2842,	6,6,2,7,9,4,3,5,6,7,3,10,5,4,6,5,4,8,6,6,	3,2,2,2,2,2,1,2,3,3,2,4,2,3,2,2,3,2,3,3,	0.500,0.333,1.000,0.286,0.222,0.500,0.333,0.400,0.500,0.429,0.667,0.400,0.400,0.750,0.333,0.400,0.750,0.250,0.500,0.500,	Alu	intronic	PIK3CD
chr1	9662272	21	A	G	2872,2830,2873,2847,3009,2858,2811,2950,2930,2844,2846,3001,2900,2925,2917,2859,2940,2810,2891,2842,2836,	16,14,4,20,20,11,3,6,11,14,12,9,5,5,12,16,10,9,7,11,19,	4,3,3,7,4,3,2,2,3,3,4,3,2,2,5,6,2,3,2,4,3,	0.250,0.214,0.750,0.350,0.200,0.273,0.667,0.333,0.273,0.214,0.333,0.333,0.400,0.400,0.417,0.375,0.200,0.333,0.286,0.364,0.158,	Alu	intronic	PIK3CD
chr1	9664978	8	A	G	3009,2930,2932,2825,2844,2935,2996,2836,	10,3,6,9,7,12,8,12,	4,2,2,3,2,4,3,3,	0.400,0.667,0.333,0.333,0.286,0.333,0.375,0.250,	Alu	intronic	PIK3CD
chr1	9664986	6	A	G	2811,2823,2991,2910,2948,2895,	9,5,6,11,14,7,	3,2,3,3,4,2,	0.333,0.400,0.500,0.273,0.286,0.286,	Alu	intronic	PIK3CD
chr1	9665012	34	A	G	2915,2992,2805,2858,2973,2950,2946,2983,2812,2898,2889,2869,2963,2956,2934,2966,3011,2853,2942,3002,2994,2925,2913,2899,3000,2843,2955,2822,2919,2987,2948,2895,2938,2839,	16,17,12,3,8,5,6,19,5,14,9,9,8,2,8,12,10,3,6,2,7,5,6,14,3,7,10,5,11,3,10,7,2,7,	6,4,3,2,4,3,2,5,2,4,5,3,3,2,2,6,3,2,3,1,2,3,4,5,2,4,3,2,6,2,3,2,2,4,	0.375,0.235,0.250,0.667,0.500,0.600,0.333,0.263,0.400,0.286,0.556,0.333,0.375,1.000,0.250,0.500,0.300,0.667,0.500,0.500,0.286,0.600,0.667,0.357,0.667,0.571,0.300,0.400,0.545,0.667,0.300,0.286,1.000,0.571,	Alu	intronic	PIK3CD
chr1	9665165	5	A	G	2924,2835,2845,2828,2914,	6,12,9,6,8,	2,2,2,2,2,	0.333,0.167,0.222,0.333,0.250,	Alu	intronic	PIK3CD
chr1	9665854	8	A	G	2865,2973,2970,2933,2925,2834,2818,2891,	10,18,16,13,14,9,7,8,	2,6,5,3,3,3,2,4,	0.200,0.333,0.312,0.231,0.214,0.333,0.286,0.500,	Alu	intronic	PIK3CD
chr1	9666660	13	A	G	2943,2815,2882,2932,2995,2937,2867,2886,2917,2899,2888,2959,2806,	7,12,6,4,6,8,9,10,14,13,11,2,5,	2,3,3,3,2,2,3,3,4,3,3,1,2,	0.286,0.250,0.500,0.750,0.333,0.250,0.333,0.300,0.286,0.231,0.273,0.500,0.400,	Alu	intronic	PIK3CD
chr1	9667093	14	A	G	2924,2847,2856,2950,2998,2898,3011,2846,2886,2912,2925,2817,2901,2842,	5,6,5,4,4,7,8,4,9,2,8,8,8,4,	3,6,2,3,3,5,4,2,3,2,3,6,5,3,	0.600,1.000,0.400,0.750,0.750,0.714,0.500,0.500,0.333,1.000,0.375,0.750,0.625,0.750,	Alu	intronic	PIK3CD
chr1	9667132	31	A	G	2924,2927,2878,2865,2952,2805,2983,2998,2898,2995,2821,2966,3011,2853,2975,2828,2910,2925,3007,2911,2917,2899,2817,2916,2940,2843,2959,2901,2936,2885,2836,	3,5,2,4,3,6,4,2,10,7,6,4,4,1,2,4,3,4,4,4,4,8,3,4,8,4,2,5,6,4,4,	1,4,2,2,3,4,3,2,8,3,6,3,1,1,2,2,1,3,3,2,3,3,2,3,5,4,2,5,5,2,3,	0.333,0.800,1.000,0.500,1.000,0.667,0.750,1.000,0.800,0.429,1.000,0.750,0.250,1.000,1.000,0.500,0.333,0.750,0.750,0.500,0.750,0.375,0.667,0.750,0.625,1.000,1.000,1.000,0.833,0.500,0.750,	Alu	intronic	PIK3CD
chr1	9667138	21	A	G	2971,2805,2998,2898,2821,2966,3011,2853,2975,2828,2925,2913,2917,2916,2940,2959,2901,2948,2936,2885,2836,	5,9,3,9,7,4,4,3,2,5,4,4,7,4,9,1,5,3,6,3,4,	2,5,3,5,3,2,2,2,2,2,2,3,4,2,5,1,4,2,4,2,3,	0.400,0.556,1.000,0.556,0.429,0.500,0.500,0.667,1.000,0.400,0.500,0.750,0.571,0.500,0.556,1.000,0.800,0.667,0.667,0.667,0.750,	Alu	intronic	PIK3CD
chr1	9667210	9	A	G	2815,2869,2931,2911,2916,2955,2822,2866,2982,	8,8,2,7,4,6,7,8,3,	4,4,2,4,2,2,2,4,2,	0.500,0.500,1.000,0.571,0.500,0.333,0.286,0.500,0.667,	Alu	intronic	PIK3CD
chr1	9667216	6	A	G	2928,2898,2828,2820,2871,2948,	1,4,4,5,7,4,	1,2,3,2,3,3,	1.000,0.500,0.750,0.400,0.429,0.750,	Alu	intronic	PIK3CD
chr1	9667286	10	A	G	2927,2865,2946,2845,3012,2991,2933,2900,2918,2921,	7,7,2,5,3,6,6,4,2,7,	6,3,2,2,2,2,2,2,2,3,	0.857,0.429,1.000,0.400,0.667,0.333,0.333,0.500,1.000,0.429,	Alu	intronic	PIK3CD
chr1	9671177	16	A	G	2894,2823,2966,3011,2844,2965,2931,2900,2899,2870,2890,2820,2818,2901,2861,2919,	37,4,12,19,20,7,9,6,23,13,19,27,21,14,9,26,	6,2,4,4,6,3,3,2,5,4,5,6,5,4,2,5,	0.162,0.500,0.333,0.211,0.300,0.429,0.333,0.333,0.217,0.308,0.263,0.222,0.238,0.286,0.222,0.192,	Alu	intronic	PIK3CD
chr1	9671239	13	A	G	2924,2830,2927,2876,2858,2884,2845,3012,2846,2900,2955,2897,2839,	12,17,17,17,21,24,23,9,16,14,9,16,11,	2,4,4,5,7,5,4,2,3,3,4,4,2,	0.167,0.235,0.235,0.294,0.333,0.208,0.174,0.222,0.188,0.214,0.444,0.250,0.182,	Alu	intronic	PIK3CD
chr1	9671241	17	A	G	2872,2924,2876,2847,3009,2928,2856,2874,2869,3012,2846,2975,2931,2900,2955,2813,2897,	22,12,17,20,26,12,8,9,19,8,16,8,7,15,9,16,16,	5,2,5,7,7,3,3,5,6,2,5,3,2,5,4,4,4,	0.227,0.167,0.294,0.350,0.269,0.250,0.375,0.556,0.316,0.250,0.312,0.375,0.286,0.333,0.444,0.250,0.250,	Alu	intronic	PIK3CD
chr1	9671334	6	A	G	2873,2811,2941,2937,2899,2890,	6,4,5,8,20,22,	2,1,2,2,4,5,	0.333,0.250,0.400,0.250,0.200,0.227,	Alu	intronic	PIK3CD
chr1	9675899	5	A	G	2815,2811,2963,2825,2897,	7,15,6,5,5,	2,6,2,2,2,	0.286,0.400,0.333,0.400,0.400,	Alu	ncRNA_intronic	PIK3CD-AS2
chr1	9677923	10	A	G	2830,2819,2841,2856,2811,2874,2963,2990,2920,2836,	6,8,5,3,9,2,4,2,3,4,	4,2,2,2,5,2,2,2,2,2,	0.667,0.250,0.400,0.667,0.556,1.000,0.500,1.000,0.667,0.500,	Alu	ncRNA_intronic	PIK3CD-AS2
chr1	9680196	8	A	G	2878,2908,2943,2966,2933,2901,2842,2949,	5,4,4,4,4,5,7,4,	2,4,1,2,3,2,3,3,	0.400,1.000,0.250,0.500,0.750,0.400,0.429,0.750,	Alu	ncRNA_intronic	PIK3CD-AS2
chr1	9680238	7	A	G	2847,2983,2979,3001,2976,2925,2911,	3,11,5,3,4,2,2,	2,3,2,2,2,2,1,	0.667,0.273,0.400,0.667,0.500,1.000,0.500,	Alu	ncRNA_intronic	PIK3CD-AS2
chr1	9680408	24	A	G	2971,2878,2908,2847,2992,2880,2811,2973,2950,2882,2812,2898,2821,2826,2942,2929,2886,2991,2955,2813,2897,2871,3008,2920,	6,2,3,6,13,2,2,4,6,3,11,9,11,3,3,9,8,6,3,8,7,10,4,3,	2,2,3,4,4,2,2,3,3,3,4,3,4,2,2,3,3,4,2,3,5,2,2,3,	0.333,1.000,1.000,0.667,0.308,1.000,1.000,0.750,0.500,1.000,0.364,0.333,0.364,0.667,0.667,0.333,0.375,0.667,0.667,0.375,0.714,0.200,0.500,1.000,	Alu	ncRNA_intronic	PIK3CD-AS2
chr1	9681603	8	A	G	2830,2815,2950,2889,2995,2844,2914,2839,	7,10,4,5,8,12,6,9,	3,4,2,2,2,4,2,4,	0.429,0.400,0.500,0.400,0.250,0.333,0.333,0.444,	Alu	ncRNA_intronic	PIK3CD-AS2
chr1	9681608	6	A	G	2884,2889,2956,2808,2925,2895,	11,5,4,9,6,6,	3,2,2,3,3,2,	0.273,0.400,0.500,0.333,0.500,0.333,	Alu	ncRNA_intronic	PIK3CD-AS2
chr1	9681996	50	A	G	2872,2915,2924,2971,2927,2873,2878,2908,2943,2865,2847,2819,2992,2841,2858,2882,2812,2874,2845,2825,2995,2966,3011,2844,3012,3002,2912,2976,2933,2925,2917,2817,2870,2877,2859,3000,2996,2890,2843,2888,2857,2897,2871,2866,2919,2987,2881,2921,2862,2893,	11,14,10,10,12,6,7,7,16,16,12,10,13,6,11,13,10,10,12,15,11,9,17,8,7,7,6,11,9,12,11,12,17,7,14,15,13,17,9,4,12,10,12,8,12,9,7,10,12,7,	4,4,3,4,4,3,3,4,7,8,4,5,4,3,4,5,4,3,5,4,5,3,6,4,3,4,3,6,4,3,3,3,6,3,4,7,4,4,3,3,4,3,4,4,5,3,3,3,3,3,	0.364,0.286,0.300,0.400,0.333,0.500,0.429,0.571,0.438,0.500,0.333,0.500,0.308,0.500,0.364,0.385,0.400,0.300,0.417,0.267,0.455,0.333,0.353,0.500,0.429,0.571,0.500,0.545,0.444,0.250,0.273,0.250,0.353,0.429,0.286,0.467,0.308,0.235,0.333,0.750,0.333,0.300,0.333,0.500,0.417,0.333,0.429,0.300,0.250,0.429,	NonAlu	ncRNA_intronic	PIK3CD-AS2
chr1	9682191	10	A	G	2943,2819,2815,2998,2808,2846,2933,3000,2939,2919,	12,7,15,11,3,14,14,7,6,8,	4,2,3,3,2,4,4,3,2,3,	0.333,0.286,0.200,0.273,0.667,0.286,0.286,0.429,0.333,0.375,	Alu	ncRNA_intronic	PIK3CD-AS2
chr1	9686327	15	A	G	2927,2880,2946,2983,2998,2889,2821,2937,2890,2940,2843,2901,2948,3008,2842,	5,6,8,15,9,7,13,12,7,15,10,7,9,7,7,	2,3,2,5,5,2,3,3,3,3,4,3,3,3,3,	0.400,0.500,0.250,0.333,0.556,0.286,0.231,0.250,0.429,0.200,0.400,0.429,0.333,0.429,0.429,	Alu	ncRNA_intronic	PIK3CD-AS2
chr1	9695995	7	A	G	2915,2894,2932,2929,2863,2888,2818,	4,9,4,7,2,4,3,	2,4,3,3,2,3,2,	0.500,0.444,0.750,0.429,1.000,0.750,0.667,	Alu	intronic	PIK3CD
chr1	9695996	9	A	G	2915,2894,2932,2929,2976,2863,2888,2818,2893,	4,10,4,7,2,2,4,3,6,	3,5,3,4,2,2,3,2,6,	0.750,0.500,0.750,0.571,1.000,1.000,0.750,0.667,1.000,	Alu	intronic	PIK3CD
chr1	9696111	8	A	G	2819,2894,2856,2882,2934,2965,2991,2994,	2,7,4,2,3,7,2,4,	1,2,2,2,3,4,2,2,	0.500,0.286,0.500,1.000,1.000,0.571,1.000,0.500,	Alu	intronic	PIK3CD
chr1	9696155	11	A	G	2847,2983,2930,2898,2979,3011,2929,2899,2877,2996,2955,	4,3,5,5,4,2,5,4,5,3,3,	2,2,2,1,3,2,2,2,3,3,1,	0.500,0.667,0.400,0.200,0.750,1.000,0.400,0.500,0.600,1.000,0.333,	Alu	intronic	PIK3CD
chr1	9696161	16	A	G	2847,2952,2983,2930,2898,2874,2979,3011,2970,3001,2933,2900,2877,2955,2883,2866,	4,3,2,3,4,2,3,3,2,4,6,4,5,3,5,3,	4,3,1,2,2,2,3,2,1,4,3,3,2,2,3,2,	1.000,1.000,0.500,0.667,0.500,1.000,1.000,0.667,0.500,1.000,0.500,0.750,0.400,0.667,0.600,0.667,	Alu	intronic	PIK3CD
chr1	9696240	9	A	G	2908,2865,2894,2998,2898,2934,2870,2996,2948,	3,5,11,3,5,2,4,4,6,	2,2,2,3,4,2,1,2,3,	0.667,0.400,0.182,1.000,0.800,1.000,0.250,0.500,0.500,	Alu	intronic	PIK3CD
chr1	9696405	10	A	G	2805,2856,2986,2823,2966,2942,3001,2933,2959,2866,	7,12,6,3,9,6,3,5,4,3,	2,4,3,2,5,2,2,2,2,2,	0.286,0.333,0.500,0.667,0.556,0.333,0.667,0.400,0.500,0.667,	Alu	intronic	PIK3CD
chr1	9696616	14	A	G	2840,2873,3009,2815,2884,2875,2808,2970,2976,2828,2925,2911,2980,2813,	4,3,8,8,11,4,12,7,4,9,7,3,3,5,	2,2,3,5,3,2,3,2,3,3,2,3,3,2,	0.500,0.667,0.375,0.625,0.273,0.500,0.250,0.286,0.750,0.333,0.286,1.000,1.000,0.400,	Alu	intronic	PIK3CD
chr1	9697847	5	A	G	2927,2876,2865,2986,2966,	2,4,6,6,14,	1,3,3,2,4,	0.500,0.750,0.500,0.333,0.286,	Alu	intronic	PIK3CD
chr1	9698269	11	A	G	2872,2952,3009,2941,2884,2983,2935,2834,2870,2820,2948,	6,4,6,4,8,11,3,14,7,8,7,	2,3,2,2,3,4,2,4,2,4,2,	0.333,0.750,0.333,0.500,0.375,0.364,0.667,0.286,0.286,0.500,0.286,	Alu	intronic	PIK3CD
chr1	9700158	42	A	G	2849,2943,2847,2992,2815,2841,2805,2856,2973,2812,2930,2932,2934,2875,2823,2808,2937,2966,2970,2867,2929,2886,3001,2975,2991,2931,2933,2917,2814,2859,3000,2980,2890,2955,2866,2987,2881,2885,2895,2982,2893,2839,	12,11,11,12,23,4,17,3,26,3,9,3,8,4,8,14,8,12,21,3,9,10,10,8,3,3,26,8,8,9,8,3,5,6,3,10,6,7,6,6,15,7,	4,2,7,3,4,2,4,1,5,2,3,2,2,2,3,4,2,5,4,1,3,3,2,3,2,2,8,2,4,4,3,3,2,3,1,3,3,3,2,3,3,2,	0.333,0.182,0.636,0.250,0.174,0.500,0.235,0.333,0.192,0.667,0.333,0.667,0.250,0.500,0.375,0.286,0.250,0.417,0.190,0.333,0.333,0.300,0.200,0.375,0.667,0.667,0.308,0.250,0.500,0.444,0.375,1.000,0.400,0.500,0.333,0.300,0.500,0.429,0.333,0.500,0.200,0.286,	Alu	intronic	PIK3CD
chr1	9700231	13	A	G	2872,2928,2825,2821,2918,2917,2843,2955,2977,2891,2842,2881,2839,	16,3,5,18,6,7,8,5,3,7,12,11,5,	4,2,2,4,2,4,2,2,2,3,5,4,2,	0.250,0.667,0.400,0.222,0.333,0.571,0.250,0.400,0.667,0.429,0.417,0.364,0.400,	Alu	intronic	PIK3CD
chr1	9704613	16	A	G	2992,2880,2973,2882,2886,3001,2991,3007,2981,2859,2888,2810,2813,2919,2806,2836,	15,9,9,5,6,4,4,6,6,6,7,3,6,5,8,3,	5,4,3,2,3,3,2,3,3,5,3,2,5,2,2,3,	0.333,0.444,0.333,0.400,0.500,0.750,0.500,0.500,0.500,0.833,0.429,0.667,0.833,0.400,0.250,1.000,	Alu	intronic	PIK3CD
chr1	9704639	11	A	G	2872,2884,2946,2892,2825,2886,2910,2981,2939,2891,2881,	4,5,4,7,3,9,6,7,4,4,4,	3,3,2,3,2,3,2,3,2,3,3,	0.750,0.600,0.500,0.429,0.667,0.333,0.333,0.429,0.500,0.750,0.750,	Alu	intronic	PIK3CD
chr1	9705376	26	A	G	2908,2835,2943,2819,2973,2812,2898,2874,2990,2825,2966,2867,2929,2991,2933,2994,2981,2984,2940,2857,2977,2810,2901,2948,2806,2895,	6,4,5,19,32,8,6,8,11,5,16,8,10,4,18,8,6,19,5,2,21,10,4,12,3,23,2,3,6,11,3,2,2,4,2,4,3,3,2,6,3,3,5,3,2,4,4,2,4,2,2,	0.500,0.500,0.600,0.316,0.344,0.375,0.333,0.250,0.364,0.400,0.250,0.375,0.300,0.500,0.333,0.375,0.500,0.263,0.600,1.000,0.190,0.400,0.500,0.333,0.667,1.000,	Alu		intronic	PIK3CD
chr1	9705443	11	A	G	2927,2841,2811,2882,2986,2826,2911,2822,2987,2948,2920,	6,5,10,5,9,2,5,5,5,5,3,	2,2,4,4,3,2,2,2,3,2,2,	0.333,0.400,0.400,0.800,0.333,1.000,0.400,0.400,0.600,0.400,0.667,	Alu	intronic	PIK3CD
chr1	9705463	6	A	G	2924,2878,2988,2811,2999,2973,	2,4,3,11,18,11,	1,2,2,3,3,3,	0.500,0.500,0.667,0.273,0.167,0.273,	Alu	intronic	PIK3CD
chr1	9706086	5	A	G	2915,2865,2882,2874,2818,	2,3,3,2,4,	2,1,1,2,2,	1.000,0.333,0.333,1.000,0.500,	Alu	intronic	PIK3CD
chr1	9706229	6	A	G	2812,2990,2808,2863,2959,2891,	4,2,3,3,3,1,	2,2,2,1,2,1,	0.500,1.000,0.667,0.333,0.667,1.000,	Alu	intronic	PIK3CD
chr1	9706248	17	A	G	2872,2924,2847,2851,2894,2884,2983,2812,2930,2898,2990,2888,2813,2897,2866,2901,2885,	6,2,4,2,6,5,10,3,5,10,3,1,8,4,2,2,3,	3,2,2,2,2,2,3,2,3,6,3,1,3,4,2,2,2,	0.500,1.000,0.500,1.000,0.333,0.400,0.300,0.667,0.600,0.600,1.000,1.000,0.375,1.000,1.000,1.000,0.667,	Alu	intronic	PIK3CD
chr1	9706309	7	A	G	2872,2927,2992,2998,2821,2918,2913,	5,3,5,6,3,2,4,	3,3,4,4,2,2,2,	0.600,1.000,0.800,0.667,0.667,1.000,0.500,	Alu	intronic	PIK3CD
chr1	9709643	13	A	G	2876,2943,2847,2825,2934,2821,2994,2900,2834,2890,2955,2818,2920,	3,4,5,4,6,8,5,3,11,2,5,3,2,	2,2,2,2,2,5,3,3,3,2,2,2,2,	0.667,0.500,0.400,0.500,0.333,0.625,0.600,1.000,0.273,1.000,0.400,0.667,1.000,	Alu	intronic	PIK3CD
chr1	9711171	7	A	G	2998,2875,2808,2843,2897,2920,2842,	4,10,5,6,15,7,2,	2,2,2,2,4,3,1,	0.500,0.200,0.400,0.333,0.267,0.429,0.500,	Alu	intronic	PIK3CD
chr1	9711330	14	A	G	2971,2943,2805,2884,2874,2875,2995,2821,2844,2994,2916,2897,2982,2839,	10,11,8,13,12,7,11,19,14,12,12,13,4,9,	3,3,2,4,3,2,3,5,5,2,4,3,3,3,	0.300,0.273,0.250,0.308,0.250,0.286,0.273,0.263,0.357,0.167,0.333,0.231,0.750,0.333,	Alu	intronic	PIK3CD
chr1	9712781	10	A	G	2971,2927,2835,2943,2884,2995,2976,2917,2834,2897,	4,5,5,5,6,2,6,3,7,5,	3,4,2,4,3,2,2,3,3,4,	0.750,0.800,0.400,0.800,0.500,1.000,0.333,1.000,0.429,0.800,	Alu	intronic	PIK3CD
chr1	9712999	5	A	G	2872,2880,2894,2898,2821,	5,3,6,4,6,	1,2,2,2,4,	0.200,0.667,0.333,0.500,0.667,	Alu	intronic	PIK3CD
chr1	9713257	5	A	G	2872,2875,2929,2919,2836,	9,10,9,4,7,	3,3,3,2,2,	0.333,0.300,0.333,0.500,0.286,	Alu	intronic	PIK3CD
chr1	9713720	6	A	G	2872,2835,2889,2821,2863,2893,	8,8,6,5,4,4,	2,2,2,3,2,2,	0.250,0.250,0.333,0.600,0.500,0.500,	Alu	intronic	PIK3CD
chr1	9749183	5	T	C	2937,2828,2843,2888,2936,	2,4,4,3,3,	2,2,2,2,2,	1.000,0.500,0.500,0.667,0.667,	Alu	intronic	CLSTN1
chr1	9754015	6	T	C	2880,2930,2995,2931,2820,2936,	4,4,7,4,6,4,	3,2,3,1,3,2,	0.750,0.500,0.429,0.250,0.500,0.500,	Alu	intronic	CLSTN1
chr1	9796487	7	T	C	2856,2821,2966,2899,2859,2901,2920,	4,2,4,3,2,2,2,	2,2,2,2,2,2,2,	0.500,1.000,0.500,0.667,1.000,1.000,1.000,	Alu	intronic	CLSTN1
chr1	9811948	6	T	C	2992,2950,2970,2822,2806,2982,	4,5,7,2,5,3,	2,2,4,2,2,2,	0.500,0.400,0.571,1.000,0.400,0.667,	Alu	intronic	CLSTN1
chr1	9814225	5	T	C	2819,2882,2929,2890,2949,	6,4,8,3,4,	4,3,3,3,2,	0.667,0.750,0.375,1.000,0.500,	Alu	intronic	CLSTN1
chr1	9814362	7	T	C	2819,2950,2956,2929,2863,2861,2948,	5,6,4,11,4,4,4,	2,2,2,3,2,2,2,	0.400,0.333,0.500,0.273,0.500,0.500,0.500,	Alu	intronic	CLSTN1
chr1	9816919	10	T	C	2992,2889,2821,2933,2899,2859,2820,2901,2948,2891,	1,6,2,5,8,4,5,1,4,4,	1,2,2,2,2,2,2,1,1,2,	1.000,0.333,1.000,0.400,0.250,0.500,0.400,1.000,0.250,0.500,	Alu	intronic	CLSTN1
chr1	9817110	12	T	C	2915,2805,2884,2950,2970,3002,2828,2935,2925,2918,2917,2817,	5,13,4,4,10,4,4,6,5,7,8,7,	2,3,2,3,3,3,2,2,3,2,3,2,	0.400,0.231,0.500,0.750,0.300,0.750,0.500,0.333,0.600,0.286,0.375,0.286,	Alu	intronic	CLSTN1
chr1	9817198	22	T	C	2915,2927,2819,2992,2880,2858,2950,2983,2869,2963,2821,2937,3002,2925,2918,2817,2870,2916,2980,2955,2959,2920,	3,3,5,5,3,4,5,10,3,2,4,6,3,5,4,5,2,5,3,6,4,2,	2,2,2,2,1,3,2,4,2,2,3,3,2,3,2,3,2,3,2,2,3,1,	0.667,0.667,0.400,0.400,0.333,0.750,0.400,0.400,0.667,1.000,0.750,0.500,0.667,0.600,0.500,0.600,1.000,0.600,0.667,0.333,0.750,0.500,	Alu	intronic	CLSTN1
chr1	9854963	6	T	C	2815,2937,2975,2991,2888,2982,	3,2,2,3,2,3,	3,2,2,2,2,3,	1.000,1.000,1.000,0.667,1.000,1.000,	Alu	intronic	CTNNBIP1
chr1	9887693	9	T	C	2849,2815,2805,2963,2886,2991,2935,2883,2839,	8,3,3,5,1,9,3,4,6,	3,2,2,4,1,4,2,3,2,	0.375,0.667,0.667,0.800,1.000,0.444,0.667,0.750,0.333,	Alu	intronic	CTNNBIP1
chr1	9888325	12	T	C	2971,2928,2874,2934,2875,2942,2929,2991,2917,2877,2901,2914,	3,9,3,7,7,10,2,7,3,3,2,5,	2,4,3,3,3,3,2,2,2,2,2,2,	0.667,0.444,1.000,0.429,0.429,0.300,1.000,0.286,0.667,0.667,1.000,0.400,	Alu	intronic	CTNNBIP1
chr1	9891940	7	T	C	2952,2999,2882,2846,3001,2916,2984,	1,8,3,3,3,2,4,	1,6,3,2,2,2,3,	1.000,0.750,1.000,0.667,0.667,1.000,0.750,	Alu	intronic	CTNNBIP1
chr1	9895046	7	T	C	2840,2999,2882,2930,2834,2940,2939,	6,5,3,6,7,3,4,	2,3,2,2,4,2,2,	0.333,0.600,0.667,0.333,0.571,0.667,0.500,	Alu	intronic	CTNNBIP1
chr1	9927412	5	T	C	2865,2941,2932,2828,2987,	4,13,20,14,8,	3,3,7,4,1,	0.750,0.231,0.350,0.286,0.125,	Alu	intergenic	CTNNBIP1(dist=17076),LZIC(dist=1527)
chr1	9927426	27	T	C	2915,2865,2847,2928,2880,2805,2941,2932,2874,2869,2986,2979,2929,2931,2863,2900,2877,2984,2820,2940,2857,2883,2818,2987,2842,2881,2938,	11,6,14,39,20,16,19,27,24,15,12,11,30,14,17,12,17,24,17,19,18,7,25,14,17,19,29,	3,2,4,11,5,6,5,8,6,4,6,4,8,4,6,4,5,9,5,7,4,4,6,7,5,6,7,	0.273,0.333,0.286,0.282,0.250,0.375,0.263,0.296,0.250,0.267,0.500,0.364,0.267,0.286,0.353,0.333,0.294,0.375,0.294,0.368,0.222,0.571,0.240,0.500,0.294,0.316,0.241,	Alu	intergenic	CTNNBIP1(dist=17090),LZIC(dist=1513)
chr1	9927874	24	T	C	2924,2999,2990,2986,2875,2995,2979,2966,2828,2910,2925,2913,3000,2888,2977,2987,2948,3008,2920,2842,2914,2885,2893,2938,	4,17,5,4,9,3,8,4,6,11,10,9,9,3,6,3,5,5,15,2,2,4,11,5,	3,6,3,2,4,2,5,4,2,4,5,3,2,2,2,3,2,3,6,2,2,2,5,3,	0.750,0.353,0.600,0.500,0.444,0.667,0.625,1.000,0.333,0.364,0.500,0.333,0.222,0.667,0.333,1.000,0.400,0.600,0.400,1.000,1.000,0.500,0.455,0.600,	Alu	intergenic	CTNNBIP1(dist=17538),LZIC(dist=1065)
chr1	9927894	10	T	C	2943,2882,2998,2845,2986,2979,2866,2919,2842,2885,	7,8,4,4,3,8,4,4,4,7,	3,4,2,2,2,5,2,2,3,4,	0.429,0.500,0.500,0.500,0.667,0.625,0.500,0.500,0.750,0.571,	Alu	intergenic	CTNNBIP1(dist=17558),LZIC(dist=1045)
chr1	9927907	6	T	C	2812,2944,2918,2917,2822,2920,	3,5,4,5,12,8,	2,3,2,2,4,4,	0.667,0.600,0.500,0.400,0.333,0.500,	Alu	intergenic	CTNNBIP1(dist=17571),LZIC(dist=1032)
chr1	9927952	8	T	C	2924,2865,2884,2946,2898,2845,3002,2899,	5,4,9,9,8,6,5,7,	3,2,4,3,3,2,1,2,	0.600,0.500,0.444,0.333,0.375,0.333,0.200,0.286,	Alu	downstream	LZIC(dist=987)
chr1	9928049	11	T	C	2927,2878,2908,2865,2992,2928,2884,2882,3001,2987,2891,	12,14,27,7,11,32,17,19,14,8,11,	4,3,7,3,4,7,5,5,3,4,3,	0.333,0.214,0.259,0.429,0.364,0.219,0.294,0.263,0.214,0.500,0.273,	Alu	downstream	LZIC(dist=890)
chr1	9928089	21	T	C	2927,2908,2851,2928,2880,2874,2845,2979,3012,2931,2944,2935,2918,2981,2870,2822,2813,2920,2921,2949,2938,	4,14,6,16,4,4,11,13,11,9,11,12,14,3,8,13,13,23,15,6,10,	3,3,4,7,2,2,4,6,3,3,4,4,5,2,3,5,6,6,6,4,4,	0.750,0.214,0.667,0.438,0.500,0.500,0.364,0.462,0.273,0.333,0.364,0.333,0.357,0.667,0.375,0.385,0.462,0.261,0.400,0.667,0.400,	Alu	downstream	LZIC(dist=850)
chr1	9928190	54	T	C	2840,2915,2924,2927,2849,2865,2819,2952,2992,2815,2841,2928,2880,2805,2894,2856,2999,2941,2812,2963,2934,2875,2821,2826,2970,2942,3001,2976,2994,2910,2834,2899,2877,2859,3000,2980,2896,2820,2940,2843,2939,2813,2866,2861,2919,2987,2842,2881,2921,2936,2862,2982,2836,2839,	2,2,5,3,6,5,4,9,5,9,5,11,7,14,7,7,5,3,7,7,8,4,6,7,5,3,6,6,4,18,4,9,8,15,8,4,4,5,15,6,9,7,3,6,10,6,4,6,12,6,5,3,9,7,	2,2,3,3,4,4,4,4,5,5,4,7,5,8,7,4,3,3,5,6,3,4,4,4,3,3,3,4,2,13,2,6,4,10,7,3,4,2,12,5,9,4,2,5,5,5,3,4,8,4,2,2,6,6,	1.000,1.000,0.600,1.000,0.667,0.800,1.000,0.444,1.000,0.556,0.800,0.636,0.714,0.571,1.000,0.571,0.600,1.000,0.714,0.857,0.375,1.000,0.667,0.571,0.600,1.000,0.500,0.667,0.500,0.722,0.500,0.667,0.500,0.667,0.875,0.750,1.000,0.400,0.800,0.833,1.000,0.571,0.667,0.833,0.500,0.833,0.750,0.667,0.667,0.667,0.400,0.667,0.667,0.857,	Alu	downstream	LZIC(dist=749)
chr1	9928191	35	T	C	2840,2915,2924,2927,2815,2928,2880,2894,2856,2812,2963,2934,2826,2970,2942,2929,2976,2994,2899,2877,2859,2980,2896,2843,2939,2977,2813,2861,2919,2987,2921,2936,2982,2836,2839,	2,2,5,2,8,12,8,7,7,7,6,7,6,5,3,10,6,4,8,8,16,4,4,5,9,2,5,6,10,6,11,5,3,8,7,	2,1,2,2,2,6,5,6,4,3,2,2,4,2,2,2,4,2,4,3,6,3,4,1,3,2,3,4,4,4,6,2,2,5,5,	1.000,0.500,0.400,1.000,0.250,0.500,0.625,0.857,0.571,0.429,0.333,0.286,0.667,0.400,0.667,0.200,0.667,0.500,0.500,0.375,0.375,0.750,1.000,0.200,0.333,1.000,0.600,0.667,0.400,0.667,0.545,0.400,0.667,0.625,0.714,	Alu	downstream	LZIC(dist=748)
chr1	9928201	6	T	C	2865,2821,3001,2940,2920,2842,	3,6,5,9,9,2,	3,3,2,5,4,2,	1.000,0.500,0.400,0.556,0.444,1.000,	Alu	downstream	LZIC(dist=738)
chr1	9928633	14	T	C	2908,2943,2884,2812,2963,2995,2929,2863,2935,2910,2925,2980,2948,2936,	4,8,13,7,19,9,14,9,15,10,8,5,16,8,	2,2,3,2,6,3,7,2,4,3,3,2,4,5,	0.500,0.250,0.231,0.286,0.316,0.333,0.500,0.222,0.267,0.300,0.375,0.400,0.250,0.625,	Alu	downstream	LZIC(dist=306)
chr1	9928751	21	T	C	2865,2952,2815,2894,2874,2956,2990,2979,2826,2929,2944,2935,2910,2925,2890,2818,3008,2806,2893,2938,2839,	5,14,15,13,13,8,6,8,7,14,2,6,5,7,7,11,12,14,8,4,10,	2,4,5,3,4,3,2,3,2,5,1,3,2,2,2,3,3,4,5,3,3,	0.400,0.286,0.333,0.231,0.308,0.375,0.333,0.375,0.286,0.357,0.500,0.500,0.400,0.286,0.286,0.273,0.250,0.286,0.625,0.750,0.300,	Alu	downstream	LZIC(dist=188)
chr1	9928793	11	T	C	2941,2877,2996,2820,2940,2843,2857,2866,2920,2893,2938,	4,9,4,6,10,6,7,3,6,5,9,	3,2,2,2,2,2,2,2,3,1,2,	0.750,0.222,0.500,0.333,0.200,0.333,0.286,0.667,0.500,0.200,0.222,	Alu	downstream	LZIC(dist=146)
chr1	9954239	7	A	G	2815,2882,2845,2825,2934,2995,2842,	2,1,3,4,2,1,2,	2,1,3,3,1,1,2,	1.000,1.000,1.000,0.750,0.500,1.000,1.000,	Alu	intronic	NMNAT1
chr1	9982930	6	A	G	2998,2889,2825,2929,3001,2948,	5,6,9,4,3,5,	3,4,3,3,2,3,	0.600,0.667,0.333,0.750,0.667,0.600,	Alu	UTR3	NMNAT1(ENST00000377205.5:c.*229A>G)
chr1	9987997	7	A	G	2915,2815,2805,2812,2934,2994,2900,	3,3,2,2,2,3,1,	1,2,2,2,2,2,1,	0.333,0.667,1.000,1.000,1.000,0.667,1.000,	Alu	intergenic	NMNAT1(dist=2499),RBP7(dist=9219)
chr1	9988187	6	A	G	2894,2998,2875,2995,2929,2870,	3,2,1,2,5,3,	3,2,1,2,5,2,	1.000,1.000,1.000,1.000,1.000,0.667,	Alu	intergenic	NMNAT1(dist=2689),RBP7(dist=9029)
chr1	9988445	6	A	G	2873,2973,2929,2846,2965,2987,	4,3,5,6,4,3,	2,2,2,2,2,2,	0.500,0.667,0.400,0.333,0.500,0.667,	Alu	intergenic	NMNAT1(dist=2947),RBP7(dist=8771)
chr1	9988446	6	A	G	2873,2973,2929,2846,2965,2987,	4,3,5,6,4,3,	2,2,2,2,2,2,	0.500,0.667,0.400,0.333,0.500,0.667,	Alu	intergenic	NMNAT1(dist=2948),RBP7(dist=8770)
chr1	9988485	7	A	G	2874,2846,2886,2918,2890,2977,2919,	4,2,3,3,2,4,5,	2,2,2,2,2,2,2,	0.500,1.000,0.667,0.667,1.000,0.500,0.400,	Alu	intergenic	NMNAT1(dist=2987),RBP7(dist=8731)
chr1	9988556	5	A	G	2934,2979,2853,2931,2900,	4,11,2,4,2,	3,5,1,2,2,	0.750,0.455,0.500,0.500,1.000,	Alu	intergenic	NMNAT1(dist=3058),RBP7(dist=8660)
chr1	9988795	6	A	G	2873,2856,2983,2979,2925,2877,	3,3,4,4,5,3,	3,3,2,4,5,3,	1.000,1.000,0.500,1.000,1.000,1.000,	Alu	intergenic	NMNAT1(dist=3297),RBP7(dist=8421)
chr1	9988892	12	A	G	2849,2851,3009,2811,2999,2889,2869,2934,2823,2846,2977,2836,	2,3,3,4,5,6,5,7,7,5,6,4,	2,2,2,2,2,2,2,2,2,2,2,2,	1.000,0.667,0.667,0.500,0.400,0.333,0.400,0.286,0.286,0.400,0.333,0.500,	Alu	intergenic	NMNAT1(dist=3394),RBP7(dist=8324)
chr1	10055340	8	A	G	2950,2990,2821,2844,2857,2901,3008,2920,	2,3,3,3,2,7,2,3,	2,2,3,2,2,5,2,3,	1.000,0.667,1.000,0.667,1.000,0.714,1.000,1.000,	Alu	intronic	UBE4B
chr1	10055341	9	A	G	2950,2990,2821,2844,2975,2857,2901,3008,2920,	2,2,2,3,3,2,6,2,3,	2,2,1,2,2,2,5,2,3,	1.000,1.000,0.500,0.667,0.667,1.000,0.833,1.000,1.000,	Alu	intronic	UBE4B
chr1	10075923	8	A	G	3009,2999,2892,2930,2931,2913,2916,2822,	5,2,4,3,1,5,4,3,	2,1,2,2,1,2,2,2,	0.400,0.500,0.500,0.667,1.000,0.400,0.500,0.667,	Alu	intronic	UBE4B
chr1	10080636	13	A	G	2927,2908,2851,2858,2941,2983,2986,2825,2808,2886,2944,2917,2877,	7,6,6,7,6,5,8,7,9,6,6,7,11,	3,6,4,4,3,3,3,3,3,4,4,3,4,	0.429,1.000,0.667,0.571,0.500,0.600,0.375,0.429,0.333,0.667,0.667,0.429,0.364,	NonAlu	intronic	UBE4B
chr1	10080641	9	A	G	2872,2908,2865,2815,2928,2858,2853,2857,2881,	13,7,7,7,3,5,6,9,7,	4,5,4,3,3,3,4,4,3,	0.308,0.714,0.571,0.429,1.000,0.600,0.667,0.444,0.429,	NonAlu	intronic	UBE4B
chr1	10082896	11	A	G	2847,2992,2946,2998,2898,2845,2965,2877,2813,2885,2836,	5,3,4,3,5,6,4,4,3,6,5,	3,3,3,3,3,3,3,3,3,4,3,	0.600,1.000,0.750,1.000,0.600,0.500,0.750,0.750,1.000,0.667,0.600,	NonAlu	intronic	UBE4B
chr1	10091506	38	A	G	2971,2873,2815,2805,2988,2894,2858,2941,2973,2950,2983,2998,2898,2874,2869,2956,2995,2808,3011,2844,2929,2912,2931,2944,2935,2918,2899,2877,2890,2843,2955,2857,2959,2813,2897,2948,2895,29384,5,1,2,2,3,3,4,3,4,4,4,5,4,3,3,3,2,2,2,2,4,3,6,3,7,3,2,2,2,7,6,5,3,5,6,2,1,	2,2,1,2,2,3,2,2,2,2,2,3,3,3,2,3,2,1,2,2,2,2,3,4,2,2,2,2,2,2,4,4,3,3,5,3,2,1,	0.500,0.400,1.000,1.000,1.000,1.000,0.667,0.500,0.667,0.500,0.500,0.750,0.600,0.750,0.667,1.000,0.667,0.500,1.000,1.000,1.000,0.500,1.000,0.667,0.667,0.286,0.667,1.000,1.000,1.000,0.571,0.667,0.600,1.000,1.000,0.500,1.000,1.000,	Alu		intronic	UBE4B
chr1	10092120	46	A	G	2873,2865,2819,2992,2851,2815,2880,2988,2856,2884,2973,2950,2882,2930,2874,2963,2825,2875,2995,2821,2937,2966,2844,2970,2929,2846,2912,2976,2863,2994,2870,2877,2916,2980,2996,2820,2822,2897,2871,2866,2948,2891,2914,2881,2936,2862,	4,6,2,6,3,3,2,4,2,6,2,3,3,5,5,2,2,2,5,4,4,5,2,2,3,3,3,3,2,3,2,5,4,2,4,4,4,3,2,4,4,2,5,3,2,4,	3,4,2,5,3,3,2,4,2,3,2,3,2,4,2,2,2,2,3,3,2,3,2,2,2,3,3,2,2,3,2,4,3,2,2,3,2,1,2,2,4,2,3,2,2,4,	0.750,0.667,1.000,0.833,1.000,1.000,1.000,1.000,1.000,0.500,1.000,1.000,0.667,0.800,0.400,1.000,1.000,1.000,0.600,0.750,0.500,0.600,1.000,1.000,0.667,1.000,1.000,0.667,1.000,1.000,1.000,0.800,0.750,1.000,0.500,0.750,0.500,0.333,1.000,0.500,1.000,1.000,0.600,0.667,1.000,1.000,	Alu	intronic	UBE4B
chr1	10092162	21	A	G	2849,2943,2941,2950,2932,2956,2808,2929,2931,2828,2994,2996,2820,2940,2822,2871,2866,2920,2936,2982,2836,	5,4,3,3,5,2,4,4,4,3,4,3,3,3,2,3,7,6,5,4,3,	2,2,3,2,4,2,2,3,4,2,4,2,2,2,2,3,3,4,2,4,2,	0.400,0.500,1.000,0.667,0.800,1.000,0.500,0.750,1.000,0.667,1.000,0.667,0.667,0.667,1.000,1.000,0.429,0.667,0.400,1.000,0.667,	Alu	intronic	UBE4B
chr1	10092572	5	A	G	2805,2930,2956,2934,2996,	2,4,2,2,2,	2,3,2,1,2,	1.000,0.750,1.000,0.500,1.000,	Alu	intronic	UBE4B
chr1	10092573	5	A	G	2805,2930,2956,2934,2996,	2,4,2,2,2,	2,3,2,1,2,	1.000,0.750,1.000,0.500,1.000,	Alu	intronic	UBE4B
chr1	10092773	5	A	G	2872,2851,2811,2844,2885,	5,2,5,2,3,	2,2,5,2,2,	0.400,1.000,1.000,1.000,0.667,	Alu	intronic	UBE4B
chr1	10111742	39	A	G	2872,2840,2915,2924,2851,2880,2988,2858,2999,2950,2946,2812,2932,2963,2990,2986,2825,2875,2823,2808,2966,2846,2931,2944,2933,2913,2899,3000,2996,2940,2955,2977,2822,2897,2920,2914,2881,2885,2839,	2,2,3,2,4,4,2,1,6,5,2,2,3,4,2,7,2,2,3,1,3,4,5,2,3,3,3,4,3,4,4,3,4,4,3,2,3,4,6,	2,2,3,2,2,2,2,1,4,4,2,2,3,2,2,7,2,2,3,1,2,3,4,2,3,2,3,3,3,2,3,3,2,4,3,2,2,3,4,	1.000,1.000,1.000,1.000,0.500,0.500,1.000,1.000,0.667,0.800,1.000,1.000,1.000,0.500,1.000,1.000,1.000,1.000,1.000,1.000,0.667,0.750,0.800,1.000,1.000,0.667,1.000,0.750,1.000,0.500,0.750,1.000,0.500,1.000,1.000,1.000,0.667,0.750,0.667,	Alu	intronic	UBE4B
chr1	10111810	9	A	G	2908,2805,2998,2995,2935,2834,2822,2919,2839,	4,4,3,4,3,5,6,8,7,	2,2,3,2,2,3,3,4,3,	0.500,0.500,1.000,0.500,0.667,0.600,0.500,0.500,0.429,	Alu	intronic	UBE4B
chr1	10112493	5	A	G	2812,2966,2918,2822,2871,	3,3,4,4,1,	2,2,3,2,1,	0.667,0.667,0.750,0.500,1.000,	Alu	intronic	UBE4B
chr1	10114635	8	A	G	2815,2884,2983,2979,2975,3002,2843,2987,	6,3,8,2,8,6,3,4,	2,2,4,2,3,3,2,2,	0.333,0.667,0.500,1.000,0.375,0.500,0.667,0.500,	Alu	intronic	UBE4B
chr1	10114685	31	A	G	2924,2873,2819,2952,2992,2950,2998,2932,2889,2990,2934,2995,2823,2821,2970,2976,2911,2814,2834,2817,2859,2996,2820,2822,2883,3008,2920,2885,2806,2895,2949,	3,5,2,3,7,6,7,6,3,6,4,3,4,6,7,5,3,4,6,7,5,9,9,8,5,5,2,6,5,4,2,	3,4,2,2,6,4,5,4,2,2,2,3,2,4,3,3,3,3,2,5,4,5,5,4,3,2,2,2,2,4,2,	1.000,0.800,1.000,0.667,0.857,0.667,0.714,0.667,0.667,0.333,0.500,1.000,0.500,0.667,0.429,0.600,1.000,0.750,0.333,0.714,0.800,0.556,0.556,0.500,0.600,0.400,1.000,0.333,0.400,1.000,1.000,	Alu	intronic	UBE4B
chr1	10114686	7	A	G	2873,2819,2992,2859,2820,2920,2949,	4,1,7,4,10,2,2,	3,1,4,3,5,2,2,	0.750,1.000,0.571,0.750,0.500,1.000,1.000,	Alu	intronic	UBE4B
chr1	10114743	35	A	G	2924,2971,2873,2878,2865,2847,2880,2999,2941,2892,2983,2898,2869,2979,2823,3011,2970,2942,2991,2912,2828,2994,2814,3000,2916,2996,2813,2871,2901,2919,2948,2891,3008,2881,2806,	6,4,7,6,3,7,3,3,9,3,5,8,5,5,7,4,7,4,5,1,9,7,4,7,5,6,4,7,7,4,4,5,5,9,3,	4,3,2,3,2,4,3,2,3,2,3,7,4,3,3,2,2,3,4,1,5,4,3,5,2,3,4,4,5,4,3,3,3,6,3,	0.667,0.750,0.286,0.500,0.667,0.571,1.000,0.667,0.333,0.667,0.600,0.875,0.800,0.600,0.429,0.500,0.286,0.750,0.800,1.000,0.556,0.571,0.750,0.714,0.400,0.500,1.000,0.571,0.714,1.000,0.750,0.600,0.600,0.667,1.000,	Alu	intronic	UBE4B
chr1	10115337	6	A	G	2915,2943,2880,2991,3002,2820,	3,4,2,3,3,4,	3,2,2,2,2,2,	1.000,0.500,1.000,0.667,0.667,0.500,	Alu	intronic	UBE4B
chr1	10115519	37	A	G	2872,2915,2908,2992,2851,3009,2928,2941,2884,2950,2882,2892,2998,2889,2874,2875,2823,3011,2886,3001,3002,2900,3007,2981,2917,2859,3000,2996,2890,2820,2940,2888,2818,3008,2842,2936,2885,	10,8,4,5,4,6,6,7,6,11,6,2,5,9,9,8,6,7,8,8,6,4,5,2,4,6,11,7,4,6,9,5,8,9,2,4,8,	4,4,3,2,2,4,4,4,3,7,4,2,3,3,4,7,3,3,5,4,4,2,3,1,2,3,5,5,3,4,3,2,4,3,2,2,3,	0.400,0.500,0.750,0.400,0.500,0.667,0.667,0.571,0.500,0.636,0.667,1.000,0.600,0.333,0.444,0.875,0.500,0.429,0.625,0.500,0.667,0.500,0.600,0.500,0.500,0.500,0.455,0.714,0.750,0.667,0.333,0.400,0.500,0.333,1.000,0.500,0.375,	Alu	intronic	UBE4B
chr1	10121577	13	A	G	2872,2915,2908,2819,2952,2894,2898,2821,2965,2994,2901,2948,2881,	8,3,7,2,4,2,4,2,4,3,7,4,5,	3,2,3,2,2,2,2,1,2,2,3,2,2,	0.375,0.667,0.429,1.000,0.500,1.000,0.500,0.500,0.500,0.667,0.429,0.500,0.400,	Alu	intronic	UBE4B
chr1	10121629	10	A	G	2927,2873,2998,2995,3011,3001,2813,2881,2885,2938,	4,6,2,5,4,5,6,2,6,5,	2,2,2,2,1,2,3,2,2,2,	0.500,0.333,1.000,0.400,0.250,0.400,0.500,1.000,0.333,0.400,	Alu	intronic	UBE4B
chr1	10121646	7	A	G	2872,2908,2819,3009,2900,2925,2857,	7,3,2,5,6,5,4,	4,2,2,2,3,3,2,	0.571,0.667,1.000,0.400,0.500,0.600,0.500,	Alu	intronic	UBE4B
chr1	10139214	9	A	G	2815,2988,2898,2990,2929,2994,2925,2814,2948,	3,5,10,3,7,10,4,3,3,	3,3,3,2,3,3,3,2,2,	1.000,0.600,0.300,0.667,0.429,0.300,0.750,0.667,0.667,	Alu	intronic	UBE4B
chr1	10141294	26	A	G	2873,2908,2865,2847,2992,2851,2928,2880,2941,2898,2874,2995,2823,2844,3002,2931,2863,2994,2935,2900,3000,2810,2818,2891,2842,2881,	16,5,12,13,13,10,8,19,17,15,11,7,15,12,11,14,10,19,12,7,20,5,8,17,18,12,	3,3,5,3,3,3,3,9,5,5,4,3,4,3,6,4,3,5,3,3,5,3,4,6,5,3,	0.188,0.600,0.417,0.231,0.231,0.300,0.375,0.474,0.294,0.333,0.364,0.429,0.267,0.250,0.545,0.286,0.300,0.263,0.250,0.429,0.250,0.600,0.500,0.353,0.278,0.250,	NonAlu	intronic	UBE4B
chr1	10143502	123	A	G	2872,2915,2924,2971,2830,2927,2873,2878,2849,2908,2835,2943,2865,2847,2952,2992,2851,3009,2928,2880,2805,2988,2894,2858,2941,2884,2950,2882,2946,2892,2983,2812,2998,2930,2932,2898,2889,2874,2845,2869,2963,2956,2990,2825,2875,2995,2823,2821,2808,2826,2966,3011,2844,2970,2853,2942,3012,2867,2846,2886,2965,3001,2975,2991,3002,2912,2976,2931,2863,2944,2828,2994,2935,2900,2925,2918,3007,2913,2911,2917…	19,10,10,14,9,8,10,15,10,4,6,7,8,12,4,10,9,12,6,19,10,9,13,16,7,8,10,9,9,8,11,16,7,11,7,17,13,20,15,13,11,8,10,11,5,11,10,19,16,8,12,16,9,9,7,8,12,5,14,10,7,6,11,11,13,9,8,9,7,4,6,16,10,16,11,7,11,17,5,17,7,10,12,12,17,18,9,14,13,11,20,8,12,14,13,19,10,8,13,8,17,7,8,7,17,11,10,9,9,15,7,15,6,5,6,7,5,13,13,7,12,10,7,	11,3,6,7,4,4,7,7,4,3,6,6,5,7,3,4,4,6,5,12,3,6,9,8,4,3,6,4,9,5,4,9,6,6,6,11,8,8,8,8,3,4,7,5,3,8,6,11,12,5,7,5,6,5,4,6,8,3,3,6,5,3,6,7,10,9,5,3,4,4,5,10,5,12,3,5,5,7,4,8,3,5,8,7,9,12,5,8,5,7,14,6,7,7,6,15,6,6,9,4,15,4,5,3,8,4,6,5,5,5,4,6,6,3,4,4,3,7,8,5,7,6,3,	0.579,0.300,0.600,0.500,0.444,0.500,0.700,0.467,0.400,0.750,1.000,0.857,0.625,0.583,0.750,0.400,0.444,0.500,0.833,0.632,0.300,0.667,0.692,0.500,0.571,0.375,0.600,0.444,1.000,0.625,0.364,0.562,0.857,0.545,0.857,0.647,0.615,0.400,0.533,0.615,0.273,0.500,0.700,0.455,0.600,0.727,0.600,0.579,0.750,0.625,0.583,0.312,0.667,0.556,0.571,0.750,0.667,0.600,0.214,0.600,0.714,0.500,0.545,0.636,0.769,1.000,0.6…	NonAlu	intronic	UBE4B
chr1	10143535	7	A	G	2830,2880,2933,2888,2810,2881,2893,	11,22,14,11,11,11,13,	3,5,4,3,6,5,4,	0.273,0.227,0.286,0.273,0.545,0.455,0.308,	NonAlu	intronic	UBE4B
chr1	10143545	26	A	G	2876,2835,2851,2880,2941,2884,2950,2898,2845,2963,2956,2808,3011,2853,2886,2975,2814,2996,2955,2857,2810,2897,2861,2895,2938,2836,	10,9,16,19,12,19,21,15,18,16,7,18,25,18,15,14,11,17,13,15,19,17,13,10,15,13,	4,4,5,5,3,6,8,5,6,3,3,3,5,4,3,3,3,3,3,3,7,6,4,3,6,3,	0.400,0.444,0.312,0.263,0.250,0.316,0.381,0.333,0.333,0.188,0.429,0.167,0.200,0.222,0.200,0.214,0.273,0.176,0.231,0.200,0.368,0.353,0.308,0.300,0.400,0.231,	NonAlu	intronic	UBE4B
chr1	10143587	11	A	G	2927,3009,2805,2990,2808,2966,3002,2900,2925,2890,2810,	10,17,10,9,18,13,12,16,11,21,21,	3,4,3,3,5,3,3,6,3,6,5,	0.300,0.235,0.300,0.333,0.278,0.231,0.250,0.375,0.273,0.286,0.238,	NonAlu	intronic	UBE4B
chr1	10155904	8	A	G	2943,2808,3011,2912,2918,2843,2914,2885,	9,10,11,9,9,7,4,9,	3,3,4,3,3,3,2,4,	0.333,0.300,0.364,0.333,0.333,0.429,0.500,0.444,	Alu	intronic	UBE4B
chr1	10156288	9	A	G	2884,2973,2950,2937,2942,2911,2996,2897,2949,	8,2,4,3,3,5,6,4,9,	3,2,2,2,2,2,2,4,3,	0.375,1.000,0.500,0.667,0.667,0.400,0.333,1.000,0.333,	Alu	intronic	UBE4B
chr1	10156352	19	A	G	2873,2908,2835,2992,2815,2988,2894,2882,2998,2898,2995,3011,2976,2828,2896,2843,2888,2920,2914,	5,3,3,2,4,4,6,2,7,5,3,4,5,5,5,4,3,3,3,	3,3,2,2,3,2,2,2,3,2,2,3,2,3,4,4,2,2,2,	0.600,1.000,0.667,1.000,0.750,0.500,0.333,1.000,0.429,0.400,0.667,0.750,0.400,0.600,0.800,1.000,0.667,0.667,0.667,	Alu	intronic	UBE4B
chr1	10156437	8	A	G	2856,2884,2932,2808,2814,2888,2919,2881,	6,10,2,3,6,7,3,8,	2,4,2,2,3,2,2,2,	0.333,0.400,1.000,0.667,0.500,0.286,0.667,0.250,	Alu	intronic	UBE4B
chr1	10157162	9	A	G	2952,2950,2821,2966,3011,2929,2991,2814,2987,	4,8,5,3,2,3,2,4,3,	3,3,2,2,2,2,2,2,2,	0.750,0.375,0.400,0.667,1.000,0.667,1.000,0.500,0.667,	Alu	intronic	UBE4B
chr1	10157164	10	A	G	2952,3009,2950,2821,2966,3011,2929,2991,2814,2987,	4,2,9,4,3,2,3,2,4,3,	2,2,3,2,2,2,2,2,2,2,	0.500,1.000,0.333,0.500,0.667,1.000,0.667,1.000,0.500,0.667,	Alu	intronic	UBE4B
chr1	10157569	19	A	G	2971,2849,2928,2941,2983,2874,2808,2944,2994,2814,2996,2883,2818,2948,2891,2881,2921,2885,2839,	3,3,2,2,5,9,3,3,4,3,6,6,3,6,4,3,4,4,5,	2,2,2,2,2,3,2,2,2,2,3,3,2,2,2,3,2,2,2,	0.667,0.667,1.000,1.000,0.400,0.333,0.667,0.667,0.500,0.667,0.500,0.500,0.667,0.333,0.500,1.000,0.500,0.500,0.400,	Alu	intronic	UBE4B
chr1	10163128	16	A	G	2924,2971,2880,2894,2932,2990,2821,2931,2911,2981,2814,2870,2890,2940,2987,2862,	5,3,4,4,5,3,5,3,4,5,6,4,7,3,3,5,	2,1,1,2,3,2,2,3,2,4,3,2,3,2,2,3,	0.400,0.333,0.250,0.500,0.600,0.667,0.400,1.000,0.500,0.800,0.500,0.500,0.429,0.667,0.667,0.600,	Alu	intronic	UBE4B
chr1	10164198	25	A	G	2872,2876,2805,2950,2808,3011,2970,3012,2991,2912,2976,2834,2899,2817,3000,2890,2857,2810,2813,2897,2871,2948,2862,2885,2938,	10,4,5,6,3,7,11,5,3,5,3,4,3,5,11,3,6,4,7,5,8,5,2,8,7,	4,2,3,5,3,2,6,4,2,3,2,2,3,2,8,2,3,4,2,4,2,3,1,3,3,	0.400,0.500,0.600,0.833,1.000,0.286,0.545,0.800,0.667,0.600,0.667,0.500,1.000,0.400,0.727,0.667,0.500,1.000,0.286,0.800,0.250,0.600,0.500,0.375,0.429,	Alu	intronic	UBE4B
chr1	10164369	10	A	G	2876,2882,2812,2821,2975,2834,2940,3008,2920,2839,	3,6,4,6,5,5,14,9,10,7,	3,1,3,2,4,2,4,4,5,4,	1.000,0.167,0.750,0.333,0.800,0.400,0.286,0.444,0.500,0.571,	Alu	intronic	UBE4B
chr1	10164373	61	A	G	2876,2849,2865,2847,2992,2851,2928,2805,2999,2884,2812,2889,2869,2990,2825,2995,2823,2821,2966,3011,2844,2970,2853,2942,2929,2886,2965,2975,2912,2976,2931,2944,2933,2994,2900,3007,2911,2917,2899,2817,2859,3000,2916,2820,2940,2857,2977,2822,2813,2866,2818,2861,3008,2920,2842,2921,2862,2806,2895,2982,2839,	2,4,7,6,6,4,2,6,7,7,4,2,4,6,4,5,6,5,5,6,4,5,4,3,4,5,3,5,6,5,7,3,6,6,6,5,3,3,2,6,5,5,3,5,11,6,2,10,6,2,1,4,11,9,6,2,6,6,3,4,7,	2,4,6,3,4,3,2,3,5,6,3,2,4,5,3,3,5,2,4,5,3,3,2,1,3,2,3,4,2,1,4,3,4,3,5,3,2,3,1,5,5,5,3,2,4,4,2,7,5,2,1,4,7,8,6,2,3,4,2,4,4,	1.000,1.000,0.857,0.500,0.667,0.750,1.000,0.500,0.714,0.857,0.750,1.000,1.000,0.833,0.750,0.600,0.833,0.400,0.800,0.833,0.750,0.600,0.500,0.333,0.750,0.400,1.000,0.800,0.333,0.200,0.571,1.000,0.667,0.500,0.833,0.600,0.667,1.000,0.500,0.833,1.000,1.000,1.000,0.400,0.364,0.667,1.000,0.700,0.833,1.000,1.000,1.000,0.636,0.889,1.000,1.000,0.500,0.667,0.667,1.000,0.571,	Alu	intronic	UBE4B
chr1	10164426	59	A	G	2927,2873,2878,2835,2865,2992,2851,2928,2880,2988,2894,2999,2941,2950,2983,2812,2930,2874,2845,2869,2825,2995,2823,2821,2808,2966,3011,3012,2929,2886,2965,3001,3002,2912,2933,2900,2918,2814,2817,2877,2859,3000,2896,2820,2940,2843,2857,2959,2813,2897,2866,2901,2948,2891,2881,2921,2806,2938,2836,	4,6,10,3,8,8,7,6,6,4,4,7,10,8,7,9,9,13,7,7,4,11,3,8,6,2,8,7,8,9,7,6,6,3,5,4,8,4,13,4,6,14,5,7,5,5,7,3,7,17,10,10,8,10,8,5,3,3,9,	2,3,5,3,5,3,3,4,3,2,2,4,7,4,3,4,4,5,2,3,3,3,3,7,4,2,3,3,5,4,4,2,3,2,2,4,4,3,3,2,2,7,3,2,3,3,4,2,3,7,5,2,4,6,4,3,2,2,4,	0.500,0.500,0.500,1.000,0.625,0.375,0.429,0.667,0.500,0.500,0.500,0.571,0.700,0.500,0.429,0.444,0.444,0.385,0.286,0.429,0.750,0.273,1.000,0.875,0.667,1.000,0.375,0.429,0.625,0.444,0.571,0.333,0.500,0.667,0.400,1.000,0.500,0.750,0.231,0.500,0.333,0.500,0.600,0.286,0.600,0.600,0.571,0.667,0.429,0.412,0.500,0.200,0.500,0.600,0.500,0.600,0.667,0.667,0.444,	Alu	intronic	UBE4B
chr1	10167191	5	A	G	2915,2897,2861,2891,2936,	7,6,6,3,4,	3,3,2,2,2,	0.429,0.500,0.333,0.667,0.500,	Alu	intronic	UBE4B
chr1	10177440	6	A	G	2872,2880,2882,3011,3000,2836,	4,4,2,5,4,4,	2,2,2,3,2,3,	0.500,0.500,1.000,0.600,0.500,0.750,	Alu	intronic	UBE4B
chr1	10246982	6	A	G	2847,2929,2933,2866,2948,2842,	2,3,3,7,2,3,	2,2,2,3,2,2,	1.000,0.667,0.667,0.429,1.000,0.667,	Alu	intronic	KIF1B
chr1	10348829	8	A	G	2892,2930,2874,2825,2821,2929,2870,2888,	2,6,2,4,3,6,4,4,	2,2,2,2,2,3,2,4,	1.000,0.333,1.000,0.500,0.667,0.500,0.500,1.000,	Alu	intronic	KIF1B
chr1	10348879	10	A	G	2849,2847,2805,2811,2898,2808,2900,2857,2866,2949,	6,5,3,4,5,5,2,5,2,3,	3,3,3,3,3,2,2,4,2,3,	0.500,0.600,1.000,0.750,0.600,0.400,1.000,0.800,1.000,1.000,	Alu	intronic	KIF1B
chr1	10349314	11	A	G	2924,2873,2849,2819,2815,2811,2916,2996,2820,2818,2842,	2,4,4,3,3,10,4,2,12,7,3,	2,2,2,2,2,3,3,2,3,3,2,	1.000,0.500,0.500,0.667,0.667,0.300,0.750,1.000,0.250,0.429,0.667,	Alu	intronic	KIF1B
chr1	10356938	18	A	G	2924,2819,2851,2811,2973,2892,3011,2933,2917,2890,2820,2813,2866,2987,2842,2921,2895,2893,	3,5,2,2,1,2,3,6,5,4,1,4,3,3,6,5,3,6,	3,4,2,2,1,2,3,5,4,4,1,4,1,3,6,3,2,3,	1.000,0.800,1.000,1.000,1.000,1.000,1.000,0.833,0.800,1.000,1.000,1.000,0.333,1.000,1.000,0.600,0.667,0.500,	Alu	intronic	KIF1B
chr1	10356983	5	A	G	2849,3011,3002,2916,2885,	5,3,4,4,3,	3,3,3,2,2,	0.600,1.000,0.750,0.500,0.667,	Alu	intronic	KIF1B
chr1	10357082	7	A	G	2915,2849,2808,3002,2917,3000,2842,	4,10,6,7,5,5,11,	2,3,2,4,2,3,5,	0.500,0.300,0.333,0.571,0.400,0.600,0.455,	Alu	intronic	KIF1B
chr1	10357465	7	A	G	2835,2847,2856,2811,2912,2911,2949,	12,17,12,15,7,7,6,	5,4,2,6,2,2,3,	0.417,0.235,0.167,0.400,0.286,0.286,0.500,	Alu	intronic	KIF1B
chr1	10371751	7	A	G	2915,2849,2988,2811,2941,2813,2885,	8,11,5,3,7,3,5,	3,6,2,3,2,2,2,	0.375,0.545,0.400,1.000,0.286,0.667,0.400,	Alu	intronic	KIF1B
chr1	10402256	6	A	G	2915,2819,2867,2863,2901,2891,	5,7,7,9,10,8,	2,2,3,3,5,2,	0.400,0.286,0.429,0.333,0.500,0.250,	Alu	intronic	PGD
chr1	10402332	12	A	G	2872,2873,2858,2875,2823,2821,2994,2870,2820,2871,2987,2893,	34,7,8,7,9,6,30,5,4,5,5,7,	8,2,3,2,2,3,7,2,2,2,3,2,	0.235,0.286,0.375,0.286,0.222,0.500,0.233,0.400,0.500,0.400,0.600,0.286,	Alu	intronic	PGD
chr1	10404705	5	A	G	2846,2935,2955,2813,2982,	12,6,4,3,4,	3,2,2,2,1,	0.250,0.333,0.500,0.667,0.250,	Alu	intronic	PGD
chr1	10405709	15	A	G	2872,2915,2873,2819,2811,2998,2898,2825,2934,2823,2846,2994,2897,2818,2842,	23,2,6,3,2,9,6,9,2,9,3,15,12,3,3,	12,2,2,2,2,4,3,8,2,4,2,6,7,1,2,	0.522,1.000,0.333,0.667,1.000,0.444,0.500,0.889,1.000,0.444,0.667,0.400,0.583,0.333,0.667,	Alu	intronic	PGD
chr1	10405778	6	A	G	2835,2869,2867,2975,2813,2897,	4,4,3,4,2,13,	2,2,2,3,2,6,	0.500,0.500,0.667,0.750,1.000,0.462,	Alu	intronic	PGD
chr1	10405999	6	A	G	2872,2880,2858,2825,2823,3012,	16,5,4,4,5,5,	6,3,2,2,2,3,	0.375,0.600,0.500,0.500,0.400,0.600,	Alu	intronic	PGD
chr1	10406060	31	A	G	2872,2840,2924,2835,2819,2815,2880,2811,2941,2950,2998,2932,2898,2889,3011,2931,2863,2933,2994,2900,2910,3007,2980,2940,2897,2866,2818,2881,2936,2862,2893,	9,3,4,7,3,3,5,6,4,5,5,3,3,2,2,4,3,2,8,7,9,4,3,3,13,5,5,3,1,5,5,	5,2,2,5,3,3,2,6,2,5,5,3,2,2,2,2,2,2,5,3,4,3,2,1,9,2,5,3,1,3,2,	0.556,0.667,0.500,0.714,1.000,1.000,0.400,1.000,0.500,1.000,1.000,1.000,0.667,1.000,1.000,0.500,0.667,1.000,0.625,0.429,0.444,0.750,0.667,0.333,0.692,0.400,1.000,1.000,1.000,0.600,0.400,	Alu	intronic	PGD
chr1	10406294	50	A	G	2872,2873,2878,2835,2865,2819,2992,2841,2858,2856,2811,2941,2884,2946,2812,2998,2932,2898,2990,2825,2995,2979,2823,2826,2844,2970,3012,2846,2965,2975,2991,2863,2944,2994,2900,2910,2918,2911,2834,3000,2890,2820,2888,2897,2866,2948,2881,2921,2862,2836,	25,14,4,13,8,3,7,10,6,2,9,4,6,2,5,12,6,9,6,10,3,4,18,4,6,6,8,9,6,7,6,7,4,22,12,35,8,2,5,4,7,8,3,43,12,12,9,6,5,5,	8,6,3,5,5,1,3,7,3,2,7,2,3,2,2,5,2,5,3,5,2,3,4,2,3,3,5,4,4,3,3,3,1,9,7,8,4,2,2,2,3,3,1,23,4,9,4,3,1,2,	0.320,0.429,0.750,0.385,0.625,0.333,0.429,0.700,0.500,1.000,0.778,0.500,0.500,1.000,0.400,0.417,0.333,0.556,0.500,0.500,0.667,0.750,0.222,0.500,0.500,0.500,0.625,0.444,0.667,0.429,0.500,0.429,0.250,0.409,0.583,0.229,0.500,1.000,0.400,0.500,0.429,0.375,0.333,0.535,0.333,0.750,0.444,0.500,0.200,0.400,	Alu	intronic	PGD
chr1	10410173	27	A	G	2872,2924,2847,2992,2841,2880,2884,2998,2898,2889,2874,2825,2995,2823,2844,3012,2886,2828,2994,2900,2910,2817,2877,2813,2866,2818,2921,	24,4,4,7,3,6,11,6,5,5,2,7,3,9,3,4,2,4,20,16,15,3,3,3,7,6,7,	11,3,2,4,3,3,6,4,2,2,1,4,2,3,2,2,2,2,7,5,3,3,1,2,3,3,3,	0.458,0.750,0.500,0.571,1.000,0.500,0.545,0.667,0.400,0.400,0.500,0.571,0.667,0.333,0.667,0.500,1.000,0.500,0.350,0.312,0.200,1.000,0.333,0.667,0.429,0.500,0.429,	Alu	intronic	PGD
chr1	10410322	26	A	G	2872,2924,2830,2835,2992,2880,2941,2884,2983,2998,2898,2874,2875,2979,2808,2929,2975,2991,2828,2994,2910,2925,2897,2866,2921,2836,	15,3,5,7,10,6,3,5,3,7,5,5,5,4,3,5,8,3,5,17,9,3,26,10,4,4,	4,2,2,3,3,5,2,3,2,3,3,4,2,3,2,3,3,2,2,6,3,2,8,3,2,3,	0.267,0.667,0.400,0.429,0.300,0.833,0.667,0.600,0.667,0.429,0.600,0.800,0.400,0.750,0.667,0.600,0.375,0.667,0.400,0.353,0.333,0.667,0.308,0.300,0.500,0.750,	Alu	intronic	PGD
chr1	10414516	5	A	G	2892,2998,2975,2916,2996,	4,3,3,5,4,	2,2,3,3,3,	0.500,0.667,1.000,0.600,0.750,	Alu	intronic	PGD
chr1	10414579	15	A	G	2873,2992,2884,2998,2932,2898,2845,2979,2966,2867,2863,2814,2980,2820,2897,	6,4,7,7,6,4,4,4,4,5,6,2,5,5,15,	2,2,2,2,2,1,1,2,2,3,4,2,2,2,4,	0.333,0.500,0.286,0.286,0.333,0.250,0.250,0.500,0.500,0.600,0.667,1.000,0.400,0.400,0.267,	Alu	intronic	PGD
chr1	10417912	20	A	G	2943,2880,2856,2811,2941,2884,2930,2990,2825,2966,2867,2991,2931,2900,2877,2916,2980,2940,2888,2901,	4,12,9,58,10,37,2,5,10,3,9,19,5,14,16,8,9,4,13,9,	2,5,4,37,4,10,2,2,3,2,5,6,3,7,5,5,3,2,5,4,	0.500,0.417,0.444,0.638,0.400,0.270,1.000,0.400,0.300,0.667,0.556,0.316,0.600,0.500,0.312,0.625,0.333,0.500,0.385,0.444,	Alu	intronic	PGD
chr1	10446764	6	T	C	2821,2929,2944,2896,2977,2920,	4,4,5,3,5,4,	3,3,2,3,4,2,	0.750,0.750,0.400,1.000,0.800,0.500,	Alu	intronic	APITD1-CORT
chr1	10447028	7	T	C	2928,2944,2896,2940,2810,3008,2921,	4,6,2,4,5,4,3,	2,2,1,2,4,1,2,	0.500,0.333,0.500,0.500,0.800,0.250,0.667,	Alu	intronic	APITD1-CORT
chr1	10455632	15	T	C	2851,2928,2882,2983,2930,2845,2963,2956,2934,2966,2931,2977,2871,2920,2839,	5,5,8,3,6,3,5,4,4,10,3,5,3,5,3,	2,5,5,1,2,2,3,3,2,5,2,3,2,2,2,	0.400,1.000,0.625,0.333,0.333,0.667,0.600,0.750,0.500,0.500,0.667,0.600,0.667,0.400,0.667,	Alu	downstream	DFFA(dist=890)
chr1	10455880	10	T	C	2872,2876,2878,2941,2930,2845,2944,2918,2913,2896,	3,7,3,4,6,4,6,2,7,4,	3,3,2,4,4,2,5,2,5,3,	1.000,0.429,0.667,1.000,0.667,0.500,0.833,1.000,0.714,0.750,	Alu	downstream	DFFA(dist=642)
chr1	10456039	5	T	C	2845,2870,2877,2820,2895,	3,3,3,2,4,	2,2,3,2,3,	0.667,0.667,1.000,1.000,0.750,	Alu	downstream	DFFA(dist=483)
chr1	10456106	24	T	C	2927,2943,2998,2845,2990,2934,2937,2853,2929,2846,2965,3002,2931,3007,2817,2890,2820,2955,2977,2866,2919,2936,2862,2895,	5,2,3,4,4,4,2,2,2,3,3,4,3,3,2,2,5,2,3,3,6,2,3,3,	4,2,3,2,3,3,2,1,2,3,3,3,2,2,1,2,3,2,2,2,6,2,2,3,	0.800,1.000,1.000,0.500,0.750,0.750,1.000,0.500,1.000,1.000,1.000,0.750,0.667,0.667,0.500,1.000,0.600,1.000,0.667,0.667,1.000,1.000,0.667,1.000,	Alu	downstream	DFFA(dist=416)
chr1	10456112	15	T	C	2927,2943,2998,2845,2937,2853,2929,2846,3002,2890,2820,2955,2977,2959,2936,	4,1,4,5,3,4,3,3,5,2,8,2,3,1,2,	2,1,4,3,2,2,2,2,3,2,5,2,3,1,2,	0.500,1.000,1.000,0.600,0.667,0.500,0.667,0.667,0.600,1.000,0.625,1.000,1.000,1.000,1.000,	Alu	downstream	DFFA(dist=410)
chr1	10457216	66	T	C	2915,2971,2876,2878,2943,2865,2952,2841,2880,2805,2988,2894,2811,2999,2941,2884,2950,2882,2946,2892,2812,2998,2932,2845,2956,2825,2875,2979,2821,2808,2826,2937,2966,3011,2844,2853,3012,2929,2846,2886,2965,3001,2991,3002,2912,2931,2828,2913,2814,2899,2817,2870,2877,3000,2939,2977,2883,3008,2920,2881,2936,2862,2885,2895,2893,2836,	15,3,20,6,21,6,16,8,20,4,8,16,7,6,22,20,17,8,6,6,11,12,11,18,28,13,9,15,15,4,3,11,6,11,25,13,9,13,18,10,14,9,10,18,3,22,7,8,12,10,12,8,20,20,7,11,7,19,21,29,14,14,12,10,21,16,	8,3,11,3,6,6,3,8,10,4,8,6,7,3,12,4,7,8,6,2,1,12,11,9,9,6,9,6,6,4,3,4,6,11,10,5,9,13,5,10,6,6,10,6,3,6,3,8,6,9,12,8,7,9,7,6,7,10,8,12,8,14,5,5,5,5,	0.533,1.000,0.550,0.500,0.286,1.000,0.188,1.000,0.500,1.000,1.000,0.375,1.000,0.500,0.545,0.200,0.412,1.000,1.000,0.333,0.091,1.000,1.000,0.500,0.321,0.462,1.000,0.400,0.400,1.000,1.000,0.364,1.000,1.000,0.400,0.385,1.000,1.000,0.278,1.000,0.429,0.667,1.000,0.333,1.000,0.273,0.429,1.000,0.500,0.900,1.000,1.000,0.350,0.450,1.000,0.545,1.000,0.526,0.381,0.414,0.571,1.000,0.417,0.500,0.238,0.312,	Alu	UTR3	DFFA(ENST00000377038.7:c.*4274A>G)
chr1	10457219	15	T	C	2872,2840,2927,2943,2811,2884,2934,2821,2863,2918,2813,2871,2948,2891,2881,	9,6,20,22,10,21,16,14,21,26,14,18,13,18,28,	4,2,4,4,3,4,5,3,5,5,4,5,3,3,7,	0.444,0.333,0.200,0.182,0.300,0.190,0.312,0.214,0.238,0.192,0.286,0.278,0.231,0.167,0.250,	Alu	UTR3	DFFA(ENST00000377038.7:c.*4271A>G)
chr1	10457256	40	T	C	2840,2830,2927,2873,2908,2835,2943,2952,2815,2841,2811,2941,2892,2932,2898,2889,2845,2990,2986,2979,2937,2966,2970,2867,2886,3001,2944,2935,3007,2917,2834,2899,2859,2896,2820,2897,2871,2914,2949,2839,	7,22,18,11,13,19,44,45,18,25,15,25,14,28,13,19,27,32,4,46,26,23,12,12,31,15,40,16,28,13,11,9,23,32,23,15,25,18,31,29,	2,4,4,3,4,4,10,12,4,7,7,5,4,6,3,5,6,7,2,8,8,7,3,2,6,3,12,4,6,3,3,3,4,7,5,5,6,5,13,6,	0.286,0.182,0.222,0.273,0.308,0.211,0.227,0.267,0.222,0.280,0.467,0.200,0.286,0.214,0.231,0.263,0.222,0.219,0.500,0.174,0.308,0.304,0.250,0.167,0.194,0.200,0.300,0.250,0.214,0.231,0.273,0.333,0.174,0.219,0.217,0.333,0.240,0.278,0.419,0.207,	Alu	UTR3	DFFA(ENST00000377038.7:c.*4234A>G)
chr1	10457257	6	T	C	2915,2952,2928,2946,2834,2813,	16,45,32,15,11,18,	3,8,7,3,3,4,	0.188,0.178,0.219,0.200,0.273,0.222,	Alu	UTR3	DFFA(ENST00000377038.7:c.*4233A>G)
chr1	10457295	22	T	C	2872,2943,2882,2946,2932,2898,2979,2821,2808,2966,2929,3001,2863,2935,2900,3007,2981,2896,2897,2866,2936,2885,	9,31,24,12,23,15,32,16,21,21,27,15,20,17,4,18,8,14,9,13,14,14,	2,8,8,4,9,3,6,4,5,7,7,4,4,3,2,2,4,3,3,4,5,3,	0.222,0.258,0.333,0.333,0.391,0.200,0.188,0.250,0.238,0.333,0.259,0.267,0.200,0.176,0.500,0.111,0.500,0.214,0.333,0.308,0.357,0.214,	Alu	UTR3	DFFA(ENST00000377038.7:c.*4195A>G)
chr1	10457470	8	T	C	2924,2966,2933,2828,2820,2977,2818,2839,	7,10,8,4,10,12,7,11,	4,4,4,2,3,4,3,3,	0.571,0.400,0.500,0.500,0.300,0.333,0.429,0.273,	Alu	UTR3	DFFA(ENST00000377038.7:c.*4020A>G)
chr1	10457507	13	T	C	2927,2880,2805,2937,2844,2925,2977,3008,2920,2881,2862,2806,2839,	9,17,18,13,15,16,15,10,33,6,6,19,14,	3,7,3,5,4,2,6,2,8,3,2,3,5,	0.333,0.412,0.167,0.385,0.267,0.125,0.400,0.200,0.242,0.500,0.333,0.158,0.357,	Alu	UTR3	DFFA(ENST00000377038.7:c.*3983A>G)
chr1	10457556	74	T	C	2872,2915,2876,2878,2849,2835,2865,2819,2952,2851,3009,2928,2880,2805,2988,2894,2856,2811,2941,2884,2930,2932,2898,2889,2874,2845,2869,2963,2990,2825,2875,2979,2821,2937,2853,2942,2867,2929,2846,2886,2965,2975,2991,2931,2944,2933,2935,2900,2925,2918,3007,2814,2870,2877,2859,3000,2980,2940,2843,2888,2857,2977,2822,2810,2813,2818,2901,2861,2919,2891,2806,2949,2938,2839,	4,7,8,6,3,8,5,7,13,4,6,5,5,10,6,13,15,6,5,14,6,7,7,14,10,10,10,10,10,6,7,27,10,6,10,6,4,13,8,13,12,6,8,16,6,11,8,3,9,5,5,10,16,12,7,7,8,9,4,9,6,8,20,8,2,9,9,8,9,3,11,5,3,15,	2,4,6,3,2,5,2,3,6,3,2,3,3,5,2,6,4,3,3,4,3,5,3,4,5,3,5,2,6,3,2,9,5,1,4,3,2,4,4,4,6,2,3,4,3,9,3,1,2,3,3,4,7,3,4,2,3,5,3,3,3,4,10,5,2,4,3,5,3,1,3,3,2,9,	0.500,0.571,0.750,0.500,0.667,0.625,0.400,0.429,0.462,0.750,0.333,0.600,0.600,0.500,0.333,0.462,0.267,0.500,0.600,0.286,0.500,0.714,0.429,0.286,0.500,0.300,0.500,0.200,0.600,0.500,0.286,0.333,0.500,0.167,0.400,0.500,0.500,0.308,0.500,0.308,0.500,0.333,0.375,0.250,0.500,0.818,0.375,0.333,0.222,0.600,0.600,0.400,0.438,0.250,0.571,0.286,0.375,0.556,0.750,0.333,0.500,0.500,0.500,0.625,1.000,0.444,0.3…		UTR3	DFFA(ENST00000377038.7:c.*3934A>G)
chr1	10457566	10	T	C	2815,2811,2884,2937,2846,2991,2933,2814,2859,2919,	7,7,14,10,6,8,11,7,5,10,	3,4,4,2,1,2,4,2,2,2,	0.429,0.571,0.286,0.200,0.167,0.250,0.364,0.286,0.400,0.200,	Alu	UTR3	DFFA(ENST00000377038.7:c.*3924A>G)
chr1	10457578	5	T	C	2835,2865,2888,2842,2881,	7,8,10,9,4,	2,2,3,4,2,	0.286,0.250,0.300,0.444,0.500,	Alu	UTR3	DFFA(ENST00000377038.7:c.*3912A>G)
chr1	10457596	30	T	C	2840,2927,2880,2812,2930,2932,2889,2990,2808,2826,2937,2970,2929,3002,2931,2863,2933,2828,2994,2935,2925,2917,2877,2916,2888,2977,2810,2871,2920,2806,	4,7,9,7,11,12,6,11,4,8,7,5,11,5,19,4,8,6,9,8,11,5,15,5,7,8,8,3,15,13,	2,2,3,4,4,3,2,3,3,4,3,2,5,2,4,2,2,4,2,1,6,3,5,3,2,4,3,2,4,3,	0.500,0.286,0.333,0.571,0.364,0.250,0.333,0.273,0.750,0.500,0.429,0.400,0.455,0.400,0.211,0.500,0.250,0.667,0.222,0.125,0.545,0.600,0.333,0.600,0.286,0.500,0.375,0.667,0.267,0.231,	Alu	UTR3	DFFA(ENST00000377038.7:c.*3894A>G)
chr1	10457602	12	T	C	2840,2941,2889,2990,2979,2821,2929,2933,2814,2871,2920,2893,	3,9,7,13,18,17,11,10,8,5,15,15,	3,1,2,4,5,5,5,3,3,3,4,4,	1.000,0.111,0.286,0.308,0.278,0.294,0.455,0.300,0.375,0.600,0.267,0.267,	Alu	UTR3	DFFA(ENST00000377038.7:c.*3888A>G)
chr1	10457941	5	T	C	2941,2882,2933,2959,2949,	19,27,16,10,40,	5,7,2,2,8,	0.263,0.259,0.125,0.200,0.200,	Alu	UTR3	DFFA(ENST00000377038.7:c.*3549A>G)
chr1	10457980	7	T	C	2924,2908,2811,2875,3002,2817,2948,	17,22,18,28,31,15,17,	4,4,6,5,7,3,4,	0.235,0.182,0.333,0.179,0.226,0.200,0.235,	Alu	UTR3	DFFA(ENST00000377038.7:c.*3510A>G)
chr1	10457995	6	T	C	2873,2865,2811,2935,2890,2813,	18,26,22,28,21,24,	4,6,5,7,4,5,	0.222,0.231,0.227,0.250,0.190,0.208,	Alu	UTR3	DFFA(ENST00000377038.7:c.*3495A>G)
chr1	10459007	22	T	C	2915,2924,2927,2943,2952,2988,2856,2941,2884,2889,2846,3001,2814,2817,2896,2843,2822,2919,2920,2842,2921,2836,	24,9,14,18,24,17,32,15,23,16,15,21,18,11,13,11,34,16,27,6,28,16,	4,4,3,5,6,4,8,3,7,6,4,5,4,4,5,3,8,3,8,2,5,4,	0.167,0.444,0.214,0.278,0.250,0.235,0.250,0.200,0.304,0.375,0.267,0.238,0.222,0.364,0.385,0.273,0.235,0.188,0.296,0.333,0.179,0.250,	Alu	ncRNA_intronic	RP5-1113E3.3
chr1	10459831	11	T	C	2915,2882,2983,2874,3011,2929,2899,2896,2939,2897,2842,	16,16,16,11,3,30,11,22,8,5,13,	4,3,3,5,1,7,2,5,1,2,4,	0.250,0.188,0.188,0.455,0.333,0.233,0.182,0.227,0.125,0.400,0.308,	Alu	UTR3	DFFA(ENST00000377038.7:c.*1659A>G)
chr1	10459855	8	T	C	2915,2946,2990,2820,2939,2948,2891,2842,	15,10,16,20,12,13,18,9,	4,2,4,4,3,5,4,3,	0.267,0.200,0.250,0.200,0.250,0.385,0.222,0.333,	Alu	UTR3	DFFA(ENST00000377038.7:c.*1635A>G)
chr1	10459925	19	T	C	2927,2873,2876,2849,2943,2865,2851,2880,2884,2874,2869,3012,2933,2900,2814,2870,2866,2936,2885,	5,7,20,15,29,14,13,15,19,16,19,12,10,15,26,18,12,16,17,	3,2,5,5,7,5,3,4,4,5,4,3,4,4,5,5,3,2,40.600,0.286,0.250,0.333,0.241,0.357,0.231,0.267,0.211,0.312,0.211,0.250,0.400,0.267,0.192,0.278,0.250,0.125,0.235,	Alu		UTR3	DFFA(ENST00000377038.7:c.*1565A>G)
chr1	10460123	10	T	C	2973,2946,2812,2889,2937,2910,2877,2888,2920,2893,	3,4,1,5,5,3,5,4,7,7,	2,2,1,3,4,2,3,3,4,4,	0.667,0.500,1.000,0.600,0.800,0.667,0.600,0.750,0.571,0.571,	Alu	UTR3	DFFA(ENST00000377038.7:c.*1367A>G)
chr1	10460201	7	T	C	2971,2979,2814,2859,2822,2891,2920,	3,3,4,4,6,4,11,	2,2,4,3,2,3,5,	0.667,0.667,1.000,0.750,0.333,0.750,0.455,	Alu	UTR3	DFFA(ENST00000377038.7:c.*1289A>G)
chr1	10460239	14	T	C	2819,2880,2930,2932,2937,2853,2863,2828,2814,2888,2897,2901,2948,2920,	5,2,7,4,3,3,3,3,5,5,3,5,3,11,	3,2,5,2,2,2,3,2,3,2,2,3,3,3,	0.600,1.000,0.714,0.500,0.667,0.667,1.000,0.667,0.600,0.400,0.667,0.600,1.000,0.273,	Alu	UTR3	DFFA(ENST00000377038.7:c.*1251A>G)
chr1	10460321	17	T	C	2915,2908,2847,3009,2928,2858,2856,2973,2934,2976,2918,2822,2810,2921,2862,2949,2839,	2,4,8,9,6,6,9,3,7,3,8,15,6,14,6,4,5,	2,2,3,3,3,2,3,2,3,2,3,6,2,5,2,3,2,	1.000,0.500,0.375,0.333,0.500,0.333,0.333,0.667,0.429,0.667,0.375,0.400,0.333,0.357,0.333,0.750,0.400,	Alu	UTR3	DFFA(ENST00000377038.7:c.*1169A>G)
chr1	10460694	42	T	C	2872,2878,2908,2819,2815,2988,2858,2999,2882,2930,2874,2869,2825,2875,2995,2821,2808,2937,2942,3012,2867,2965,2931,2863,2933,2935,2859,2896,2940,2857,2977,2822,2883,2810,2866,2987,2948,3008,2920,2862,2895,2836,	7,13,12,16,19,8,10,9,12,12,15,12,16,17,15,23,16,18,5,7,9,10,27,13,12,15,19,13,14,9,5,28,5,12,5,8,12,18,15,5,13,11,	5,6,4,5,5,2,3,4,3,5,6,6,4,6,6,9,4,9,3,2,3,3,5,4,4,5,4,5,3,3,2,9,3,5,2,4,4,6,6,2,3,5,	0.714,0.462,0.333,0.312,0.263,0.250,0.300,0.444,0.250,0.417,0.400,0.500,0.250,0.353,0.400,0.391,0.250,0.500,0.600,0.286,0.333,0.300,0.185,0.308,0.333,0.333,0.211,0.385,0.214,0.333,0.400,0.321,0.600,0.417,0.400,0.500,0.333,0.333,0.400,0.400,0.231,0.455,	Alu	UTR3	DFFA(ENST00000377038.7:c.*796A>G)
chr1	10461073	8	T	C	2876,2952,2812,2956,2853,2828,2861,3008,	7,12,13,9,11,7,11,17,	2,3,4,3,4,2,2,3,	0.286,0.250,0.308,0.333,0.364,0.286,0.182,0.176,	Alu	UTR3	DFFA(ENST00000377038.7:c.*417A>G)
chr1	10461143	48	T	C	2915,2943,2865,2952,2851,2880,2894,2856,2999,2941,2884,2882,2983,2932,2898,2889,2869,2990,2934,2995,2979,2821,2826,2937,2929,2863,2900,2925,2918,2913,2814,2817,2870,2890,2940,2843,2883,2810,2818,2861,2987,3008,2920,2842,2921,2862,2885,2836,	12,19,12,16,15,19,7,15,5,9,17,18,10,7,10,14,19,16,8,27,29,19,5,9,21,15,7,9,12,13,8,14,14,7,18,13,8,13,11,12,3,21,16,7,17,9,16,17,	3,4,5,5,4,6,2,3,2,4,4,6,2,3,5,4,6,3,4,4,7,7,2,5,7,4,3,2,3,5,2,4,5,3,7,4,2,4,4,4,2,6,4,2,6,5,3,4,	0.250,0.211,0.417,0.312,0.267,0.316,0.286,0.200,0.400,0.444,0.235,0.333,0.200,0.429,0.500,0.286,0.316,0.188,0.500,0.148,0.241,0.368,0.400,0.556,0.333,0.267,0.429,0.222,0.250,0.385,0.250,0.286,0.357,0.429,0.389,0.308,0.250,0.308,0.364,0.333,0.667,0.286,0.250,0.286,0.353,0.556,0.188,0.235,	Alu	UTR3	DFFA(ENST00000377038.7:c.*347A>G)
chr1	10461181	9	T	C	2876,2835,2865,2898,2934,2863,3000,2897,2871,	11,10,6,6,16,10,12,6,16,	4,4,2,3,3,1,3,2,3,	0.364,0.400,0.333,0.500,0.188,0.100,0.250,0.333,0.188,	Alu	UTR3	DFFA(ENST00000377038.7:c.*309A>G)
chr1	10461197	7	T	C	2876,3009,2880,2856,2944,2899,2862,	11,12,12,10,28,14,14,	4,2,3,3,6,3,4,	0.364,0.167,0.250,0.300,0.214,0.214,0.286,	Alu	UTR3	DFFA(ENST00000377038.7:c.*293A>G)
chr1	10500638	11	A	G	2819,2992,2811,2884,2874,2871,2919,2948,2891,2885,2893,	3,4,4,5,3,4,4,6,3,4,6,	2,3,2,3,2,3,2,2,2,2,2,	0.667,0.750,0.500,0.600,0.667,0.750,0.500,0.333,0.667,0.500,0.333,	Alu	intronic	PEX14
chr1	10500639	12	A	G	2819,2992,2811,2884,2898,2874,2871,2919,2948,2891,2885,2893,	3,4,4,5,4,2,4,4,6,3,4,6,	2,3,2,3,2,2,2,2,2,2,2,2,	0.667,0.750,0.500,0.600,0.500,1.000,0.500,0.500,0.333,0.667,0.500,0.333,	Alu	intronic	PEX14
chr1	10500714	31	A	G	2915,2849,2992,2880,2884,2882,2998,2874,2990,2937,2844,2929,2991,2931,2994,2925,2981,2899,2870,2940,2888,2822,2810,2897,2871,2866,2919,2948,3008,2885,2949,	3,4,5,7,6,7,3,5,9,3,7,6,14,8,11,2,6,5,6,6,4,4,14,8,3,4,7,8,7,6,5,	2,2,2,3,5,3,2,2,4,2,2,3,7,3,4,2,3,2,2,4,2,2,7,3,2,3,2,3,3,3,4,	0.667,0.500,0.400,0.429,0.833,0.429,0.667,0.400,0.444,0.667,0.286,0.500,0.500,0.375,0.364,1.000,0.500,0.400,0.333,0.667,0.500,0.500,0.500,0.375,0.667,0.750,0.286,0.375,0.429,0.500,0.800,	Alu	intronic	PEX14
chr1	10500716	30	A	G	2915,2830,2849,2865,2992,2880,2884,2882,2998,2874,2845,2875,2937,2844,2929,2991,2931,2925,2899,2870,2822,2810,2897,2871,2866,2919,2948,3008,2921,2885,	3,4,4,5,5,8,6,7,3,5,8,5,2,7,7,14,8,2,4,7,4,15,8,3,3,6,9,7,5,6,	2,3,2,4,4,3,4,3,2,3,3,3,1,1,2,5,2,2,3,3,3,5,3,3,3,2,4,2,2,2,	0.667,0.750,0.500,0.800,0.800,0.375,0.667,0.429,0.667,0.600,0.375,0.600,0.500,0.143,0.286,0.357,0.250,1.000,0.750,0.429,0.750,0.333,0.375,1.000,1.000,0.333,0.444,0.286,0.400,0.333,	Alu	intronic	PEX14
chr1	10500759	8	A	G	2924,2988,2811,2812,2929,2991,2820,2881,	4,4,6,5,4,10,4,4,	2,2,3,2,2,4,2,2,	0.500,0.500,0.500,0.400,0.500,0.400,0.500,0.500,	Alu	intronic	PEX14
chr1	10501775	72	A	G	2872,2840,2915,2924,2971,2873,2876,2849,2908,2835,2943,2819,2992,3009,2841,2880,2941,2884,2973,2950,2882,2812,2998,2930,2932,2869,2963,2956,2934,2823,2808,2966,3011,2844,2970,2942,3012,2867,2846,2886,2991,2912,2931,2863,2944,2933,2828,2994,2900,2918,2911,2981,2814,3000,2980,2890,2940,2843,2888,2857,2822,2810,2813,2866,2861,2919,2987,2948,3008,2914,2893,2938,	5,3,3,4,4,3,5,3,4,3,5,3,3,9,2,8,4,1,3,3,7,3,3,6,4,5,5,4,4,2,2,3,4,2,3,4,2,4,2,6,7,4,2,2,3,5,3,7,2,2,3,4,4,4,4,5,5,3,1,2,3,9,5,4,3,6,2,6,3,2,5,2,	3,2,3,2,4,3,4,2,4,3,4,3,2,6,2,8,2,1,3,2,5,2,3,4,3,2,3,3,3,2,2,3,2,2,2,3,2,3,2,5,6,2,1,2,2,4,2,3,2,2,3,4,3,3,4,4,5,2,1,2,3,8,4,3,1,3,2,2,3,2,3,2,	0.600,0.667,1.000,0.500,1.000,1.000,0.800,0.667,1.000,1.000,0.800,1.000,0.667,0.667,1.000,1.000,0.500,1.000,1.000,0.667,0.714,0.667,1.000,0.667,0.750,0.400,0.600,0.750,0.750,1.000,1.000,1.000,0.500,1.000,0.667,0.750,1.000,0.750,1.000,0.833,0.857,0.500,0.500,1.000,0.667,0.800,0.667,0.429,1.000,1.000,1.000,1.000,0.750,0.750,1.000,0.800,1.000,0.667,1.000,1.000,1.000,0.889,0.800,0.750,0.333,0.500,1.0…	Alu	intronic	PEX14
chr1	10501830	15	A	G	2815,2928,2858,2950,3011,2970,2965,2991,3002,2976,2918,2814,2822,2883,2862,	3,13,7,4,9,5,4,5,3,6,4,3,7,3,8,	3,3,3,3,2,3,3,4,2,4,4,2,5,2,4,	1.000,0.231,0.429,0.750,0.222,0.600,0.750,0.800,0.667,0.667,1.000,0.667,0.714,0.667,0.500,	Alu	intronic	PEX14
chr1	10501836	29	A	G	2873,2815,2894,2930,2898,2934,2979,2823,2821,3011,2867,2929,2965,2912,2994,2935,2918,2913,2814,2899,2817,2822,2813,2901,2891,2862,2885,2893,2938,	5,4,6,5,2,2,1,2,3,8,2,10,3,4,10,3,5,4,4,6,2,6,5,7,5,7,6,5,4,	4,2,2,4,2,2,1,2,2,3,1,8,2,3,3,3,5,3,3,3,2,3,3,6,4,4,3,3,3,	0.800,0.500,0.333,0.800,1.000,1.000,1.000,1.000,0.667,0.375,0.500,0.800,0.667,0.750,0.300,1.000,1.000,0.750,0.750,0.500,1.000,0.500,0.600,0.857,0.800,0.571,0.500,0.600,0.750,	Alu	intronic	PEX14
chr1	10505052	25	A	G	2872,2971,2878,2847,2928,2805,2858,2821,3001,3002,2931,3007,2917,2814,2899,2996,2820,2843,2857,2959,2948,2891,2881,2921,2862,	6,4,5,3,7,3,5,6,4,4,6,3,5,4,5,5,10,6,2,3,5,5,5,3,4,	3,2,2,2,3,2,3,4,2,3,3,2,2,2,3,2,3,3,2,2,3,2,3,2,3,	0.500,0.500,0.400,0.667,0.429,0.667,0.600,0.667,0.500,0.750,0.500,0.667,0.400,0.500,0.600,0.400,0.300,0.500,1.000,0.667,0.600,0.400,0.600,0.667,0.750,	Alu	intronic	PEX14
chr1	10505064	7	A	G	2878,2995,2814,2843,2857,2920,2982,	5,5,5,6,3,4,3,	2,2,2,3,2,3,2,	0.400,0.400,0.400,0.500,0.667,0.750,0.667,	Alu	intronic	PEX14
chr1	10505192	18	A	G	2840,2873,2878,3009,2889,2956,2979,2844,2853,3001,2991,3002,2828,2935,2901,2891,2842,2885,	1,2,5,6,2,4,5,6,5,5,5,3,6,6,6,3,4,4,	1,1,2,2,1,2,2,3,2,1,2,1,2,2,4,2,2,2,	1.000,0.500,0.400,0.333,0.500,0.500,0.400,0.500,0.400,0.200,0.400,0.333,0.333,0.333,0.667,0.667,0.500,0.500,	Alu	intronic	PEX14
chr1	10505196	8	A	G	2894,2889,2979,2853,3002,2935,2901,2891,	5,1,6,4,4,6,6,3,	4,1,2,2,2,2,4,2,	0.800,1.000,0.333,0.500,0.500,0.333,0.667,0.667,	Alu	intronic	PEX14
chr1	10505255	5	A	G	2874,2844,2929,2900,2890,	9,11,6,6,7,	3,5,3,1,2,	0.333,0.455,0.500,0.167,0.286,	Alu	intronic	PEX14
chr1	10505300	15	A	G	2930,2934,2995,2823,2821,2970,2828,2900,2918,2817,2857,2822,2897,2920,2881,	10,5,12,6,6,5,4,8,6,7,7,11,8,5,3,	7,3,4,4,3,3,2,4,2,5,4,6,4,2,2,	0.700,0.600,0.333,0.667,0.500,0.600,0.500,0.500,0.333,0.714,0.571,0.545,0.500,0.400,0.667,	Alu	intronic	PEX14
chr1	10526951	11	A	G	2865,2952,2941,2884,2930,2875,2966,2994,2897,2920,2885,	1,2,3,5,1,2,2,1,2,3,3,	1,2,2,3,1,2,2,1,2,3,2,	1.000,1.000,0.667,0.600,1.000,1.000,1.000,1.000,1.000,1.000,0.667,	Alu	intronic	PEX14
chr1	10542569	8	A	G	2884,2950,2867,2935,2900,2940,2843,2920,	3,2,1,2,2,2,3,2,	2,2,1,2,2,2,3,2,	0.667,1.000,1.000,1.000,1.000,1.000,1.000,1.000,	Alu	intronic	PEX14
chr1	10542694	23	A	G	2878,2849,2835,2928,2946,2892,2983,2898,2869,2995,2937,2929,2846,2900,2911,2817,2870,2890,2940,2843,2891,2936,2893,	3,4,4,2,2,2,4,4,6,4,6,3,4,5,2,3,4,1,4,3,2,3,3,	2,3,2,2,2,2,2,2,3,2,6,3,2,3,2,2,3,1,4,2,2,2,3,	0.667,0.750,0.500,1.000,1.000,1.000,0.500,0.500,0.500,0.500,1.000,1.000,0.500,0.600,1.000,0.667,0.750,1.000,1.000,0.667,1.000,0.667,1.000,	Alu	intronic	PEX14
chr1	10543154	32	A	G	2872,2927,2943,2992,3009,2805,2988,2882,2812,2930,2932,2934,2995,2823,2821,2844,2942,2886,2944,2933,2935,2916,2890,2822,2897,2871,2901,2891,3008,2920,2895,2982,	5,3,3,3,6,2,2,3,3,2,4,2,2,2,8,2,2,2,3,2,3,5,3,2,4,3,3,4,4,7,2,4,	2,2,3,2,2,2,2,2,2,2,2,2,1,1,5,2,2,2,2,2,2,4,2,1,3,2,2,3,2,4,2,4,	0.400,0.667,1.000,0.667,0.333,1.000,1.000,0.667,0.667,1.000,0.500,1.000,0.500,0.500,0.625,1.000,1.000,1.000,0.667,1.000,0.667,0.800,0.667,0.500,0.750,0.667,0.667,0.750,0.500,0.571,1.000,1.000,	Alu	intronic	PEX14
chr1	10543370	8	A	G	2878,2865,2928,2991,2918,2948,2936,2893,	7,5,2,9,4,5,6,2,	3,2,2,4,3,2,3,2,	0.429,0.400,1.000,0.444,0.750,0.400,0.500,1.000,	Alu	intronic	PEX14
chr1	10543658	31	A	G	2872,2924,2830,2908,2992,2988,2858,2998,2898,2956,2990,2995,2979,2823,2846,2975,2991,2994,2925,2859,2916,2843,2955,2822,2897,2861,2919,2948,2891,2895,2938,	9,6,4,5,8,7,6,8,6,8,4,6,3,11,6,6,6,13,7,4,9,6,2,7,7,5,8,6,7,4,4,	3,4,2,2,2,3,2,4,3,3,2,3,2,3,3,4,4,3,5,3,4,4,1,4,3,2,4,2,2,2,2,	0.333,0.667,0.500,0.400,0.250,0.429,0.333,0.500,0.500,0.375,0.500,0.500,0.667,0.273,0.500,0.667,0.667,0.231,0.714,0.750,0.444,0.667,0.500,0.571,0.429,0.400,0.500,0.333,0.286,0.500,0.500,	Alu	intronic	PEX14
chr1	10543736	47	A	G	2924,2927,2873,2878,2908,2943,2847,2815,2841,2928,2880,2941,2973,2882,2812,2932,2874,2990,2875,2979,2823,2821,2942,3012,2886,3001,2991,3002,2944,2828,2994,2935,2918,2899,2817,3000,2890,2940,2822,2883,2871,2901,2914,2881,2885,2949,2839,	4,5,4,4,5,8,3,3,3,7,3,7,4,9,5,2,8,6,7,10,9,8,2,5,7,4,5,5,6,2,7,5,5,4,3,7,7,5,4,2,7,3,6,7,7,3,5,	4,3,3,3,4,4,2,3,2,5,2,7,3,4,3,2,5,2,4,4,4,5,2,2,5,3,4,2,4,2,3,4,2,2,2,3,6,2,3,2,3,3,3,5,6,2,31.000,0.600,0.750,0.750,0.800,0.500,0.667,1.000,0.667,0.714,0.667,1.000,0.750,0.444,0.600,1.000,0.625,0.333,0.571,0.400,0.444,0.625,1.000,0.400,0.714,0.750,0.800,0.400,0.667,1.000,0.429,0.800,0.400,0.500,0.667,0.429,0.857,0.400,0.750,1.000,0.429,1.000,0.500,0.714,0.857,0.667,0.600,	Alu		intronic	PEX14
chr1	10543789	26	A	G	2873,2849,2835,2992,2928,2950,2998,2930,2874,2875,2821,2808,3011,3001,2994,2910,2918,3007,2859,2996,2939,2822,2810,2861,2919,2920,	7,3,6,8,6,3,4,4,4,5,4,5,5,5,9,2,5,2,4,9,3,7,4,8,6,5,	5,2,3,5,2,1,2,2,2,3,2,3,2,2,5,2,4,2,2,4,2,4,3,2,4,2,	0.714,0.667,0.500,0.625,0.333,0.333,0.500,0.500,0.500,0.600,0.500,0.600,0.400,0.400,0.556,1.000,0.800,1.000,0.500,0.444,0.667,0.571,0.750,0.250,0.667,0.400,	Alu	intronic	PEX14
chr1	10543797	7	A	G	2927,2845,2979,2918,2896,2810,2813,	8,3,6,3,2,4,8,	3,2,2,2,2,2,4,	0.375,0.667,0.333,0.667,1.000,0.500,0.500,	Alu	intronic	PEX14
chr1	10554183	10	A	G	2878,2849,2999,2973,2983,2966,2942,2975,2822,2883,	4,4,7,3,4,6,4,2,4,4,	3,3,6,3,2,2,3,2,3,3,	0.750,0.750,0.857,1.000,0.500,0.333,0.750,1.000,0.750,0.750,	Alu	intronic	PEX14
chr1	10554737	6	A	G	2927,2900,2913,2877,2859,2888,	5,1,3,4,4,5,	3,1,2,2,2,3,	0.600,1.000,0.667,0.500,0.500,0.600,	Alu	intronic	PEX14
chr1	10554844	17	A	G	2849,2992,2815,2950,2869,2844,3012,2912,2877,2996,2820,2940,2857,2861,2862,2885,2949,	4,8,4,5,4,6,3,3,3,4,6,2,5,6,4,2,4,	2,5,2,2,3,3,2,3,2,3,3,2,3,3,2,2,2,	0.500,0.625,0.500,0.400,0.750,0.500,0.667,1.000,0.667,0.750,0.500,1.000,0.600,0.500,0.500,1.000,0.500,	Alu	intronic	PEX14
chr1	10554854	29	A	G	2849,2908,2865,2992,2815,2988,2950,2882,2956,2825,2875,2995,2823,2844,2970,2929,2846,2976,2994,2917,2877,2916,2901,2948,2920,2862,2885,2949,2938,	4,2,2,6,5,6,3,6,2,6,4,4,5,6,5,8,3,5,3,2,5,5,6,1,2,5,3,3,4,	2,2,2,4,5,2,2,5,1,3,3,4,5,3,3,3,2,2,3,2,2,4,3,1,1,3,3,2,2,	0.500,1.000,1.000,0.667,1.000,0.333,0.667,0.833,0.500,0.500,0.750,1.000,1.000,0.500,0.600,0.375,0.667,0.400,1.000,1.000,0.400,0.800,0.500,1.000,0.500,0.600,1.000,0.667,0.500,	Alu	intronic	PEX14
chr1	10558282	26	A	G	2971,2927,2876,2908,2880,2988,2856,2950,2882,2986,2966,2975,2912,2976,2931,2913,2911,2916,2980,2813,2897,2987,2891,2842,2893,2839,	7,4,4,6,3,4,5,4,4,5,6,8,5,3,4,7,6,2,2,3,3,2,6,5,8,7,	4,2,2,3,2,2,2,2,2,2,3,3,2,2,2,2,3,2,2,2,3,1,2,2,4,2,	0.571,0.500,0.500,0.500,0.667,0.500,0.400,0.500,0.500,0.400,0.500,0.375,0.400,0.667,0.500,0.286,0.500,1.000,1.000,0.667,1.000,0.500,0.333,0.400,0.500,0.286,	Alu	intronic	PEX14
chr1	10558479	6	A	G	2819,2856,2845,2877,2813,2897,	2,4,2,5,2,6,	2,2,2,2,2,2,	1.000,0.500,1.000,0.400,1.000,0.333,	Alu	intronic	PEX14
chr1	10562002	17	A	G	2872,2830,2849,2943,2932,2937,2966,2844,3002,2994,2900,2913,2859,2888,2919,2920,2862,	8,8,5,9,3,4,4,11,3,6,4,7,4,5,5,8,6,	2,2,2,6,2,2,2,7,2,2,4,3,2,3,2,4,3,	0.250,0.250,0.400,0.667,0.667,0.500,0.500,0.636,0.667,0.333,1.000,0.429,0.500,0.600,0.400,0.500,0.500,	Alu	intronic	PEX14
chr1	10572664	5	A	G	3011,3012,2991,2863,2911,	9,5,4,3,4,	3,2,2,2,3,	0.333,0.400,0.500,0.667,0.750,	Alu	intronic	PEX14
chr1	10576802	6	A	G	2924,2847,2933,2918,2813,2920,	7,7,2,2,3,4,	3,3,2,2,2,2,	0.429,0.429,1.000,1.000,0.667,0.500,	Alu	intronic	PEX14
chr1	10577010	14	A	G	2927,2992,2815,2894,2930,2932,2845,2965,2912,2931,2870,2813,2948,2920,	4,4,7,6,2,2,2,3,1,2,1,2,3,3,	4,2,3,5,1,2,2,2,1,2,1,2,3,2,	1.000,0.500,0.429,0.833,0.500,1.000,1.000,0.667,1.000,1.000,1.000,1.000,1.000,0.667,	Alu	intronic	PEX14
chr1	10577800	8	A	G	2894,2856,2956,2975,2994,2843,2936,2839,	5,6,3,2,3,3,4,4,	4,4,2,2,3,2,2,3,	0.800,0.667,0.667,1.000,1.000,0.667,0.500,0.750,	Alu	intronic	PEX14
chr1	10607999	11	A	G	2924,2811,2956,2995,2863,2913,2981,2984,2883,2818,2895,	3,2,2,2,2,4,4,2,5,3,2,	2,2,2,2,2,1,3,2,3,2,2,	0.667,1.000,1.000,1.000,1.000,0.250,0.750,1.000,0.600,0.667,1.000,	Alu	intronic	PEX14
chr1	10611152	5	A	G	2928,2821,2933,2896,2883,	3,5,3,3,4,	2,2,2,2,2,	0.667,0.400,0.667,0.667,0.500,	Alu	intronic	PEX14
chr1	10946716	9	T	C	2830,2952,2894,2856,2811,2932,2911,2843,2895,	5,7,6,5,7,6,3,4,7,	5,6,4,3,5,4,3,3,3,	1.000,0.857,0.667,0.600,0.714,0.667,1.000,0.750,0.429,	NonAlu	UTR3	C1orf127(ENST00000377004.8:c.*46A>G)
chr1	11020869	5	A	G	2880,2811,2935,2918,2897,	10,4,9,9,9,	4,3,2,4,3,	0.400,0.750,0.222,0.444,0.333,	Alu	intronic	RP4-635E18.9,TARDBP
chr1	11021268	12	A	G	2992,2928,2880,2811,2979,2821,2944,2890,2896,2810,2897,2806,	8,7,13,9,13,16,7,4,8,6,12,7,	2,2,3,7,2,5,2,2,2,3,3,3,	0.250,0.286,0.231,0.778,0.154,0.312,0.286,0.500,0.250,0.500,0.250,0.429,	Alu	intronic	RP4-635E18.9,TARDBP
chr1	11021734	8	A	G	2908,2928,2811,2875,2886,2996,2896,2936,	10,15,15,13,6,13,16,18,	3,4,3,3,2,3,3,4,	0.300,0.267,0.200,0.231,0.333,0.231,0.188,0.222,	Alu	intronic	RP4-635E18.9,TARDBP
chr1	11021885	34	A	G	2924,2971,2876,2943,2865,2847,2851,3009,2928,2805,2811,2950,2932,2889,3012,2929,2975,2991,3002,2931,2863,2944,2828,2900,2859,2890,2843,2939,2888,2810,2897,2861,2948,2885,	9,5,6,8,12,13,7,10,9,10,9,6,7,4,13,6,8,29,21,7,5,15,6,8,12,13,12,7,8,20,15,13,19,10,	2,3,2,3,5,5,2,3,2,4,7,3,3,3,3,3,2,6,9,1,3,6,4,2,4,6,5,2,2,4,6,2,6,3,	0.222,0.600,0.333,0.375,0.417,0.385,0.286,0.300,0.222,0.400,0.778,0.500,0.429,0.750,0.231,0.500,0.250,0.207,0.429,0.143,0.600,0.400,0.667,0.250,0.333,0.462,0.417,0.286,0.250,0.200,0.400,0.154,0.316,0.300,	Alu	intronic	RP4-635E18.9,TARDBP
chr1	11028166	16	A	G	2830,2835,2815,2884,2930,2845,2956,2990,2823,2929,2994,2896,2888,2871,2919,2862,	8,7,7,16,14,10,9,6,10,11,10,3,6,7,8,7,	2,2,3,4,3,4,2,2,6,4,4,1,3,3,3,4,	0.250,0.286,0.429,0.250,0.214,0.400,0.222,0.333,0.600,0.364,0.400,0.333,0.500,0.429,0.375,0.571,	Alu	intronic	MASP2,RP4-635E18.9
chr1	11028920	5	A	G	2825,2808,2890,2939,2895,	4,8,13,17,8,	3,3,3,4,4,	0.750,0.375,0.231,0.235,0.500,	Alu	intronic	MASP2,RP4-635E18.9
chr1	11029756	33	A	G	2927,2847,2928,2894,2811,2983,2930,2898,2825,2823,3011,2886,2991,3002,2931,2944,2935,2900,2918,3007,2877,2859,2890,2977,2818,2861,2920,2921,2936,2806,2895,2949,2893,	17,3,24,11,75,10,15,12,6,8,7,14,8,14,15,8,10,16,13,7,5,12,12,13,13,16,16,18,10,8,6,27,19,	4,2,7,4,22,3,4,4,2,2,2,5,2,4,6,3,4,4,4,3,2,6,4,4,4,3,6,4,4,3,2,7,5,	0.235,0.667,0.292,0.364,0.293,0.300,0.267,0.333,0.333,0.250,0.286,0.357,0.250,0.286,0.400,0.375,0.400,0.250,0.308,0.429,0.400,0.500,0.333,0.308,0.308,0.188,0.375,0.222,0.400,0.375,0.333,0.259,0.263,	Alu	intronic	MASP2,RP4-635E18.9
chr1	11057861	21	T	C	2971,2830,2894,2856,2983,2930,2845,2869,2990,2995,2966,2853,2886,2975,2933,3007,2877,2871,2818,2861,2839,	3,3,3,4,3,2,6,5,5,3,6,7,7,3,4,5,8,4,6,5,7,	2,3,3,2,2,2,3,3,2,3,2,3,3,1,3,2,4,3,3,2,3,	0.667,1.000,1.000,0.500,0.667,1.000,0.500,0.600,0.400,1.000,0.333,0.429,0.429,0.333,0.750,0.400,0.500,0.750,0.500,0.400,0.429,	Alu	intronic	SRM
chr1	11073271	6	T	C	2915,2878,2928,2894,2932,2875,	3,2,4,2,3,2,	3,2,3,2,3,2,	1.000,1.000,0.750,1.000,1.000,1.000,	Alu	intronic	EXOSC10
chr1	11073834	8	T	C	2915,2952,2841,2930,2898,2875,2979,2996,	2,2,3,4,2,4,2,2,	2,2,2,3,2,2,2,2,	1.000,1.000,0.667,0.750,1.000,0.500,1.000,1.000,	Alu	intronic	EXOSC10
chr1	11078025	29	T	C	2872,2873,2847,2992,2851,2815,2928,2811,2941,2884,2930,2889,2874,2979,2886,2991,2931,2828,2877,2890,2857,2813,2871,2948,2921,2885,2895,2982,2938,	15,7,17,9,7,9,16,24,12,23,7,9,14,8,11,10,15,6,13,8,15,7,14,8,9,8,12,15,9,	4,3,4,4,2,2,5,12,5,4,4,2,4,2,3,3,4,3,4,3,4,3,4,4,2,3,5,4,2,	0.267,0.429,0.235,0.444,0.286,0.222,0.312,0.500,0.417,0.174,0.571,0.222,0.286,0.250,0.273,0.300,0.267,0.500,0.308,0.375,0.267,0.429,0.286,0.500,0.222,0.375,0.417,0.267,0.222,	Alu	intronic	EXOSC10
chr1	11078081	16	T	C	2873,2849,2835,2928,2811,2884,2950,2932,2845,2995,2844,2975,2991,2935,2925,3007,	3,6,5,20,21,6,5,5,6,9,5,4,8,9,4,10,	2,2,2,4,16,2,2,2,2,3,1,2,3,3,2,3,	0.667,0.333,0.400,0.200,0.762,0.333,0.400,0.400,0.333,0.333,0.200,0.500,0.375,0.333,0.500,0.300,	Alu	intronic	EXOSC10
chr1	11078127	8	T	C	2811,2874,2825,2942,2931,2900,2959,2822,	19,6,4,2,5,4,3,6,	8,3,2,2,2,2,2,2,	0.421,0.500,0.500,1.000,0.400,0.500,0.667,0.333,	Alu	intronic	EXOSC10
chr1	11078180	6	T	C	2928,2811,2912,2890,2820,2842,	14,18,2,7,2,4,	7,11,2,3,2,2,	0.500,0.611,1.000,0.429,1.000,0.500,	Alu	intronic	EXOSC10
chr1	11083089	28	T	C	2830,2943,2851,2841,2928,2858,2932,2898,2979,2823,2867,2846,3002,2900,2925,2918,2913,2817,2870,2877,2843,2939,2897,2948,2891,2920,2936,2836,	4,3,4,5,2,5,6,3,4,7,2,2,2,2,3,6,2,4,5,4,3,5,7,6,4,6,9,3,	1,2,2,3,2,4,3,3,3,4,2,2,2,2,2,3,2,2,2,2,3,2,5,5,2,3,2,2,	0.250,0.667,0.500,0.600,1.000,0.800,0.500,1.000,0.750,0.571,1.000,1.000,1.000,1.000,0.667,0.500,1.000,0.500,0.400,0.500,1.000,0.400,0.714,0.833,0.500,0.500,0.222,0.667,	Alu	intronic	EXOSC10
chr1	11083148	19	T	C	2873,2876,2805,2988,2884,2812,2930,2932,2934,2823,2935,2981,2820,2940,2939,2866,2881,2921,2936,	3,4,5,3,4,2,2,3,2,5,4,4,6,4,3,4,7,4,5,	3,2,3,3,3,2,2,3,2,2,3,4,2,3,3,3,2,2,3,	1.000,0.500,0.600,1.000,0.750,1.000,1.000,1.000,1.000,0.400,0.750,1.000,0.333,0.750,1.000,0.750,0.286,0.500,0.600,	Alu	intronic	EXOSC10
chr1	11083244	10	T	C	2880,2946,2932,2934,2912,2918,2877,2996,2890,2936,	3,4,5,3,3,6,3,2,4,5,	2,2,2,2,2,3,2,2,2,4,	0.667,0.500,0.400,0.667,0.667,0.500,0.667,1.000,0.500,0.800,	Alu	intronic	EXOSC10
chr1	11148658	5	T	C	2865,2805,2973,2898,2891,	3,3,4,5,2,	2,2,2,2,2,	0.667,0.667,0.500,0.400,1.000,	Alu	ncRNA_intronic	MTOR-AS1
chr1	11148965	15	T	C	2872,2849,2908,2928,2874,2869,2825,2975,3002,2918,2820,2939,2871,2891,2920,	4,2,4,3,2,4,3,4,5,2,4,3,5,4,6,	2,2,2,3,2,3,2,2,2,2,2,2,2,3,2,	0.500,1.000,0.500,1.000,1.000,0.750,0.667,0.500,0.400,1.000,0.500,0.667,0.400,0.750,0.333,	Alu	ncRNA_intronic	MTOR-AS1
chr1	11669776	25	A	G	2872,2915,2952,2851,3009,2988,2894,2999,2882,2956,2825,2934,2823,2886,2975,2863,2925,2918,2981,2939,2888,2813,2919,2895,2836,	5,3,3,7,4,1,3,2,6,3,4,5,3,4,3,2,5,4,3,3,4,6,4,4,2,	3,3,3,5,3,1,3,2,5,3,3,5,3,2,2,2,4,3,2,3,3,6,2,3,2,	0.600,1.000,1.000,0.714,0.750,1.000,1.000,1.000,0.833,1.000,0.750,1.000,1.000,0.500,0.667,1.000,0.800,0.750,0.667,1.000,0.750,1.000,0.500,0.750,1.000,	Alu	intronic	FBXO6
chr1	11669778	8	A	G	2952,2851,2894,2999,2934,2886,2981,2888,	3,6,3,2,5,4,2,4,	2,4,2,2,3,2,1,2,	0.667,0.667,0.667,1.000,0.600,0.500,0.500,0.500,	Alu	intronic	FBXO6
chr1	11742630	6	A	G	2927,2856,2973,2975,2890,2871,	9,8,9,5,8,5,	5,2,3,2,2,2,	0.556,0.250,0.333,0.400,0.250,0.400,	Alu	intronic	AGTRAP
chr1	11742631	10	A	G	2927,2856,2973,2963,2886,2975,2994,2981,2890,2871,	9,8,11,10,14,5,16,24,9,5,	5,3,4,4,4,2,4,6,4,2,	0.556,0.375,0.364,0.400,0.286,0.400,0.250,0.250,0.444,0.400,	Alu	intronic	AGTRAP
chr1	11742736	31	A	G	2872,2971,2908,2835,2943,2992,3009,2856,2932,2898,2956,2875,2821,2937,2991,2933,2828,2994,2900,3007,2911,3000,2916,2896,2940,2888,2977,2813,2901,2842,2893,	22,9,12,18,13,39,9,10,22,19,11,16,13,6,4,6,15,23,18,5,5,10,14,8,10,33,4,30,4,8,17,	5,4,5,4,5,10,3,4,5,7,2,4,5,3,2,2,3,8,6,2,3,4,7,3,4,7,1,7,2,4,4,	0.227,0.444,0.417,0.222,0.385,0.256,0.333,0.400,0.227,0.368,0.182,0.250,0.385,0.500,0.500,0.333,0.200,0.348,0.333,0.400,0.600,0.400,0.500,0.375,0.400,0.212,0.250,0.233,0.500,0.500,0.235,	Alu	intronic	AGTRAP
chr1	11742740	22	A	G	2872,2971,2908,2943,2851,2856,2941,2930,2956,2933,2828,2994,2900,2918,3007,2911,2916,2896,2977,2901,2881,2893,	20,9,11,10,16,9,5,17,11,5,15,21,16,5,5,5,11,7,4,4,9,17,	5,3,3,3,5,6,2,5,2,2,2,5,5,1,2,2,4,3,1,2,3,5,	0.250,0.333,0.273,0.300,0.312,0.667,0.400,0.294,0.182,0.400,0.133,0.238,0.312,0.200,0.400,0.400,0.364,0.429,0.250,0.500,0.333,0.294,	Alu	intronic	AGTRAP
chr1	11743277	6	A	G	2915,2932,2910,2897,2871,2836,	9,9,9,4,3,8,	3,3,3,1,3,3,	0.333,0.333,0.333,0.250,1.000,0.375,	Alu	intronic	AGTRAP
chr1	11744004	6	A	G	2835,2841,2805,2941,2925,2888,	10,5,6,4,5,13,	5,2,2,2,2,7,	0.500,0.400,0.333,0.500,0.400,0.538,	Alu	intronic	AGTRAP
chr1	11744020	5	A	G	2910,2843,2818,2921,2836,	9,3,9,8,10,	2,2,2,3,4,	0.222,0.667,0.222,0.375,0.400,	Alu	intronic	AGTRAP
chr1	11744070	5	A	G	2932,2846,2935,2996,2940,	7,6,11,11,7,	3,2,4,2,2,	0.429,0.333,0.364,0.182,0.286,	Alu	intronic	AGTRAP
chr1	11744090	5	A	G	2915,2835,2979,2895,2893,	6,4,3,1,9,	4,2,2,1,5,	0.667,0.500,0.667,1.000,0.556,	Alu	intronic	AGTRAP
chr1	11744094	31	A	G	2872,2924,2815,2805,2894,2858,2856,2983,2889,2845,2963,2956,2825,2875,2844,2846,2886,3001,2933,2828,2994,2900,3000,2888,2861,2948,2881,2921,2806,2893,2836,	10,10,7,7,4,3,9,3,8,4,3,7,7,6,5,1,5,3,5,9,7,8,4,5,5,12,4,6,4,6,7,	3,5,5,5,4,2,5,3,3,3,2,5,3,4,4,1,2,2,3,6,5,7,3,4,2,5,3,3,3,4,3,	0.300,0.500,0.714,0.714,1.000,0.667,0.556,1.000,0.375,0.750,0.667,0.714,0.429,0.667,0.800,1.000,0.400,0.667,0.600,0.667,0.714,0.875,0.750,0.800,0.400,0.417,0.750,0.500,0.750,0.667,0.429,	Alu	intronic	AGTRAP
chr1	11744111	20	A	G	2872,2851,2841,2805,2884,2930,2932,2898,2889,2874,2963,2956,2828,2910,2870,2939,2883,2813,2842,2806,	10,8,4,8,6,10,6,5,5,4,8,5,7,7,4,8,4,7,3,5,	8,4,3,3,4,7,6,3,4,3,6,4,5,4,3,6,2,3,2,2,	0.800,0.500,0.750,0.375,0.667,0.700,1.000,0.600,0.800,0.750,0.750,0.800,0.714,0.571,0.750,0.750,0.500,0.429,0.667,0.400,	Alu	intronic	AGTRAP
chr1	11744128	5	A	G	2924,2823,3011,2844,2888,	11,2,3,6,7,	3,2,2,2,2,	0.273,1.000,0.667,0.333,0.286,	Alu	intronic	AGTRAP
chr1	11796942	18	T	C	2872,2943,2865,2992,2882,2932,2995,2966,2846,2931,2925,2981,2899,2916,2857,2959,2897,2920,	9,13,9,8,3,4,11,4,7,5,3,11,9,9,8,7,8,5,	5,4,3,3,2,4,4,2,3,2,2,4,4,3,2,3,4,3,	0.556,0.308,0.333,0.375,0.667,1.000,0.364,0.500,0.429,0.400,0.667,0.364,0.444,0.333,0.250,0.429,0.500,0.600,	Alu	intronic	MTHFR
chr1	11797075	21	T	C	2830,2927,2943,2865,2952,2815,2941,2812,2889,2934,2821,2808,2970,2991,2981,2959,2822,2861,2842,2885,2893,	1,4,5,4,3,3,12,1,2,4,6,6,6,3,9,2,4,4,2,5,4,	1,3,3,4,2,2,5,1,2,3,5,3,3,2,4,2,2,2,2,3,2,	1.000,0.750,0.600,1.000,0.667,0.667,0.417,1.000,1.000,0.750,0.833,0.500,0.500,0.667,0.444,1.000,0.500,0.500,1.000,0.600,0.500,	Alu	intronic	MTHFR
chr1	11797372	5	T	C	2805,3002,2917,2919,2987,	4,3,6,4,2,	2,2,3,3,2,	0.500,0.667,0.500,0.750,1.000,	Alu	intronic	MTHFR
chr1	11797526	7	T	C	2970,2976,2828,3007,2857,2987,2948,	7,3,3,3,4,6,4,	3,2,3,2,2,2,2,	0.429,0.667,1.000,0.667,0.500,0.333,0.500,	Alu	intronic	MTHFR
chr1	11798900	5	T	C	3009,2941,2821,2900,2843,	4,1,5,4,1,	2,1,3,2,1,	0.500,1.000,0.600,0.500,1.000,	Alu	intronic	MTHFR
chr1	11798943	7	T	C	2934,2875,2995,2937,2944,2813,2818,	6,2,5,4,3,8,6,	2,1,3,2,2,3,3,	0.333,0.500,0.600,0.500,0.667,0.375,0.500,	Alu	intronic	MTHFR
chr1	11822352	9	A	G	2927,2928,2884,2946,2930,2853,2929,2944,2933,	6,5,5,2,4,3,8,5,6,	4,2,3,2,2,2,4,2,2,	0.667,0.400,0.600,1.000,0.500,0.667,0.500,0.400,0.333,	Alu	intronic	CLCN6
chr1	11942217	7	A	G	2928,2805,2988,2941,2884,2853,2965,	1,4,1,8,4,3,3,	1,3,1,4,2,2,2,	1.000,0.750,1.000,0.500,0.500,0.667,0.667,	Alu	intronic	PLOD1
chr1	11942746	7	A	G	2931,2828,2813,2881,2921,2936,2836,	5,10,5,5,8,4,6,	3,3,4,3,3,3,4,	0.600,0.300,0.800,0.600,0.375,0.750,0.667,	NonAlu	intronic	PLOD1
chr1	11999966	13	A	G	2872,2882,2812,2990,2808,2937,2970,2976,2828,2925,2917,2982,2839,	2,3,5,3,3,4,2,3,4,2,2,2,5,	2,2,2,1,2,4,2,2,2,2,2,2,2,	1.000,0.667,0.400,0.333,0.667,1.000,1.000,0.667,0.500,1.000,1.000,1.000,0.400,	Alu	intronic	MFN2
chr1	11999976	15	A	G	2872,2819,2952,2941,2882,2889,2990,2937,2942,2828,2925,2899,2818,2982,2839,	2,2,4,2,2,5,4,4,3,4,2,1,2,2,4,	2,2,3,2,1,3,2,4,2,3,2,1,2,2,2,	1.000,1.000,0.750,1.000,0.500,0.600,0.500,1.000,0.667,0.750,1.000,1.000,1.000,1.000,0.500,	Alu	intronic	MFN2
chr1	12023122	12	A	G	2840,2889,2995,2929,2975,2828,2994,2925,2981,2916,2984,2888,	4,4,4,4,2,3,4,5,4,6,3,3,	2,4,2,2,2,2,2,3,2,2,3,2,	0.500,1.000,0.500,0.500,1.000,0.667,0.500,0.600,0.500,0.333,1.000,0.667,	Alu	intronic	MIIP
chr1	12024470	5	A	G	2858,2884,2930,2934,2910,	5,5,4,4,10,	2,2,2,2,4,	0.400,0.400,0.500,0.500,0.400,	Alu	intronic	MIIP
chr1	12026182	5	A	G	2908,2898,3011,2817,2877,	3,4,3,1,3,	2,4,3,1,2,	0.667,1.000,1.000,1.000,0.667,	Alu	intronic	MIIP
chr1	12026253	5	A	G	2876,2882,2813,2866,2948,	4,6,7,3,7,	2,3,3,2,3,	0.500,0.500,0.429,0.667,0.429,	Alu	intronic	MIIP
chr1	12026289	9	A	G	2992,3009,2889,2995,3007,2813,2897,2901,2921,	12,4,5,7,6,12,6,10,9,	4,2,2,3,3,3,3,2,2,	0.333,0.500,0.400,0.429,0.500,0.250,0.500,0.200,0.222,	Alu	intronic	MIIP
chr1	12027078	8	A	G	2941,2983,2930,2900,2859,2820,2813,2987,	11,3,3,2,6,3,5,4,	4,2,2,2,4,2,2,2,	0.364,0.667,0.667,1.000,0.667,0.667,0.400,0.500,	Alu	intronic	MIIP
chr1	12027199	14	A	G	2835,2819,2952,2841,2894,2886,3001,2870,2877,3000,2888,2813,2948,2806,	7,3,6,4,3,3,9,6,16,5,11,7,12,5,	4,2,2,2,2,2,3,2,4,3,3,3,3,2,	0.571,0.667,0.333,0.500,0.667,0.667,0.333,0.333,0.250,0.600,0.273,0.429,0.250,0.400,	Alu	intronic	MIIP
chr1	12027997	6	A	G	2992,2846,2925,2984,2948,2836,	4,3,6,4,8,5,	2,2,2,2,2,3,	0.500,0.667,0.333,0.500,0.250,0.600,	Alu	intronic	MIIP
chr1	12028127	6	A	G	2876,3009,2858,2812,2935,2910,	2,3,4,2,7,6,	2,2,2,2,2,3,	1.000,0.667,0.500,1.000,0.286,0.500,	Alu	intronic	MIIP
chr1	12197087	8	A	G	2915,2927,2847,2952,2825,2934,2861,2921,	8,8,6,8,7,7,7,7,	2,3,3,3,2,3,2,2,	0.250,0.375,0.500,0.375,0.286,0.429,0.286,0.286,	Alu	intronic	TNFRSF1B
chr1	12198079	5	A	G	2952,2805,2932,2934,2861,	10,11,3,8,2,	4,3,2,3,2,	0.400,0.273,0.667,0.375,1.000,	Alu	intronic	TNFRSF1B
chr1	12201071	7	A	G	2873,2865,2995,2931,2814,2890,2938,	5,7,4,5,4,7,6,	2,2,2,3,2,2,3,	0.400,0.286,0.500,0.600,0.500,0.286,0.500,	Alu	intronic	TNFRSF1B
chr1	12210288	9	A	G	2927,2873,2884,2892,2813,2866,2921,2893,2836,	4,3,2,8,4,4,1,3,3,	3,2,2,6,1,2,1,3,2,	0.750,0.667,1.000,0.750,0.250,0.500,1.000,1.000,0.667,	Alu	intergenic	TNFRSF1B(dist=1060),SNORA70(dist=10860)
chr1	12254261	9	A	G	2873,2815,2983,2929,3002,2994,2810,2871,3008,	3,4,5,6,7,4,6,3,2,	2,2,2,2,2,2,3,2,2,	0.667,0.500,0.400,0.333,0.286,0.500,0.500,0.667,1.000,	Alu	intronic	VPS13D
chr1	12256057	8	A	G	2927,2873,2835,2952,2811,2874,2939,2881,	7,5,3,6,13,4,4,4,	3,2,1,2,7,2,2,2,	0.429,0.400,0.333,0.333,0.538,0.500,0.500,0.500,	Alu	intronic	VPS13D
chr1	12256127	12	A	G	2915,2908,2952,2815,2894,2811,2999,2932,2898,2846,3002,3000,	4,5,2,6,4,14,5,5,3,5,3,4,	2,3,2,2,2,7,2,2,2,2,2,2,	0.500,0.600,1.000,0.333,0.500,0.500,0.400,0.400,0.667,0.400,0.667,0.500,	Alu	intronic	VPS13D
chr1	12312480	8	A	G	2872,2849,2865,2845,3002,2870,2891,2920,	4,4,3,2,4,4,3,5,	3,2,2,2,3,3,2,3,	0.750,0.500,0.667,1.000,0.750,0.750,0.667,0.600,	Alu	intronic	VPS13D
chr1	12312661	6	A	G	2873,3002,2912,3000,2980,2940,	3,4,1,2,2,3,	2,3,1,2,2,2,	0.667,0.750,1.000,1.000,1.000,0.667,	Alu	intronic	VPS13D
chr1	12323978	10	A	G	2835,2858,2941,3011,2991,2910,2959,2897,2861,2987,	3,2,4,4,3,2,1,1,3,3,	2,2,4,2,2,2,1,1,3,2,	0.667,1.000,1.000,0.500,0.667,1.000,1.000,1.000,1.000,0.667,	Alu	intronic	VPS13D
chr1	12352032	11	A	G	2878,2805,2811,2999,2932,2934,2826,2970,2933,2994,2982,	3,3,2,2,6,1,4,1,2,2,3,	3,2,2,2,4,1,3,1,2,2,2,	1.000,0.667,1.000,1.000,0.667,1.000,0.750,1.000,1.000,1.000,0.667,	Alu	intronic	VPS13D
chr1	12365997	13	A	G	2915,2924,2971,2927,2873,2847,2941,2882,3011,2976,2900,2940,3008,	4,2,2,2,4,2,5,3,3,3,4,5,4,	2,2,2,2,3,2,5,3,2,2,4,2,4,	0.500,1.000,1.000,1.000,0.750,1.000,1.000,1.000,0.667,0.667,1.000,0.400,1.000,	Alu	intronic	VPS13D
chr1	12366031	7	A	G	2927,2882,2823,2916,2996,2888,2914,	2,2,4,3,4,2,2,	2,2,3,2,3,2,2,	1.000,1.000,0.750,0.667,0.750,1.000,1.000,	Alu	intronic	VPS13D
chr1	12392050	5	A	G	2873,2908,2912,2918,2981,	5,4,2,3,1,	2,2,2,2,1,	0.400,0.500,1.000,0.667,1.000,	Alu	intronic	VPS13D
chr1	12500737	8	A	G	2819,2889,2821,2844,2886,3001,2813,2806,	2,2,1,2,2,2,2,3,	2,2,1,2,2,2,2,3,	1.000,1.000,1.000,1.000,1.000,1.000,1.000,1.000,	Alu	intronic	VPS13D
chr1	12530128	5	A	G	2941,2983,2918,2888,2885,	5,4,4,4,3,	3,2,2,2,2,	0.600,0.500,0.500,0.500,0.667,	Alu	intergenic	RP5-888M10.2(dist=1708),DHRS3(dist=37782)
chr1	12533073	5	A	G	2941,2930,2846,2940,2893,	9,2,8,5,6,	4,1,4,2,3,	0.444,0.500,0.500,0.400,0.500,	Alu	intergenic	RP5-888M10.2(dist=4653),DHRS3(dist=34837)
chr1	12538705	5	A	G	2845,2918,2939,2888,2893,	8,6,9,8,6,	3,3,5,4,3,	0.375,0.500,0.556,0.500,0.500,	Alu	intergenic	RP5-888M10.2(dist=10285),DHRS3(dist=29205)
chr1	12611895	7	T	C	2878,2819,3009,2996,3008,2881,2936,	6,2,4,6,19,6,8,	2,2,2,3,4,3,2,	0.333,1.000,0.500,0.500,0.211,0.500,0.250,	Alu	intronic	DHRS3
chr1	13712646	10	A	G	2950,2889,2956,2979,2821,2886,2911,2814,3000,2842,	6,6,5,4,8,4,8,5,4,3,	2,2,3,4,3,2,3,2,2,2,	0.333,0.333,0.600,1.000,0.375,0.500,0.375,0.400,0.500,0.667,	Alu	intronic	PRDM2
chr1	13712650	22	A	G	2950,2882,2889,2956,2986,2825,2875,2979,2821,2844,2886,2925,3007,2913,2911,2814,3000,2940,2871,2842,2936,2839,	6,5,5,4,15,5,2,4,9,4,4,12,9,8,7,4,5,7,3,3,3,12,	3,2,3,3,5,3,1,4,5,3,3,5,3,5,4,2,4,3,2,2,3,4,	0.500,0.400,0.600,0.750,0.333,0.600,0.500,1.000,0.556,0.750,0.750,0.417,0.333,0.625,0.571,0.500,0.800,0.429,0.667,0.667,1.000,0.333,	Alu	intronic	PRDM2
chr1	13712710	6	A	G	2971,2928,3011,2994,2896,2920,	2,7,6,4,6,2,	2,3,2,2,3,2,	1.000,0.429,0.333,0.500,0.500,1.000,	Alu	intronic	PRDM2
chr1	13755823	6	A	G	2971,2811,2942,2900,2822,2813,	11,11,9,4,5,4,	3,5,4,2,3,2,	0.273,0.455,0.444,0.500,0.600,0.500,	Alu	intronic	PRDM2
chr1	13755996	33	A	G	2924,2971,2830,2927,2873,2908,2815,2811,2941,2973,2950,2812,2898,2963,2990,2986,2826,2942,3012,2867,2846,2991,3002,2931,2944,2981,2877,2859,3000,2810,2987,2836,2839,	7,5,9,9,8,9,4,24,4,13,4,27,6,13,6,32,5,7,4,10,4,5,10,7,5,5,16,6,4,17,14,10,9,	2,3,3,4,4,6,2,19,2,6,4,12,2,4,3,13,2,3,2,4,3,4,6,3,2,3,4,3,3,8,5,2,3,	0.286,0.600,0.333,0.444,0.500,0.667,0.500,0.792,0.500,0.462,1.000,0.444,0.333,0.308,0.500,0.406,0.400,0.429,0.500,0.400,0.750,0.800,0.600,0.429,0.400,0.600,0.250,0.500,0.750,0.471,0.357,0.200,0.333,	Alu	intronic	PRDM2
chr1	13755997	35	A	G	2924,2971,2927,2908,2865,2815,2811,2941,2973,2950,2812,2898,2990,2986,2826,2942,3012,2867,2846,2991,3002,2944,2925,2981,2877,2859,3000,2977,2810,2987,2914,2921,2938,2836,2839,	7,5,8,8,5,4,22,4,12,4,29,6,6,31,5,7,4,11,3,4,10,4,11,5,16,7,4,15,16,13,8,4,4,11,10,	3,2,2,3,4,2,12,2,6,3,10,2,3,14,3,3,2,3,3,3,5,2,4,3,7,3,3,4,7,6,4,4,3,3,4,	0.429,0.400,0.250,0.375,0.800,0.500,0.545,0.500,0.500,0.750,0.345,0.333,0.500,0.452,0.600,0.429,0.500,0.273,1.000,0.750,0.500,0.500,0.364,0.600,0.438,0.429,0.750,0.267,0.438,0.462,0.500,1.000,0.750,0.273,0.400,	Alu	intronic	PRDM2
chr1	13767748	23	A	G	2971,2830,2943,2928,2858,2983,2990,2979,2823,2844,2970,2853,2846,2991,2900,2925,2918,2913,2859,2955,2897,2871,2839,	4,9,3,7,3,2,3,3,7,7,3,6,5,10,5,5,5,8,9,3,4,6,8,	2,3,2,2,3,1,3,2,3,2,2,2,3,7,2,4,3,3,2,2,2,3,2,	0.500,0.333,0.667,0.286,1.000,0.500,1.000,0.667,0.429,0.286,0.667,0.333,0.600,0.700,0.400,0.800,0.600,0.375,0.222,0.667,0.500,0.500,0.250,	Alu	intronic	PRDM2
chr1	13767765	10	A	G	2927,2873,2928,2869,2956,2823,2886,2843,2897,2881,	9,5,4,3,5,5,3,4,4,8,	4,2,2,2,2,2,2,2,2,3,	0.444,0.400,0.500,0.667,0.400,0.400,0.667,0.500,0.500,0.375,	Alu	intronic	PRDM2
chr1	13767854	45	A	G	2872,2830,2927,2873,2835,2847,2992,3009,2841,2928,2880,2988,2999,2884,2950,2889,2956,2934,2995,2979,3011,2844,2853,2867,2991,2976,2931,2994,2913,2981,2859,2996,2890,2857,2822,2810,2897,2871,3008,2920,2885,2895,2938,2836,2839,	4,5,6,11,6,7,4,7,3,7,6,3,4,6,3,3,5,4,6,6,8,6,4,3,2,20,7,8,5,5,3,3,8,5,4,2,5,8,5,4,5,14,2,9,12,	3,4,3,6,3,6,3,6,3,7,4,3,3,4,2,2,3,3,4,5,5,5,2,3,1,10,4,6,4,2,3,3,5,4,3,2,4,6,4,3,5,4,2,5,8,	0.750,0.800,0.500,0.545,0.500,0.857,0.750,0.857,1.000,1.000,0.667,1.000,0.750,0.667,0.667,0.667,0.600,0.750,0.667,0.833,0.625,0.833,0.500,1.000,0.500,0.500,0.571,0.750,0.800,0.400,1.000,1.000,0.625,0.800,0.750,1.000,0.800,0.750,0.800,0.750,1.000,0.286,1.000,0.556,0.667,	Alu	intronic	PRDM2
chr1	13767868	26	A	G	2971,2830,2873,2847,2992,2880,2988,2930,2956,2995,2844,2991,2976,2910,2981,2859,2996,2890,2857,2897,3008,2920,2885,2895,2938,2839,	4,4,4,3,3,6,2,4,6,5,1,6,18,4,6,2,4,6,4,4,3,3,5,9,4,5,3,2,2,1,3,6,2,4,5,2,1,5,7,2,3,2,2,5,3,3,2,2,5,3,3,3,	0.750,0.500,0.500,0.333,1.000,1.000,1.000,1.000,0.833,0.400,1.000,0.833,0.389,0.500,0.500,1.000,0.500,0.833,0.750,0.750,0.667,0.667,1.000,0.333,0.750,0.600,	Alu		intronic	PRDM2
chr1	13767901	28	A	G	2849,2835,2880,2894,2941,2946,2812,2845,2869,2995,2821,2844,2929,2965,2991,2976,2863,2935,2900,2981,2899,2859,2996,2890,2940,2897,2920,2839,	5,9,2,3,6,2,14,1,2,3,3,5,5,5,6,10,4,6,3,5,2,3,5,4,3,6,1,6,	3,7,2,2,3,2,5,1,2,2,2,2,3,3,3,2,3,3,2,2,2,2,4,2,2,3,1,2,	0.600,0.778,1.000,0.667,0.500,1.000,0.357,1.000,1.000,0.667,0.667,0.400,0.600,0.600,0.500,0.200,0.750,0.500,0.667,0.400,1.000,0.667,0.800,0.500,0.667,0.500,1.000,0.333,	Alu	intronic	PRDM2
chr1	13767931	13	A	G	2872,2835,2884,2973,2950,2998,2995,2979,3001,3002,2900,2891,2881,	3,6,5,3,3,3,4,7,5,7,3,5,7,	3,2,2,2,2,2,2,3,2,4,2,2,2,	1.000,0.333,0.400,0.667,0.667,0.667,0.500,0.429,0.400,0.571,0.667,0.400,0.286,	Alu	intronic	PRDM2
chr1	13768545	31	A	G	2873,2847,2988,2941,2882,2812,2956,2825,2995,2823,3012,2846,2991,2976,2931,2863,2994,2900,2911,2981,2817,2877,2859,2916,2890,2820,2843,2857,2871,3008,2842,	12,7,6,5,3,19,8,6,7,7,5,5,11,12,4,4,8,2,7,7,6,9,8,2,9,5,4,5,7,8,4,	3,3,3,2,2,5,2,2,2,5,3,1,4,3,2,2,4,1,3,1,2,2,3,2,3,3,3,4,2,2,2,	0.250,0.429,0.500,0.400,0.667,0.263,0.250,0.333,0.286,0.714,0.600,0.200,0.364,0.250,0.500,0.500,0.500,0.500,0.429,0.143,0.333,0.222,0.375,1.000,0.333,0.600,0.750,0.800,0.286,0.250,0.500,	Alu	intronic	PRDM2
chr1	14703653	5	A	G	2849,3009,3007,2877,2806,	7,3,1,2,15,	3,3,1,2,8,	0.429,1.000,1.000,1.000,0.533,	Alu	intronic	KAZN
chr1	14713850	6	A	G	2849,3009,2999,2867,2976,2806,	7,2,3,3,2,14,	5,2,3,3,2,9,	0.714,1.000,1.000,1.000,1.000,0.643,	Alu	intronic	KAZN
chr1	15174274	8	A	G	2882,2944,2913,2981,2817,2859,2916,2939,	6,4,2,5,3,3,6,3,	2,2,2,2,2,2,3,2,	0.333,0.500,1.000,0.400,0.667,0.667,0.500,0.667,	Alu	intronic	TMEM51
chr1	15174320	10	A	G	2878,2849,2865,2928,2805,2874,3007,2919,2936,2839,	3,2,8,4,3,2,5,2,8,3,	2,2,5,4,3,2,5,2,4,2,	0.667,1.000,0.625,1.000,1.000,1.000,1.000,1.000,0.500,0.667,	Alu	intronic	TMEM51
chr1	15174428	13	A	G	2992,2815,2988,2884,2882,2889,2937,2942,2846,3007,2981,2899,2822,	4,3,2,2,5,2,11,7,5,2,3,2,5,	2,2,2,2,1,1,5,5,3,2,2,2,2,	0.500,0.667,1.000,1.000,0.200,0.500,0.455,0.714,0.600,1.000,0.667,1.000,0.400,	Alu	intronic	TMEM51
chr1	15437452	5	A	G	2927,2873,2882,2888,2813,	4,2,3,2,4,	2,2,2,2,2,	0.500,1.000,0.667,1.000,0.500,	Alu	upstream	CTRC(dist=987)
chr1	15491513	15	T	C	2943,2847,2952,2884,2946,2956,2875,2929,2965,2900,2814,2899,2870,2980,2949,	2,2,9,5,6,11,7,2,3,3,3,4,6,4,5,	2,1,3,3,2,2,3,2,2,2,2,3,3,3,3,	1.000,0.500,0.333,0.600,0.333,0.182,0.429,1.000,0.667,0.667,0.667,0.750,0.500,0.750,0.600,	Alu	UTR3	CASP9(ENST00000546424.5:c.*2271A>G)
chr1	15491540	22	T	C	2952,2988,2882,2934,2979,2821,2886,2976,2944,2900,2910,2814,2870,3000,2890,2955,2810,2813,2897,2871,2891,2842,	8,4,9,5,6,5,10,6,3,4,7,3,10,4,6,3,6,3,8,6,6,4,	2,3,4,2,3,2,3,3,2,3,2,2,4,1,2,2,2,2,3,3,2,2,	0.250,0.750,0.444,0.400,0.500,0.400,0.300,0.500,0.667,0.750,0.286,0.667,0.400,0.250,0.333,0.667,0.333,0.667,0.375,0.500,0.333,0.500,	Alu	UTR3	CASP9(ENST00000546424.5:c.*2244A>G)
chr1	15491586	7	T	C	2952,2844,2870,2940,2843,2939,2897,	8,4,2,6,4,6,6,	2,3,1,2,2,3,3,	0.250,0.750,0.500,0.333,0.500,0.500,0.500,	Alu	UTR3	CASP9(ENST00000546424.5:c.*2198A>G)
chr1	15491610	6	T	C	2932,2874,3002,3007,2817,2813,	8,8,4,8,6,4,	3,4,2,2,2,3,	0.375,0.500,0.500,0.250,0.333,0.750,	Alu	UTR3	CASP9(ENST00000546424.5:c.*2174A>G)
chr1	15491752	17	T	C	2865,2992,2928,2988,2946,2930,2867,2929,2886,2900,2925,2918,2817,2877,2890,2984,2871,	4,3,3,2,3,6,3,5,5,4,3,2,4,6,1,4,4,	3,2,1,2,2,3,1,3,3,2,2,1,2,2,1,2,3,	0.750,0.667,0.333,1.000,0.667,0.500,0.333,0.600,0.600,0.500,0.667,0.500,0.500,0.333,1.000,0.500,0.750,	Alu	UTR3	CASP9(ENST00000546424.5:c.*2032A>G)
chr1	15572029	9	T	C	2943,2819,2941,2932,2963,2937,2853,2965,2976,	3,8,2,5,10,5,5,4,4,	2,6,2,4,7,4,3,3,3,	0.667,0.750,1.000,0.800,0.700,0.800,0.600,0.750,0.750,	Alu	intronic	DNAJC16
chr1	15573252	5	T	C	2835,2819,2963,2937,2820,	4,7,3,3,3,	2,6,2,2,2,	0.500,0.857,0.667,0.667,0.667,	Alu	UTR3	AGMAT(ENST00000375826.3:c.*399A>G)
chr1	15587696	7	A	G	2988,2812,2930,2886,2820,2871,2938,	3,5,2,2,3,5,3,	3,2,2,2,2,5,3,	1.000,0.400,1.000,1.000,0.667,1.000,1.000,	Alu	ncRNA_exonic	RP4-680D5.2
chr1	15639514	7	A	G	2835,2865,2858,2910,2980,2820,2920,	3,4,2,2,2,3,2,	2,3,2,2,2,2,2,	0.667,0.750,1.000,1.000,1.000,0.667,1.000,	Alu	intronic	DDI2
chr1	15639817	23	A	G	2835,2847,2851,2983,2845,2869,2825,2970,2828,2918,2814,2834,2916,2940,2959,2861,2881,2921,2936,2862,2806,2895,2938,	3,2,3,2,2,1,3,3,4,2,4,2,2,2,2,2,2,2,3,3,2,2,6,	2,2,1,2,2,1,3,2,3,2,3,2,2,2,2,2,2,2,2,3,2,2,4,	0.667,1.000,0.333,1.000,1.000,1.000,1.000,0.667,0.750,1.000,0.750,1.000,1.000,1.000,1.000,1.000,1.000,1.000,0.667,1.000,1.000,1.000,0.667,	Alu	intronic	DDI2
chr1	15642501	6	A	G	2830,2898,2875,2937,2917,2899,	3,2,2,2,2,3,	2,2,2,2,2,2,	0.667,1.000,1.000,1.000,1.000,0.667,	Alu	intronic	DDI2
chr1	15652097	19	A	G	2872,2927,2873,2851,2841,2884,2946,2932,2979,2826,2846,2991,2828,2996,2959,2919,2948,2936,2938,	3,2,2,2,2,3,2,2,1,2,2,2,2,2,1,2,2,2,3,	3,2,2,2,2,2,2,2,1,2,2,2,2,2,1,2,2,2,3,	1.000,1.000,1.000,1.000,1.000,0.667,1.000,1.000,1.000,1.000,1.000,1.000,1.000,1.000,1.000,1.000,1.000,1.000,1.000,	Alu	intronic	DDI2
chr1	15653571	5	A	G	2970,2981,2916,2939,2818,	2,2,6,3,3,	2,2,3,2,2,	1.000,1.000,0.500,0.667,0.667,	Alu	intronic	DDI2
chr1	15653630	7	A	G	2943,2819,2990,2821,2935,2913,2949,	2,4,2,4,4,3,2,	2,2,2,2,2,2,2,	1.000,0.500,1.000,0.500,0.500,0.667,1.000,	Alu	intronic	DDI2
chr1	15654533	17	A	G	2927,2908,2880,2856,2811,2823,2821,2826,2996,2843,2955,2857,2959,2871,2818,2948,2936,	4,4,6,4,3,5,5,3,7,3,3,5,4,4,4,7,7,	1,4,5,3,2,3,2,2,3,1,2,2,2,2,1,3,4,	0.250,1.000,0.833,0.750,0.667,0.600,0.400,0.667,0.429,0.333,0.667,0.400,0.500,0.500,0.250,0.429,0.571,	Alu	intronic	DDI2
chr1	15656076	7	A	G	2928,2853,2918,2916,2820,2813,2949,	3,4,4,4,7,6,3,	1,2,3,2,2,3,2,	0.333,0.500,0.750,0.500,0.286,0.500,0.667,	Alu	intronic	DDI2
chr1	15690304	7	A	G	2873,2847,2950,2898,3012,2959,2871,	11,6,9,5,7,7,4,	3,3,4,2,3,2,2,	0.273,0.500,0.444,0.400,0.429,0.286,0.500,	Alu	intronic	PLEKHM2
chr1	15691217	8	A	G	2908,2851,2880,2973,3012,2814,2987,3008,	7,10,16,6,5,5,16,5,	3,2,6,3,3,2,4,2,	0.429,0.200,0.375,0.500,0.600,0.400,0.250,0.400,	Alu	intronic	PLEKHM2
chr1	15694923	10	A	G	2872,2873,2898,2995,2933,2828,2877,2842,2893,2836,	7,12,3,2,5,6,5,5,2,5,	3,4,2,2,2,3,3,2,2,2,	0.429,0.333,0.667,1.000,0.400,0.500,0.600,0.400,1.000,0.400,	Alu	intronic	PLEKHM2
chr1	15694960	10	A	G	2819,2858,2946,3001,2975,3002,2859,2984,2822,2813,	4,4,4,8,6,3,4,3,3,6,	1,2,2,4,3,1,2,2,3,2,	0.250,0.500,0.500,0.500,0.500,0.333,0.500,0.667,1.000,0.333,	Alu	intronic	PLEKHM2
chr1	15705968	8	A	G	3009,2928,2988,2811,2950,2981,2940,2818,	5,4,2,3,6,3,3,6,	1,2,2,2,2,2,1,3,	0.200,0.500,1.000,0.667,0.333,0.667,0.333,0.500,	Alu	intronic	PLEKHM2
chr1	15707188	5	A	G	2928,2884,2812,2844,2900,	3,5,5,3,8,	2,2,3,2,4,	0.667,0.400,0.600,0.667,0.500,	Alu	intronic	PLEKHM2
chr1	15807961	23	T	C	2851,2815,2988,2894,2811,2892,2930,2932,2845,2869,2990,2929,2913,3000,2996,2890,2977,2810,2919,2921,2806,2836,2839,	2,2,2,3,5,3,3,2,3,2,3,2,1,4,2,4,3,3,4,3,6,2,4,	2,2,2,2,3,2,2,2,2,2,3,2,1,4,2,2,2,2,3,2,2,2,3,	1.000,1.000,1.000,0.667,0.600,0.667,0.667,1.000,0.667,1.000,1.000,1.000,1.000,1.000,1.000,0.500,0.667,0.667,0.750,0.667,0.333,1.000,0.750,	Alu	UTR5	UQCRHL(ENST00000483273.2:c.-312A>G)
chr1	15807981	10	T	C	2924,2811,2946,2931,2935,2925,2918,2877,2890,2806,	2,4,4,8,4,3,2,3,6,7,	2,3,3,2,2,2,2,2,2,2,	1.000,0.750,0.750,0.250,0.500,0.667,1.000,0.667,0.333,0.286,	Alu	UTR5	UQCRHL(ENST00000483273.2:c.-332A>G)
chr1	15808039	7	T	C	2992,2930,2889,2979,2913,2806,2938,	5,3,3,4,3,3,5,	2,2,1,3,2,2,3,	0.400,0.667,0.333,0.750,0.667,0.667,0.600,	Alu	UTR5	UQCRHL(ENST00000483273.2:c.-390A>G)
chr1	15808095	7	T	C	2928,2999,2874,2912,2931,2877,2919,	2,6,3,4,4,2,3,	2,4,3,2,2,1,2,	1.000,0.667,1.000,0.500,0.500,0.500,0.667,	Alu	UTR5	UQCRHL(ENST00000483273.2:c.-446A>G)
chr1	15808178	6	T	C	2845,2990,2966,2912,2866,2936,	2,6,4,4,2,2,	2,4,2,3,2,1,	1.000,0.667,0.500,0.750,1.000,0.500,	Alu	UTR5	UQCRHL(ENST00000483273.2:c.-529A>G)
chr1	15808544	16	T	C	2928,2894,2882,2970,2846,2918,2913,2896,2820,2940,2883,2871,2919,2920,2921,2806,	6,5,7,4,4,7,2,8,6,5,4,5,14,5,9,14,	3,4,7,2,3,4,2,4,5,4,2,3,8,3,3,4,	0.500,0.800,1.000,0.500,0.750,0.571,1.000,0.500,0.833,0.800,0.500,0.600,0.571,0.600,0.333,0.286,	Alu	UTR5	UQCRHL(ENST00000483273.2:c.-895A>G)
chr1	15808724	7	T	C	2924,2952,2808,2877,2861,2919,2836,	1,3,3,6,5,5,4,	1,2,2,2,2,1,3,	1.000,0.667,0.667,0.333,0.400,0.200,0.750,	Alu	UTR5	UQCRHL(ENST00000483273.2:c.-1075A>G)
chr1	15808734	6	T	C	2952,2928,2979,2919,2920,2839,	2,2,6,5,2,2,	1,1,5,2,2,2,	0.500,0.500,0.833,0.400,1.000,1.000,	Alu	UTR5	UQCRHL(ENST00000483273.2:c.-1085A>G)
chr1	15808764	5	T	C	2943,2966,3011,2843,2955,	6,3,2,3,3,	2,2,1,2,3,	0.333,0.667,0.500,0.667,1.000,	Alu	UTR5	UQCRHL(ENST00000483273.2:c.-1115A>G)
chr1	15809778	10	T	C	2928,2990,2979,2931,2910,2899,2870,2996,2896,2919,	4,5,3,5,4,2,3,5,2,3,	4,4,3,4,2,2,2,4,2,2,	1.000,0.800,1.000,0.800,0.500,1.000,0.667,0.800,1.000,0.667,	Alu	upstream	UQCRHL(dist=430)
chr1	15809880	26	T	C	2927,2943,2847,2851,2928,2805,2892,2930,2932,2898,2966,2844,2853,2975,2828,2918,2899,2877,3000,2996,2890,2888,2857,2822,2936,2982,	4,3,3,6,5,6,4,4,5,5,3,5,3,2,4,4,3,8,8,4,3,5,5,4,4,3,	2,2,2,4,3,2,2,2,2,3,3,4,3,2,2,3,2,3,2,2,2,3,2,2,3,2,	0.500,0.667,0.667,0.667,0.600,0.333,0.500,0.500,0.400,0.600,1.000,0.800,1.000,1.000,0.500,0.750,0.667,0.375,0.250,0.500,0.667,0.600,0.400,0.500,0.750,0.667,	Alu	upstream	UQCRHL(dist=532)
chr1	15810786	25	T	C	2849,2992,2884,2983,2930,2898,2889,2869,2990,2934,2995,2979,2823,2966,3011,2975,2912,2931,2984,2820,2959,2822,2920,2806,2938,	3,2,3,2,3,3,2,4,2,2,2,4,5,4,2,1,2,4,3,3,2,3,2,2,2,	2,2,2,2,2,2,2,3,1,2,2,3,4,2,1,1,2,4,3,2,2,3,2,2,2,	0.667,1.000,0.667,1.000,0.667,0.667,1.000,0.750,0.500,1.000,1.000,0.750,0.800,0.500,0.500,1.000,1.000,1.000,1.000,0.667,1.000,1.000,1.000,1.000,1.000,	Alu	intergenic	UQCRHL(dist=1438),FLJ37453(dist=23688)
chr1	15813227	6	T	C	2908,2884,2929,2890,2955,2871,	3,2,2,2,2,2,	3,2,2,2,2,2,	1.000,1.000,1.000,1.000,1.000,1.000,	Alu	intergenic	UQCRHL(dist=3879),FLJ37453(dist=21247)
chr1	15820846	10	T	C	2847,2841,2999,2934,2970,2975,3000,2916,2919,2982,	3,3,3,2,6,2,3,4,12,3,	3,3,2,2,3,2,2,3,5,2,	1.000,1.000,0.667,1.000,0.500,1.000,0.667,0.750,0.417,0.667,	Alu	intergenic	UQCRHL(dist=11498),FLJ37453(dist=13628)
chr1	15820915	11	T	C	2915,2894,2970,2846,2913,2820,2888,2919,2881,2862,2806,	3,2,2,3,4,4,2,11,4,3,5,	3,2,2,3,4,2,2,7,4,3,4,	1.000,1.000,1.000,1.000,1.000,0.500,1.000,0.636,1.000,1.000,0.800,	Alu	intergenic	UQCRHL(dist=11567),FLJ37453(dist=13559)
chr1	15828798	10	T	C	2847,2946,2889,3002,2984,2939,2822,2810,2806,2836,	3,2,6,4,1,4,8,6,4,4,	2,2,3,2,1,2,5,3,3,4,	0.667,1.000,0.500,0.500,1.000,0.500,0.625,0.500,0.750,1.000,	Alu	intergenic	UQCRHL(dist=19450),FLJ37453(dist=5676)
chr1	15829120	12	T	C	2840,3009,3011,2886,2870,2877,3000,2820,2883,2818,2919,2920,	2,4,2,2,2,2,2,3,2,4,4,2,	2,3,2,2,2,2,2,2,2,4,3,2,	1.000,0.750,1.000,1.000,1.000,1.000,1.000,0.667,1.000,1.000,0.750,1.000,	Alu	intergenic	UQCRHL(dist=19772),FLJ37453(dist=5354)
chr1	15829185	13	T	C	2865,2851,2841,2973,2986,2934,2821,2870,2984,2822,2810,2871,2938,	3,5,2,5,4,4,2,4,4,4,6,4,4,	3,3,2,4,4,3,2,3,3,3,4,3,4,	1.000,0.600,1.000,0.800,1.000,0.750,1.000,0.750,0.750,0.750,0.667,0.750,1.000,	Alu	intergenic	UQCRHL(dist=19837),FLJ37453(dist=5289)
chr1	15829719	7	T	C	2869,2981,2877,2996,2955,2897,2949,	3,5,4,4,3,3,3,	2,2,2,2,2,2,2,	0.667,0.400,0.500,0.500,0.667,0.667,0.667,	Alu	intergenic	UQCRHL(dist=20371),FLJ37453(dist=4755)
chr1	15830143	9	T	C	2872,2952,2874,2931,2918,3000,2940,2977,2920,	3,1,4,6,9,8,4,5,6,	2,1,1,3,3,3,2,2,2,	0.667,1.000,0.250,0.500,0.333,0.375,0.500,0.400,0.333,	Alu	intergenic	UQCRHL(dist=20795),FLJ37453(dist=4331)
chr1	15830197	7	T	C	2932,2821,2886,2939,2818,3008,2881,	6,4,4,4,4,4,4,	2,2,1,2,2,2,2,	0.333,0.500,0.250,0.500,0.500,0.500,0.500,	Alu	intergenic	UQCRHL(dist=20849),FLJ37453(dist=4277)
chr1	15830251	14	T	C	2815,2946,2869,2979,2966,2917,2984,2820,2955,2822,2810,2901,2920,2881,	4,4,3,5,5,4,6,6,4,5,5,4,7,3,	2,3,2,2,2,2,2,3,3,4,2,1,5,2,	0.500,0.750,0.667,0.400,0.400,0.500,0.333,0.500,0.750,0.800,0.400,0.250,0.714,0.667,	Alu	intergenic	UQCRHL(dist=20903),FLJ37453(dist=4223)
chr1	15830257	33	T	C	2849,2847,2851,2815,2894,2882,2892,2983,2934,2995,2979,2937,2844,2929,2976,2910,2913,2981,2917,2859,3000,2984,2955,2977,2810,2897,2891,2920,2842,2881,2885,2949,2938,	5,6,5,6,7,3,4,4,4,3,6,5,4,4,6,6,6,5,5,3,5,5,4,3,5,2,4,5,3,5,4,4,2,	2,4,3,5,4,3,3,2,4,2,2,3,2,3,3,4,3,3,2,3,2,2,2,2,3,2,2,4,3,4,3,3,2,	0.400,0.667,0.600,0.833,0.571,1.000,0.750,0.500,1.000,0.667,0.333,0.600,0.500,0.750,0.500,0.667,0.500,0.600,0.400,1.000,0.400,0.400,0.500,0.667,0.600,1.000,0.500,0.800,1.000,0.800,0.750,0.750,1.000,	Alu	intergenic	UQCRHL(dist=20909),FLJ37453(dist=4217)
chr1	15832290	7	T	C	2928,2966,2863,2981,3000,2871,2818,	10,5,3,3,4,6,4,	3,3,3,2,2,4,3,	0.300,0.600,1.000,0.667,0.500,0.667,0.750,	Alu	intergenic	UQCRHL(dist=22942),FLJ37453(dist=2184)
chr1	15838049	5	T	C	2999,2930,2845,3002,2939,	4,3,3,4,2,	2,2,2,2,2,	0.500,0.667,0.667,0.500,1.000,	Alu	ncRNA_intronic	FLJ37453
chr1	15842962	8	T	C	2815,2882,2812,2898,3011,2931,2914,2936,	4,2,3,3,3,5,2,3,	3,2,2,3,2,2,2,2,	0.750,1.000,0.667,1.000,0.667,0.400,1.000,0.667,	Alu	ncRNA_intronic	FLJ37453
chr1	15863127	8	A	G	2892,2990,3011,3012,2846,2987,2842,2881,	5,8,6,5,5,3,3,6,	2,5,3,3,2,2,3,3,	0.400,0.625,0.500,0.600,0.400,0.667,1.000,0.500,	Alu	intronic	SPEN
chr1	15863129	7	A	G	2946,2892,2990,3011,3012,2842,2881,	2,5,7,7,5,3,6,	1,3,4,3,3,3,4,	0.500,0.600,0.571,0.429,0.600,1.000,0.667,	Alu	intronic	SPEN
chr1	15878922	10	A	G	2878,2973,2892,2932,2990,2970,2975,2933,2900,2984,	4,10,7,5,5,4,3,2,2,15,	2,4,2,3,3,2,2,2,2,5,	0.500,0.400,0.286,0.600,0.600,0.500,0.667,1.000,1.000,0.333,	Alu	intronic	SPEN
chr1	15881014	20	A	G	2830,2849,2851,3009,2894,2882,2983,2812,2845,2934,3002,2912,2925,3007,2899,2916,2940,2939,3008,2839,	6,3,4,2,4,5,6,9,5,2,4,5,2,3,8,2,4,2,7,6,	3,2,2,1,2,2,2,2,4,1,1,3,1,2,4,1,2,2,3,2,	0.500,0.667,0.500,0.500,0.500,0.400,0.333,0.222,0.800,0.500,0.250,0.600,0.500,0.667,0.500,0.500,0.500,1.000,0.429,0.333,	Alu	intronic	SPEN
chr1	15881070	5	A	G	2941,2970,2929,2955,2895,	6,1,2,4,7,	2,1,2,2,2,	0.333,1.000,1.000,0.500,0.286,	Alu	intronic	SPEN
chr1	15881205	6	A	G	2924,2873,2946,2867,2933,2980,	5,4,7,6,2,4,	2,2,2,2,2,2,	0.400,0.500,0.286,0.333,1.000,0.500,	Alu	intronic	SPEN
chr1	15881237	11	A	G	2840,2908,2943,2928,2884,2874,2875,2966,2996,2921,2885,	2,3,4,6,4,3,8,4,4,5,3,	1,2,2,2,2,2,3,2,2,1,2,	0.500,0.667,0.500,0.333,0.500,0.667,0.375,0.500,0.500,0.200,0.667,	Alu	intronic	SPEN
chr1	15882572	5	A	G	2876,2847,2884,2970,3012,	5,6,7,2,2,	3,2,2,2,2,	0.600,0.333,0.286,1.000,1.000,	Alu	intronic	SPEN
chr1	15896893	5	A	G	2872,2927,2835,2863,2839,	7,4,4,4,5,	1,2,3,2,2,	0.143,0.500,0.750,0.500,0.400,	Alu	intronic	SPEN
chr1	15902055	5	A	G	2928,2963,2846,2913,2940,	2,1,5,2,4,	2,1,4,2,3,	1.000,1.000,0.800,1.000,0.750,	Alu	intronic	SPEN
chr1	15913507	17	A	G	2915,2830,2805,2941,2973,2882,2875,2995,2853,2994,2911,2814,2916,2822,2871,2920,2836,	2,5,5,2,3,6,3,6,3,6,5,3,4,6,7,4,3,	2,3,2,2,2,3,3,5,2,3,2,2,3,2,4,3,2,	1.000,0.600,0.400,1.000,0.667,0.500,1.000,0.833,0.667,0.500,0.400,0.667,0.750,0.333,0.571,0.750,0.667,	Alu	intronic	SPEN
chr1	15915382	62	A	G	2915,2971,2830,2876,2835,2943,2865,2992,3009,2928,2880,2941,2884,2882,2998,2898,2889,2869,2956,2875,2979,2821,2853,2942,2867,2929,2846,2886,2965,2975,2912,2931,2863,2994,2910,3007,2917,2834,2916,2896,2820,2940,2843,2939,2955,2857,2959,2822,2871,2901,2919,2948,3008,2920,2914,2881,2921,2936,2885,2949,2836,2839,	4,5,3,2,6,11,6,5,2,5,5,3,7,6,1,9,6,10,4,8,4,3,5,1,3,10,3,7,3,6,4,10,3,8,3,3,3,6,4,4,7,7,2,6,3,5,2,5,6,9,11,4,5,6,5,11,3,7,5,4,7,8,	2,3,2,1,4,7,4,2,2,3,2,1,3,2,1,5,3,3,3,4,4,2,3,1,2,4,2,2,2,5,3,6,3,5,2,2,1,2,2,3,3,4,2,4,1,4,1,3,4,3,4,3,4,4,3,7,3,4,2,2,3,3,	0.500,0.600,0.667,0.500,0.667,0.636,0.667,0.400,1.000,0.600,0.400,0.333,0.429,0.333,1.000,0.556,0.500,0.300,0.750,0.500,1.000,0.667,0.600,1.000,0.667,0.400,0.667,0.286,0.667,0.833,0.750,0.600,1.000,0.625,0.667,0.667,0.333,0.333,0.500,0.750,0.429,0.571,1.000,0.667,0.333,0.800,0.500,0.600,0.667,0.333,0.364,0.750,0.800,0.667,0.600,0.636,1.000,0.571,0.400,0.500,0.429,0.375,	Alu	intronic	SPEN
chr1	15915604	6	A	G	2849,2929,2931,2877,2888,2836,	3,6,8,6,4,5,	2,3,3,2,3,2,	0.667,0.500,0.375,0.333,0.750,0.400,	Alu	intronic	SPEN
chr1	15915639	13	A	G	2835,2851,2941,2946,2932,2898,2821,2931,2944,2981,2877,2996,2881,	6,7,9,6,3,4,3,7,3,4,4,7,9,	2,2,3,3,2,2,2,3,2,2,1,2,2,	0.333,0.286,0.333,0.500,0.667,0.500,0.667,0.429,0.667,0.500,0.250,0.286,0.222,	Alu	intronic	SPEN
chr1	15915692	6	A	G	2872,2823,2844,2939,2901,2949,	4,5,7,5,4,2,	2,2,2,2,2,2,	0.500,0.400,0.286,0.400,0.500,1.000,	Alu	intronic	SPEN
chr1	15915801	6	A	G	2992,2875,2929,3007,2890,2881,	6,6,8,6,2,5,	2,2,2,2,2,2,	0.333,0.333,0.250,0.333,1.000,0.400,	Alu	intronic	SPEN
chr1	15926214	5	A	G	2928,2880,2869,2934,2916,	3,2,2,2,4,	3,2,2,2,3,	1.000,1.000,1.000,1.000,0.750,	Alu	intronic	SPEN
chr1	15953299	22	T	C	2915,2830,2943,3009,2884,2932,2875,2991,3002,2912,2994,2917,2916,2980,2996,2890,2820,2897,3008,2842,2862,2839,	5,2,3,3,3,2,2,6,8,4,5,5,2,2,5,3,8,3,3,1,3,3,	4,2,3,3,3,2,2,4,5,3,3,2,2,2,5,2,7,2,2,1,2,3,	0.800,1.000,1.000,1.000,1.000,1.000,1.000,0.667,0.625,0.750,0.600,0.400,1.000,1.000,1.000,0.667,0.875,0.667,0.667,1.000,0.667,1.000,	Alu	intronic	ZBTB17
chr1	16231295	6	T	C	2865,2929,2896,2818,2921,2839,	3,3,6,5,5,9,	3,2,3,3,3,3,	1.000,0.667,0.500,0.600,0.600,0.333,	Alu	downstream	RSG1(dist=405)
chr1	16260838	10	T	C	2873,2805,2894,2973,2898,2886,2817,2877,2896,3008,	7,5,4,3,6,5,5,8,2,4,	3,2,2,2,2,2,2,2,2,2,	0.429,0.400,0.500,0.667,0.333,0.400,0.400,0.250,1.000,0.500,	Alu	intronic	FBXO42
chr1	16261869	6	T	C	2884,2931,2925,3008,2842,2893,	7,2,2,2,2,5,	2,2,2,2,2,1,	0.286,1.000,1.000,1.000,1.000,0.200,	Alu	intronic	FBXO42
chr1	16262567	8	T	C	2971,2928,2950,2869,2956,2875,2844,2857,	3,5,9,5,5,4,8,4,	2,2,2,2,2,2,2,2,	0.667,0.400,0.222,0.400,0.400,0.500,0.250,0.500,	Alu	intronic	FBXO42
chr1	16262874	28	T	C	2924,2971,2943,2865,2992,2851,2973,2950,2892,2874,2995,2966,3011,2844,2867,2846,2976,2910,3007,2911,2814,3000,2820,2955,2891,2842,2881,2938,	9,5,7,6,8,13,6,12,6,9,8,2,9,9,3,11,8,4,4,3,4,8,5,3,6,3,5,10,	2,2,1,2,2,4,4,3,3,3,2,2,4,5,2,2,3,2,2,2,3,3,2,3,2,2,2,3,	0.222,0.400,0.143,0.333,0.250,0.308,0.667,0.250,0.500,0.333,0.250,1.000,0.444,0.556,0.667,0.182,0.375,0.500,0.500,0.667,0.750,0.375,0.400,1.000,0.333,0.667,0.400,0.300,	Alu	intronic	FBXO42
chr1	16262912	7	T	C	2849,2880,2988,2942,2828,2955,2813,	3,10,6,4,6,7,5,	2,5,3,2,3,2,2,	0.667,0.500,0.500,0.500,0.500,0.286,0.400,	Alu	intronic	FBXO42
chr1	16263962	38	T	C	2849,2943,2805,2988,2858,2811,2884,2882,2892,2812,2874,2990,2934,2821,2846,2991,2976,2944,3007,2913,2981,2817,2877,2916,2890,2984,2940,2888,2901,2987,2891,3008,2920,2842,2921,2885,2806,28364,2,7,5,5,5,6,4,5,6,8,6,2,5,3,7,3,4,5,6,1,2,9,3,6,11,5,3,6,3,4,3,4,8,5,7,5,3,	4,2,3,2,2,3,2,2,3,3,3,4,2,5,2,3,2,2,4,4,1,2,3,2,3,3,2,2,3,2,2,2,3,4,3,3,3,2,	1.000,1.000,0.429,0.400,0.400,0.600,0.333,0.500,0.600,0.500,0.375,0.667,1.000,1.000,0.667,0.429,0.667,0.500,0.800,0.667,1.000,1.000,0.333,0.667,0.500,0.273,0.400,0.667,0.500,0.667,0.500,0.667,0.750,0.500,0.600,0.429,0.600,0.667,	Alu		intronic	FBXO42
chr1	16268863	6	T	C	2872,2927,2952,2880,2932,2817,	2,3,3,3,4,5,	2,2,2,3,3,2,	1.000,0.667,0.667,1.000,0.750,0.400,	Alu	intronic	FBXO42
chr1	16274862	5	T	C	2840,2992,2875,2883,2901,	3,6,4,5,8,	2,4,2,2,2,	0.667,0.667,0.500,0.400,0.250,	Alu	intronic	FBXO42
chr1	16279378	10	T	C	2927,2849,2952,2851,2880,2956,2823,2965,2925,2901,	9,5,3,10,4,3,5,3,7,3,	3,2,2,3,2,2,2,2,3,2,	0.333,0.400,0.667,0.300,0.500,0.667,0.400,0.667,0.429,0.667,	Alu	intronic	FBXO42
chr1	16279423	50	T	C	2872,2915,2878,2849,2908,2865,2819,2992,2880,2894,2858,2999,2950,2882,2930,2932,2898,2874,2869,2995,2826,2844,3012,2912,2976,2944,2828,2900,2910,2925,2913,2981,2917,2814,3000,2996,2843,2939,2959,2813,2901,2891,3008,2842,2914,2921,2936,2806,2949,2893,	9,5,3,3,3,5,8,11,5,8,4,5,5,10,8,5,9,9,9,6,3,5,5,3,4,3,3,5,4,6,9,2,5,4,8,6,5,4,3,4,5,4,5,9,6,8,4,5,5,3,	6,4,2,3,2,2,5,7,4,3,3,2,3,5,3,2,4,5,3,3,2,2,3,2,2,2,2,3,2,3,4,2,2,2,4,5,3,3,2,3,3,2,3,6,3,3,4,2,3,2,	0.667,0.800,0.667,1.000,0.667,0.400,0.625,0.636,0.800,0.375,0.750,0.400,0.600,0.500,0.375,0.400,0.444,0.556,0.333,0.500,0.667,0.400,0.600,0.667,0.500,0.667,0.667,0.600,0.500,0.500,0.444,1.000,0.400,0.500,0.500,0.833,0.600,0.750,0.667,0.750,0.600,0.500,0.600,0.667,0.500,0.375,1.000,0.400,0.600,0.667,	Alu	intronic	FBXO42
chr1	16279944	14	T	C	2873,2841,2880,2856,2884,2973,2932,2826,2925,2814,2877,2842,2862,2885,	4,2,3,6,8,3,4,2,5,4,5,3,5,6,	1,2,2,2,3,2,3,2,2,2,2,1,2,2,	0.250,1.000,0.667,0.333,0.375,0.667,0.750,1.000,0.400,0.500,0.400,0.333,0.400,0.333,	Alu	intronic	FBXO42
chr1	16280760	8	T	C	2872,2873,2928,2950,2882,2995,2979,2895,	6,8,7,9,10,5,6,8,	3,3,3,3,2,2,2,5,	0.500,0.375,0.429,0.333,0.200,0.400,0.333,0.625,	Alu	intronic	FBXO42
chr1	16282627	25	T	C	2865,2847,2992,3009,2856,2811,2941,2884,2950,2845,2986,2825,2970,2925,2984,2820,2939,2977,2901,2987,2948,2881,2921,2936,2949,	3,5,4,4,5,19,8,5,7,4,4,4,6,4,2,6,5,9,4,6,6,3,11,9,2,	2,3,3,3,2,11,4,2,2,2,3,3,4,2,2,2,3,6,2,2,2,3,5,3,2,	0.667,0.600,0.750,0.750,0.400,0.579,0.500,0.400,0.286,0.500,0.750,0.750,0.667,0.500,1.000,0.333,0.600,0.667,0.500,0.333,0.333,1.000,0.455,0.333,1.000,	Alu	intronic	FBXO42
chr1	16287709	14	T	C	2927,2950,2932,2956,2821,2826,3011,2929,2944,3007,2917,2857,2813,2897,	5,6,4,5,9,8,6,9,3,6,6,4,5,7,	4,4,3,2,3,3,2,2,1,3,3,2,2,3,	0.800,0.667,0.750,0.400,0.333,0.375,0.333,0.222,0.333,0.500,0.500,0.500,0.400,0.429,	Alu	intronic	FBXO42
chr1	16287827	5	T	C	2865,2990,3011,2820,2936,	5,3,5,5,4,	3,3,2,2,3,	0.600,1.000,0.400,0.400,0.750,	Alu	intronic	FBXO42
chr1	16289184	6	T	C	2992,2828,2913,2996,2881,2836,	6,13,9,8,8,5,	3,4,2,2,2,3,	0.500,0.308,0.222,0.250,0.250,0.600,	Alu	intronic	FBXO42
chr1	16305631	6	T	C	2884,2845,2937,2900,2857,2919,	6,3,3,3,3,5,	4,2,2,2,2,3,	0.667,0.667,0.667,0.667,0.667,0.600,	Alu	intronic	FBXO42
chr1	16305700	6	T	C	2830,2952,2889,2913,2948,2839,	4,4,6,5,5,2,	2,2,2,2,2,2,	0.500,0.500,0.333,0.400,0.400,1.000,	Alu	intronic	FBXO42
chr1	16307178	5	T	C	2847,2992,2884,2844,3000,	6,8,7,2,1,	2,3,2,2,1,	0.333,0.375,0.286,1.000,1.000,	Alu	intronic	FBXO42
chr1	16307254	8	T	C	2869,2956,2821,2965,2870,2843,2919,2921,	5,5,3,3,3,4,6,4,	3,2,3,2,2,2,3,2,	0.600,0.400,1.000,0.667,0.667,0.500,0.500,0.500,	Alu	intronic	FBXO42
chr1	16307281	15	T	C	2880,2812,2874,2934,2875,2821,2976,2935,2917,2877,2813,2866,2921,2936,2895,	5,2,3,5,2,4,3,4,4,5,2,2,4,2,4,	4,2,2,3,2,2,1,2,2,1,2,2,3,2,2,	0.800,1.000,0.667,0.600,1.000,0.500,0.333,0.500,0.500,0.200,1.000,1.000,0.750,1.000,0.500,	Alu	intronic	FBXO42
chr1	16307385	20	T	C	2835,2841,2884,2898,2889,2874,2825,2875,2929,2900,3007,2877,3000,2940,2959,2871,2901,2842,2881,2895,	7,3,4,4,6,3,5,4,3,8,3,3,4,5,3,4,4,11,5,7,	3,3,2,3,3,3,2,3,2,5,2,2,4,2,2,2,2,7,4,6,	0.429,1.000,0.500,0.750,0.500,1.000,0.400,0.750,0.667,0.625,0.667,0.667,1.000,0.400,0.667,0.500,0.500,0.636,0.800,0.857,	Alu	intronic	FBXO42
chr1	16307497	20	T	C	2849,2952,2851,2841,2811,2941,2884,2983,2998,2898,2889,3011,2886,2975,2931,2917,2916,2896,2820,2885,	3,4,3,2,5,2,6,4,3,9,6,3,5,3,4,4,2,2,5,7,	2,2,2,2,3,2,3,2,2,3,3,3,3,3,3,2,2,2,2,4,	0.667,0.500,0.667,1.000,0.600,1.000,0.500,0.500,0.667,0.333,0.500,1.000,0.600,1.000,0.750,0.500,1.000,1.000,0.400,0.571,	Alu	intronic	FBXO42
chr1	16308237	8	T	C	2851,2988,3011,2931,2944,2828,2814,2877,	8,4,3,5,5,6,2,5,	2,2,2,1,2,2,2,2,	0.250,0.500,0.667,0.200,0.400,0.333,1.000,0.400,	Alu	intronic	FBXO42
chr1	16308247	16	T	C	2872,2992,2928,2988,2811,2884,2869,2823,2929,2931,2900,2814,2877,2996,2810,2818,	11,14,5,5,10,9,7,8,5,5,6,4,7,5,4,4,	4,4,3,2,7,2,3,3,2,2,2,2,3,3,2,1,	0.364,0.286,0.600,0.400,0.700,0.222,0.429,0.375,0.400,0.400,0.333,0.500,0.429,0.600,0.500,0.250,	Alu	intronic	FBXO42
chr1	16308254	18	T	C	2872,2915,2924,2873,2992,2928,2811,2999,2884,2932,2979,2929,2910,2940,2818,2936,2862,2885,	8,6,5,5,12,5,12,4,6,7,6,5,3,3,6,5,6,5,	2,2,2,2,5,2,6,2,3,4,2,2,2,1,2,2,2,3,	0.250,0.333,0.400,0.400,0.417,0.400,0.500,0.500,0.500,0.571,0.333,0.400,0.667,0.333,0.333,0.400,0.333,0.600,	Alu	intronic	FBXO42
chr1	16308542	8	T	C	2811,2869,2900,2925,2814,2890,2810,2813,	11,6,3,4,6,3,5,2,	4,3,2,2,2,3,1,2,	0.364,0.500,0.667,0.500,0.333,1.000,0.200,1.000,	Alu	intronic	FBXO42
chr1	16310406	33	T	C	2924,2908,2835,2992,3009,2815,2988,2811,2999,2884,2973,2946,2889,2845,2823,2808,2937,3011,2929,2933,2828,2834,3000,2916,2996,2940,2822,2810,2919,2842,2881,2982,2893,	8,4,5,8,7,10,9,7,11,13,4,4,4,4,5,7,4,6,4,7,8,10,9,9,2,4,5,8,10,4,4,7,5,	4,3,2,4,4,3,5,4,9,6,2,4,3,2,4,2,2,4,2,4,4,3,7,7,2,2,3,4,3,4,4,5,2,	0.500,0.750,0.400,0.500,0.571,0.300,0.556,0.571,0.818,0.462,0.500,1.000,0.750,0.500,0.800,0.286,0.500,0.667,0.500,0.571,0.500,0.300,0.778,0.778,1.000,0.500,0.600,0.500,0.300,1.000,1.000,0.714,0.400,	Alu	intronic	FBXO42
chr1	16310409	13	T	C	2924,2908,2835,3009,2988,2999,2884,2808,2929,2933,2828,2940,2822,	8,4,4,9,9,13,12,6,6,6,8,5,5,	3,4,1,3,3,3,5,2,2,2,3,2,2,	0.375,1.000,0.250,0.333,0.333,0.231,0.417,0.333,0.333,0.333,0.375,0.400,0.400,	Alu	intronic	FBXO42
chr1	16310744	5	T	C	2915,2805,2869,2937,2976,	2,6,3,4,4,	2,2,2,2,2,	1.000,0.333,0.667,0.500,0.500,	Alu	intronic	FBXO42
chr1	16312147	7	T	C	2992,2898,2846,3002,2899,2940,2810,	4,8,3,5,6,7,2,	2,3,1,3,3,2,2,	0.500,0.375,0.333,0.600,0.500,0.286,1.000,	Alu	intronic	FBXO42
chr1	16312862	57	T	C	2872,2915,2876,2878,2849,2943,2992,2851,2815,2880,2805,2988,2894,2811,2999,2884,2882,2983,2932,2898,2874,2995,2823,2821,2966,2970,2942,3012,2929,2976,2931,2863,2925,2918,3007,2913,2911,2917,2899,2877,3000,2916,2996,2890,2820,2940,2857,2959,2822,2883,2810,2866,2891,2842,2982,2938,2836,	12,6,9,11,7,8,12,10,7,7,6,10,10,9,8,12,7,8,7,11,5,3,8,4,5,5,3,7,8,11,11,5,5,6,5,15,6,7,6,3,6,5,8,3,12,6,8,4,5,5,8,9,2,7,4,4,12,	5,5,4,5,5,5,4,3,2,2,2,6,5,4,3,4,3,4,4,3,2,2,3,2,3,2,3,4,4,3,3,3,5,3,2,7,5,3,2,2,6,3,4,2,4,3,3,2,2,2,3,3,2,5,3,3,5,	0.417,0.833,0.444,0.455,0.714,0.625,0.333,0.300,0.286,0.286,0.333,0.600,0.500,0.444,0.375,0.333,0.429,0.500,0.571,0.273,0.400,0.667,0.375,0.500,0.600,0.400,1.000,0.571,0.500,0.273,0.273,0.600,1.000,0.500,0.400,0.467,0.833,0.429,0.333,0.667,1.000,0.600,0.500,0.667,0.333,0.500,0.375,0.500,0.400,0.400,0.375,0.333,1.000,0.714,0.750,0.750,0.417,	Alu	intronic	FBXO42
chr1	16312933	100	T	C	2872,2840,2915,2924,2971,2927,2873,2876,2878,2908,2835,2943,2847,2952,2992,3009,2815,2841,2928,2880,2805,2988,2894,2858,2856,2811,2884,2950,2983,2812,2998,2930,2932,2889,2874,2845,2869,2963,2956,2990,2825,2995,2979,2823,2821,2808,2966,3011,2844,2970,2867,2929,2965,3001,2991,3002,2912,2976,2931,2863,2910,2925,2918,3007,2981,2814,2834,2899,2817,2870,2877,2859,3000,2916,2980,2996,2984,2820,2857,2822…	4,3,4,1,2,8,8,7,6,2,7,5,2,3,9,6,2,2,4,3,6,7,5,5,2,2,9,3,7,4,3,4,3,7,2,4,7,5,5,5,4,3,3,7,3,3,6,6,4,9,3,6,2,4,3,2,2,10,3,3,4,6,2,5,7,5,3,3,4,6,7,6,10,6,2,6,2,4,2,3,6,5,5,8,4,4,4,3,4,3,2,6,4,3,5,3,3,2,4,5,	2,1,3,1,2,7,7,5,3,2,5,5,1,2,6,5,2,1,4,2,5,4,5,3,2,2,5,2,5,3,2,3,2,3,2,3,6,3,5,4,3,2,3,3,1,3,3,6,2,5,3,5,1,2,3,2,2,7,2,2,2,3,2,5,4,3,3,2,3,4,4,3,6,4,2,2,2,4,2,1,2,3,4,4,3,2,2,2,4,3,2,6,3,2,3,2,3,2,3,5,	0.500,0.333,0.750,1.000,1.000,0.875,0.875,0.714,0.500,1.000,0.714,1.000,0.500,0.667,0.667,0.833,1.000,0.500,1.000,0.667,0.833,0.571,1.000,0.600,1.000,1.000,0.556,0.667,0.714,0.750,0.667,0.750,0.667,0.429,1.000,0.750,0.857,0.600,1.000,0.800,0.750,0.667,1.000,0.429,0.333,1.000,0.500,1.000,0.500,0.556,1.000,0.833,0.500,0.500,1.000,1.000,1.000,0.700,0.667,0.667,0.500,0.500,1.000,1.000,0.571,0.600,1.0…	Alu	intronic	FBXO42
chr1	16313021	8	T	C	2927,2992,2851,2932,2898,2823,2925,2881,	7,10,5,5,11,8,3,4,	3,4,2,2,3,2,2,3,	0.429,0.400,0.400,0.400,0.273,0.250,0.667,0.750,	Alu	intronic	FBXO42
chr1	16313084	25	T	C	2873,2849,2943,2992,2928,2941,2950,2874,2825,2821,2931,2863,2828,2910,2925,2913,2814,2899,2857,2818,2891,2936,2885,2949,2938,	5,2,7,11,7,3,5,4,3,5,7,2,5,4,5,3,5,5,3,8,3,5,5,7,2,	3,2,6,4,4,3,2,3,3,3,2,2,3,3,3,2,2,2,2,4,3,3,4,4,2,	0.600,1.000,0.857,0.364,0.571,1.000,0.400,0.750,1.000,0.600,0.286,1.000,0.600,0.750,0.600,0.667,0.400,0.400,0.667,0.500,1.000,0.600,0.800,0.571,1.000,	Alu	intronic	FBXO42
chr1	16314695	23	T	C	2924,2971,2830,2880,2998,2898,2934,2823,2966,3011,2867,2929,2846,2814,2834,2899,2870,2916,2940,2822,2921,2936,2839,	3,2,4,3,3,5,6,2,2,2,2,4,2,4,8,4,3,2,4,5,3,2,3,	2,2,2,2,2,2,3,2,2,1,2,2,2,3,4,2,3,2,2,2,2,2,2,	0.667,1.000,0.500,0.667,0.667,0.400,0.500,1.000,1.000,0.500,1.000,0.500,1.000,0.750,0.500,0.500,1.000,1.000,0.500,0.400,0.667,1.000,0.667,	Alu	intronic	FBXO42
chr1	16314797	10	T	C	2849,2847,2805,2869,2823,2931,2996,3008,2914,2836,	1,4,3,3,2,5,8,2,1,1,	1,2,2,2,2,5,5,2,1,1,	1.000,0.500,0.667,0.667,1.000,1.000,0.625,1.000,1.000,1.000,	Alu	intronic	FBXO42
chr1	16319726	7	T	C	2990,2875,3012,2912,3000,2890,2896,	4,3,5,2,3,5,5,	2,2,3,2,1,3,3,	0.500,0.667,0.600,1.000,0.333,0.600,0.600,	Alu	intronic	FBXO42
chr1	16321847	31	T	C	2872,2835,2992,2851,2928,2894,2973,2998,2930,2898,2874,2823,2821,2937,3011,2970,2931,2828,2900,2817,2870,3000,2940,2843,2901,2891,2842,2936,2862,2895,2836,	3,3,6,8,2,3,5,6,7,3,8,3,5,5,5,8,10,4,3,4,6,2,5,1,3,3,4,3,4,6,10,	2,2,4,4,2,2,3,4,3,2,4,3,2,4,3,4,4,2,2,3,3,2,2,1,3,3,2,2,2,2,4,	0.667,0.667,0.667,0.500,1.000,0.667,0.600,0.667,0.429,0.667,0.500,1.000,0.400,0.800,0.600,0.500,0.400,0.500,0.667,0.750,0.500,1.000,0.400,1.000,1.000,1.000,0.500,0.667,0.500,0.333,0.400,	Alu	intronic	FBXO42
chr1	16324574	13	T	C	2915,2943,2992,2884,2946,2937,2886,2931,2981,2859,2921,2895,2839,	6,4,9,9,4,6,11,5,5,5,4,4,5,	2,2,4,2,1,2,5,2,2,3,2,2,2,	0.333,0.500,0.444,0.222,0.250,0.333,0.455,0.400,0.400,0.600,0.500,0.500,0.400,	Alu	intronic	FBXO42
chr1	16324600	5	T	C	2992,2995,2886,2895,2836,	10,8,6,7,12,	4,2,3,3,3,	0.400,0.250,0.500,0.429,0.250,	Alu	intronic	FBXO42
chr1	16324785	5	T	C	2884,2875,2886,2820,2836,	7,5,7,8,6,	2,2,4,4,2,	0.286,0.400,0.571,0.500,0.333,	Alu	intronic	FBXO42
chr1	16325081	8	T	C	2992,2941,3011,2886,2899,2857,2881,2839,	10,5,7,12,7,6,4,12,	3,2,2,5,2,2,2,6,	0.300,0.400,0.286,0.417,0.286,0.333,0.500,0.500,	Alu	intronic	FBXO42
chr1	16326559	13	T	C	2872,2927,2851,2884,2892,2825,3011,2931,3007,2877,2984,2806,2839,	4,2,2,5,4,7,5,5,2,4,2,6,8,	2,2,2,3,2,4,3,3,2,2,2,3,4,	0.500,1.000,1.000,0.600,0.500,0.571,0.600,0.600,1.000,0.500,1.000,0.500,0.500,	Alu	intronic	FBXO42
chr1	16326648	11	T	C	2992,2812,2930,2844,2853,2944,2918,2817,2948,2920,2885,	5,4,8,3,7,3,3,3,5,3,2,	1,2,2,2,3,1,3,2,2,1,2,	0.200,0.500,0.250,0.667,0.429,0.333,1.000,0.667,0.400,0.333,1.000,	Alu	intronic	FBXO42
chr1	16329940	5	T	C	2889,2934,2929,2987,2836,	6,9,5,4,6,	2,3,2,2,2,	0.333,0.333,0.400,0.500,0.333,	Alu	intronic	FBXO42
chr1	16335417	5	T	C	2873,2956,3012,2994,2913,	7,5,5,11,6,	2,2,4,3,2,	0.286,0.400,0.800,0.273,0.333,	Alu	intronic	FBXO42
chr1	16336869	10	T	C	2943,2941,2950,2963,2844,2929,2991,2870,2820,2955,	8,3,6,2,4,6,3,6,5,6,	3,1,3,2,2,3,2,2,2,2,	0.375,0.333,0.500,1.000,0.500,0.500,0.667,0.333,0.400,0.333,	Alu	intronic	FBXO42
chr1	16336954	13	T	C	2924,2873,2878,2874,2825,3011,2900,2925,2981,2899,2959,2822,2806,	2,4,4,5,5,5,5,3,4,1,3,3,5,	2,2,2,2,2,2,4,2,2,1,2,2,2,	1.000,0.500,0.500,0.400,0.400,0.400,0.800,0.667,0.500,1.000,0.667,0.667,0.400,	Alu	intronic	FBXO42
chr1	16340132	5	T	C	2932,2976,2911,2981,2859,	2,5,4,4,1,	2,3,2,2,1,	1.000,0.600,0.500,0.500,1.000,	Alu	intronic	FBXO42
chr1	16343486	11	T	C	2924,2849,2805,2856,2845,2963,3012,2863,2888,2893,2836,	6,3,8,7,8,4,6,5,4,3,6,	1,2,3,2,2,2,2,2,2,2,2,	0.167,0.667,0.375,0.286,0.250,0.500,0.333,0.400,0.500,0.667,0.333,	Alu	intronic	FBXO42
chr1	16343863	15	T	C	2992,2851,2928,2894,2932,2963,2934,2886,2965,2991,2913,3000,2919,2948,2920,	4,3,6,4,5,5,3,8,4,3,6,3,9,5,5,	2,2,2,3,3,3,2,3,4,2,2,3,3,2,3,	0.500,0.667,0.333,0.750,0.600,0.600,0.667,0.375,1.000,0.667,0.333,1.000,0.333,0.400,0.600,	Alu	intronic	FBXO42
chr1	16346879	5	T	C	2927,2992,2946,2942,2919,	4,8,2,3,6,	2,2,1,2,2,	0.500,0.250,0.500,0.667,0.333,	Alu	intronic	FBXO42
chr1	16347800	6	T	C	2844,2981,2959,2920,2885,2938,	5,4,5,5,4,4,	2,2,2,3,2,3,	0.400,0.500,0.400,0.600,0.500,0.750,	Alu	intronic	FBXO42
chr1	16373330	9	A	G	2873,2865,2950,2983,2821,2913,2955,2822,2987,	3,4,3,4,4,3,2,3,3,	2,2,2,2,2,2,2,2,3,	0.667,0.500,0.667,0.500,0.500,0.667,1.000,0.667,1.000,	Alu	intronic	SZRD1
chr1	16373459	5	A	G	2908,2874,2821,2810,2897,	2,5,4,3,5,	2,3,2,2,3,	1.000,0.600,0.500,0.667,0.600,	Alu	intronic	SZRD1
chr1	16373743	30	A	G	2915,2908,2819,2851,3009,2928,2858,2884,2983,2869,2990,2875,3011,2942,2929,3001,2994,2900,2918,2817,2916,2820,2813,2897,2987,2948,3008,2885,2982,2938,	4,5,2,10,4,4,3,8,4,6,2,6,8,3,5,7,3,4,3,3,3,8,3,4,4,6,2,5,4,3,	2,4,1,4,3,4,2,5,4,3,2,4,5,2,2,2,2,3,2,2,3,2,3,3,2,6,2,4,3,3,	0.500,0.800,0.500,0.400,0.750,1.000,0.667,0.625,1.000,0.500,1.000,0.667,0.625,0.667,0.400,0.286,0.667,0.750,0.667,0.667,1.000,0.250,1.000,0.750,0.500,1.000,1.000,0.800,0.750,1.000,	Alu	intronic	SZRD1
chr1	16373745	12	A	G	2876,2812,2990,3011,2942,3012,2846,3007,2899,2817,2820,2839,	4,4,2,7,3,7,9,4,7,3,8,8,	3,3,2,3,2,3,4,2,4,2,4,4,	0.750,0.750,1.000,0.429,0.667,0.429,0.444,0.500,0.571,0.667,0.500,0.500,	Alu	intronic	SZRD1
chr1	16373838	30	A	G	2872,2830,2873,2849,2865,2819,2851,2880,2983,2869,2995,2846,2975,2991,3002,2976,2935,3007,2981,2859,2820,2857,2822,2810,2897,2920,2881,2921,2836,2839,	8,4,13,3,5,6,10,3,5,5,6,14,3,12,8,6,6,5,8,9,14,6,4,6,3,2,7,6,8,11,	2,3,6,2,3,3,2,2,3,2,3,3,3,6,3,2,2,3,3,2,3,3,2,2,1,1,4,3,3,3,	0.250,0.750,0.462,0.667,0.600,0.500,0.200,0.667,0.600,0.400,0.500,0.214,1.000,0.500,0.375,0.333,0.333,0.600,0.375,0.222,0.214,0.500,0.500,0.333,0.333,0.500,0.571,0.500,0.375,0.273,	Alu	intronic	SZRD1
chr1	16375364	5	A	G	2973,3002,2931,2977,2885,	4,11,8,4,4,	2,3,2,2,2,	0.500,0.273,0.250,0.500,0.500,	Alu	intronic	SZRD1
chr1	16375523	10	A	G	2858,2998,2932,2823,2844,2899,2996,2891,2920,2982,	7,6,10,6,13,8,4,8,10,3,	2,2,3,2,3,2,2,5,3,2,	0.286,0.333,0.300,0.333,0.231,0.250,0.500,0.625,0.300,0.667,	Alu	intronic	SZRD1
chr1	16380229	5	A	G	2992,2880,3011,2859,2885,	1,3,2,3,6,	1,2,2,2,2,	1.000,0.667,1.000,0.667,0.333,	Alu	intronic	SZRD1
chr1	16384269	8	A	G	2840,2927,2845,2963,2933,2866,2919,2806,	3,11,7,6,2,10,10,5,	2,2,4,2,2,3,3,2,	0.667,0.182,0.571,0.333,1.000,0.300,0.300,0.400,	Alu	intronic	SZRD1
chr1	16445635	5	A	G	2872,2952,2814,2921,2885,	3,4,4,2,4,	2,4,2,2,3,	0.667,1.000,0.500,1.000,0.750,	Alu	intronic	NECAP2
chr1	16445662	7	A	G	2830,2849,2856,2981,2888,2842,2862,	4,4,2,4,2,2,3,	3,3,2,2,2,2,2,	0.750,0.750,1.000,0.500,1.000,1.000,0.667,	Alu	intronic	NECAP2
chr1	16446469	16	A	G	2873,2847,2851,3009,2811,2932,2869,2934,2937,2929,2931,2935,2899,2881,2921,2938,	3,3,1,2,2,5,4,2,2,3,3,3,3,4,3,2,	2,3,1,2,2,3,3,2,2,2,3,3,2,4,3,2,	0.667,1.000,1.000,1.000,1.000,0.600,0.750,1.000,1.000,0.667,1.000,1.000,0.667,1.000,1.000,1.000,	Alu	intronic	NECAP2
chr1	16458508	5	T	C	2815,2935,2822,2871,2893,	8,5,3,2,3,	3,3,2,2,2,	0.375,0.600,0.667,1.000,0.667,	Alu	intronic	NECAP2
chr1	16460977	17	A	G	2952,2973,2812,2966,3011,2886,3002,2828,2994,2981,2899,2859,2916,2977,2813,2987,2948,	5,11,8,6,18,3,4,4,6,8,7,7,9,4,10,11,7,	2,3,2,2,4,2,3,3,2,3,2,3,3,3,2,4,4,	0.400,0.273,0.250,0.333,0.222,0.667,0.750,0.750,0.333,0.375,0.286,0.429,0.333,0.750,0.200,0.364,0.571,	Alu	ncRNA_exonic	LINC01772
chr1	16461490	7	A	G	2851,2950,2910,2918,3007,2987,2842,	9,7,5,7,8,5,5,	4,3,4,3,4,4,3,	0.444,0.429,0.800,0.429,0.500,0.800,0.600,	Alu	ncRNA_exonic	LINC01772
chr1	16463054	9	T	C	2992,2928,2898,2869,3002,3007,2899,2940,2949,	5,7,8,4,7,5,6,3,1,	3,5,3,2,4,3,2,2,1,	0.600,0.714,0.375,0.500,0.571,0.600,0.333,0.667,1.000,	Alu	ncRNA_exonic	LINC01772
chr1	16463072	9	T	C	2927,2992,2884,2898,2869,2990,3002,3007,2949,	3,4,6,7,7,3,5,4,3,	3,3,4,4,3,2,2,2,2,	1.000,0.750,0.667,0.571,0.429,0.667,0.400,0.500,0.667,	Alu	ncRNA_exonic	LINC01772
chr1	16463114	11	T	C	2927,3009,2841,2845,2990,2875,3011,2911,2857,2901,2893,	3,7,9,7,3,6,6,4,6,5,7,	1,2,3,3,1,3,3,2,3,2,2,	0.333,0.286,0.333,0.429,0.333,0.500,0.500,0.500,0.500,0.400,0.286,	Alu	ncRNA_exonic	LINC01772
chr1	16463117	10	T	C	2928,2884,2845,2990,2875,2823,3001,2911,2977,2861,	13,9,8,4,6,12,5,4,3,4,	6,3,3,1,2,3,3,2,1,4,	0.462,0.333,0.375,0.250,0.333,0.250,0.600,0.500,0.333,1.000,	Alu	ncRNA_exonic	LINC01772
chr1	16463266	15	T	C	2928,2932,2898,2990,2934,3012,2994,2911,2899,2822,2883,2901,2919,2948,2806,	7,7,16,4,6,3,9,7,6,9,5,6,4,2,6,	3,3,5,3,3,1,3,2,2,2,3,2,2,2,2,	0.429,0.429,0.312,0.750,0.500,0.333,0.333,0.286,0.333,0.222,0.600,0.333,0.500,1.000,0.333,	Alu	ncRNA_exonic	LINC01772
chr1	16463817	7	T	C	2994,2918,2917,2870,2859,2806,2949,	7,3,3,3,4,7,6,	7,3,2,2,3,3,4,	1.000,1.000,0.667,0.667,0.750,0.429,0.667,	Alu	ncRNA_intronic	LINC01772
chr1	16471000	9	T	C	2999,2845,2979,2821,2886,2977,2871,2885,2806,	10,3,4,4,3,4,2,4,6,	5,2,2,2,2,2,2,1,2,	0.500,0.667,0.500,0.500,0.667,0.500,1.000,0.250,0.333,	Alu	intergenic	LINC01772(dist=2519),RNU1-1(dist=43122)
chr1	16480170	6	T	C	2999,2941,2898,2821,2871,2987,	4,8,3,3,4,5,	2,2,2,2,2,2,	0.500,0.250,0.667,0.667,0.500,0.400,	Alu	intergenic	LINC01772(dist=11689),RNU1-1(dist=33952)
chr1	16491834	5	T	C	3009,2988,2882,2933,2896,	7,6,11,7,6,	3,3,4,3,3,	0.429,0.500,0.364,0.429,0.500,	NonAlu	intergenic	LINC01772(dist=23353),RNU1-1(dist=22288)
chr1	16496822	18	T	C	2872,2915,2847,2819,2880,2930,2823,2929,2886,2994,3007,2899,2890,2820,2901,2919,2921,2862,	3,2,3,2,1,6,4,3,2,2,3,3,4,2,4,4,2,4,	3,2,3,2,1,5,4,3,2,2,2,3,4,2,4,4,2,4,	1.000,1.000,1.000,1.000,1.000,0.833,1.000,1.000,1.000,1.000,0.667,1.000,1.000,1.000,1.000,1.000,1.000,1.000,	Alu	intergenic	LINC01772(dist=28341),RNU1-1(dist=17300)
chr1	16496834	11	T	C	2915,2819,2992,2880,2929,3007,2899,2901,2919,2921,2862,	3,3,3,2,5,3,6,3,6,4,3,	3,2,3,2,4,2,2,2,5,1,2,	1.000,0.667,1.000,1.000,0.800,0.667,0.333,0.667,0.833,0.250,0.667,	Alu	intergenic	LINC01772(dist=28353),RNU1-1(dist=17288)
chr1	16497748	5	T	C	2840,2971,2992,2884,2919,	5,5,2,4,8,	2,3,2,2,3,	0.400,0.600,1.000,0.500,0.375,	Alu	intergenic	LINC01772(dist=29267),RNU1-1(dist=16374)
chr1	16497783	7	T	C	2869,2990,2995,2859,3000,2996,2890,	3,5,4,3,5,8,4,	2,2,3,2,3,4,3,	0.667,0.400,0.750,0.667,0.600,0.500,0.750,	Alu	intergenic	LINC01772(dist=29302),RNU1-1(dist=16339)
chr1	16497904	16	T	C	2849,2999,2950,2998,2990,3002,2910,2814,2899,2996,2896,2888,2861,2919,2948,2921,	4,6,6,5,4,3,3,3,2,5,5,3,4,16,4,7,	3,3,4,3,3,2,3,2,2,3,3,3,2,10,2,5,	0.750,0.500,0.667,0.600,0.750,0.667,1.000,0.667,1.000,0.600,0.600,1.000,0.500,0.625,0.500,0.714,	Alu	intergenic	LINC01772(dist=29423),RNU1-1(dist=16218)
chr1	16620974	5	T	C	2811,2956,2970,2900,3000,	32,20,11,20,33,	8,2,1,4,5,	0.250,0.100,0.091,0.200,0.152,	Alu	intergenic	RP5-1182A14.5(dist=3245),RP1-163M9.8(dist=35905)
chr1	16621035	8	T	C	2915,2815,2942,2929,2886,2925,2814,2939,	25,22,18,21,58,21,21,24,	3,5,4,4,10,4,4,6,	0.120,0.227,0.222,0.190,0.172,0.190,0.190,0.250,	Alu	intergenic	RP5-1182A14.5(dist=3306),RP1-163M9.8(dist=35844)
chr1	16622580	25	T	C	2927,2943,2865,2858,2941,2950,2882,2898,2869,2825,2929,2886,2976,2933,2911,2981,2890,2939,2977,2959,2901,2861,2862,2885,2949,	26,18,23,26,108,32,81,52,30,23,26,99,34,16,43,22,37,33,7,14,21,31,33,19,8,	6,4,8,6,21,8,18,8,6,5,5,18,8,3,10,5,8,8,2,4,5,5,5,4,3,	0.231,0.222,0.348,0.231,0.194,0.250,0.222,0.154,0.200,0.217,0.192,0.182,0.235,0.188,0.233,0.227,0.216,0.242,0.286,0.286,0.238,0.161,0.152,0.211,0.375,	Alu	intergenic	RP5-1182A14.5(dist=4851),RP1-163M9.8(dist=34299)
chr1	16624724	11	T	C	2830,2952,2928,2884,2821,2828,2935,2910,2913,2980,2820,	8,13,14,22,14,9,12,11,7,10,31,	2,3,5,6,4,2,3,3,2,3,7,	0.250,0.231,0.357,0.273,0.286,0.222,0.250,0.273,0.286,0.300,0.226,	Alu	intergenic	RP5-1182A14.5(dist=6995),RP1-163M9.8(dist=32155)
chr1	16624820	6	T	C	2847,2884,2882,2845,2846,2996,	3,8,13,14,4,7,	3,3,7,4,3,5,	1.000,0.375,0.538,0.286,0.750,0.714,	Alu	intergenic	RP5-1182A14.5(dist=7091),RP1-163M9.8(dist=32059)
chr1	16625445	14	T	C	2849,2841,2999,2941,2882,2845,2846,2931,2863,2828,3007,2814,2980,2891,	6,5,3,9,5,3,4,5,4,8,3,7,9,7,	2,2,3,3,2,2,2,4,2,3,2,2,3,3,	0.333,0.400,1.000,0.333,0.400,0.667,0.500,0.800,0.500,0.375,0.667,0.286,0.333,0.429,	Alu	intergenic	RP5-1182A14.5(dist=7716),RP1-163M9.8(dist=31434)
chr1	16625489	13	T	C	2908,2928,2941,2884,2845,2821,2826,2994,2913,2911,2814,2820,2919,	6,5,14,15,16,9,7,5,7,13,9,14,11,	2,3,4,3,3,3,2,2,2,4,3,4,5,	0.333,0.600,0.286,0.200,0.188,0.333,0.286,0.400,0.286,0.308,0.333,0.286,0.455,	Alu	intergenic	RP5-1182A14.5(dist=7760),RP1-163M9.8(dist=31390)
chr1	16625491	12	T	C	2865,2988,2983,2898,2821,2886,2912,2976,2980,2820,2843,2888,	3,6,8,11,11,16,6,12,6,17,6,5,	3,2,3,6,5,4,3,3,3,5,2,2,	1.000,0.333,0.375,0.545,0.455,0.250,0.500,0.250,0.500,0.294,0.333,0.400,	Alu	intergenic	RP5-1182A14.5(dist=7762),RP1-163M9.8(dist=31388)
chr1	16637515	6	T	C	2941,2882,2889,2995,2976,2899,	9,5,4,8,4,10,	4,3,2,3,3,4,	0.444,0.600,0.500,0.375,0.750,0.400,	Alu	intergenic	RP5-1182A14.5(dist=19786),RP1-163M9.8(dist=19364)
chr1	16637518	5	T	C	2941,2882,2889,2995,2976,	9,5,4,6,4,	3,3,3,2,2,	0.333,0.600,0.750,0.333,0.500,	Alu	intergenic	RP5-1182A14.5(dist=19789),RP1-163M9.8(dist=19361)
chr1	16642106	6	T	C	2930,2990,2929,2814,2806,2938,	4,3,3,4,3,4,	2,2,2,2,1,2,	0.500,0.667,0.667,0.500,0.333,0.500,	Alu	intergenic	RP5-1182A14.5(dist=24377),RP1-163M9.8(dist=14773)
chr1	16902065	7	A	G	2928,2846,2899,2820,2883,2897,2893,	4,2,1,3,3,1,2,	3,2,1,2,2,1,2,	0.750,1.000,1.000,0.667,0.667,1.000,1.000,	Alu	intergenic	RNU1-2(dist=5922),RP11-108M9.6(dist=2274)
chr1	16933324	5	A	G	2950,2814,2871,2920,2806,	2,5,5,2,3,	2,4,3,2,2,	1.000,0.800,0.600,1.000,0.667,	Alu	intronic	CROCC
chr1	16941885	5	A	G	2849,2821,2917,2888,2857,	2,2,1,2,3,	2,2,1,2,3,	1.000,1.000,1.000,1.000,1.000,	Alu	intronic	CROCC
chr1	16952021	10	A	G	2908,2811,2932,2898,2990,2859,2820,2822,2871,2895,	5,4,4,3,2,3,4,5,2,3,	3,3,3,2,2,2,2,3,2,2,	0.600,0.750,0.750,0.667,1.000,0.667,0.500,0.600,1.000,0.667,	Alu	intronic	CROCC
chr1	16952338	7	A	G	2941,2933,2935,2981,2897,2861,2982,	2,7,3,2,3,2,2,	2,3,2,2,3,2,2,	1.000,0.429,0.667,1.000,1.000,1.000,1.000,	Alu	intronic	CROCC
chr1	16952417	7	A	G	2849,2847,2952,2939,2861,2920,2885,	2,3,3,3,2,4,3,	2,2,3,3,2,4,3,	1.000,0.667,1.000,1.000,1.000,1.000,1.000,	Alu	intronic	CROCC
chr1	16952473	9	A	G	2872,2943,2805,2825,2935,2899,2820,2871,2919,	2,2,2,2,3,3,4,2,1,	2,2,2,2,2,2,3,2,1,	1.000,1.000,1.000,1.000,0.667,0.667,0.750,1.000,1.000,	Alu	intronic	CROCC
chr1	16957225	10	A	G	2915,2927,2805,2884,2983,2932,2898,2919,2920,2842,	2,1,2,2,1,2,4,2,2,2,	2,1,2,2,1,2,4,2,2,2,	1.000,1.000,1.000,1.000,1.000,1.000,1.000,1.000,1.000,1.000,	Alu	intronic	CROCC
chr1	16997679	10	T	C	2865,2811,2884,2808,2966,2931,2820,2871,2919,2920,	3,4,6,4,6,4,8,6,4,3,	2,2,3,2,3,2,2,3,2,2,	0.667,0.500,0.500,0.500,0.500,0.500,0.250,0.500,0.500,0.667,	Alu	ncRNA_intronic	RP1-37C10.3
chr1	16998302	5	T	C	2835,2814,2899,2996,2920,	6,2,5,2,8,	3,2,2,2,3,	0.500,1.000,0.400,1.000,0.375,	Alu	ncRNA_intronic	RP1-37C10.3
chr1	16998345	22	T	C	2872,2849,2851,2815,2880,2934,2929,2975,3002,2912,2925,2917,2899,2817,2861,2987,2948,2920,2885,2895,2938,2836,	5,8,7,3,3,4,3,4,6,2,2,3,11,2,4,4,2,5,7,2,3,7,	3,4,4,2,2,2,2,2,4,2,2,3,5,2,3,3,2,5,4,2,2,4,	0.600,0.500,0.571,0.667,0.667,0.500,0.667,0.500,0.667,1.000,1.000,1.000,0.455,1.000,0.750,0.750,1.000,1.000,0.571,1.000,0.667,0.571,	Alu	ncRNA_intronic	RP1-37C10.3
chr1	17003436	10	T	C	2835,2847,2880,2983,2995,3011,2970,2976,2818,2861,	2,2,2,3,4,1,2,3,4,2,	2,2,2,2,4,1,2,3,3,2,	1.000,1.000,1.000,0.667,1.000,1.000,1.000,1.000,0.750,1.000,	Alu	ncRNA_intronic	RP1-37C10.3
chr1	17040593	7	T	C	2882,2932,2900,2859,2820,2888,2901,	7,2,5,4,5,6,5,	3,2,3,3,2,2,3,	0.429,1.000,0.600,0.750,0.400,0.333,0.600,	Alu	intronic	SDHB
chr1	17040927	9	T	C	2873,2805,2856,2900,2996,2813,2948,2891,2842,	3,1,2,2,2,3,2,2,1,	2,1,2,2,2,2,2,2,1,	0.667,1.000,1.000,1.000,1.000,0.667,1.000,1.000,1.000,	Alu	intronic	SDHB
chr1	17042527	14	T	C	2915,2851,2805,2874,2934,2929,2886,2900,2814,2859,2916,2888,2919,2948,	4,3,3,6,3,4,7,5,5,4,5,3,3,5,	3,1,2,2,2,2,2,3,2,2,2,2,2,2,	0.750,0.333,0.667,0.333,0.667,0.500,0.286,0.600,0.400,0.500,0.400,0.667,0.667,0.400,	Alu	intronic	SDHB
chr1	17042666	5	T	C	2894,2956,2821,2966,2976,	5,3,6,3,8,	3,2,2,2,2,	0.600,0.667,0.333,0.667,0.250,	Alu	intronic	SDHB
chr1	17083145	6	T	C	2898,2821,2863,2911,2888,2813,	13,3,3,3,5,3,	6,2,2,2,4,2,	0.462,0.667,0.667,0.667,0.800,0.667,	Alu	intronic	PADI2
chr1	17105282	6	T	C	2992,2851,2894,2898,2897,2948,	14,2,8,12,16,3,	10,2,4,8,7,3,	0.714,1.000,0.500,0.667,0.438,1.000,	Alu	intronic	PADI2
chr1	17414674	5	T	C	2943,2952,2811,2925,2939,	29,32,33,31,12,	6,5,10,6,3,	0.207,0.156,0.303,0.194,0.250,	Alu	intronic	RCC2
chr1	17414724	53	T	C	2915,2971,2927,2873,2835,2943,2952,2815,2928,2856,2941,2884,2946,2892,2812,2932,2898,2889,2874,2990,2825,2875,2979,2821,2966,2844,2942,2846,2991,3002,2944,2935,2900,2918,2859,3000,2996,2888,2857,2977,2810,2897,2818,2901,2987,2891,3008,2920,2842,2862,2885,2806,2949,	17,17,27,20,24,11,12,10,27,16,24,24,20,4,30,18,18,27,18,23,14,22,39,26,6,27,7,25,63,21,20,20,27,31,19,26,22,32,21,3,16,46,12,14,3,36,29,23,8,24,18,18,7,	4,5,13,9,9,3,5,3,8,4,6,7,5,1,9,7,4,6,5,7,5,7,12,7,2,9,3,5,22,6,5,5,10,7,5,4,9,12,7,3,7,12,2,5,2,9,5,8,4,5,6,4,3,	0.235,0.294,0.481,0.450,0.375,0.273,0.417,0.300,0.296,0.250,0.250,0.292,0.250,0.250,0.300,0.389,0.222,0.222,0.278,0.304,0.357,0.318,0.308,0.269,0.333,0.333,0.429,0.200,0.349,0.286,0.250,0.250,0.370,0.226,0.263,0.154,0.409,0.375,0.333,1.000,0.438,0.261,0.167,0.357,0.667,0.250,0.172,0.348,0.500,0.208,0.333,0.222,0.429,	Alu	intronic	RCC2
chr1	17414889	38	T	C	2840,2915,2830,2849,2835,2815,2841,2928,2988,2856,2941,2973,2950,2874,2825,2875,2991,3002,2912,2863,2933,2994,2925,2918,2911,2814,2817,2980,2996,2890,2939,2810,2891,2862,2885,2949,2836,283913,13,11,20,39,24,12,34,14,19,21,5,20,18,23,23,71,36,12,23,15,37,19,24,10,18,14,18,20,22,12,21,28,27,16,20,20,21,	6,4,4,5,9,11,4,9,3,5,4,3,6,4,4,5,16,10,4,6,4,9,8,11,3,5,5,6,5,9,4,10,7,9,5,7,3,6,	0.462,0.308,0.364,0.250,0.231,0.458,0.333,0.265,0.214,0.263,0.190,0.600,0.300,0.222,0.174,0.217,0.225,0.278,0.333,0.261,0.267,0.243,0.421,0.458,0.300,0.278,0.357,0.333,0.250,0.409,0.333,0.476,0.250,0.333,0.312,0.350,0.150,0.286,	Alu		intronic	RCC2
chr1	17414892	5	T	C	2819,2918,2810,2813,2897,	12,24,20,18,45,	3,5,6,7,8,	0.250,0.208,0.300,0.389,0.178,	Alu	intronic	RCC2
chr1	17414893	7	T	C	2835,2943,2819,2815,2825,3008,2842,	40,18,12,25,23,35,14,	6,4,3,6,5,6,2,	0.150,0.222,0.250,0.240,0.217,0.171,0.143,	Alu	intronic	RCC2
chr1	17415785	7	T	C	2908,2835,2943,2819,2811,2925,2959,	24,26,21,14,8,16,18,	6,7,4,3,3,3,4,	0.250,0.269,0.190,0.214,0.375,0.188,0.222,	NonAlu	intronic	RCC2
chr1	17430693	12	T	C	2915,2971,2928,2988,2882,3011,2970,2991,2870,2810,2897,2891,	3,2,2,2,4,6,2,6,2,9,4,6,	2,2,2,2,4,2,2,3,2,3,2,5,	0.667,1.000,1.000,1.000,1.000,0.333,1.000,0.500,1.000,0.333,0.500,0.833,	Alu	intronic	RCC2
chr1	17430731	6	T	C	2858,2886,2810,2891,2949,2836,	4,2,12,5,1,2,	3,2,7,3,1,2,	0.750,1.000,0.583,0.600,1.000,1.000,	Alu	intronic	RCC2
chr1	17431143	10	T	C	2927,2847,2819,2821,2844,2886,2897,2866,2818,2949,	5,4,1,4,5,3,10,8,2,5,	4,2,1,2,3,2,3,2,1,2,	0.800,0.500,1.000,0.500,0.600,0.667,0.300,0.250,0.500,0.400,	Alu	intronic	RCC2
chr1	18943379	8	T	C	2988,3001,2935,2918,2959,2822,2813,2982,	2,6,4,7,5,2,6,5,	2,2,2,2,3,2,2,3,	1.000,0.333,0.500,0.286,0.600,1.000,0.333,0.600,	Alu	intronic	IFFO2
chr1	19181363	28	T	C	2971,2878,2856,2882,2934,2875,2937,2844,2853,2965,3001,2912,2931,2994,2910,2859,2890,2955,2959,2897,2901,2861,2987,2920,2914,2885,2895,2982,	6,5,1,3,2,4,3,3,2,3,4,7,4,7,2,2,6,5,4,6,3,5,4,7,11,4,4,3,	5,2,1,3,2,2,3,2,1,2,2,6,4,6,2,2,2,3,3,3,2,4,3,5,3,4,2,3,	0.833,0.400,1.000,1.000,1.000,0.500,1.000,0.667,0.500,0.667,0.500,0.857,1.000,0.857,1.000,1.000,0.333,0.600,0.750,0.500,0.667,0.800,0.750,0.714,0.273,1.000,0.500,1.000,	Alu	intronic	UBR4
chr1	19215044	8	T	C	2865,2841,2995,3001,2931,2925,2861,2920,	6,4,4,4,5,3,2,11,	3,1,2,2,3,2,2,4,	0.500,0.250,0.500,0.500,0.600,0.667,1.000,0.364,	Alu	ncRNA_intronic	RP1-43E13.2
chr1	19215188	9	T	C	2943,2865,2928,2950,2931,2900,2925,2883,2901,	7,7,8,7,10,6,4,6,5,	2,3,2,2,3,5,2,2,2,	0.286,0.429,0.250,0.286,0.300,0.833,0.500,0.333,0.400,	Alu	ncRNA_intronic	RP1-43E13.2
chr1	19215243	5	T	C	2943,2928,2934,2857,2897,	4,5,4,7,4,	2,2,2,3,3,	0.500,0.400,0.500,0.429,0.750,	Alu	ncRNA_intronic	RP1-43E13.2
chr1	19215745	6	T	C	2915,2830,2928,2880,2981,3008,	5,9,7,10,2,6,	2,3,4,3,2,2,	0.400,0.333,0.571,0.300,1.000,0.333,	Alu	ncRNA_intronic	RP1-43E13.2
chr1	19215756	69	T	C	2915,2830,2927,2849,2908,2835,2865,2819,2952,2992,3009,2815,2928,2880,2805,2858,2856,2999,2941,2884,2973,2950,2882,2946,2892,2812,2998,2932,2898,2845,2869,2825,2875,2979,2823,2826,2844,2929,2846,2886,3001,2975,2931,2863,2933,2994,2935,2900,2925,3007,2913,2814,2817,3000,2980,2996,2890,2984,2820,2940,2857,2866,2948,3008,2920,2881,2885,2806,2895,	4,9,9,5,8,5,1,9,8,8,6,6,5,9,2,7,16,7,9,8,5,11,7,4,4,2,4,10,4,9,3,8,8,4,7,3,9,8,6,5,13,6,6,7,5,7,4,7,7,11,7,3,8,5,7,10,5,11,11,8,8,8,8,5,7,9,7,12,2,	4,4,4,4,6,1,1,3,4,4,3,5,3,6,2,2,4,3,4,6,2,7,5,3,3,2,2,4,3,5,2,5,4,2,3,2,4,3,3,2,8,2,3,6,5,5,3,3,4,6,3,3,5,3,3,5,5,5,6,2,4,5,4,3,5,4,2,4,2,	1.000,0.444,0.444,0.800,0.750,0.200,1.000,0.333,0.500,0.500,0.500,0.833,0.600,0.667,1.000,0.286,0.250,0.429,0.444,0.750,0.400,0.636,0.714,0.750,0.750,1.000,0.500,0.400,0.750,0.556,0.667,0.625,0.500,0.500,0.429,0.667,0.444,0.375,0.500,0.400,0.615,0.333,0.500,0.857,1.000,0.714,0.750,0.429,0.571,0.545,0.429,1.000,0.625,0.600,0.429,0.500,1.000,0.455,0.545,0.250,0.500,0.625,0.500,0.600,0.714,0.444,0.2…	Alu	ncRNA_intronic	RP1-43E13.2
chr1	19215969	5	T	C	2915,2908,2946,2929,2896,	9,11,8,12,7,	2,3,2,2,5,	0.222,0.273,0.250,0.167,0.714,	Alu	ncRNA_intronic	RP1-43E13.2
chr1	19216137	12	T	C	2915,2865,2819,2811,2983,2937,3002,2900,2981,2817,2888,2977,	20,17,10,17,17,11,9,12,10,6,13,26,	5,5,2,4,4,4,4,5,4,2,2,6,	0.250,0.294,0.200,0.235,0.235,0.364,0.444,0.417,0.400,0.333,0.154,0.231,	Alu	ncRNA_intronic	RP1-43E13.2
chr1	19216749	6	A	G	2819,2992,3009,2821,2929,2842,	8,13,7,6,13,6,	3,3,2,2,4,2,	0.375,0.231,0.286,0.333,0.308,0.333,	Alu	ncRNA_intronic	RP1-43E13.2
chr1	19216753	17	T	C	2908,2835,2865,2988,2941,2884,2889,2869,2934,2979,2966,2970,2853,2910,2917,2817,2883,	10,7,10,8,15,15,10,12,4,11,5,11,14,6,3,2,6,	4,2,2,4,4,3,3,2,2,4,3,7,3,2,2,2,3,	0.400,0.286,0.200,0.500,0.267,0.200,0.300,0.167,0.500,0.364,0.600,0.636,0.214,0.333,0.667,1.000,0.500,	Alu	ncRNA_intronic	RP1-43E13.2
chr1	19216755	12	T	C	2835,2865,3009,2928,2856,2889,2966,2970,3007,2817,2883,2836,	7,10,9,16,14,9,5,11,20,3,7,8,	2,3,3,6,5,2,2,4,5,3,2,4,	0.286,0.300,0.333,0.375,0.357,0.222,0.400,0.364,0.250,1.000,0.286,0.500,	Alu	ncRNA_intronic	RP1-43E13.2
chr1	19216855	57	T	C	2840,2924,2835,3009,2815,2928,2858,2856,2941,2884,2882,2983,2812,2930,2898,2889,2845,2956,2934,2875,2979,2823,3011,2844,2970,2853,2942,2867,2929,2846,2931,2863,2933,2828,2910,2918,3007,2911,2814,2817,2877,2996,2984,2896,2940,2866,2901,2919,2914,2881,2921,2862,2806,2893,2938,2836,2839,	5,7,6,6,6,10,5,17,6,12,7,4,8,11,8,12,10,6,7,7,12,15,5,11,4,5,9,9,9,6,10,10,7,4,8,9,8,2,12,3,2,6,3,10,11,7,7,10,6,5,12,4,16,10,7,6,11,	4,4,4,6,5,9,5,12,1,7,5,2,4,6,4,8,5,4,3,6,6,6,3,5,2,2,4,2,8,3,7,9,4,2,4,4,3,2,11,2,2,3,2,5,8,2,5,5,4,4,10,3,12,7,6,4,4,	0.800,0.571,0.667,1.000,0.833,0.900,1.000,0.706,0.167,0.583,0.714,0.500,0.500,0.545,0.500,0.667,0.500,0.667,0.429,0.857,0.500,0.400,0.600,0.455,0.500,0.400,0.444,0.222,0.889,0.500,0.700,0.900,0.571,0.500,0.500,0.444,0.375,1.000,0.917,0.667,1.000,0.500,0.667,0.500,0.727,0.286,0.714,0.500,0.667,0.800,0.833,0.750,0.750,0.700,0.857,0.667,0.364,	Alu	ncRNA_intronic	RP1-43E13.2
chr1	19216862	7	T	C	2924,2928,2930,2863,2918,2940,2881,	8,10,11,9,7,14,7,	3,6,3,2,2,6,2,	0.375,0.600,0.273,0.222,0.286,0.429,0.286,	Alu	ncRNA_intronic	RP1-43E13.2
chr1	19216962	6	T	C	2924,2908,2928,2856,2935,2859,	9,5,11,17,15,8,	3,3,4,6,4,3,	0.333,0.600,0.364,0.353,0.267,0.375,	Alu	ncRNA_intronic	RP1-43E13.2
chr1	19216963	6	T	C	2943,2851,2956,2896,2949,2839,	9,11,12,5,6,16,	3,2,4,2,2,4,	0.333,0.182,0.333,0.400,0.333,0.250,	Alu	ncRNA_intronic	RP1-43E13.2
chr1	19216965	56	T	C	2915,2876,2908,2943,2819,2992,2851,2880,2805,2988,2894,2856,2999,2941,2884,2950,2882,2930,2889,2874,2845,2963,2956,2825,2979,2808,2937,3011,2844,2853,2942,3001,3002,2935,2910,2925,2918,3007,2913,2899,2870,2877,2859,2896,2820,2940,2955,2871,2891,2920,2885,2806,2895,2949,2938,2839,	12,11,4,9,10,10,9,6,7,6,7,16,7,11,15,12,7,10,11,14,11,5,12,4,12,9,6,6,10,11,5,16,7,15,6,4,8,11,7,9,6,8,9,4,12,14,9,10,5,12,15,17,7,8,5,17,	3,4,2,5,7,3,2,3,3,3,3,6,2,6,7,7,4,4,8,7,5,2,7,2,6,3,4,2,5,5,2,9,5,7,4,2,4,4,1,3,5,4,5,2,4,8,3,3,4,6,7,8,4,3,3,5,	0.250,0.364,0.500,0.556,0.700,0.300,0.222,0.500,0.429,0.500,0.429,0.375,0.286,0.545,0.467,0.583,0.571,0.400,0.727,0.500,0.455,0.400,0.583,0.500,0.500,0.333,0.667,0.333,0.500,0.455,0.400,0.562,0.714,0.467,0.667,0.500,0.500,0.364,0.143,0.333,0.833,0.500,0.556,0.500,0.333,0.571,0.333,0.300,0.800,0.500,0.467,0.471,0.571,0.375,0.600,0.294,	Alu	ncRNA_intronic	RP1-43E13.2
chr1	19216971	30	T	C	2915,2819,2880,2805,2988,2950,2882,2983,2930,2825,2979,2808,2937,2970,2853,2942,3001,2925,2918,2913,2899,2877,2980,2940,2939,2955,2871,2891,2895,2938,	10,10,6,9,7,13,10,6,11,7,15,7,7,12,9,6,16,5,8,5,9,8,6,14,6,9,11,7,8,8,	2,4,3,2,2,4,3,2,4,3,6,2,3,6,4,2,6,3,3,2,1,5,3,4,3,3,3,3,4,4,	0.200,0.400,0.500,0.222,0.286,0.308,0.300,0.333,0.364,0.429,0.400,0.286,0.429,0.500,0.444,0.333,0.375,0.600,0.375,0.400,0.111,0.625,0.500,0.286,0.500,0.333,0.273,0.429,0.500,0.500,	Alu	ncRNA_intronic	RP1-43E13.2
chr1	19217291	10	T	C	2830,2941,2889,2869,2875,2995,2979,2896,2948,2949,	11,16,13,15,7,11,13,8,16,16,	3,5,3,3,1,4,3,2,4,4,	0.273,0.312,0.231,0.200,0.143,0.364,0.231,0.250,0.250,0.250,	Alu	ncRNA_intronic	RP1-43E13.2
chr1	19217303	6	T	C	2915,2865,2856,2930,3008,2895,	9,12,8,6,8,7,	3,4,3,2,3,2,	0.333,0.333,0.375,0.333,0.375,0.286,	Alu	ncRNA_intronic	RP1-43E13.2
chr1	19217356	52	T	C	2915,2924,2927,2908,2835,2952,3009,2880,2805,2988,2941,2884,2882,2892,2998,2932,2898,2874,2956,2823,2966,3012,2846,3001,2991,2931,2863,2994,2910,2925,2918,3007,2917,2814,2899,2870,2980,2996,2940,2955,2883,2813,2948,2920,2921,2936,2862,2885,2806,2949,2893,2836,	12,6,8,6,9,10,8,7,13,6,16,12,10,2,5,11,14,11,11,16,8,10,5,10,13,10,4,8,12,3,11,10,8,8,9,11,4,8,7,9,3,4,10,14,14,9,11,9,17,10,9,4,	5,4,4,2,4,3,4,4,4,3,9,3,4,2,2,4,7,3,5,8,3,3,3,6,5,5,2,3,5,2,3,3,3,3,3,3,2,4,3,4,2,1,6,4,4,2,3,4,4,5,4,2,	0.417,0.667,0.500,0.333,0.444,0.300,0.500,0.571,0.308,0.500,0.562,0.250,0.400,1.000,0.400,0.364,0.500,0.273,0.455,0.500,0.375,0.300,0.600,0.600,0.385,0.500,0.500,0.375,0.417,0.667,0.273,0.300,0.375,0.375,0.333,0.273,0.500,0.500,0.429,0.444,0.667,0.250,0.600,0.286,0.286,0.222,0.273,0.444,0.235,0.500,0.444,0.500,	Alu	ncRNA_intronic	RP1-43E13.2
chr1	19217479	26	T	C	2927,2908,2988,2856,2983,2932,2874,2995,2931,2863,2994,3007,2913,2981,2814,2870,3000,2896,2939,2955,2813,2901,3008,2842,2881,2806,	7,7,9,10,13,14,13,9,14,10,8,17,9,6,8,13,10,12,4,9,11,11,11,11,10,11,	4,3,3,3,5,4,3,3,5,3,2,4,3,2,3,3,3,3,2,3,4,3,3,4,3,2,	0.571,0.429,0.333,0.300,0.385,0.286,0.231,0.333,0.357,0.300,0.250,0.235,0.333,0.333,0.375,0.231,0.300,0.250,0.500,0.333,0.364,0.273,0.273,0.364,0.300,0.182,	Alu	ncRNA_intronic	RP1-43E13.2
chr1	19225526	18	A	G	2856,2898,2874,2845,2869,2986,2995,2929,2975,2863,2900,2913,2917,2834,2896,2883,2806,2839,	4,6,6,7,10,8,6,9,2,3,6,5,4,4,4,11,6,4,	3,3,2,3,4,4,4,3,2,2,3,4,3,3,2,5,2,2,	0.750,0.500,0.333,0.429,0.400,0.500,0.667,0.333,1.000,0.667,0.500,0.800,0.750,0.750,0.500,0.455,0.333,0.500,	Alu	ncRNA_intronic	RP1-43E13.2
chr1	19231695	17	A	G	2971,2927,2849,2943,2815,2928,2973,2874,2995,3011,2929,2976,2931,2896,2955,2897,2839,	2,2,5,7,8,17,3,6,11,6,11,7,10,8,7,6,6,	2,2,3,1,2,3,2,3,4,2,2,3,2,2,2,2,2,	1.000,1.000,0.600,0.143,0.250,0.176,0.667,0.500,0.364,0.333,0.182,0.429,0.200,0.250,0.286,0.333,0.333,	Alu	ncRNA_intronic	RP1-43E13.2
chr1	19231701	14	A	G	2840,2971,2927,2849,2815,2928,2874,2995,2942,2929,2976,2931,2897,2839,	7,3,2,6,7,17,7,10,5,11,5,9,8,6,	2,2,2,2,2,4,2,3,2,2,2,2,2,2,	0.286,0.667,1.000,0.333,0.286,0.235,0.286,0.300,0.400,0.182,0.400,0.222,0.250,0.333,	Alu	ncRNA_intronic	RP1-43E13.2
chr1	19231759	58	T	C	2872,2915,2924,2830,2878,2943,2865,2819,2851,2928,2880,2805,2988,2894,2858,2811,2882,2930,2932,2898,2889,2874,2845,2825,2995,2844,3012,2929,2886,2912,2976,2931,2944,2935,2910,2918,2814,2817,2980,2996,2890,2940,2843,2939,2857,2813,2871,2901,2861,2919,2948,2891,2920,2914,2881,2982,2949,2938,	8,5,7,4,3,4,7,4,6,5,3,7,5,8,5,4,8,14,6,3,7,7,6,7,5,4,7,5,2,2,4,8,5,7,5,7,6,4,7,10,6,5,5,4,10,6,5,3,6,7,8,3,12,5,8,5,6,6,	5,2,2,3,2,3,2,3,3,2,3,3,4,3,2,4,5,5,5,2,3,2,4,3,2,4,3,2,2,2,2,4,2,4,2,3,3,2,5,3,4,2,2,2,7,2,4,2,3,3,3,2,9,3,4,3,3,2,	0.625,0.400,0.286,0.750,0.667,0.750,0.286,0.750,0.500,0.400,1.000,0.429,0.800,0.375,0.400,1.000,0.625,0.357,0.833,0.667,0.429,0.286,0.667,0.429,0.400,1.000,0.429,0.400,1.000,1.000,0.500,0.500,0.400,0.571,0.400,0.429,0.500,0.500,0.714,0.300,0.667,0.400,0.400,0.500,0.700,0.333,0.800,0.667,0.500,0.429,0.375,0.667,0.750,0.600,0.500,0.600,0.500,0.333,	Alu	ncRNA_intronic	RP1-43E13.2
chr1	19231895	5	T	C	2865,2940,2843,2920,2885,	1,4,4,5,5,	1,2,2,3,2,	1.000,0.500,0.500,0.600,0.400,	Alu	ncRNA_intronic	RP1-43E13.2
chr1	19232079	12	T	C	2849,2928,2988,2882,2889,2931,2899,2940,2897,2948,2920,2921,	6,6,2,11,5,7,10,4,10,9,12,7,	2,3,2,3,2,3,3,2,3,4,6,2,	0.333,0.500,1.000,0.273,0.400,0.429,0.300,0.500,0.300,0.444,0.500,0.286,	Alu	ncRNA_intronic	RP1-43E13.2
chr1	19232140	27	T	C	2924,2873,2865,2880,2941,2884,2882,2930,2869,2875,2995,2942,2846,2976,2931,2994,2918,2817,2955,2857,2813,2871,2861,2920,2921,2885,2949,	6,3,6,5,9,8,11,5,14,2,8,3,5,3,6,2,4,9,4,3,5,3,11,9,8,3,5,	4,2,3,4,5,3,4,2,5,2,3,2,3,2,3,1,2,2,2,2,3,3,5,5,2,2,3,	0.667,0.667,0.500,0.800,0.556,0.375,0.364,0.400,0.357,1.000,0.375,0.667,0.600,0.667,0.500,0.500,0.500,0.222,0.500,0.667,0.600,1.000,0.455,0.556,0.250,0.667,0.600,	Alu	ncRNA_intronic	RP1-43E13.2
chr1	19232205	10	T	C	2835,2880,2811,2950,2882,2979,2844,2918,2980,2881,	5,3,3,5,6,6,5,8,3,5,	2,2,3,2,1,3,2,3,2,3,	0.400,0.667,1.000,0.400,0.167,0.500,0.400,0.375,0.667,0.600,	Alu	ncRNA_intronic	RP1-43E13.2
chr1	19259059	10	A	G	2915,2971,2927,2941,2930,2937,2846,2828,2899,2870,	16,4,14,21,28,4,18,11,11,11,	4,3,3,8,6,2,4,2,5,4,	0.250,0.750,0.214,0.381,0.214,0.500,0.222,0.182,0.455,0.364,	Alu	UTR3	MRTO4(ENST00000330263.4:c.*229A>G)
chr1	19259961	7	A	G	2811,2941,2826,2912,2959,2866,2919,	35,28,3,9,6,3,6,	18,6,2,3,2,2,2,	0.514,0.214,0.667,0.333,0.333,0.667,0.333,	Alu	UTR3	MRTO4(ENST00000330263.4:c.*1131A>G)
chr1	19259964	50	A	G	2915,2924,2908,2819,2952,2992,2928,2880,2894,2811,2941,2884,2950,2812,2930,2956,2986,2825,2979,2823,2826,2937,2844,2970,2929,3001,2975,2912,2976,2910,2925,2918,2814,2980,2996,2890,2984,2820,2977,2959,2813,2866,2818,2919,2891,2920,2921,2893,2836,2839,	6,7,6,21,10,2,8,11,15,33,25,7,8,10,24,8,4,6,12,9,2,5,4,7,8,12,6,9,7,18,14,7,9,12,7,7,6,10,8,4,7,3,6,7,7,22,17,18,6,11,	2,4,4,9,4,1,4,7,4,29,9,4,3,4,11,3,2,3,5,3,2,4,2,2,3,3,2,5,4,7,6,5,6,5,4,4,4,3,7,2,4,3,3,2,2,9,4,8,2,3,	0.333,0.571,0.667,0.429,0.400,0.500,0.500,0.636,0.267,0.879,0.360,0.571,0.375,0.400,0.458,0.375,0.500,0.500,0.417,0.333,1.000,0.800,0.500,0.286,0.375,0.250,0.333,0.556,0.571,0.389,0.429,0.714,0.667,0.417,0.571,0.571,0.667,0.300,0.875,0.500,0.571,1.000,0.500,0.286,0.286,0.409,0.235,0.444,0.333,0.273,	Alu	UTR3	MRTO4(ENST00000330263.4:c.*1134A>G)
chr1	19263625	6	A	G	2894,2983,2930,2990,2942,2810,	6,5,27,4,2,3,	2,2,4,2,2,1,	0.333,0.400,0.148,0.500,1.000,0.333,	Alu	intergenic	MRTO4(dist=3497),AKR7L(dist=3478)
chr1	19263651	22	A	G	2927,2908,2835,2847,2819,2952,2992,2941,2882,2930,2825,2808,2966,2970,2929,2935,2910,2996,2920,2885,2893,2938,	2,3,1,2,4,4,3,6,2,34,3,2,3,4,4,7,12,3,4,4,3,3,	2,2,1,1,2,1,2,4,2,18,2,2,2,2,3,4,6,2,2,2,2,2,	1.000,0.667,1.000,0.500,0.500,0.250,0.667,0.667,1.000,0.529,0.667,1.000,0.667,0.500,0.750,0.571,0.500,0.667,0.500,0.500,0.667,0.667,	Alu	intergenic	MRTO4(dist=3523),AKR7L(dist=3452)
chr1	19289956	7	T	C	2928,2853,3000,2901,2861,2919,2885,	4,3,4,13,6,8,3,	2,2,4,6,2,3,2,	0.500,0.667,1.000,0.462,0.333,0.375,0.667,	Alu	upstream	AKR7A3(dist=706)
chr1	19292579	5	T	C	2910,2913,2901,2920,2893,	3,2,2,4,1,	2,2,2,3,1,	0.667,1.000,1.000,0.750,1.000,	Alu	intergenic	AKR7A3(dist=3329),AKR7A2(dist=11386)
chr1	19293609	9	T	C	2924,2908,2847,2941,2995,2890,2891,2920,2949,	6,5,6,4,10,6,5,4,8,	2,2,3,2,4,2,3,1,2,	0.333,0.400,0.500,0.500,0.400,0.333,0.600,0.250,0.250,	Alu	intergenic	AKR7A3(dist=4359),AKR7A2(dist=10356)
chr1	19293624	6	T	C	2928,2811,2979,2813,2949,2893,	7,5,2,4,6,10,	3,3,2,3,5,4,	0.429,0.600,1.000,0.750,0.833,0.400,	Alu	intergenic	AKR7A3(dist=4374),AKR7A2(dist=10341)
chr1	19293967	17	T	C	2915,2847,2880,2856,2941,2930,2932,2986,2825,2853,3012,2910,3000,2861,2919,2920,2949,	3,4,7,7,6,11,5,4,6,4,6,27,6,9,12,4,3,	2,2,3,2,3,4,2,2,3,3,2,8,2,3,4,3,3,	0.667,0.500,0.429,0.286,0.500,0.364,0.400,0.500,0.500,0.750,0.333,0.296,0.333,0.333,0.333,0.750,1.000,	Alu	intergenic	AKR7A3(dist=4717),AKR7A2(dist=9998)
chr1	19293984	14	T	C	2847,2856,2930,2932,2956,2986,2825,2995,2821,2913,2866,2861,2919,2921,	4,8,9,3,7,4,4,6,5,6,6,5,9,13,	2,4,4,2,3,2,2,3,3,2,2,3,5,5,	0.500,0.500,0.444,0.667,0.429,0.500,0.500,0.500,0.600,0.333,0.333,0.600,0.556,0.385,	Alu	intergenic	AKR7A3(dist=4734),AKR7A2(dist=9981)
chr1	19294160	11	T	C	2943,2952,2894,2821,2944,2925,2918,3000,2891,2842,2895,	3,3,10,3,3,3,4,1,4,3,2,	2,2,6,2,3,3,3,1,4,3,2,	0.667,0.667,0.600,0.667,1.000,1.000,0.750,1.000,1.000,1.000,1.000,	Alu	intergenic	AKR7A3(dist=4910),AKR7A2(dist=9805)
chr1	19294235	6	T	C	2930,2979,2821,2853,2935,2842,	2,1,3,5,1,4,	2,1,2,2,1,3,	1.000,1.000,0.667,0.400,1.000,0.750,	Alu	intergenic	AKR7A3(dist=4985),AKR7A2(dist=9730)
chr1	19297480	47	T	C	2830,2835,2943,2851,3009,2928,2880,2856,2884,2946,2892,2998,2932,2898,2845,2869,2990,2825,2875,2995,2979,2808,3011,2970,2867,2976,2828,2900,2910,2913,2911,2859,2896,2955,2897,2866,2901,2861,2919,3008,2881,2936,2862,2949,2893,2836,2839,	8,9,7,8,4,6,7,3,8,6,3,5,8,7,4,12,4,7,9,10,7,9,7,5,3,7,5,4,19,5,3,10,11,4,5,5,12,14,7,10,5,5,7,1,9,6,10,	5,5,4,3,1,3,3,2,5,2,3,3,2,5,2,6,2,4,4,4,3,3,4,3,2,3,3,3,7,3,2,5,5,2,2,2,6,6,4,3,3,3,3,1,5,3,3,	0.625,0.556,0.571,0.375,0.250,0.500,0.429,0.667,0.625,0.333,1.000,0.600,0.250,0.714,0.500,0.500,0.500,0.571,0.444,0.400,0.429,0.333,0.571,0.600,0.667,0.429,0.600,0.750,0.368,0.600,0.667,0.500,0.455,0.500,0.400,0.400,0.500,0.429,0.571,0.300,0.600,0.600,0.429,1.000,0.556,0.500,0.300,	Alu	intergenic	AKR7A3(dist=8230),AKR7A2(dist=6485)
chr1	19298584	27	T	C	2849,2835,2952,2856,2950,2812,2930,2889,2869,2875,2979,2821,2808,2937,2863,2944,2935,2910,2925,2870,2820,2813,2861,2948,2920,2921,2862,	10,6,5,13,5,9,10,7,12,9,3,5,5,3,3,7,4,18,10,12,7,5,13,3,2,7,5,	5,3,4,6,2,5,6,4,5,3,2,3,5,2,2,3,3,6,3,7,4,2,6,2,2,2,2,	0.500,0.500,0.800,0.462,0.400,0.556,0.600,0.571,0.417,0.333,0.667,0.600,1.000,0.667,0.667,0.429,0.750,0.333,0.300,0.583,0.571,0.400,0.462,0.667,1.000,0.286,0.400,	Alu	intergenic	AKR7A3(dist=9334),AKR7A2(dist=5381)
chr1	19298585	8	T	C	2856,2889,2845,2979,2870,2861,2948,2862,	13,6,7,3,12,13,3,5,	4,2,3,2,3,4,2,2,	0.308,0.333,0.429,0.667,0.250,0.308,0.667,0.400,	Alu	intergenic	AKR7A3(dist=9335),AKR7A2(dist=5380)
chr1	19298651	6	T	C	2928,2988,2900,2883,2818,2861,	13,9,6,7,10,13,	5,2,2,2,3,4,	0.385,0.222,0.333,0.286,0.300,0.308,	Alu	intergenic	AKR7A3(dist=9401),AKR7A2(dist=5314)
chr1	19298652	8	T	C	2928,2988,2946,2937,2900,2896,2818,2861,	13,9,5,6,6,8,10,12,	7,3,2,4,3,3,3,5,	0.538,0.333,0.400,0.667,0.500,0.375,0.300,0.417,	Alu	intergenic	AKR7A3(dist=9402),AKR7A2(dist=5313)
chr1	19298720	18	T	C	2830,2849,2998,2889,2869,2821,2937,2966,2944,2994,2910,3007,2919,3008,2842,2895,2949,2893,	3,11,4,7,9,10,4,3,4,4,14,4,7,8,4,7,9,5,	2,4,2,4,2,4,3,2,2,3,3,2,4,2,2,3,5,3,	0.667,0.364,0.500,0.571,0.222,0.400,0.750,0.667,0.500,0.750,0.214,0.500,0.571,0.250,0.500,0.429,0.556,0.600,	Alu	intergenic	AKR7A3(dist=9470),AKR7A2(dist=5245)
chr1	19298721	13	T	C	2830,2998,2995,2821,2937,2886,2994,2919,2948,3008,2895,2949,2893,	4,5,8,9,4,13,4,8,5,8,6,10,5,	3,2,4,4,4,5,2,3,2,2,4,4,2,	0.750,0.400,0.500,0.444,1.000,0.385,0.500,0.375,0.400,0.250,0.667,0.400,0.400,	Alu	intergenic	AKR7A3(dist=9471),AKR7A2(dist=5244)
chr1	19301926	11	T	C	2998,2932,2956,2937,2944,2910,3007,2834,2870,2896,2861,	7,5,6,4,6,16,4,10,5,6,20,	3,3,2,2,2,5,3,4,1,2,5,	0.429,0.600,0.333,0.500,0.333,0.312,0.750,0.400,0.200,0.333,0.250,	Alu	intergenic	AKR7A3(dist=12676),AKR7A2(dist=2039)
chr1	19301930	5	T	C	2998,2956,2937,2870,2896,	10,7,3,6,7,	4,2,2,2,2,	0.400,0.286,0.667,0.333,0.286,	Alu	intergenic	AKR7A3(dist=12680),AKR7A2(dist=2035)
chr1	19303184	58	T	C	2872,2873,2849,2815,2928,2805,2894,2858,2856,2941,2983,2812,2998,2930,2932,2874,2990,2875,2995,2821,2966,2970,3012,2867,2929,3001,2976,2863,2925,2918,2913,2814,2870,2859,2940,2888,2857,2883,2810,2813,2897,2871,2818,2901,2861,2919,2987,2948,3008,2920,2842,2806,2895,2982,2949,2893,2938,2839,	5,2,7,3,5,3,18,2,7,5,8,6,3,7,6,2,3,3,5,2,8,4,2,3,5,3,4,7,7,6,6,6,5,3,3,4,4,9,2,4,2,5,9,4,7,7,3,4,5,4,7,9,5,2,5,11,4,6,	4,2,4,2,5,2,5,2,5,2,3,3,2,3,4,2,2,2,3,2,5,2,2,2,2,2,2,6,5,4,2,3,3,2,2,3,2,3,2,3,2,3,4,2,4,4,2,3,2,3,5,5,2,2,2,3,3,4,	0.800,1.000,0.571,0.667,1.000,0.667,0.278,1.000,0.714,0.400,0.375,0.500,0.667,0.429,0.667,1.000,0.667,0.667,0.600,1.000,0.625,0.500,1.000,0.667,0.400,0.667,0.500,0.857,0.714,0.667,0.333,0.500,0.600,0.667,0.667,0.750,0.500,0.333,1.000,0.750,1.000,0.600,0.444,0.500,0.571,0.571,0.667,0.750,0.400,0.750,0.714,0.556,0.400,1.000,0.400,0.273,0.750,0.667,	Alu	downstream	AKR7A2(dist=781)
chr1	19303229	5	T	C	2908,2932,2825,2822,2891,	5,5,8,8,5,	3,2,2,3,2,	0.600,0.400,0.250,0.375,0.400,	Alu	downstream	AKR7A2(dist=736)
chr1	19303265	18	T	C	2849,2928,2880,2805,2995,2937,2844,2867,2846,2991,2931,2834,2870,2813,2871,2861,2987,2893,	3,12,4,5,4,3,6,2,5,4,7,10,5,6,6,11,5,8,	2,8,3,2,2,2,2,2,2,3,2,2,3,4,2,4,2,2,	0.667,0.667,0.750,0.400,0.500,0.667,0.333,1.000,0.400,0.750,0.286,0.200,0.600,0.667,0.333,0.364,0.400,0.250,	Alu	downstream	AKR7A2(dist=700)
chr1	19304793	8	T	C	2928,2869,2934,2867,2910,3007,2866,2901,	8,3,3,3,7,5,3,5,	2,2,3,2,2,2,2,3,	0.250,0.667,1.000,0.667,0.286,0.400,0.667,0.600,	Alu	intronic	AKR7A2
chr1	19304937	23	T	C	2815,2928,2894,2998,2874,2956,2990,2808,2844,2991,2931,2900,2910,2814,2834,2820,2822,2871,2919,2948,2920,2806,2938,	2,5,18,5,3,5,1,3,5,5,2,3,11,5,4,4,6,7,7,3,3,5,4,	2,4,7,2,2,2,1,2,3,4,2,2,3,2,3,2,3,2,3,2,3,4,2,	1.000,0.800,0.389,0.400,0.667,0.400,1.000,0.667,0.600,0.800,1.000,0.667,0.273,0.400,0.750,0.500,0.500,0.286,0.429,0.667,1.000,0.800,0.500,	Alu	intronic	AKR7A2
chr1	19305435	40	T	C	2915,2873,2847,2851,3009,2815,2928,2880,2894,2973,2930,2845,2963,2995,2823,2821,2937,3012,2846,2886,3001,2991,2976,2935,2900,2910,2925,2918,2814,2877,2996,2897,2871,2866,2901,3008,2920,2806,2895,2836,	4,4,7,6,4,3,10,4,15,2,13,2,5,7,5,10,3,3,6,4,3,6,3,4,3,18,8,5,3,4,4,8,6,4,9,9,2,5,5,4,	1,2,3,2,3,2,6,3,6,2,4,2,2,3,3,4,2,3,3,3,2,2,2,2,2,6,3,2,2,2,4,2,2,2,6,4,2,2,2,2,	0.250,0.500,0.429,0.333,0.750,0.667,0.600,0.750,0.400,1.000,0.308,1.000,0.400,0.429,0.600,0.400,0.667,1.000,0.500,0.750,0.667,0.333,0.667,0.500,0.667,0.333,0.375,0.400,0.667,0.500,1.000,0.250,0.333,0.500,0.667,0.444,1.000,0.400,0.400,0.500,	Alu	intronic	AKR7A2
chr1	19305543	5	T	C	2830,2825,2931,3007,2896,	8,6,14,5,9,	3,2,4,2,2,	0.375,0.333,0.286,0.400,0.222,	Alu	intronic	AKR7A2
chr1	19305566	63	T	C	2872,2840,2927,2873,2876,2849,2908,2835,2865,3009,2880,2894,2812,2930,2932,2889,2874,2845,2956,2825,2934,2875,2995,2979,2821,2966,2853,2929,2846,3001,2991,2976,2931,2863,2994,2935,2925,2918,3007,2911,2834,2899,2870,2859,3000,2890,2896,2820,2888,2857,2897,2871,2901,2919,2891,3008,2842,2914,2862,2806,2949,2893,2938,	9,2,6,4,6,12,5,8,3,9,8,23,14,11,7,5,7,4,5,7,4,3,6,6,6,7,6,6,9,8,5,6,7,7,8,8,9,6,5,3,7,12,7,11,5,7,8,7,7,7,9,11,17,7,5,15,6,4,8,9,3,2,3,	6,1,3,2,5,6,4,5,2,4,6,9,3,4,6,2,3,2,2,2,2,2,2,3,2,3,5,3,4,3,2,2,2,4,3,4,6,2,3,3,4,5,3,4,2,3,2,3,3,3,3,4,12,3,4,6,4,2,5,3,3,2,2,	0.667,0.500,0.500,0.500,0.833,0.500,0.800,0.625,0.667,0.444,0.750,0.391,0.214,0.364,0.857,0.400,0.429,0.500,0.400,0.286,0.500,0.667,0.333,0.500,0.333,0.429,0.833,0.500,0.444,0.375,0.400,0.333,0.286,0.571,0.375,0.500,0.667,0.333,0.600,1.000,0.571,0.417,0.429,0.364,0.400,0.429,0.250,0.429,0.429,0.429,0.333,0.364,0.706,0.429,0.800,0.400,0.667,0.500,0.625,0.333,1.000,1.000,0.667,	Alu	intronic	AKR7A2
chr1	19305618	10	T	C	2872,2849,2928,2880,3001,2991,2890,2871,2891,3008,	11,15,8,4,6,7,8,5,6,6,	2,5,3,2,1,3,2,3,2,4,	0.182,0.333,0.375,0.500,0.167,0.429,0.250,0.600,0.333,0.667,	Alu	intronic	AKR7A2
chr1	19329136	5	A	G	2928,2898,2890,2987,2921,	17,11,10,14,44,	5,2,3,3,8,	0.294,0.182,0.300,0.214,0.182,	Alu	UTR3	PQLC2(ENST00000375155.7:c.*493A>G,ENST00000375153.7:c.*493A>G,ENST00000400548.6:c.*493A>G)
chr1	19330060	5	T	C	2873,2880,2811,2810,2891,	14,6,7,11,11,	3,3,4,5,3,	0.214,0.500,0.571,0.455,0.273,	Alu	downstream	PQLC2(dist=760)
chr1	19333233	5	A	G	2894,2856,2930,2925,2921,	5,2,4,9,3,	4,2,4,5,2,	0.800,1.000,1.000,0.556,0.667,	Alu	intergenic	PQLC2(dist=3933),CAPZB(dist=5543)
chr1	19333281	7	T	C	2872,2873,2882,2898,3001,2944,2897,	3,4,1,2,4,3,3,	2,2,1,1,1,2,2,	0.667,0.500,1.000,0.500,0.250,0.667,0.667,	Alu	intergenic	PQLC2(dist=3981),CAPZB(dist=5495)
chr1	19333362	6	A	G	2966,2944,2828,2918,2842,2893,	3,5,5,4,6,8,	2,2,2,2,2,3,	0.667,0.400,0.400,0.500,0.333,0.375,	Alu	intergenic	PQLC2(dist=4062),CAPZB(dist=5414)
chr1	19333730	8	T	C	2878,3002,2981,2859,2948,2891,2920,2949,	5,13,8,3,4,13,16,4,	2,4,2,2,2,3,3,2,	0.400,0.308,0.250,0.667,0.500,0.231,0.188,0.500,	Alu	intergenic	PQLC2(dist=4430),CAPZB(dist=5046)
chr1	19334828	8	T	C	2847,2973,2950,2983,2991,2843,2871,2885,	6,2,5,6,6,6,4,6,	2,2,3,3,4,2,2,3,	0.333,1.000,0.600,0.500,0.667,0.333,0.500,0.500,	Alu	intergenic	PQLC2(dist=5528),CAPZB(dist=3948)
chr1	19335458	6	T	C	2971,2849,2944,2935,2897,2920,	5,4,5,4,5,8,	2,2,2,1,2,4,	0.400,0.500,0.400,0.250,0.400,0.500,	Alu	intergenic	PQLC2(dist=6158),CAPZB(dist=3318)
chr1	19336170	46	T	C	2971,2830,2927,2873,2876,2878,2835,2865,2847,2819,2880,2858,2811,2941,2950,2812,2990,2825,2934,2979,2821,3011,2853,2886,2991,2912,2944,2933,2828,2994,2935,2817,2859,2996,2890,2940,2843,2955,2810,2987,2891,3008,2885,2982,2836,2839,	8,4,10,20,7,9,11,13,9,14,4,8,2,7,11,15,2,13,3,10,6,13,4,4,18,5,6,13,10,14,18,11,10,10,15,11,7,5,13,6,13,9,7,4,8,9,	4,2,6,5,3,5,7,6,4,3,3,3,2,2,5,5,2,5,2,3,2,3,2,1,6,4,3,5,3,4,6,6,3,5,5,4,3,3,8,3,7,3,3,3,3,2,	0.500,0.500,0.600,0.250,0.429,0.556,0.636,0.462,0.444,0.214,0.750,0.375,1.000,0.286,0.455,0.333,1.000,0.385,0.667,0.300,0.333,0.231,0.500,0.250,0.333,0.800,0.500,0.385,0.300,0.286,0.333,0.545,0.300,0.500,0.333,0.364,0.429,0.600,0.615,0.500,0.538,0.333,0.429,0.750,0.375,0.222,	Alu	intergenic	PQLC2(dist=6870),CAPZB(dist=2606)
chr1	19337324	29	T	C	2872,2971,2873,2908,2835,2865,2815,2950,2892,2930,2874,2990,2821,2808,3012,2867,2846,3002,2994,2918,2817,2870,2996,2890,2888,2857,2866,2861,2839,	8,10,14,6,8,4,7,9,12,5,11,2,5,6,10,11,11,6,3,3,11,4,4,6,8,9,12,8,8,	3,3,5,2,3,3,4,4,6,2,6,2,2,2,3,3,6,5,3,2,5,3,2,4,3,3,3,3,4,	0.375,0.300,0.357,0.333,0.375,0.750,0.571,0.444,0.500,0.400,0.545,1.000,0.400,0.333,0.300,0.273,0.545,0.833,1.000,0.667,0.455,0.750,0.500,0.667,0.375,0.333,0.250,0.375,0.500,	Alu	intergenic	PQLC2(dist=8024),CAPZB(dist=1452)
chr1	19337356	34	T	C	2872,2865,3009,2928,2805,2941,2898,2874,2869,2979,2886,3001,2975,3002,2863,2994,2918,2981,2899,2859,2890,2955,2857,2810,2813,2897,2866,3008,2920,2881,2862,2885,2893,2839,	6,6,8,5,4,6,6,6,3,4,3,9,3,8,5,11,3,6,4,11,10,6,8,6,13,10,10,7,12,6,4,4,5,10,	2,2,3,4,3,2,4,2,2,2,3,3,1,2,2,2,2,2,2,4,4,3,4,4,6,4,3,2,3,3,2,1,2,4,	0.333,0.333,0.375,0.800,0.750,0.333,0.667,0.333,0.667,0.500,1.000,0.333,0.333,0.250,0.400,0.182,0.667,0.333,0.500,0.364,0.400,0.500,0.500,0.667,0.462,0.400,0.300,0.286,0.250,0.500,0.500,0.250,0.400,0.400,	Alu	intergenic	PQLC2(dist=8056),CAPZB(dist=1420)
chr1	19362580	12	T	C	2873,2815,2990,2808,2966,2863,2870,2939,2857,2883,2987,2920,	2,5,3,3,3,2,3,1,3,3,3,2,	2,4,2,2,3,2,3,1,3,2,3,2,	1.000,0.800,0.667,0.667,1.000,1.000,1.000,1.000,1.000,0.667,1.000,1.000,	Alu	intronic	CAPZB
chr1	19364879	16	T	C	2872,2847,2851,2941,2983,2812,2874,2995,3012,2846,2981,2810,3008,2842,2881,2885,	10,8,11,7,5,6,3,8,7,9,6,6,5,7,9,5,	4,3,5,2,1,3,2,3,3,4,3,2,2,3,3,2,	0.400,0.375,0.455,0.286,0.200,0.500,0.667,0.375,0.429,0.444,0.500,0.333,0.400,0.429,0.333,0.400,	Alu	intronic	CAPZB
chr1	19464497	19	T	C	2971,2851,2815,2858,2856,2941,2950,2812,2934,2821,2886,2991,2890,2820,2940,2822,2810,2842,2839,	4,4,5,4,7,7,6,6,2,3,5,10,3,7,7,3,12,4,2,	2,3,2,2,3,2,3,3,2,2,2,3,2,4,2,2,3,2,1,	0.500,0.750,0.400,0.500,0.429,0.286,0.500,0.500,1.000,0.667,0.400,0.300,0.667,0.571,0.286,0.667,0.250,0.500,0.500,	Alu	intronic	CAPZB
chr1	19473812	6	T	C	2992,2815,2995,2916,2890,2810,	5,3,3,2,4,7,	4,2,3,2,2,3,	0.800,0.667,1.000,1.000,0.500,0.429,	Alu	intronic	CAPZB
chr1	19476409	7	T	C	2856,2946,2956,2935,2897,2871,2885,	13,4,17,9,18,6,5,	4,2,5,3,4,2,2,	0.308,0.500,0.294,0.333,0.222,0.333,0.400,	Alu	intronic	CAPZB
chr1	19476413	5	T	C	2856,2930,2991,2944,2897,	7,15,11,11,17,	2,3,2,4,3,	0.286,0.200,0.182,0.364,0.176,	Alu	intronic	CAPZB
chr1	19598513	16	A	G	2872,2819,2988,2894,2941,2932,2898,2956,3001,2994,2918,2817,2859,2980,2820,2949,	9,10,5,15,8,5,4,5,3,4,10,6,9,5,6,5,	4,3,3,4,2,3,3,2,3,3,4,4,3,2,2,3,	0.444,0.300,0.600,0.267,0.250,0.600,0.750,0.400,1.000,0.750,0.400,0.667,0.333,0.400,0.333,0.600,	Alu	intronic	MINOS1,MINOS1-NBL1
chr1	19599157	10	A	G	2878,3009,2889,2963,2990,2875,2929,2981,2914,2921,	4,3,4,4,4,5,6,6,6,5,	2,2,2,2,2,2,2,3,3,4,	0.500,0.667,0.500,0.500,0.500,0.400,0.333,0.500,0.500,0.800,	Alu	intronic	MINOS1,MINOS1-NBL1
chr1	19599266	15	A	G	2971,2819,2952,2988,2894,2999,2995,2846,2863,2918,2916,2890,2896,2866,2982,	8,10,5,11,9,5,5,5,5,8,3,8,4,7,5,	3,4,2,3,3,2,4,2,2,3,2,5,3,3,2,	0.375,0.400,0.400,0.273,0.333,0.400,0.800,0.400,0.400,0.375,0.667,0.625,0.750,0.429,0.400,	Alu	intronic	MINOS1,MINOS1-NBL1
chr1	19599292	14	A	G	2943,2819,2932,2898,2875,2991,2944,2918,2911,2899,3000,2996,2984,2897,	11,4,4,8,8,4,8,8,3,7,3,8,1,6,	4,2,3,3,3,3,2,3,2,2,2,2,1,2,	0.364,0.500,0.750,0.375,0.375,0.750,0.250,0.375,0.667,0.286,0.667,0.250,1.000,0.333,	Alu	intronic	MINOS1,MINOS1-NBL1
chr1	19599309	6	A	G	2898,2889,2929,2886,2931,2843,	10,8,10,7,14,5,	2,2,4,2,5,2,	0.200,0.250,0.400,0.286,0.357,0.400,	Alu	intronic	MINOS1,MINOS1-NBL1
chr1	19599334	22	A	G	2873,2849,2908,2847,2952,2928,2941,2934,2991,2931,2994,2900,2859,3000,2996,2896,2857,2891,2881,2921,2862,2938,	14,6,4,7,9,14,13,8,6,8,14,14,8,4,4,5,4,11,10,9,6,3,	4,3,3,3,6,6,5,2,3,2,3,3,2,2,2,2,2,4,3,3,2,2,	0.286,0.500,0.750,0.429,0.667,0.429,0.385,0.250,0.500,0.250,0.214,0.214,0.250,0.500,0.500,0.400,0.500,0.364,0.300,0.333,0.333,0.667,	Alu	intronic	MINOS1,MINOS1-NBL1
chr1	19600620	8	A	G	2851,2880,2844,2929,2900,2918,2936,2839,	5,12,6,19,16,14,2,14,	2,4,2,6,3,6,2,3,	0.400,0.333,0.333,0.316,0.188,0.429,1.000,0.214,	Alu	intronic	MINOS1,MINOS1-NBL1
chr1	19600701	8	A	G	2943,2928,2880,2995,2970,2929,2859,2857,	7,6,9,7,4,10,6,6,	2,4,3,3,1,3,3,2,	0.286,0.667,0.333,0.429,0.250,0.300,0.500,0.333,	Alu	intronic	MINOS1,MINOS1-NBL1
chr1	19601364	6	A	G	2880,2812,2932,3002,2925,2959,	9,7,14,6,10,4,	3,3,3,2,3,2,	0.333,0.429,0.214,0.333,0.300,0.500,	Alu	intronic	MINOS1,MINOS1-NBL1
chr1	19601397	14	A	G	2971,2835,2943,2847,2815,2988,2941,2950,2990,2821,2918,2871,2901,2881,	7,7,2,5,4,16,18,7,6,15,10,7,7,9,	2,3,1,2,3,5,5,3,2,4,3,3,1,3,	0.286,0.429,0.500,0.400,0.750,0.312,0.278,0.429,0.333,0.267,0.300,0.429,0.143,0.333,	Alu	intronic	MINOS1,MINOS1-NBL1
chr1	19601418	14	A	G	2952,2992,2988,2894,2930,2889,2875,2931,2994,2925,2996,2861,2920,2893,	6,6,10,4,7,7,8,9,7,6,11,12,5,6,	3,2,2,3,2,3,2,4,4,4,3,2,4,2,	0.500,0.333,0.200,0.750,0.286,0.429,0.250,0.444,0.571,0.667,0.273,0.167,0.800,0.333,	Alu	intronic	MINOS1,MINOS1-NBL1
chr1	19601467	24	A	G	2908,2847,3009,2880,2894,2812,2932,2874,2845,2995,2867,3002,2814,2870,2859,2916,2996,2939,2813,2871,2818,3008,2921,2839,	3,6,3,6,5,12,12,3,8,7,4,3,2,9,3,2,5,3,4,4,4,3,4,4,	2,4,2,3,3,6,3,2,3,4,2,2,2,3,2,2,2,2,2,2,2,3,4,2,	0.667,0.667,0.667,0.500,0.600,0.500,0.250,0.667,0.375,0.571,0.500,0.667,1.000,0.333,0.667,1.000,0.400,0.667,0.500,0.500,0.500,1.000,1.000,0.500,	Alu	intronic	MINOS1,MINOS1-NBL1
chr1	19601518	8	A	G	2908,2992,2805,2932,2929,2944,2996,2861,	2,3,3,7,5,2,7,13,	2,2,2,4,2,2,2,3,	1.000,0.667,0.667,0.571,0.400,1.000,0.286,0.231,	Alu	intronic	MINOS1,MINOS1-NBL1
chr1	19605789	5	A	G	2847,2819,2821,2948,2881,	5,6,10,8,5,	2,3,4,3,2,	0.400,0.500,0.400,0.375,0.400,	Alu	intronic	MINOS1,MINOS1-NBL1
chr1	19681318	5	T	C	2851,2888,2977,2806,2839,	2,4,1,2,3,	2,3,1,2,3,	1.000,0.750,1.000,1.000,1.000,	Alu	downstream	TMCO4(dist=895)
chr1	19681685	14	T	C	2873,2952,2880,2894,2999,2812,2874,2826,2965,2910,2913,2940,2822,2893,	2,3,2,3,2,3,2,3,3,2,4,4,2,3,	2,2,2,2,2,2,2,3,2,1,2,2,1,3,	1.000,0.667,1.000,0.667,1.000,0.667,1.000,1.000,0.667,0.500,0.500,0.500,0.500,1.000,	Alu	downstream	TMCO4(dist=528)
chr1	19685068	7	T	C	2924,2865,2946,2937,2844,2918,2839,	4,5,3,4,7,6,4,	2,3,2,2,2,2,2,	0.500,0.600,0.667,0.500,0.286,0.333,0.500,	Alu	intronic	TMCO4
chr1	19685231	6	T	C	3009,2995,2994,2996,2940,2806,	3,2,1,3,3,3,	3,2,1,3,2,2,	1.000,1.000,1.000,1.000,0.667,0.667,	Alu	intronic	TMCO4
chr1	19706163	5	T	C	2971,2882,2995,2931,2870,	2,2,6,2,3,	1,2,3,2,2,	0.500,1.000,0.500,1.000,0.667,	Alu	intronic	TMCO4
chr1	19715320	5	T	C	2849,2847,2928,2918,2806,	2,2,1,3,3,	2,2,1,2,2,	1.000,1.000,1.000,0.667,0.667,	Alu	intronic	TMCO4
chr1	19716146	9	T	C	2815,2858,2950,2983,2874,2986,2975,2916,2948,	3,2,3,2,3,2,3,3,2,	3,2,3,1,3,2,2,3,2,	1.000,1.000,1.000,0.500,1.000,1.000,0.667,1.000,1.000,	Alu	intronic	TMCO4
chr1	19719987	11	T	C	2894,2950,2930,2889,2875,2994,2834,2870,2940,2822,2921,	4,3,2,1,2,2,4,1,3,4,2,	3,3,2,1,2,2,2,1,3,2,2,	0.750,1.000,1.000,1.000,1.000,1.000,0.500,1.000,1.000,0.500,1.000,	Alu	intronic	TMCO4
chr1	19759002	6	T	C	2884,2853,2846,2857,2861,2839,	4,2,3,2,6,3,	2,2,2,2,4,2,	0.500,1.000,0.667,1.000,0.667,0.667,	Alu	intronic	TMCO4
chr1	19760251	10	T	C	2915,2908,2865,2815,2811,2983,2911,2940,2871,2920,	5,5,5,6,5,3,6,3,5,3,	2,2,2,2,3,1,4,2,2,2,	0.400,0.400,0.400,0.333,0.600,0.333,0.667,0.667,0.400,0.667,	Alu	intronic	TMCO4
chr1	19760252	10	T	C	2915,2908,2865,2815,2811,2983,2911,2940,2871,2920,	5,5,5,6,4,3,6,4,5,3,	2,2,2,2,2,1,3,3,2,2,	0.400,0.400,0.400,0.333,0.500,0.333,0.500,0.750,0.400,0.667,	Alu	intronic	TMCO4
chr1	19760555	18	T	C	2835,2894,2811,2882,2932,2889,2986,2875,2995,2808,2929,2886,2834,2843,2955,2959,2813,2949,	8,6,6,4,11,5,6,3,5,7,10,8,6,3,5,7,4,3,	5,2,6,3,6,3,3,3,3,4,4,6,2,2,3,3,2,3,	0.625,0.333,1.000,0.750,0.545,0.600,0.500,1.000,0.600,0.571,0.400,0.750,0.333,0.667,0.600,0.429,0.500,1.000,	Alu	intronic	TMCO4
chr1	19763154	17	T	C	2872,2835,2851,2950,2882,2932,2990,2995,2937,2975,2834,3000,2959,2883,2818,2861,2842,	5,3,5,2,4,2,2,6,5,5,2,3,2,3,7,4,4,	5,2,5,2,3,2,2,5,4,4,2,3,2,2,6,2,4,	1.000,0.667,1.000,1.000,0.750,1.000,1.000,0.833,0.800,0.800,1.000,1.000,1.000,0.667,0.857,0.500,1.000,	Alu	intronic	TMCO4
chr1	19763220	25	T	C	2924,2851,2880,2805,2988,2856,2941,2973,2882,2821,2937,2970,2853,3001,2975,2863,2814,2870,2877,3000,2871,2818,2987,2948,3008,	4,4,3,8,3,3,4,3,4,7,4,3,6,2,10,3,3,4,3,5,6,5,3,3,3,	4,3,3,3,3,2,4,2,3,7,4,2,3,2,4,2,3,3,3,3,4,3,3,3,3,	1.000,0.750,1.000,0.375,1.000,0.667,1.000,0.667,0.750,1.000,1.000,0.667,0.500,1.000,0.400,0.667,1.000,0.750,1.000,0.600,0.667,0.600,1.000,1.000,1.000,	Alu	intronic	TMCO4
chr1	19763232	11	T	C	2851,2805,2941,2929,2846,2975,2976,2870,2955,2818,2987,	4,7,2,8,4,4,2,4,4,4,1,	3,3,2,3,2,3,2,3,2,3,1,	0.750,0.429,1.000,0.375,0.500,0.750,1.000,0.750,0.500,0.750,1.000,	Alu	intronic	TMCO4
chr1	19763347	7	T	C	2873,2835,2851,2931,2925,2818,2861,	3,3,5,5,4,5,6,	2,2,2,2,2,2,4,	0.667,0.667,0.400,0.400,0.500,0.400,0.667,	Alu	intronic	TMCO4
chr1	19764606	5	T	C	2946,2995,3011,2814,2817,	3,16,6,5,4,	2,5,2,2,2,	0.667,0.312,0.333,0.400,0.500,	Alu	intronic	TMCO4
chr1	19771012	23	T	C	2873,2876,2880,2811,2941,2950,2946,2932,2889,2821,2929,2846,2965,2975,2931,2900,2918,2981,2888,2842,2936,2895,2836,	5,6,5,4,10,6,11,12,5,14,10,9,9,17,11,7,11,11,8,4,9,13,7,	3,3,3,3,3,4,5,5,3,5,4,3,5,5,4,3,3,7,6,3,4,5,3,	0.600,0.500,0.600,0.750,0.300,0.667,0.455,0.417,0.600,0.357,0.400,0.333,0.556,0.294,0.364,0.429,0.273,0.636,0.750,0.750,0.444,0.385,0.429,	NonAlu	intronic	TMCO4
chr1	19771014	27	T	C	2872,2915,2830,2873,2876,2928,2880,2811,2941,2946,2932,2889,2874,2845,2956,2929,2846,2965,2931,2900,2918,2981,2888,2959,2871,2895,2836,	4,6,6,8,6,5,5,4,9,11,12,5,6,7,10,8,9,8,11,7,11,10,8,6,9,14,6,	3,4,3,6,4,3,3,3,5,4,6,3,4,4,4,5,4,5,5,4,3,7,4,3,5,10,3,	0.750,0.667,0.500,0.750,0.667,0.600,0.600,0.750,0.556,0.364,0.500,0.600,0.667,0.571,0.400,0.625,0.444,0.625,0.455,0.571,0.273,0.700,0.500,0.500,0.556,0.714,0.500,	NonAlu	intronic	TMCO4
chr1	19777444	10	T	C	2941,2995,2821,2937,3012,2976,2917,2899,2857,2871,	3,6,6,2,2,5,1,4,3,2,	2,3,2,2,2,4,1,3,2,2,	0.667,0.500,0.333,1.000,1.000,0.800,1.000,0.750,0.667,1.000,	Alu	intronic	TMCO4
chr1	19777445	10	T	C	2941,2995,2821,2937,3012,2976,2917,2899,2857,2871,	3,6,6,2,2,5,2,4,3,2,	2,3,4,2,2,5,2,3,2,2,	0.667,0.500,0.667,1.000,1.000,1.000,1.000,0.750,0.667,1.000,	Alu	intronic	TMCO4
chr1	19777867	10	T	C	2894,2858,2941,2946,2812,2821,2929,2886,2881,2839,	5,3,3,3,3,6,4,2,5,2,	3,2,3,2,2,5,3,2,4,2,	0.600,0.667,1.000,0.667,0.667,0.833,0.750,1.000,0.800,1.000,	Alu	intronic	TMCO4
chr1	19778003	29	T	C	2872,2915,2873,2805,2941,2812,2930,2869,2875,2995,2821,2826,2844,2929,2886,2975,2828,2900,2913,2981,2917,2899,3000,2822,2866,2987,2948,2881,2895,	2,1,2,3,4,3,2,5,5,4,6,2,4,3,5,2,4,4,3,4,2,4,3,3,7,3,6,7,2,	2,1,2,3,3,3,2,3,2,4,4,2,2,2,2,2,2,2,2,2,2,2,2,3,5,3,3,4,2,	1.000,1.000,1.000,1.000,0.750,1.000,1.000,0.600,0.400,1.000,0.667,1.000,0.500,0.667,0.400,1.000,0.500,0.500,0.667,0.500,1.000,0.500,0.667,1.000,0.714,1.000,0.500,0.571,1.000,	Alu	intronic	TMCO4
chr1	20593628	44	A	G	2924,2873,2835,2865,2992,2851,2815,2841,2880,2894,2973,2930,2932,2898,2889,2963,2956,2808,2826,2867,2846,2965,2933,2828,2994,2900,2910,2911,2917,2834,2870,3000,2916,2996,2940,2888,2813,2818,2861,2987,2948,2842,2893,2836,	11,26,19,4,25,8,9,2,4,2,11,3,5,31,4,6,3,5,5,3,5,5,9,7,3,22,8,3,5,10,3,3,5,3,5,9,11,19,4,2,23,5,7,6,	10,13,9,2,13,7,6,2,2,2,5,3,4,22,3,5,2,3,4,2,2,3,8,4,2,16,4,2,3,8,2,3,5,3,3,5,9,13,2,2,16,4,3,6,	0.909,0.500,0.474,0.500,0.520,0.875,0.667,1.000,0.500,1.000,0.455,1.000,0.800,0.710,0.750,0.833,0.667,0.600,0.800,0.667,0.400,0.600,0.889,0.571,0.667,0.727,0.500,0.667,0.600,0.800,0.667,1.000,1.000,1.000,0.600,0.556,0.818,0.684,0.500,1.000,0.696,0.800,0.429,1.000,	Alu	intronic	CDA
chr1	20593700	10	A	G	2992,2851,2941,2898,2874,2940,2810,2818,2987,2881,	27,5,4,10,2,6,5,15,2,4,	6,2,4,4,2,2,3,4,2,3,	0.222,0.400,1.000,0.400,1.000,0.333,0.600,0.267,1.000,0.750,	Alu	intronic	CDA
chr1	20593701	7	A	G	2835,2992,2856,2941,2846,2866,2948,	13,27,9,4,8,4,24,	4,6,3,2,5,2,8,	0.308,0.222,0.333,0.500,0.625,0.500,0.333,	Alu	intronic	CDA
chr1	20593797	38	A	G	2873,2835,2992,2851,2884,2973,2882,2930,2932,2898,2889,2874,2963,2956,2825,2808,2826,2846,2965,2933,2828,2994,2900,2910,2925,2917,2834,2817,2870,2883,2813,2866,2818,2948,2914,2921,2893,283620,13,24,9,5,7,2,2,7,16,3,3,11,6,10,8,10,4,3,4,6,7,9,2,9,3,11,6,3,2,12,6,14,23,4,4,14,6,	14,9,10,5,5,5,2,2,7,11,3,2,7,2,7,5,4,1,3,3,3,2,5,2,7,1,3,3,2,2,7,4,7,14,3,2,7,3,	0.700,0.692,0.417,0.556,1.000,0.714,1.000,1.000,1.000,0.688,1.000,0.667,0.636,0.333,0.700,0.625,0.400,0.250,1.000,0.750,0.500,0.286,0.556,1.000,0.778,0.333,0.273,0.500,0.667,1.000,0.583,0.667,0.500,0.609,0.750,0.500,0.500,0.500,	Alu		intronic	CDA
chr1	20593810	18	A	G	2873,2835,2992,2815,2973,2932,2898,2963,2956,2825,2965,2828,2900,2917,2866,2861,2914,2893,	18,15,25,6,9,8,16,8,7,8,3,5,12,2,6,4,4,11,	6,5,8,2,4,5,9,2,2,4,2,3,7,1,2,3,2,4,	0.333,0.333,0.320,0.333,0.444,0.625,0.562,0.250,0.286,0.500,0.667,0.600,0.583,0.500,0.333,0.750,0.500,0.364,	Alu	intronic	CDA
chr1	20593915	16	A	G	2915,2924,2835,2992,2851,2815,2811,2932,2898,2828,2925,2888,2813,2818,2987,2948,	8,9,11,27,9,11,3,14,34,7,12,18,18,13,9,23,	4,3,5,7,3,3,3,7,14,3,4,10,4,3,3,6,	0.500,0.333,0.455,0.259,0.333,0.273,1.000,0.500,0.412,0.429,0.333,0.556,0.222,0.231,0.333,0.261,	NonAlu	intronic	CDA
chr1	20594510	35	A	G	2915,2873,2835,2992,2851,2815,2841,2894,2856,2930,2932,2898,2825,2844,2867,2846,2912,2900,2925,2911,2981,2917,2834,2817,2870,2940,2888,2813,2866,2818,2861,2948,2949,2893,2836,	3,11,15,17,8,6,2,4,15,3,7,17,9,3,5,7,3,6,7,4,3,5,9,2,4,5,9,9,5,11,12,9,3,19,7,	2,6,7,6,3,3,2,3,9,2,3,7,5,3,3,5,3,4,3,4,2,2,5,2,3,2,5,5,2,6,8,6,2,11,5,	0.667,0.545,0.467,0.353,0.375,0.500,1.000,0.750,0.600,0.667,0.429,0.412,0.556,1.000,0.600,0.714,1.000,0.667,0.429,1.000,0.667,0.400,0.556,1.000,0.750,0.400,0.556,0.556,0.400,0.545,0.667,0.667,0.667,0.579,0.714,	Alu	intronic	CDA
chr1	20596873	9	A	G	2924,2873,2835,2992,2932,2898,2846,2900,2948,	3,6,2,8,5,8,2,7,9,	3,2,2,4,4,4,2,5,3,	1.000,0.333,1.000,0.500,0.800,0.500,1.000,0.714,0.333,	Alu	intronic	CDA
chr1	20597027	6	A	G	2924,2908,2898,2925,2813,2818,	4,2,20,4,8,10,	3,2,6,2,2,4,	0.750,1.000,0.300,0.500,0.250,0.400,	Alu	intronic	CDA
chr1	20597347	14	A	G	2835,2815,2856,2932,2898,2956,2991,2912,2933,2888,2813,2861,2948,2893,	8,5,6,10,15,4,2,3,4,7,12,3,11,10,	3,3,3,5,8,2,2,2,3,4,5,2,4,6,	0.375,0.600,0.500,0.500,0.533,0.500,1.000,0.667,0.750,0.571,0.417,0.667,0.364,0.600,	Alu	intronic	CDA
chr1	20598214	13	A	G	2815,2880,2856,2973,2882,2898,2900,2925,2916,2888,2866,2948,2836,	8,4,12,5,5,33,14,9,11,21,9,30,11,	4,3,3,3,3,10,7,3,4,7,4,10,3,	0.500,0.750,0.250,0.600,0.600,0.303,0.500,0.333,0.364,0.333,0.444,0.333,0.273,	NonAlu	intronic	CDA
chr1	20598415	40	A	G	2924,2873,2849,2835,2952,2992,2851,2815,2880,2973,2882,2946,2932,2898,2889,2963,2825,2934,2808,2826,2867,2846,2965,3001,2828,2994,2900,2925,2834,2899,2916,2940,2888,2813,2818,2987,2948,2842,2893,2836,	6,12,5,18,3,18,6,6,4,9,4,3,14,23,4,5,4,5,6,7,5,6,6,4,5,4,10,13,9,5,6,4,15,17,21,6,28,7,9,4,	4,10,4,14,3,16,6,6,4,9,4,3,13,23,4,4,4,5,6,6,5,5,4,4,5,3,10,11,5,5,5,3,14,14,17,4,26,7,8,3,	0.667,0.833,0.800,0.778,1.000,0.889,1.000,1.000,1.000,1.000,1.000,1.000,0.929,1.000,1.000,0.800,1.000,1.000,1.000,0.857,1.000,0.833,0.667,1.000,1.000,0.750,1.000,0.846,0.556,1.000,0.833,0.750,0.933,0.824,0.810,0.667,0.929,1.000,0.889,0.750,	NonAlu	intronic	CDA
chr1	20598463	9	A	G	2873,2932,2898,2808,2826,2846,2900,2888,2893,	36,8,32,11,9,9,12,18,20,	7,4,8,3,3,4,4,6,4,	0.194,0.500,0.250,0.273,0.333,0.444,0.333,0.333,0.200,	NonAlu	intronic	CDA
chr1	20598514	47	A	G	2924,2971,2873,2835,2992,2851,2815,2880,2973,2882,2946,2998,2932,2898,2889,2963,2956,2825,2934,2808,2826,2844,2867,2846,2965,2912,2933,2828,2900,2925,2981,2917,2834,2817,2916,2996,2888,2857,2810,2813,2866,2818,2987,2948,2842,2893,2836,	7,6,22,20,11,6,5,4,18,3,3,3,13,19,4,7,10,8,6,4,7,5,8,7,9,4,10,7,14,11,3,7,12,4,3,4,7,4,5,11,4,25,3,16,11,13,9,	5,5,15,13,8,5,5,4,15,3,3,3,8,16,3,4,5,6,5,4,5,4,4,6,6,4,10,5,11,11,3,5,7,4,3,4,6,4,4,9,3,13,3,16,10,10,7,	0.714,0.833,0.682,0.650,0.727,0.833,1.000,1.000,0.833,1.000,1.000,1.000,0.615,0.842,0.750,0.571,0.500,0.750,0.833,1.000,0.714,0.800,0.500,0.857,0.667,1.000,1.000,0.714,0.786,1.000,1.000,0.714,0.583,1.000,1.000,1.000,0.857,1.000,0.800,0.818,0.750,0.520,1.000,1.000,0.909,0.769,0.778,	NonAlu	intronic	CDA
chr1	20608549	7	A	G	2873,2835,2992,2898,2813,2818,2948,	6,7,7,13,7,7,16,	5,5,6,10,5,5,10,	0.833,0.714,0.857,0.769,0.714,0.714,0.625,	Alu	intronic	CDA
chr1	20609297	5	A	G	2924,2965,2900,2870,2818,	3,2,6,4,5,	3,2,4,3,3,	1.000,1.000,0.667,0.750,0.600,	Alu	intronic	CDA
chr1	20611061	6	A	G	2932,2898,2933,2888,2813,2818,	7,15,4,6,6,10,	5,5,4,5,4,2,	0.714,0.333,1.000,0.833,0.667,0.200,	Alu	intronic	CDA
chr1	20611215	11	A	G	2873,2930,2898,2889,2900,2981,2834,2940,2818,2948,2836,	4,2,5,2,2,1,4,4,6,12,4,	2,1,2,2,2,1,4,3,3,8,2,	0.500,0.500,0.400,1.000,1.000,1.000,1.000,0.750,0.500,0.667,0.500,	Alu	intronic	CDA
chr1	20646029	6	T	C	2892,2932,2986,2844,2931,2893,	4,8,3,8,9,9,	2,3,2,2,3,3,	0.500,0.375,0.667,0.250,0.333,0.333,	Alu	ncRNA_intronic	PINK1-AS
chr1	20646101	12	T	C	2830,2943,2841,2998,2986,2966,2965,2991,2834,2897,2818,2893,	3,4,8,2,3,3,2,3,3,3,3,10,	2,4,5,2,2,3,2,2,2,2,2,5,	0.667,1.000,0.625,1.000,0.667,1.000,1.000,0.667,0.667,0.667,0.667,0.500,	Alu	ncRNA_intronic	PINK1-AS
chr1	20646219	5	T	C	2894,2963,2881,2806,2893,	5,4,3,5,7,	2,2,2,2,2,	0.400,0.500,0.667,0.400,0.286,	Alu	ncRNA_intronic	PINK1-AS
chr1	20646260	12	T	C	2952,2811,2941,2812,2998,2808,2867,2980,2901,2920,2881,2921,	5,6,5,3,2,3,3,2,3,7,3,7,	4,5,2,2,2,3,2,2,1,3,2,3,	0.800,0.833,0.400,0.667,1.000,1.000,0.667,1.000,0.333,0.429,0.667,0.429,	Alu	ncRNA_intronic	PINK1-AS
chr1	20647915	10	T	C	2927,2952,2932,2934,2853,3012,3000,2901,2948,2921,	9,5,11,6,5,3,7,5,4,8,	3,3,4,2,2,2,3,2,2,4,	0.333,0.600,0.364,0.333,0.400,0.667,0.429,0.400,0.500,0.500,	Alu	ncRNA_intronic	PINK1-AS
chr1	20649499	35	T	C	2915,2971,2908,3009,2841,2880,2856,2811,2884,2950,2930,2932,2889,2963,2956,2875,2844,3012,2846,2886,3001,2828,2911,2981,2814,2817,2896,2861,2987,3008,2881,2921,2936,2806,2893,	3,5,5,8,10,4,15,11,7,11,12,8,9,7,13,5,12,6,9,10,7,5,3,7,5,13,5,7,4,12,12,13,6,6,12,	3,2,4,2,3,3,4,5,3,4,3,2,2,2,5,2,5,2,3,5,2,2,2,4,3,7,2,3,3,5,4,3,3,2,6,	1.000,0.400,0.800,0.250,0.300,0.750,0.267,0.455,0.429,0.364,0.250,0.250,0.222,0.286,0.385,0.400,0.417,0.333,0.333,0.500,0.286,0.400,0.667,0.571,0.600,0.538,0.400,0.429,0.750,0.417,0.333,0.231,0.500,0.333,0.500,	Alu	ncRNA_exonic	PINK1-AS
chr1	20649508	5	T	C	2884,2844,3012,2897,2938,	8,13,4,12,9,	2,3,2,3,5,	0.250,0.231,0.500,0.250,0.556,	Alu	ncRNA_exonic	PINK1-AS
chr1	20649530	37	T	C	2840,2878,2815,2841,2858,2811,2999,2845,2956,2990,2875,2979,2966,2942,2929,2976,2931,2944,2935,2910,2925,2918,3007,2911,2870,3000,2820,2940,2843,2939,2857,2866,2919,2891,2920,2893,2836,	4,5,9,6,8,7,4,5,8,3,4,7,10,4,5,3,5,4,9,16,13,4,8,5,10,5,5,14,1,10,10,6,5,8,5,10,3,	2,3,6,2,5,4,3,2,5,3,2,5,5,3,5,3,3,4,4,11,6,3,4,3,8,3,3,7,1,5,7,3,5,6,5,7,2,	0.500,0.600,0.667,0.333,0.625,0.571,0.750,0.400,0.625,1.000,0.500,0.714,0.500,0.750,1.000,1.000,0.600,1.000,0.444,0.688,0.462,0.750,0.500,0.600,0.800,0.600,0.600,0.500,1.000,0.500,0.700,0.500,1.000,0.750,1.000,0.700,0.667,	Alu	ncRNA_exonic	PINK1-AS
chr1	20649539	8	T	C	2835,2811,2976,2931,2870,2940,2891,3008,	7,6,4,2,10,12,7,10,	3,4,2,1,2,3,4,5,	0.429,0.667,0.500,0.500,0.200,0.250,0.571,0.500,	Alu	ncRNA_exonic	PINK1-AS
chr1	20649582	69	T	C	2872,2915,2830,2849,2908,2847,2819,2952,2851,3009,2815,2841,2805,2988,2894,2856,2999,2941,2884,2950,2983,2998,2930,2932,2889,2845,2963,2990,2986,2825,2875,2995,2979,2853,2942,3012,2929,2976,2931,2944,2994,2910,2925,2814,2834,2899,2817,2870,2996,2890,2896,2820,2939,2888,2857,2977,2883,2897,2818,2861,2919,3008,2914,2921,2885,2949,2893,2836,2839,	6,2,9,3,3,8,7,8,6,11,4,3,3,3,5,8,4,9,7,4,6,4,7,7,8,3,6,3,2,11,5,6,11,6,2,6,7,4,6,2,5,7,9,4,11,4,5,7,5,4,8,11,6,6,4,3,5,5,8,4,2,5,4,5,9,3,6,4,6,	5,2,7,2,3,6,6,6,3,7,3,2,2,3,3,7,3,5,6,4,3,3,5,5,6,2,2,2,2,5,4,5,11,4,2,5,6,3,5,2,4,7,9,2,5,2,4,6,3,3,6,9,4,5,3,3,3,4,6,4,2,5,3,5,8,3,4,2,3,	0.833,1.000,0.778,0.667,1.000,0.750,0.857,0.750,0.500,0.636,0.750,0.667,0.667,1.000,0.600,0.875,0.750,0.556,0.857,1.000,0.500,0.750,0.714,0.714,0.750,0.667,0.333,0.667,1.000,0.455,0.800,0.833,1.000,0.667,1.000,0.833,0.857,0.750,0.833,1.000,0.800,1.000,1.000,0.500,0.455,0.500,0.800,0.857,0.600,0.750,0.750,0.818,0.667,0.833,0.750,1.000,0.600,0.800,0.750,1.000,1.000,1.000,0.750,1.000,0.889,1.000,0.6…	Alu	ncRNA_exonic	PINK1-AS
chr1	20649585	65	T	C	2872,2915,2830,2849,2908,2847,2819,2952,2851,3009,2815,2841,2880,2805,2988,2894,2856,2999,2941,2884,2950,2983,2998,2930,2932,2889,2845,2963,2990,2986,2825,2875,2995,2979,2853,2942,3012,2929,2976,2944,2994,2925,2814,2834,2899,2817,2870,2996,2890,2896,2820,2939,2888,2857,2977,2818,2861,3008,2914,2921,2885,2949,2893,2836,2839,	6,2,7,3,3,5,6,9,6,11,7,3,6,3,3,5,8,4,8,6,3,7,5,8,6,9,3,6,3,2,10,5,6,10,5,2,6,5,4,2,4,8,5,10,6,5,5,3,3,7,10,6,6,3,4,7,4,4,2,5,8,4,6,3,6,	5,2,4,2,2,5,5,5,3,7,4,2,4,2,2,3,7,2,3,5,3,5,3,5,4,6,2,2,2,2,5,4,3,9,3,2,4,4,3,2,3,7,2,5,3,5,4,2,3,5,7,5,5,3,4,5,3,4,2,4,8,4,3,2,2,	0.833,1.000,0.571,0.667,0.667,1.000,0.833,0.556,0.500,0.636,0.571,0.667,0.667,0.667,0.667,0.600,0.875,0.500,0.375,0.833,1.000,0.714,0.600,0.625,0.667,0.667,0.667,0.333,0.667,1.000,0.500,0.800,0.500,0.900,0.600,1.000,0.667,0.800,0.750,1.000,0.750,0.875,0.400,0.500,0.500,1.000,0.800,0.667,1.000,0.714,0.700,0.833,0.833,1.000,1.000,0.714,0.750,1.000,1.000,0.800,1.000,1.000,0.500,0.667,0.333,	Alu	ncRNA_exonic	PINK1-AS
chr1	20649625	11	T	C	2872,2835,2815,2882,2875,2844,2853,3001,2931,2944,2918,	11,6,7,6,3,6,4,3,6,3,6,	3,2,2,3,2,3,2,2,2,3,2,	0.273,0.333,0.286,0.500,0.667,0.500,0.500,0.667,0.333,1.000,0.333,	Alu	ncRNA_exonic	PINK1-AS
chr1	20649718	5	T	C	2930,2925,3007,2818,3008,	7,3,5,5,7,	5,3,3,3,3,	0.714,1.000,0.600,0.600,0.429,	Alu	ncRNA_exonic	PINK1-AS
chr1	20649758	11	T	C	2830,2812,2932,2844,2942,2931,2834,2817,2885,2806,2938,	6,6,6,5,3,4,4,4,4,12,7,	3,2,2,2,2,3,2,2,3,5,2,	0.500,0.333,0.333,0.400,0.667,0.750,0.500,0.500,0.750,0.417,0.286,	Alu	ncRNA_exonic	PINK1-AS
chr1	20651917	94	T	C	2872,2830,2927,2873,2876,2878,2849,2908,2847,3009,2841,2880,2988,2858,2856,2941,2884,2950,2946,2812,2998,2930,2932,2898,2889,2874,2845,2963,2956,2986,2825,2934,2979,2823,2966,3011,2844,2970,2942,2929,2846,2886,2965,2991,3002,2931,2863,2944,2933,2828,2994,2935,2900,2910,2918,2911,2981,2917,2814,2834,2899,2817,2870,2859,2890,2820,2940,2843,2939,2857,2977,2822,2883,2810,2813,2897,2871,2866,2901,2861…	39,54,34,52,38,39,6,59,43,48,58,67,44,60,94,60,54,65,40,23,79,128,50,32,75,58,87,33,64,19,36,52,67,97,17,33,59,27,25,35,90,59,29,50,44,74,29,25,15,24,62,42,47,98,86,20,38,16,27,21,26,23,43,35,27,30,39,30,67,34,26,17,17,29,46,57,20,55,45,52,49,51,77,106,21,46,28,26,29,53,97,40,37,25,	8,26,15,18,16,39,4,23,43,23,27,25,18,23,40,22,28,29,40,11,30,44,50,14,33,21,32,17,64,11,36,26,19,33,17,19,34,14,17,20,39,20,13,50,22,34,29,25,15,11,21,20,47,98,31,10,38,7,8,9,12,23,16,35,10,9,39,11,37,17,26,14,17,29,23,25,20,54,15,52,49,51,33,42,12,46,28,26,13,23,33,40,15,25,	0.205,0.481,0.441,0.346,0.421,1.000,0.667,0.390,1.000,0.479,0.466,0.373,0.409,0.383,0.426,0.367,0.519,0.446,1.000,0.478,0.380,0.344,1.000,0.438,0.440,0.362,0.368,0.515,1.000,0.579,1.000,0.500,0.284,0.340,1.000,0.576,0.576,0.519,0.680,0.571,0.433,0.339,0.448,1.000,0.500,0.459,1.000,1.000,1.000,0.458,0.339,0.476,1.000,1.000,0.360,0.500,1.000,0.438,0.296,0.429,0.462,1.000,0.372,1.000,0.370,0.300,1.0…	Alu	ncRNA_exonic	PINK1-AS
chr1	20748557	6	T	C	2819,2884,2950,2966,2900,2901,	2,2,3,3,3,2,	2,2,2,3,2,2,	1.000,1.000,0.667,1.000,0.667,1.000,	Alu	intronic	HP1BP3
chr1	20748665	11	T	C	2878,2835,2880,2894,2973,2937,2966,2828,2955,2885,2893,	3,3,2,4,2,6,2,4,3,2,2,	2,3,2,3,2,4,2,3,2,2,2,	0.667,1.000,1.000,0.750,1.000,0.667,1.000,0.750,0.667,1.000,1.000,	Alu	intronic	HP1BP3
chr1	20751011	8	T	C	2908,2819,2990,2986,3012,2814,2996,2810,	5,4,12,11,4,5,2,8,	4,2,5,4,2,2,1,6,	0.800,0.500,0.417,0.364,0.500,0.400,0.500,0.750,	Alu	intronic	HP1BP3
chr1	20751106	21	T	C	2872,2927,2819,2811,2941,2884,2950,2963,2823,3011,2994,2935,2918,2996,2940,2939,2977,2883,2810,2897,2893,	9,11,9,15,6,10,7,9,5,8,4,5,10,9,4,8,4,2,14,6,15,	3,3,6,10,2,3,3,4,2,3,3,2,5,5,2,2,2,2,5,3,4,	0.333,0.273,0.667,0.667,0.333,0.300,0.429,0.444,0.400,0.375,0.750,0.400,0.500,0.556,0.500,0.250,0.500,1.000,0.357,0.500,0.267,	Alu	intronic	HP1BP3
chr1	20751477	6	T	C	2865,2811,2991,2910,2888,2936,	6,14,6,7,9,10,	2,4,2,2,2,2,	0.333,0.286,0.333,0.286,0.222,0.200,	Alu	intronic	HP1BP3
chr1	20751671	25	T	C	2872,2924,2873,2835,2847,2928,2811,2941,2884,2973,2990,2995,2826,2970,2933,2935,2917,2896,2843,2813,2866,2919,2920,2949,2836,	13,10,16,20,11,16,6,18,11,11,13,9,10,15,18,6,19,8,8,10,17,12,6,11,8,	3,2,3,4,3,4,3,6,3,3,3,4,3,4,4,4,3,2,2,4,4,3,2,4,2,	0.231,0.200,0.188,0.200,0.273,0.250,0.500,0.333,0.273,0.273,0.231,0.444,0.300,0.267,0.222,0.667,0.158,0.250,0.250,0.400,0.235,0.250,0.333,0.364,0.250,	Alu	intronic	HP1BP3
chr1	20751723	31	T	C	2971,2952,2851,2815,2928,2811,2941,2946,2812,2990,2966,2975,2912,2931,2828,2910,2918,2817,2859,2980,2890,2940,2955,2810,2813,2818,2919,2948,2920,2806,2839,	4,4,2,12,6,4,7,3,12,4,6,6,7,10,7,2,6,4,3,2,8,5,3,3,7,3,6,8,4,6,7,	2,2,2,6,3,3,2,3,4,3,3,2,4,6,3,2,4,2,2,2,5,3,2,3,2,3,4,5,4,3,3,	0.500,0.500,1.000,0.500,0.500,0.750,0.286,1.000,0.333,0.750,0.500,0.333,0.571,0.600,0.429,1.000,0.667,0.500,0.667,1.000,0.625,0.600,0.667,1.000,0.286,1.000,0.667,0.625,1.000,0.500,0.429,	Alu	intronic	HP1BP3
chr1	20752562	25	T	C	2915,2943,2865,2880,2858,2811,2946,2898,2874,2934,2995,2966,2846,2828,2900,3007,2817,2996,2984,2843,2857,2822,2871,2818,2881,	6,6,3,5,6,3,3,4,3,2,4,4,2,9,5,4,5,7,6,4,5,6,6,6,5,	2,3,2,2,3,3,2,2,1,2,2,3,2,4,2,2,3,2,2,2,2,2,3,4,2,	0.333,0.500,0.667,0.400,0.500,1.000,0.667,0.500,0.333,1.000,0.500,0.750,1.000,0.444,0.400,0.500,0.600,0.286,0.333,0.500,0.400,0.333,0.500,0.667,0.400,	Alu	intronic	HP1BP3
chr1	20752563	33	T	C	2915,2927,2943,2865,2847,3009,2880,2858,2811,2941,2950,2946,2898,2874,2934,2995,2966,2846,2828,2900,3007,2817,2996,2890,2984,2843,2857,2822,2871,2818,2920,2881,2921,	6,5,5,3,9,11,5,6,3,4,10,4,4,4,2,3,4,2,9,5,4,5,7,7,6,5,5,6,6,5,7,4,6,	3,3,3,2,7,4,2,3,3,4,4,2,2,2,2,1,3,2,6,2,2,3,2,5,2,4,3,4,3,3,3,2,3,	0.500,0.600,0.600,0.667,0.778,0.364,0.400,0.500,1.000,1.000,0.400,0.500,0.500,0.500,1.000,0.333,0.750,1.000,0.667,0.400,0.500,0.600,0.286,0.714,0.333,0.800,0.600,0.667,0.500,0.600,0.429,0.500,0.500,	Alu	intronic	HP1BP3
chr1	20755311	24	T	C	2915,2992,3009,2815,2811,2882,2930,2990,2979,2823,2821,2942,2929,2846,2931,2935,2913,2899,2996,2820,2888,2813,2948,2921,	16,18,17,5,9,23,17,31,16,10,15,3,19,17,15,17,13,19,20,16,4,7,40,28,	3,4,5,3,4,5,3,6,3,2,5,3,6,4,3,3,3,4,4,4,2,2,8,5,	0.188,0.222,0.294,0.600,0.444,0.217,0.176,0.194,0.188,0.200,0.333,1.000,0.316,0.235,0.200,0.176,0.231,0.211,0.200,0.250,0.500,0.286,0.200,0.179,	Alu	intronic	HP1BP3
chr1	20755347	5	T	C	3009,2856,3012,2925,2920,	7,7,17,15,5,	2,3,2,3,2,	0.286,0.429,0.118,0.200,0.400,	Alu	intronic	HP1BP3
chr1	20755406	6	T	C	2943,2952,2811,2882,2979,2920,	12,10,4,15,12,11,	5,4,2,4,3,3,	0.417,0.400,0.500,0.267,0.250,0.273,	Alu	intronic	HP1BP3
chr1	20755465	42	T	C	2924,2830,2927,2876,2835,2943,2847,2952,2992,2928,2988,2894,2811,2884,2874,2845,2869,2990,2823,2821,3011,2844,2970,2846,2912,2931,2944,2935,2900,3007,2899,2980,2996,2896,2939,2959,2822,2861,2919,2891,2885,2938,	14,16,11,9,23,13,25,15,11,14,9,13,3,16,14,20,20,26,15,24,20,12,15,23,9,10,6,10,26,15,27,10,18,8,15,12,6,12,15,17,17,15,	4,3,6,3,5,7,6,3,4,6,4,4,3,5,5,5,6,7,5,5,4,4,9,4,4,6,3,4,11,4,6,3,8,3,5,4,2,4,3,7,6,4,	0.286,0.188,0.545,0.333,0.217,0.538,0.240,0.200,0.364,0.429,0.444,0.308,1.000,0.312,0.357,0.250,0.300,0.269,0.333,0.208,0.200,0.333,0.600,0.174,0.444,0.600,0.500,0.400,0.423,0.267,0.222,0.300,0.444,0.375,0.333,0.333,0.333,0.333,0.200,0.412,0.353,0.267,	Alu	intronic	HP1BP3
chr1	20755466	20	T	C	2924,2971,2830,2927,2992,2928,2811,2999,2946,2990,2825,2823,2821,2980,2996,2888,2955,2891,2885,2938,	13,8,17,11,11,14,3,2,11,28,25,14,24,10,18,7,16,16,16,15,	4,2,4,4,3,8,3,2,4,7,3,4,6,3,4,2,2,4,4,4,	0.308,0.250,0.235,0.364,0.273,0.571,1.000,1.000,0.364,0.250,0.120,0.286,0.250,0.300,0.222,0.286,0.125,0.250,0.250,0.267,	Alu	intronic	HP1BP3
chr1	20755569	34	T	C	2924,2927,2873,2847,2952,3009,2805,2856,2884,2956,2990,2823,2821,2937,2929,2886,3002,2931,2935,2900,2814,2870,2877,2996,2939,2920,2881,2921,2936,2885,2895,2982,2949,2893,	7,9,13,13,15,10,12,5,12,7,29,14,8,9,15,14,15,14,6,7,6,10,11,15,12,13,8,9,10,13,5,7,8,7,	2,5,4,3,7,3,3,2,5,2,10,4,3,4,4,3,6,6,2,3,4,3,3,7,3,4,2,4,3,5,2,3,4,4,	0.286,0.556,0.308,0.231,0.467,0.300,0.250,0.400,0.417,0.286,0.345,0.286,0.375,0.444,0.267,0.214,0.400,0.429,0.333,0.429,0.667,0.300,0.273,0.467,0.250,0.308,0.250,0.444,0.300,0.385,0.400,0.429,0.500,0.571,	Alu	intronic	HP1BP3
chr1	20756494	5	T	C	2847,3009,2825,2814,2871,	13,6,5,7,6,	3,2,2,3,2,	0.231,0.333,0.400,0.429,0.333,	Alu	intronic	HP1BP3
chr1	20756758	60	T	C	2830,2876,2908,2835,2943,2865,2952,2841,2928,2880,2894,2941,2892,2983,2998,2932,2889,2874,2869,2990,2934,2979,2821,2808,2970,2853,2942,3001,2975,2991,3002,2912,2863,2910,2917,2834,2877,2859,2996,2890,2896,2939,2857,2959,2810,2871,2866,2901,2919,2987,2948,2891,2920,2842,2881,2982,2949,2893,2938,2839,	6,4,7,8,9,9,12,8,4,5,11,5,4,15,15,7,7,6,6,11,6,11,10,9,5,6,5,14,10,10,8,9,11,6,6,11,7,6,10,9,10,8,11,7,5,3,9,8,6,5,17,8,17,9,5,5,5,9,6,7,	3,2,3,3,2,4,4,3,2,3,4,2,2,5,3,3,3,2,2,4,2,3,5,3,2,2,2,5,5,5,4,4,5,3,5,3,2,3,5,3,4,2,3,4,2,2,4,4,3,3,7,3,6,5,2,2,2,3,3,2,	0.500,0.500,0.429,0.375,0.222,0.444,0.333,0.375,0.500,0.600,0.364,0.400,0.500,0.333,0.200,0.429,0.429,0.333,0.333,0.364,0.333,0.273,0.500,0.333,0.400,0.333,0.400,0.357,0.500,0.500,0.500,0.444,0.455,0.500,0.833,0.273,0.286,0.500,0.500,0.333,0.400,0.250,0.273,0.571,0.400,0.667,0.444,0.500,0.500,0.600,0.412,0.375,0.353,0.556,0.400,0.400,0.400,0.333,0.500,0.286,	Alu	intronic	HP1BP3
chr1	20756783	36	T	C	2924,2971,2908,2835,2943,2952,3009,2815,2841,2894,2884,2950,2998,2990,2979,2823,2821,3011,2942,2846,2975,3002,2931,2944,2981,2859,2890,2959,2822,2871,2866,2901,2948,2936,2938,2839,	8,5,10,13,16,14,10,11,7,7,17,9,11,14,6,12,8,9,5,15,8,17,11,12,5,10,10,6,9,5,14,6,22,9,7,7,	5,1,4,6,5,3,3,3,4,3,5,3,6,4,3,5,3,3,3,4,3,6,4,5,2,6,5,3,2,4,3,1,11,2,3,3,	0.625,0.200,0.400,0.462,0.312,0.214,0.300,0.273,0.571,0.429,0.294,0.333,0.545,0.286,0.500,0.417,0.375,0.333,0.600,0.267,0.375,0.353,0.364,0.417,0.400,0.600,0.500,0.500,0.222,0.800,0.214,0.167,0.500,0.222,0.429,0.429,	Alu	intronic	HP1BP3
chr1	20756847	34	T	C	2830,2876,2878,2908,2835,2865,2847,2952,2851,3009,2858,2884,2946,2930,2898,2995,2821,2844,3012,2991,2863,2944,2900,2925,2918,2817,2859,2996,2820,2866,2920,2806,2895,2982,	8,5,11,8,14,11,14,10,5,11,9,13,7,10,7,12,12,9,7,7,8,6,15,5,9,9,6,13,8,10,13,3,6,5,	3,2,4,3,3,3,5,2,2,8,2,3,3,5,3,5,4,4,3,3,5,2,3,2,3,3,2,5,2,3,4,2,2,2,	0.375,0.400,0.364,0.375,0.214,0.273,0.357,0.200,0.400,0.727,0.222,0.231,0.429,0.500,0.429,0.417,0.333,0.444,0.429,0.429,0.625,0.333,0.200,0.400,0.333,0.333,0.333,0.385,0.250,0.300,0.308,0.667,0.333,0.400,	Alu	intronic	HP1BP3
chr1	20756912	31	T	C	2943,2805,2811,2950,2998,2932,2845,2990,2875,2979,2823,2821,2808,2844,3012,2929,2991,2944,2933,2910,3007,2899,3000,2980,2857,2959,2810,2897,2871,2948,3008,	12,11,3,12,14,7,9,18,6,10,12,14,7,6,9,6,10,11,9,14,12,18,8,6,15,12,9,5,7,19,13,	3,3,2,3,4,4,3,8,3,4,3,6,2,2,3,2,3,4,2,4,4,3,2,2,4,4,4,2,2,7,3,	0.250,0.273,0.667,0.250,0.286,0.571,0.333,0.444,0.500,0.400,0.250,0.429,0.286,0.333,0.333,0.333,0.300,0.364,0.222,0.286,0.333,0.167,0.250,0.333,0.267,0.333,0.444,0.400,0.286,0.368,0.231,	Alu	intronic	HP1BP3
chr1	20756983	6	T	C	2924,2946,2823,2935,2918,2885,	7,5,6,7,5,11,	2,2,2,4,3,4,	0.286,0.400,0.333,0.571,0.600,0.364,	Alu	intronic	HP1BP3
chr1	20757643	5	T	C	3011,2844,2834,2870,2948,	7,5,8,4,8,	3,2,3,2,3,	0.429,0.400,0.375,0.500,0.375,	Alu	intronic	HP1BP3
chr1	20758547	5	T	C	2894,2930,2900,2916,2857,	5,4,3,4,2,	2,2,2,2,2,	0.400,0.500,0.667,0.500,1.000,	Alu	intronic	HP1BP3
chr1	20758787	6	T	C	2884,2882,2983,2870,3008,2839,	11,6,6,8,14,8,	2,2,2,2,5,2,	0.182,0.333,0.333,0.250,0.357,0.250,	Alu	intronic	HP1BP3
chr1	20758789	12	T	C	2943,3009,2884,2882,2983,2898,2991,2870,3008,2920,2982,2839,	7,8,10,6,7,6,8,6,15,7,7,8,	3,3,2,2,2,2,4,2,5,2,2,3,	0.429,0.375,0.200,0.333,0.286,0.333,0.500,0.333,0.333,0.286,0.286,0.375,	Alu	intronic	HP1BP3
chr1	20758803	9	T	C	3009,2858,2812,2991,2925,2959,2891,2982,2893,	8,3,7,13,8,2,7,10,10,	5,2,3,6,2,1,3,3,4,	0.625,0.667,0.429,0.462,0.250,0.500,0.429,0.300,0.400,	Alu	intronic	HP1BP3
chr1	20758852	72	T	C	2872,2924,2927,2876,2849,2835,2943,2865,2819,2928,2880,2805,2858,2811,2941,2884,2973,2950,2812,2998,2930,2898,2874,2956,2990,2934,2875,2821,3011,2970,2942,3012,2929,2965,3001,2991,2912,2931,2944,2933,2935,2900,2910,2925,2918,2913,2899,2817,2870,2877,2859,2916,2890,2984,2940,2843,2857,2977,2959,2822,2813,2866,2818,2948,2920,2936,2862,2806,2949,2938,2836,2839,	14,13,17,9,8,14,13,6,9,11,7,5,10,14,21,13,7,9,12,12,11,9,6,8,5,7,11,17,17,4,8,18,9,6,9,14,7,13,7,3,20,12,12,12,8,13,15,12,10,13,9,10,10,20,14,17,14,9,11,5,9,8,11,18,16,10,5,10,5,5,14,20,	6,3,5,3,3,6,5,2,6,6,3,2,4,11,5,6,3,5,6,3,3,5,3,2,2,3,4,6,8,3,3,7,3,3,3,4,3,5,3,2,5,6,3,4,5,4,7,6,5,6,5,4,3,6,5,6,5,4,3,3,5,4,4,7,5,5,3,4,5,3,6,7,	0.429,0.231,0.294,0.333,0.375,0.429,0.385,0.333,0.667,0.545,0.429,0.400,0.400,0.786,0.238,0.462,0.429,0.556,0.500,0.250,0.273,0.556,0.500,0.250,0.400,0.429,0.364,0.353,0.471,0.750,0.375,0.389,0.333,0.500,0.333,0.286,0.429,0.385,0.429,0.667,0.250,0.500,0.250,0.333,0.625,0.308,0.467,0.500,0.500,0.462,0.556,0.400,0.300,0.300,0.357,0.353,0.357,0.444,0.273,0.600,0.556,0.500,0.364,0.389,0.312,0.500,0.6…	Alu	intronic	HP1BP3
chr1	20759218	8	T	C	2872,2880,2874,2853,2991,2900,2890,2987,	4,7,6,4,10,12,6,9,	3,3,2,2,4,4,2,4,	0.750,0.429,0.333,0.500,0.400,0.333,0.333,0.444,	Alu	intronic	HP1BP3
chr1	20759276	7	T	C	2830,2884,2991,3000,2843,2920,2881,	12,11,9,4,7,14,9,	4,3,2,2,2,4,3,	0.333,0.273,0.222,0.500,0.286,0.286,0.333,	Alu	intronic	HP1BP3
chr1	20759278	7	T	C	2894,2821,2853,2834,2888,2948,2920,	6,13,7,14,7,10,13,	2,4,3,3,3,4,2,	0.333,0.308,0.429,0.214,0.429,0.400,0.154,	Alu	intronic	HP1BP3
chr1	20759340	12	T	C	2971,2858,2941,2963,3011,2844,2912,2933,2870,2980,2984,2836,	5,3,7,4,6,10,6,3,3,4,11,2,	2,2,3,2,2,2,3,2,2,3,3,2,	0.400,0.667,0.429,0.500,0.333,0.200,0.500,0.667,0.667,0.750,0.273,1.000,	Alu	intronic	HP1BP3
chr1	20759341	6	T	C	2971,2811,2941,2844,2980,2984,	5,6,8,10,4,10,	2,5,2,2,2,2,	0.400,0.833,0.250,0.200,0.500,0.200,	Alu	intronic	HP1BP3
chr1	20760465	12	T	C	2872,2908,2943,2847,2930,3007,2814,3000,2820,2843,2871,2949,	12,9,12,14,7,8,3,8,8,8,7,6,	3,3,3,2,2,3,2,3,3,3,2,3,	0.250,0.333,0.250,0.143,0.286,0.375,0.667,0.375,0.375,0.375,0.286,0.500,	Alu	intronic	HP1BP3
chr1	20760634	6	T	C	2884,2975,2944,2859,2920,2936,	5,4,4,4,2,4,	2,3,2,2,2,2,	0.400,0.750,0.500,0.500,1.000,0.500,	Alu	intronic	HP1BP3
chr1	20761143	6	T	C	2971,2927,2946,2870,2984,2955,	3,8,6,6,11,4,	1,4,1,2,4,2,	0.333,0.500,0.167,0.333,0.364,0.500,	Alu	intronic	HP1BP3
chr1	20764459	10	T	C	2971,3009,2950,2956,2808,2828,2834,2890,2984,2959,	5,5,3,5,3,2,3,2,5,6,	3,2,2,2,3,2,3,2,3,3,	0.600,0.400,0.667,0.400,1.000,1.000,1.000,1.000,0.600,0.500,	Alu	intronic	HP1BP3
chr1	20774876	5	T	C	2830,2943,2811,2882,2817,	12,47,18,78,8,	3,8,6,19,2,	0.250,0.170,0.333,0.244,0.250,	Alu	UTR5	HP1BP3(ENST00000375003.6:c.-1372A>G)
chr1	20775406	11	T	C	2872,2971,2880,2811,2935,2925,2940,2813,2897,3008,2921,	13,15,16,6,20,12,31,18,6,21,28,	4,5,3,3,7,3,7,7,4,3,7,	0.308,0.333,0.188,0.500,0.350,0.250,0.226,0.389,0.667,0.143,0.250,	NonAlu	intronic	HP1BP3
chr1	20775410	132	T	C	2872,2840,2915,2924,2971,2830,2927,2873,2876,2878,2849,2908,2835,2943,2847,2952,2992,2851,3009,2815,2841,2928,2880,2805,2988,2894,2858,2811,2999,2941,2884,2973,2950,2882,2946,2892,2983,2812,2998,2930,2932,2898,2874,2845,2869,2963,2956,2825,2934,2875,2995,2979,2823,2821,2808,2937,2966,3011,2844,2970,2853,2942,3012,2929,2846,2886,2965,3001,2975,2912,2976,2931,2863,2944,2828,2994,2935,2910,2925,2918…	15,19,14,19,16,19,15,15,8,32,26,15,16,22,7,17,20,11,15,20,15,17,16,12,9,15,5,5,19,37,20,12,25,43,25,16,28,15,17,40,35,30,13,21,20,22,16,18,27,15,17,11,11,16,13,15,11,17,20,21,10,13,8,22,10,26,11,15,18,19,30,47,19,10,11,14,19,28,11,14,24,19,24,23,10,18,20,10,25,23,9,25,11,13,22,13,19,29,27,10,24,10,19,21,11,25,9,17,8,18,11,20,43,15,63,26,18,19,22,12,10,26,15,15,24,18,29,13,12,10,17,14,	14,12,10,8,6,11,11,8,5,24,15,12,10,15,6,6,17,4,10,14,9,13,11,5,5,7,5,5,16,28,10,6,20,36,16,12,19,10,12,26,27,22,10,12,12,14,9,7,21,6,9,6,7,9,7,7,6,9,13,14,5,8,4,19,8,13,8,11,11,14,19,26,14,6,7,8,19,12,8,13,20,8,16,17,7,7,15,8,12,15,8,11,7,8,18,6,10,23,18,8,14,7,9,12,5,13,6,13,6,12,5,13,27,5,27,15,15,10,17,7,8,17,6,7,14,9,19,9,9,6,10,6,	0.933,0.632,0.714,0.421,0.375,0.579,0.733,0.533,0.625,0.750,0.577,0.800,0.625,0.682,0.857,0.353,0.850,0.364,0.667,0.700,0.600,0.765,0.688,0.417,0.556,0.467,1.000,1.000,0.842,0.757,0.500,0.500,0.800,0.837,0.640,0.750,0.679,0.667,0.706,0.650,0.771,0.733,0.769,0.571,0.600,0.636,0.562,0.389,0.778,0.400,0.529,0.545,0.636,0.562,0.538,0.467,0.545,0.529,0.650,0.667,0.500,0.615,0.500,0.864,0.800,0.500,0.7…	NonAlu	intronic	HP1BP3
chr1	20782227	9	T	C	2805,2884,2825,2979,2965,2991,2976,2813,2806,	5,7,10,4,6,8,4,5,5,	2,2,3,2,3,4,2,5,2,	0.400,0.286,0.300,0.500,0.500,0.500,0.500,1.000,0.400,	Alu	intronic	HP1BP3
chr1	20782241	29	T	C	2872,2878,2849,2847,2815,2805,2884,2950,2825,2979,2970,2929,2965,2991,2912,2931,2944,2994,2910,3007,2913,2814,2813,2818,2919,2948,3008,2885,2806,	9,5,11,5,8,8,7,8,10,3,10,3,6,7,9,10,3,3,9,4,7,8,6,5,10,3,5,6,5,	5,2,5,3,2,5,3,3,2,3,3,2,2,4,5,3,2,3,5,4,2,4,6,4,5,2,2,2,2,	0.556,0.400,0.455,0.600,0.250,0.625,0.429,0.375,0.200,1.000,0.300,0.667,0.333,0.571,0.556,0.300,0.667,1.000,0.556,1.000,0.286,0.500,1.000,0.800,0.500,0.667,0.400,0.333,0.400,	Alu	intronic	HP1BP3
chr1	20783098	9	T	C	2815,2999,2973,2963,2956,2976,2913,2901,2914,	7,7,8,6,2,9,7,3,5,	2,3,2,3,2,3,3,2,2,	0.286,0.429,0.250,0.500,1.000,0.333,0.429,0.667,0.400,	Alu	intronic	HP1BP3
chr1	20783419	8	T	C	2872,2928,2884,2825,2975,2925,2888,2920,	6,5,5,3,6,6,2,4,	3,3,2,1,2,2,1,3,	0.500,0.600,0.400,0.333,0.333,0.333,0.500,0.750,	Alu	intronic	HP1BP3
chr1	20784067	10	T	C	2924,2880,2884,2930,2808,3012,2828,2918,2939,2895,	3,6,5,6,6,4,7,2,8,7,	2,3,2,2,2,3,3,2,3,4,	0.667,0.500,0.400,0.333,0.333,0.750,0.429,1.000,0.375,0.571,	Alu	intronic	HP1BP3
chr1	20784086	11	T	C	2847,2819,2941,2882,2886,2931,2996,2871,2920,2895,2839,	8,5,6,5,5,3,6,4,5,5,5,	2,2,4,4,4,2,3,2,2,2,3,	0.250,0.400,0.667,0.800,0.800,0.667,0.500,0.500,0.400,0.400,0.600,	Alu	intronic	HP1BP3
chr1	20784236	8	T	C	2869,2825,2808,2970,2886,2931,3000,2890,	9,6,6,8,7,12,6,7,	3,2,3,2,3,5,2,3,	0.333,0.333,0.500,0.250,0.429,0.417,0.333,0.429,	Alu	intronic	HP1BP3
[truncated: 82,208 more rows]

## Sheet: TableS1b
Chr	Position	RefBase	AltBase	Recurrence	Syn/NonSyn	GeneInfo
chr11	77855458	T	C	18	synonymous	AAMDC:ENST00000533193.5:exon3:c.T246C:p.T82T,
chr12	11034879	T	C	14	synonymous	PRH1-PRR4:ENST00000536668.2:exon3:c.A12G:p.G4G,
chr12	131932049	A	G	30	nonsynonymous	PUS1:ENST00000542167.2:exon2:c.A19G:p.T7A,
[truncated: 120 more rows]

## Sheet: TableS1c
Nonsynonymous substitutions presented in Han et al 2015 (hg19 reference genome)
[truncated: 36 more rows]
