# Supplementary material for: The RNA editing landscape in acute myeloid leukemia reveals associations with disease mutations and clinical outcome
Source: iScience. 2022 Nov 17;25(12):105622. doi: 10.1016/j.isci.2022.105622 (PMC9713371; doi:10.1016/j.isci.2022.105622)
Supplement: Table S2. Clinical classification of patients with AML — A) Summary of TCGA AML samples grouping based on their mutation status. B) Hypo/Hyper AEI classification and clinical information of TCGA AML patient samples. C) Hypo/Hyper AEI classification and clinical information of BeatAML patient samples, related to STAR Methods and Figure S4. [file mmc3.xlsx]

## Sheet: TableS2a
Sample	MutationStatus	InHouse-Regrouping
TCGA-AB-2984	NPM1	NPM1			NC/ND=No class defining lesions and no detected driver mutations
TCGA-AB-2963	NPM1	NPM1			GT2 Genomic subgroups= greater than 2 Genomic subgroups
TCGA-AB-2861	NPM1	NPM1
TCGA-AB-2973	NPM1	NPM1
TCGA-AB-2826	NPM1	NPM1
TCGA-AB-3011	NPM1	NPM1
TCGA-AB-2839	NPM1	NPM1
TCGA-AB-2965	NPM1	NPM1
TCGA-AB-2836	NPM1	NPM1
TCGA-AB-2818	NPM1	NPM1
TCGA-AB-2877	NPM1	NPM1
TCGA-AB-2869	NPM1	NPM1
TCGA-AB-2825	NPM1	NPM1
TCGA-AB-2913	NPM1	NPM1
TCGA-AB-2924	NPM1	NPM1
TCGA-AB-2976	NPM1	NPM1
TCGA-AB-2812	NPM1	NPM1
TCGA-AB-2895	NPM1	NPM1
TCGA-AB-2919	NPM1	NPM1
TCGA-AB-2992	NPM1	NPM1
TCGA-AB-2884	NPM1	NPM1
TCGA-AB-2835	NPM1	NPM1
TCGA-AB-2990	NPM1	NPM1
TCGA-AB-2981	NPM1	NPM1
TCGA-AB-2859	NPM1	NPM1
TCGA-AB-2931	NPM1	NPM1
TCGA-AB-2896	NPM1	NPM1
TCGA-AB-2988	NPM1	NPM1
TCGA-AB-2810	NPM1	NPM1
TCGA-AB-2871	NPM1	NPM1
TCGA-AB-2932	NPM1	NPM1
TCGA-AB-2900	NPM1	NPM1
TCGA-AB-2986	NPM1	NPM1
TCGA-AB-2811	NPM1	NPM1
TCGA-AB-2912	MutChrom	Mutated Chromatin+TP53
TCGA-AB-2805	MutChrom	Mutated Chromatin+TP53
TCGA-AB-3009	MutChrom	Mutated Chromatin+TP53
TCGA-AB-2933	MutChrom	Mutated Chromatin+TP53
TCGA-AB-2970	MutChrom	Mutated Chromatin+TP53
TCGA-AB-2899	MutChrom	Mutated Chromatin+TP53
TCGA-AB-2983	MutChrom	Mutated Chromatin+TP53
TCGA-AB-2959	MutChrom	Mutated Chromatin+TP53
TCGA-AB-2890	MutChrom	Mutated Chromatin+TP53
TCGA-AB-2936	MutChrom	Mutated Chromatin+TP53
TCGA-AB-2865	MutChrom	Mutated Chromatin+TP53
TCGA-AB-2927	MutChrom	Mutated Chromatin+TP53
TCGA-AB-2917	TP53	Mutated Chromatin+TP53
TCGA-AB-2820	TP53	Mutated Chromatin+TP53
TCGA-AB-2857	TP53	Mutated Chromatin+TP53
TCGA-AB-2938	TP53	Mutated Chromatin+TP53
TCGA-AB-2813	TP53	Mutated Chromatin+TP53
TCGA-AB-2885	TP53	Mutated Chromatin+TP53
TCGA-AB-2944	TP53	Mutated Chromatin+TP53
TCGA-AB-2941	TP53	Mutated Chromatin+TP53
TCGA-AB-2847	TP53	Mutated Chromatin+TP53
TCGA-AB-2814	TP53	Mutated Chromatin+TP53
TCGA-AB-2901	TP53	Mutated Chromatin+TP53
TCGA-AB-2949	TP53	Mutated Chromatin+TP53
TCGA-AB-2939	TP53	Mutated Chromatin+TP53
TCGA-AB-2817	TP53	Mutated Chromatin+TP53
TCGA-AB-2935	TP53	Mutated Chromatin+TP53
TCGA-AB-2878	TP53	Mutated Chromatin+TP53
TCGA-AB-2943	TP53	Mutated Chromatin+TP53
TCGA-AB-2929	TP53	Mutated Chromatin+TP53
TCGA-AB-2928	TP53	Mutated Chromatin+TP53
TCGA-AB-2952	TP53	Mutated Chromatin+TP53
TCGA-AB-2920	TP53	Mutated Chromatin+TP53
TCGA-AB-2908	TP53	Mutated Chromatin+TP53
TCGA-AB-2845	CEBPA	Good risk translocations+CEBPA
TCGA-AB-2940	CEBPA	Good risk translocations+CEBPA
TCGA-AB-3000	CEBPA	Good risk translocations+CEBPA
TCGA-AB-2892	inv16	Good risk translocations+CEBPA
TCGA-AB-2914	inv16	Good risk translocations+CEBPA
TCGA-AB-2828	inv16	Good risk translocations+CEBPA
TCGA-AB-2846	inv16	Good risk translocations+CEBPA
TCGA-AB-2870	inv16	Good risk translocations+CEBPA
TCGA-AB-2888	inv16	Good risk translocations+CEBPA
TCGA-AB-2889	inv16	Good risk translocations+CEBPA
TCGA-AB-2815	inv16	Good risk translocations+CEBPA
TCGA-AB-2881	inv16	Good risk translocations+CEBPA
TCGA-AB-2942	inv16	Good risk translocations+CEBPA
TCGA-AB-3001	t1517	Good risk translocations+CEBPA
TCGA-AB-2862	t1517	Good risk translocations+CEBPA
TCGA-AB-2994	t1517	Good risk translocations+CEBPA
TCGA-AB-2980	t1517	Good risk translocations+CEBPA
TCGA-AB-2823	t1517	Good risk translocations+CEBPA
TCGA-AB-2872	t1517	Good risk translocations+CEBPA
TCGA-AB-3007	t1517	Good risk translocations+CEBPA
TCGA-AB-2999	t1517	Good risk translocations+CEBPA
TCGA-AB-3012	t1517	Good risk translocations+CEBPA
TCGA-AB-2840	t1517	Good risk translocations+CEBPA
TCGA-AB-2841	t1517	Good risk translocations+CEBPA
TCGA-AB-2998	t1517	Good risk translocations+CEBPA
TCGA-AB-2982	t1517	Good risk translocations+CEBPA
TCGA-AB-2991	t1517	Good risk translocations+CEBPA
TCGA-AB-2897	t1517	Good risk translocations+CEBPA
TCGA-AB-2806	t821	Good risk translocations+CEBPA
TCGA-AB-2858	t821	Good risk translocations+CEBPA
TCGA-AB-2886	t821	Good risk translocations+CEBPA
TCGA-AB-2875	t821	Good risk translocations+CEBPA
TCGA-AB-2950	t821	Good risk translocations+CEBPA
TCGA-AB-2819	t821	Good risk translocations+CEBPA
TCGA-AB-2834	MLLFusion	MLLFusion
TCGA-AB-2956	MLLFusion	MLLFusion
TCGA-AB-2849	MLLFusion	MLLFusion
TCGA-AB-2893	MLLFusion	MLLFusion
TCGA-AB-2844	MLLFusion	MLLFusion
TCGA-AB-2842	MLLFusion	MLLFusion
TCGA-AB-2898	IDH2R172	IDH2R172
TCGA-AB-2876	NoDriverMut	NC/ND
TCGA-AB-2975	NoDriverMut	NC/ND
TCGA-AB-2853	NoDriverMut	NC/ND
TCGA-AB-3008	NoDriverMut	NC/ND
TCGA-AB-2856	NoDriverMut	NC/ND
TCGA-AB-2946	NoDriverMut	NC/ND
TCGA-AB-2995	NoDriverMut	NC/ND
TCGA-AB-2843	NoDriverMut	NC/ND
TCGA-AB-2979	NoDriverMut	NC/ND
TCGA-AB-2918	NoDriverMut	NC/ND
TCGA-AB-2971	WithDriMut	NC/ND
TCGA-AB-2866	WithDriMut	NC/ND
TCGA-AB-2916	WithDriMut	NC/ND
TCGA-AB-2851	WithDriMut	NC/ND
TCGA-AB-2808	WithDriMut	NC/ND
TCGA-AB-2830	WithDriMut	NC/ND
TCGA-AB-2910	WithDriMut	NC/ND
TCGA-AB-2873	WithDriMut	NC/ND
TCGA-AB-2867	WithDriMut	NC/ND
TCGA-AB-2948	WithDriMut	NC/ND
TCGA-AB-2921	WithDriMut	NC/ND
TCGA-AB-2930	WithDriMut	NC/ND
TCGA-AB-2996	WithDriMut	NC/ND
TCGA-AB-2822	WithDriMut	NC/ND
TCGA-AB-3002	WithDriMut	NC/ND
TCGA-AB-2863	WithDriMut	NC/ND
TCGA-AB-2977	WithDriMut	NC/ND
TCGA-AB-2934	WithDriMut	NC/ND
TCGA-AB-2874	WithDriMut	NC/ND
TCGA-AB-2880	WithDriMut	NC/ND
TCGA-AB-2966	WithDriMut	NC/ND
TCGA-AB-2894	AMLGT2	GT2 Genomic subgroups
TCGA-AB-2911	AMLGT2	GT2 Genomic subgroups
TCGA-AB-2955	AMLGT2	GT2 Genomic subgroups
TCGA-AB-2925	AMLGT2	GT2 Genomic subgroups
TCGA-AB-2915	AMLGT2	GT2 Genomic subgroups
TCGA-AB-2987	AMLGT2	GT2 Genomic subgroups
TCGA-AB-2883	AMLGT2	GT2 Genomic subgroups
TCGA-AB-2891	AMLGT2	GT2 Genomic subgroups
TCGA-AB-2882	AMLGT2	GT2 Genomic subgroups
TCGA-AB-2821	AMLGT2	GT2 Genomic subgroups
TCGA-AB-2937	AMLGT2	GT2 Genomic subgroups

## Sheet: TableS2b
Sample	AEI	Diagnosis_Age	Overall_Survival(Months)	Survival_Status	Sex	MutationStatus	Class
TCGA-AB-2984	0.156367	38	71.3	0	Male	NPM1	Hypo
TCGA-AB-2963	0.432724	56	53.9	1	Male	NPM1	Hypo
TCGA-AB-2861	0.449733	76	0.6	1	Male	NPM1	Hypo
TCGA-AB-2912	0.451971	63	8.4	1	Male	Mutated Chromatin+TP53	Hypo
TCGA-AB-2805	0.4567	77	18.5	1	Male	Mutated Chromatin+TP53	Hypo
TCGA-AB-2973	0.458674	67	20.5	1	Female	NPM1	Hypo
TCGA-AB-2971	0.468695	76	25.8	1	Female	NC/ND	Hypo
TCGA-AB-2806	0.473931	46	30.6	1	Male	Good risk translocations+CEBPA	Hypo
TCGA-AB-2826	0.489623	64	24.1	1	Female	NPM1	Hypo
TCGA-AB-2892	0.49002	42	59.3	0	Female	Good risk translocations+CEBPA	Hypo
TCGA-AB-2914	0.491894	22	48.3	0	Female	Good risk translocations+CEBPA	Hypo
TCGA-AB-3011	0.494897	21	81.9	0	Female	NPM1	Hypo
TCGA-AB-2839	0.497823	51	16.3	1	Female	NPM1	Hypo
TCGA-AB-2894	0.501704	50	5.6	1	Female	GT2 Genomic subgroups	Hypo
TCGA-AB-2965	0.504862	60	11.3	1	Male	NPM1	Hypo
TCGA-AB-2917	0.505641	41	57.3	0	Female	Mutated Chromatin+TP53	Hypo
TCGA-AB-2876	0.507012	45	59	0	Female	NC/ND	Hypo
TCGA-AB-2828	0.508564	55	99.9	0	Male	Good risk translocations+CEBPA	Hypo
TCGA-AB-2836	0.509806	35	17	1	Male	NPM1	Hypo
TCGA-AB-2818	0.51006	62	10.2	1	Female	NPM1	Hypo
TCGA-AB-2846	0.515396	57	45.8	1	Female	Good risk translocations+CEBPA	Hypo
TCGA-AB-3009	0.517328	23	19	1	Male	Mutated Chromatin+TP53	Hypo
TCGA-AB-2877	0.519536	60	41.4	0	Female	NPM1	Hypo
TCGA-AB-2911	0.52082	51	61.2	0	Female	GT2 Genomic subgroups	Hypo
TCGA-AB-3001	0.521155	31	76.2	0	Female	Good risk translocations+CEBPA	Hypo
TCGA-AB-2866	0.522577	67	5.5	1	Male	NC/ND	Hypo
TCGA-AB-2955	0.522744	56	16.4	1	Female	GT2 Genomic subgroups	Hypo
TCGA-AB-2862	0.523505	33	69	0	Female	Good risk translocations+CEBPA	Hypo
TCGA-AB-2994	0.523788	25	83.5	0	Male	Good risk translocations+CEBPA	Hypo
TCGA-AB-2916	0.525659	49	45.3	0	Female	NC/ND	Hypo
TCGA-AB-2980	0.525815	50	47.5	0	Male	Good risk translocations+CEBPA	Hypo
TCGA-AB-2869	0.526046	64	27.1	0	Female	NPM1	Hypo
TCGA-AB-2834	0.528885	33	7.7	1	Male	MLLFusion	Hypo
TCGA-AB-2975	0.528891	54	34	1	Male	NC/ND	Hypo
TCGA-AB-2823	0.530524	61	0.2	1	Female	Good risk translocations+CEBPA	Hypo
TCGA-AB-2956	0.531764	61	5.7	1	Male	MLLFusion	Hypo
TCGA-AB-2933	0.533089	58	4.6	1	Male	Mutated Chromatin+TP53	Hypo
TCGA-AB-2970	0.534283	34	10.7	1	Female	Mutated Chromatin+TP53	Hypo
TCGA-AB-2899	0.534668	76	22.3	1	Female	Mutated Chromatin+TP53	Hypo
TCGA-AB-2872	0.535193	42	43.4	0	Male	Good risk translocations+CEBPA	Hypo
TCGA-AB-3007	0.53668	35	75.8	0	Male	Good risk translocations+CEBPA	Hypo
TCGA-AB-2825	0.53837	31	7.5	1	Female	NPM1	Hypo
TCGA-AB-2913	0.540151	61	52.6	0	Male	NPM1	Hypo
TCGA-AB-2849	0.544766	39	95.5	0	Male	MLLFusion	Hypo
TCGA-AB-2999	0.545877	62	83.3	0	Male	Good risk translocations+CEBPA	Hypo
TCGA-AB-2845	0.5467	37	9.3	1	Female	Good risk translocations+CEBPA	Hyper
TCGA-AB-2924	0.547758	59	26	0	Male	NPM1	Hyper
TCGA-AB-2976	0.547887	53	30	1	Male	NPM1	Hyper
TCGA-AB-2853	0.548259	51	3.1	1	Male	NC/ND	Hyper
TCGA-AB-2812	0.550359	25	11.5	1	Female	NPM1	Hyper
TCGA-AB-2983	0.55294	45	11.2	1	Male	Mutated Chromatin+TP53	Hyper
TCGA-AB-2940	0.555971	35	55.4	1	Male	Good risk translocations+CEBPA	Hyper
TCGA-AB-2851	0.556393	66	7.7	1	Female	NC/ND	Hyper
TCGA-AB-2959	0.558933	71	15.4	1	Male	Mutated Chromatin+TP53	Hyper
TCGA-AB-2820	0.559031	76	0.3	1	Male	Mutated Chromatin+TP53	Hyper
TCGA-AB-2808	0.561671	23	118.1	0	Male	NC/ND	Hyper
TCGA-AB-2870	0.562138	76	4.5	1	Male	Good risk translocations+CEBPA	Hyper
TCGA-AB-2888	0.562395	57	33.5	0	Male	Good risk translocations+CEBPA	Hyper
TCGA-AB-2889	0.562406	55	34.3	0	Female	Good risk translocations+CEBPA	Hyper
TCGA-AB-2895	0.563908	41	5.7	1	Female	NPM1	Hyper
TCGA-AB-2830	0.565702	64	8.1	1	Female	NC/ND	Hyper
TCGA-AB-3012	0.569272	53	86.6	0	Male	Good risk translocations+CEBPA	Hyper
TCGA-AB-2857	0.571966	54	10	1	Male	Mutated Chromatin+TP53	Hyper
TCGA-AB-2893	0.572494	45	6.6	1	Male	MLLFusion	Hyper
TCGA-AB-2919	0.573499	54	26.8	0	Female	NPM1	Hyper
TCGA-AB-2858	0.574033	75	19.2	1	Female	Good risk translocations+CEBPA	Hyper
TCGA-AB-2840	0.575745	74	0.7	1	Male	Good risk translocations+CEBPA	Hyper
TCGA-AB-2886	0.579007	25	29.4	0	Male	Good risk translocations+CEBPA	Hyper
TCGA-AB-2910	0.5818	61	0	1	Female	NC/ND	Hyper
TCGA-AB-2844	0.582495	63	3.9	1	Male	MLLFusion	Hyper
TCGA-AB-2992	0.583316	32	56.3	1	Female	NPM1	Hyper
TCGA-AB-3008	0.583355	22	27	1	Male	NC/ND	Hyper
TCGA-AB-2925	0.58358	57	7.9	1	Male	GT2 Genomic subgroups	Hyper
TCGA-AB-2842	0.583825	64	0.3	1	Male	MLLFusion	Hyper
TCGA-AB-2873	0.583877	51	32.7	0	Female	NC/ND	Hyper
TCGA-AB-2867	0.58426	66	5.2	1	Female	NC/ND	Hyper
TCGA-AB-2938	0.587415	76	9.9	1	Male	Mutated Chromatin+TP53	Hyper
TCGA-AB-2915	0.587578	73	0.5	1	Female	GT2 Genomic subgroups	Hyper
TCGA-AB-2884	0.589492	44	24.8	1	Female	NPM1	Hyper
TCGA-AB-2948	0.591223	67	18.1	1	Male	NC/ND	Hyper
TCGA-AB-2813	0.591784	78	1.3	1	Male	Mutated Chromatin+TP53	Hyper
TCGA-AB-2856	0.592274	63	5.3	1	Male	NC/ND	Hyper
TCGA-AB-2835	0.592583	48	77.3	0	Male	NPM1	Hyper
TCGA-AB-2885	0.594937	71	7	1	Male	Mutated Chromatin+TP53	Hyper
TCGA-AB-2990	0.595808	51	42.1	0	Male	NPM1	Hyper
TCGA-AB-2815	0.600167	49	26.3	1	Male	Good risk translocations+CEBPA	Hyper
TCGA-AB-2921	0.60143	55	8.1	1	Female	NC/ND	Hyper
TCGA-AB-2930	0.6036	62	7.1	1	Female	NC/ND	Hyper
TCGA-AB-2841	0.6044	51	46.5	1	Female	Good risk translocations+CEBPA	Hyper
TCGA-AB-2875	0.60494	43	27.7	0	Male	Good risk translocations+CEBPA	Hyper
TCGA-AB-2981	0.605384	35	44.4	0	Female	NPM1	Hyper
TCGA-AB-2944	0.608873	48	2.4	1	Male	Mutated Chromatin+TP53	Hyper
TCGA-AB-2890	0.614126	69	0.5	1	Male	Mutated Chromatin+TP53	Hyper
TCGA-AB-2996	0.615338	75	73	0	Male	NC/ND	Hyper
TCGA-AB-2941	0.615488	73	0.2	1	Male	Mutated Chromatin+TP53	Hyper
TCGA-AB-2859	0.616089	40	10.2	1	Male	NPM1	Hyper
TCGA-AB-2987	0.619117	75	6.3	1	Female	GT2 Genomic subgroups	Hyper
TCGA-AB-2883	0.620048	60	47.2	0	Male	GT2 Genomic subgroups	Hyper
TCGA-AB-2931	0.620329	75	0.1	1	Male	NPM1	Hyper
TCGA-AB-2847	0.621094	53	52.7	1	Male	Mutated Chromatin+TP53	Hyper
TCGA-AB-2814	0.623935	39	26.3	1	Female	Mutated Chromatin+TP53	Hyper
TCGA-AB-2822	0.62432	65	32.3	1	Male	NC/ND	Hyper
TCGA-AB-2901	0.624552	27	10.5	0	Male	Mutated Chromatin+TP53	Hyper
TCGA-AB-2949	0.624914	58	32.6	0	Male	Mutated Chromatin+TP53	Hyper
TCGA-AB-2998	0.626195	68	1	1	Female	Good risk translocations+CEBPA	Hyper
TCGA-AB-2946	0.626675	41	24.4	0	Male	NC/ND	Hyper
TCGA-AB-2939	0.627175	72	36.9	0	Male	Mutated Chromatin+TP53	Hyper
TCGA-AB-3002	0.628023	68	46.8	1	Male	NC/ND	Hyper
TCGA-AB-2982	0.630039	29	37.1	0	Female	Good risk translocations+CEBPA	Hyper
TCGA-AB-2896	0.631147	21	7.5	1	Female	NPM1	Hyper
TCGA-AB-2891	0.63177	42	21.5	1	Male	GT2 Genomic subgroups	Hyper
TCGA-AB-2988	0.634345	67	0.8	1	Female	NPM1	Hyper
TCGA-AB-2817	0.636023	63	9.3	1	Male	Mutated Chromatin+TP53	Hyper
TCGA-AB-2936	0.639956	60	13.8	0	Female	Mutated Chromatin+TP53	Hyper
TCGA-AB-2950	0.644288	34	40.3	0	Female	Good risk translocations+CEBPA	Hyper
TCGA-AB-2935	0.64504	66	1.6	1	Male	Mutated Chromatin+TP53	Hyper
TCGA-AB-3000	0.648965	25	67.7	0	Male	Good risk translocations+CEBPA	Hyper
TCGA-AB-2882	0.649625	73	11	1	Female	GT2 Genomic subgroups	Hyper
TCGA-AB-2878	0.649705	47	12.2	1	Female	Mutated Chromatin+TP53	Hyper
TCGA-AB-2881	0.651715	48	29.7	0	Female	Good risk translocations+CEBPA	Hyper
TCGA-AB-2995	0.655418	63	73.6	0	Male	NC/ND	Hyper
TCGA-AB-2863	0.657203	63	1.2	1	Male	NC/ND	Hyper
TCGA-AB-2991	0.65936	40	88.3	0	Female	Good risk translocations+CEBPA	Hyper
TCGA-AB-2819	0.659932	52	95.6	0	Female	Good risk translocations+CEBPA	Hyper
TCGA-AB-2943	0.660123	70	4.2	1	Female	Mutated Chromatin+TP53	Hyper
TCGA-AB-2942	0.660495	67	43.5	0	Female	Good risk translocations+CEBPA	Hyper
TCGA-AB-2977	0.663232	71	0.8	1	Female	NC/ND	Hyper
TCGA-AB-2929	0.665555	71	4.6	1	Female	Mutated Chromatin+TP53	Hyper
TCGA-AB-2810	0.666136	76	1.3	1	Female	NPM1	Hyper
TCGA-AB-2934	0.669052	65	6.6	0	Male	NC/ND	Hyper
TCGA-AB-2871	0.671037	51	22.6	0	Male	NPM1	Hyper
TCGA-AB-2874	0.672442	59	35.2	0	Male	NC/ND	Hyper
TCGA-AB-2897	0.672821	50	30.5	0	Female	Good risk translocations+CEBPA	Hyper
TCGA-AB-2821	0.675195	64	27.4	1	Male	GT2 Genomic subgroups	Hyper
TCGA-AB-2865	0.675631	75	2.3	1	Male	Mutated Chromatin+TP53	Hyper
TCGA-AB-2880	0.680972	24	20.5	1	Male	NC/ND	Hyper
TCGA-AB-2927	0.682303	88	2.4	1	Female	Mutated Chromatin+TP53	Hyper
TCGA-AB-2843	0.689914	77	6.3	1	Male	NC/ND	Hyper
TCGA-AB-2979	0.704192	30	47	0	Female	NC/ND	Hyper
TCGA-AB-2937	0.713569	35	8	1	Female	GT2 Genomic subgroups	Hyper
TCGA-AB-2932	0.730675	62	42.1	0	Male	NPM1	Hyper
TCGA-AB-2900	0.736765	70	6.3	1	Male	NPM1	Hyper
TCGA-AB-2898	0.74491	69	36.1	0	Female	IDH2R172	Hyper
TCGA-AB-2966	0.751491	57	28.4	1	Female	NC/ND	Hyper
TCGA-AB-2918	0.770373	47	7.4	1	Female	NC/ND	Hyper
TCGA-AB-2928	0.795884	43	4	1	Female	Mutated Chromatin+TP53	Hyper
TCGA-AB-2986	0.813645	31	6.6	1	Female	NPM1	Hyper
TCGA-AB-2952	0.847759	60	1.9	1	Female	Mutated Chromatin+TP53	Hyper
TCGA-AB-2920	0.866991	44	11.8	1	Male	Mutated Chromatin+TP53	Hyper
TCGA-AB-2908	0.886888	81	1.4	1	Male	Mutated Chromatin+TP53	Hyper
TCGA-AB-2811	1.19296	81	8.2	1	Male	NPM1	Hyper

## Sheet: TableS2c
LabId	PatientId	dbGaPID	Sex	Age	Mutation	A2GEditingIndex	Days	Months	Event	Status
13-00573	1349	2260	Male	86	NC/ND	1.36511	333	10.9479	1	Hypo
14-00447	1655	2490	Female	48	MLLFusion	1.43737	458	15.0575	0	Hypo
15-00084	1953	2244	Female	82	Mutated_Chromatin+TP53	1.44416	35	1.15068	1	Hypo
12-00372	555	2374	Male	60	NPM1	1.46657	1735	57.0411	1	Hypo
15-00615	2235	2304	Female	24	good_risk_translocations+CEBPA	1.51343	633	20.811	1	Hypo
13-00260	1117	2506	Male	14	good_risk_translocations+CEBPA	1.54498	1011	33.2383	0	Hypo
15-00855	2360	2386	Male	8	Mutated_Chromatin+TP53	1.55246	172	5.65479	0	Hypo
14-00184	1513	2561	Male	5	NC/ND	1.55262	690	22.6849	0	Hypo
15-00965	2447	2507	Female	61	NPM1	1.57463	187	6.14794	0	Hypo
13-00655	1394	2539	Male	62	MLLFusion	1.59153	979	32.1863	1	Hypo
14-00012	1406	2373	Male	72	NPM1	1.61026	33	1.08493	1	Hypo
16-01151	4248	2520	Male	81	NPM1	1.61038	355	11.6712	0	Hypo
13-00270	1123	2339	Female	18	good_risk_translocations+CEBPA	1.6243	151	4.96438	0	Hypo
14-00023	1409	2492	Female	74	NPM1	1.6444	28	0.920548	0	Hypo
14-00757	1495	2231	Male	75	NC/ND	1.64603	335	11.0137	1	Hypo
13-00123	1027	2378	Male	83	Mutated_Chromatin+TP53	1.6508	9	0.29589	1	Hypo
16-00003	2461	2138	Male	27	NPM1	1.66659	603	19.8247	0	Hypo
16-01192	4201	2224	Female	52	NPM1	1.69671	414	13.611	0	Hypo
13-00602	1370	2036	Male	63	Mutated_Chromatin+TP53	1.70826	1433	47.1123	0	Hypo
15-00175	1999	2250	Male	50	Mutated_Chromatin+TP53	1.70867	99	3.25479	1	Hypo
15-00608	2232	2240	Female	61	Mutated_Chromatin+TP53	1.70889	464	15.2548	0	Hypo
15-00892	2421	2257	Female	72	NPM1	1.73138	179	5.88493	1	Hypo
16-00498	2706	2318	Female	33	good_risk_translocations+CEBPA	1.7462	468	15.3863	0	Hypo
15-00807	2333	2411	Female	14	good_risk_translocations+CEBPA	1.74958	252	8.28493	0	Hypo
15-00616	2236	2532	Female	68	Mutated_Chromatin+TP53	1.75973	314	10.3233	1	Hypo
15-00479	2167	2073	Male	65	Mutated_Chromatin+TP53	1.76949	210	6.90411	1	Hypo
14-00193	1519	2123	Male	57	good_risk_translocations+CEBPA	1.77075	421	13.8411	1	Hypo
16-01127	2538	2219	Male	68	NPM1	1.77543	528	17.3589	0	Hypo
12-00258	799	2545	Female	81	Mutated_Chromatin+TP53	1.77648	147	4.83287	1	Hypo
16-01004	4195	2333	Male	70	NC/ND	1.7821	95	3.12329	0	Hypo
15-00471	2142	2442	Male	69	good_risk_translocations+CEBPA	1.78821	250	8.21917	1	Hypo
15-00653	2254	2292	Female	52	NC/ND	1.79661	633	20.811	1	Hypo
16-00541	2720	2355	Female	63	Mutated_Chromatin+TP53	1.80815	0	0	0	Hypo
13-00425	1197	2221	Female	40	MLLFusion	1.81586	486	15.9781	0	Hypo
13-00384	1181	2198	Female	71	Mutated_Chromatin+TP53	1.82924	719	23.6383	1	Hypo
13-00253	1113	2191	Female	42	good_risk_translocations+CEBPA	1.83517	273	8.97534	1	Hypo
15-00279	2087	2342	Female	48	NPM1	1.84312	435	14.3014	0	Hypo
15-00670	2265	2424	Male	61	Mutated_Chromatin+TP53	1.84451	276	9.07397	0	Hypo
16-00226	2503	2337	Male	79	NC/ND	1.84573	53	1.74247	0	Hypo
15-00201	2016	2362	Female	71	NPM1	1.84615	868	28.537	0	Hypo
16-00001	2460	2368	Female	36	good_risk_translocations+CEBPA	1.84621	209	6.87123	0	Hypo
14-00113	1466	2574	Male	44	good_risk_translocations+CEBPA	1.84633	1968	64.7013	0	Hypo
15-00057	1933	2552	Male	76	NC/ND	1.84892	680	22.3562	1	Hypo
15-00556	2202	2133	Male	10	good_risk_translocations+CEBPA	1.85507	75	2.46575	0	Hypo
13-00544	1285	2108	Male	68	NC/ND	1.86264	29	0.953424	1	Hypo
13-00338	1157	2559	Female	60	good_risk_translocations+CEBPA	1.86402	2522	82.915	0	Hypo
16-00120	2515	2031	Male	36	good_risk_translocations+CEBPA	1.87728	514	16.8986	0	Hypo
15-00900	2420	2218	Male	24	NC/ND	1.8841	187	6.14794	0	Hypo
15-00353	2104	2246	Male	60	Mutated_Chromatin+TP53	1.88919	204	6.70685	1	Hyper
15-00275	1992	2324	Female	53	Mutated_Chromatin+TP53	1.88925	72	2.36712	1	Hyper
15-00287	2073	2334	Male	85	good_risk_translocations+CEBPA	1.89038	167	5.49041	1	Hyper
14-00175	1508	2162	Male	46	NC/ND	1.89993	1005	33.0411	1	Hyper
13-00250	1111	2473	Male	78	NC/ND	1.90233	356	11.7041	1	Hyper
16-01225	4274	2431	Female	61	NPM1	1.90564	316	10.389	1	Hyper
15-00123	1969	2285	Male	42	NPM1	1.90568	832	27.3534	0	Hyper
16-00459	2687	2181	Female	61	NPM1	1.92397	263	8.64657	1	Hyper
15-00171	2002	2400	Male	80	Mutated_Chromatin+TP53	1.92983	309	10.1589	1	Hyper
14-00240	1540	2020	Female	78	Mutated_Chromatin+TP53	1.93954	37	1.21644	1	Hyper
14-00588	1737	2289	Female	53	Mutated_Chromatin+TP53	1.94122	137	4.50411	1	Hyper
13-00496	1247	2408	Female	33	good_risk_translocations+CEBPA	1.94521	1480	48.6575	0	Hyper
16-00831	4038	2557	Male	77	Mutated_Chromatin+TP53	1.9455	1490	48.9863	1	Hyper
13-00660	1398	2330	Male	72	Mutated_Chromatin+TP53	1.96487	60	1.9726	0	Hyper
15-00043	1924	2032	Female	44	Mutated_Chromatin+TP53	1.96838	420	13.8082	0	Hyper
16-00481	2699	2450	Female	61	Mutated_Chromatin+TP53	1.97541	336	11.0466	1	Hyper
13-00266	1119	2220	Male	77	Mutated_Chromatin+TP53	2.00092	129	4.24109	1	Hyper
16-00067	2496	2222	Female	53	Mutated_Chromatin+TP53	2.04828	517	16.9973	0	Hyper
13-00262	1118	2022	Female	65	Mutated_Chromatin+TP53	2.0494	455	14.9589	1	Hyper
14-00355	1602	2130	Male	78	NC/ND	2.05107	705	23.1781	1	Hyper
16-01109	4235	2377	Male	33	good_risk_translocations+CEBPA	2.05218	116	3.8137	0	Hyper
16-01138	2315	2202	Male	63	Mutated_Chromatin+TP53	2.05737	424	13.9397	1	Hyper
15-00763	2307	2577	Male	23	good_risk_translocations+CEBPA	2.06021	466	15.3205	0	Hyper
15-00147	1981	2262	Female	30	good_risk_translocations+CEBPA	2.06338	843	27.7151	1	Hyper
14-00063	1443	2273	Female	80	Mutated_Chromatin+TP53	2.06734	10	0.328767	1	Hyper
16-00846	4043	2390	Male	26	NC/ND	2.06905	444	14.5973	0	Hyper
13-00466	1566	2165	Male	71	NC/ND	2.07537	973	31.989	1	Hyper
14-00542	1710	2149	Female	27	NPM1	2.07567	250	8.21917	0	Hyper
14-00454	1665	2148	Male	66	Mutated_Chromatin+TP53	2.08942	395	12.9863	1	Hyper
13-00572	1348	2365	Male	39	Mutated_Chromatin+TP53	2.09039	169	5.55616	1	Hyper
14-00423	1644	2134	Female	51	good_risk_translocations+CEBPA	2.1133	795	26.137	0	Hyper
16-00007	2464	2201	Male	77	NC/ND	2.12088	217	7.13424	0	Hyper
16-00951	4075	2422	Male	42	Mutated_Chromatin+TP53	2.12969	223	7.3315	0	Hyper
14-00800	1854	2404	Male	69	good_risk_translocations+CEBPA	2.13221	114	3.74794	1	Hyper
15-00961	2444	2251	Female	52	Mutated_Chromatin+TP53	2.13407	181	5.95068	0	Hyper
13-00034	958	2034	Female	61	NC/ND	2.14259	16	0.526027	1	Hyper
15-00921	2429	2226	Female	74	NC/ND	2.15319	151	4.96438	0	Hyper
16-00731	3990	2556	Female	69	Mutated_Chromatin+TP53	2.16909	442	14.5315	0	Hyper
16-00271	2594	2061	Female	22	NPM1	2.17395	464	15.2548	0	Hyper
15-00231	1727	2104	Male	46	Mutated_Chromatin+TP53	2.17946	259	8.51507	1	Hyper
15-00870	2364	2478	Male	71	Mutated_Chromatin+TP53	2.17968	51	1.67671	1	Hyper
16-00705	3978	2363	Male	64	Mutated_Chromatin+TP53	2.18281	1824	59.9671	1	Hyper
16-00315	1973	2301	Male	72	Mutated_Chromatin+TP53	2.21502	523	17.1945	0	Hyper
14-00141	1488	2205	Male	85	NC/ND	2.21523	357	11.737	1	Hyper
14-00061	202	2313	Male	72	Mutated_Chromatin+TP53	2.2165	1238	40.7014	1	Hyper
14-00537	1708	2112	Male	17	Mutated_Chromatin+TP53	2.23058	74	2.43288	0	Hyper
13-00165	1060	2239	Female	33	NPM1	2.23073	439	14.4329	1	Hyper
14-00127	1481	2227	Male	38	Mutated_Chromatin+TP53	2.23414	207	6.80548	1	Hyper
16-00077	2500	2322	Male	80	Mutated_Chromatin+TP53	2.25426	605	19.8904	1	Hyper
13-00145	1045	2466	Male	71	Mutated_Chromatin+TP53	2.26686	194	6.37808	1	Hyper
14-00761	1833	2482	Female	72	NC/ND	2.26945	417	13.7096	0	Hyper
14-00021	1408	2576	Male	74	NC/ND	2.26993	357	11.737	1	Hyper
13-00563	1343	2254	Female	64	Mutated_Chromatin+TP53	2.27574	1021	33.5671	0	Hyper
13-00450	1224	2261	Female	79	NPM1	2.29741	124	4.07671	1	Hyper
16-01191	4256	2168	Female	65	Mutated_Chromatin+TP53	2.30003	246	8.08767	0	Hyper
16-00882	4006	2192	Male	81	Mutated_Chromatin+TP53	2.3092	97	3.18904	1	Hyper
14-00044	1153	2055	Female	37	NPM1	2.31935	761	25.0192	1	Hyper
14-00514	1696	2003	Male	71	NC/ND	2.3283	53	1.74247	1	Hyper
15-00837	2350	2049	Male	72	good_risk_translocations+CEBPA	2.32952	188	6.18082	1	Hyper
15-00626	2239	2019	Male	77	good_risk_translocations+CEBPA	2.35658	38	1.24931	1	Hyper
15-00018	1889	2151	Male	58	NC/ND	2.35858	111	3.64931	1	Hyper
16-00273	2595	2537	Female	62	good_risk_translocations+CEBPA	2.37566	169	5.55616	1	Hyper
16-00115	2522	2347	Male	74	Mutated_Chromatin+TP53	2.41251	14	0.460274	1	Hyper
14-00380	1616	2279	Male	67	Mutated_Chromatin+TP53	2.43008	30	0.986301	1	Hyper
13-00281	1131	2290	Female	79	Mutated_Chromatin+TP53	2.44485	189	6.2137	1	Hyper
13-00406	1190	2403	Male	62	Mutated_Chromatin+TP53	2.44841	2	0.0657534	1	Hyper
14-00273	1554	2317	Female	34	good_risk_translocations+CEBPA	2.45468	833	27.3863	0	Hyper
16-01102	4232	2382	Female	72	Mutated_Chromatin+TP53	2.47148	358	11.7699	0	Hyper
13-00532	1281	2105	Male	22	NC/ND	2.48416	537	17.6548	1	Hyper
16-00699	3975	2367	Male	46	NC/ND	2.49545	9	0.29589	1	Hyper
13-00552	1315	2047	Male	75	Mutated_Chromatin+TP53	2.49843	415	13.6438	1	Hyper
16-00465	2690	2052	Male	12	Mutated_Chromatin+TP53	2.52167	233	7.66027	0	Hyper
15-00073	1963	2283	Male	81	Mutated_Chromatin+TP53	2.52451	72	2.36712	1	Hyper
13-00551	1314	2419	Male	51	NC/ND	2.55693	1487	48.8877	0	Hyper
14-00448	1656	2336	Female	78	NC/ND	2.56907	161	5.29315	1	Hyper
15-00539	2196	2456	Female	73	Mutated_Chromatin+TP53	2.60974	465	15.2877	1	Hyper
16-01216	4263	2280	Male	63	NC/ND	2.64068	395	12.9863	0	Hyper
14-00581	1731	2013	Female	68	good_risk_translocations+CEBPA	2.71186	70	2.30137	1	Hyper
16-00087	2495	2090	Female	24	NPM1	2.71323	261	8.58082	0	Hyper
14-00126	1451	2563	Male	46	NC/ND	2.7169	0	0	0	Hyper
13-00150	1051	2005	Male	53	Mutated_Chromatin+TP53	2.7348	404	13.2822	1	Hyper
13-00147	819	2491	Female	58	NPM1	2.73949	257	8.44931	1	Hyper
16-01047	4205	2203	Female	69	NPM1	2.74955	927	30.4767	0	Hyper
15-00593	2225	2077	Female	71	Mutated_Chromatin+TP53	2.85965	280	9.20548	1	Hyper
13-00420	1194	2195	Male	75	Mutated_Chromatin+TP53	2.88479	383	12.5918	1	Hyper
16-01227	4275	2282	Female	40	NPM1	3.21168	399	13.1178	0	Hyper
15-00303	2069	2306	Male	64	Mutated_Chromatin+TP53	3.22775	68	2.23562	0	Hyper
