# Supplementary material for: The RNA editing landscape in acute myeloid leukemia reveals associations with disease mutations and clinical outcome
Source: iScience. 2022 Nov 17;25(12):105622. doi: 10.1016/j.isci.2022.105622 (PMC9713371; doi:10.1016/j.isci.2022.105622)
Supplement: Table S3. Regulatory RDDs — A) List of RDDs recurrent in atleast 30 AML patient samples. B) Differential gene expression analysis between samples with and without an RDD. C) multiple regression analysis between degrees of editing and host gene expression levels taking age and sex as covariates (ΔGX ∼ ΔdRDD + Sex + Age). Regression coefficient and p-values are shown. D) List of Regulatory RNA-DNA differences (rRDD). E) Genes mapped to rRDDs. F) List of overlapping genes associated with rRDDs and upregulated genes in AML, related to STAR Methods and Figure 6. [file mmc4.xlsx]

## Sheet: Table Info
Table S3a	RDDs recurrent in at least 30 individuals
Table S3b	Differential gene expression analysis between samples with and without an RDD
Table S3c	Association between degree of editing and gene expression
Table S3d	Regulatory RNA editing events (rRDD)
Table S3e	Genes mapped to rRDDs
Table S3f	Overlap between with genes mapped to rRDDs and genes upregulated in AML

## Sheet: Table S3a
Chromosome	Position	Recurrence	Ref base	Alt base	Gene
chr1	1221498	103	T	C	SDF4
chr1	1221502	86	T	C	SDF4
chr1	1316800	80	T	C	INTS11
chr1	1316802	34	T	C	INTS11
chr1	1317061	98	T	C	INTS11
chr1	1317063	82	T	C	INTS11
chr1	1402786	100	T	C	MRPL20
chr1	1483681	51	A	G	ATAD3B
chr1	1520923	35	A	G	ATAD3A
chr1	1663567	91	T	C	SLC35E2B
chr1	1664101	75	T	C	SLC35E2B
chr1	1664147	75	T	C	SLC35E2B
chr1	1686867	43	T	C	SLC35E2B
chr1	1803548	44	T	C	GNB1
chr1	1811644	47	T	C	GNB1
chr1	1830858	40	T	C	GNB1
chr1	1846480	57	T	C	GNB1
chr1	1846835	61	T	C	GNB1
chr1	1854722	32	T	C	GNB1
chr1	1859848	60	T	C	GNB1
chr1	1862122	91	T	C	GNB1
chr1	1862214	93	T	C	GNB1
chr1	1868766	39	T	C	GNB1
chr1	1870269	111	T	C	GNB1
chr1	1875246	60	T	C	GNB1
chr1	1875320	47	T	C	GNB1
chr1	1875330	60	T	C	GNB1
chr1	1876642	110	T	C	GNB1
chr1	1880476	41	T	C	GNB1
chr1	1882263	37	T	C	GNB1
chr1	1883156	62	T	C	GNB1
chr1	1886061	31	T	C	GNB1
chr1	1886300	53	T	C	GNB1
chr1	1887814	68	T	C	GNB1
chr1	1888846	31	T	C	GNB1
chr1	2369162	30	T	C	MORN1
chr1	2370830	68	T	C	MORN1
chr1	3513800	46	T	C	MEGF6
chr1	3785930	33	T	C	LRRC47
chr1	3786376	38	T	C	LRRC47
chr1	3860412	54	A	G	DFFB
chr1	3861541	37	A	G	DFFB
chr1	3867595	35	A	G	DFFB
chr1	3867662	85	A	G	DFFB
chr1	3867732	95	A	G	DFFB
chr1	3867797	65	A	G	DFFB
chr1	6059404	35	A	G	KCNAB2
chr1	6075735	95	A	G	KCNAB2
chr1	6079736	39	A	G	KCNAB2
chr1	6192587	70	T	C	RPL22
chr1	6547683	61	T	C	NOL9
chr1	6650450	76	T	C	DNAJC11
chr1	6650525	35	T	C	DNAJC11
chr1	6656910	34	T	C	DNAJC11
chr1	8412456	58	T	C	RERE
chr1	8542630	33	T	C	RERE
chr1	8685615	40	T	C	RERE
chr1	8745819	69	T	C	RERE
chr1	8746063	30	T	C	RERE
chr1	8747140	34	T	C	RERE
chr1	8775462	35	T	C	RERE
chr1	8778724	61	T	C	RERE
chr1	8794796	55	T	C	RERE
chr1	9268061	48	A	G	H6PD
chr1	9268183	77	A	G	H6PD
chr1	9268184	50	A	G	H6PD
chr1	9271042	57	A	G	H6PD
chr1	9574181	34	A	G	SLC25A33
chr1	9665012	34	A	G	PIK3CD
chr1	9667132	31	A	G	PIK3CD
chr1	9681996	50	A	G	PIK3CD-AS2
chr1	9700158	42	A	G	PIK3CD
chr1	10091506	38	A	G	UBE4B
chr1	10092120	46	A	G	UBE4B
chr1	10111742	39	A	G	UBE4B
chr1	10114685	31	A	G	UBE4B
chr1	10114743	35	A	G	UBE4B
chr1	10115519	37	A	G	UBE4B
chr1	10164373	61	A	G	UBE4B
chr1	10164426	59	A	G	UBE4B
chr1	10406060	31	A	G	PGD
chr1	10406294	50	A	G	PGD
chr1	10457216	66	T	C	DFFA
chr1	10457256	40	T	C	DFFA
chr1	10457556	74	T	C	DFFA
chr1	10457596	30	T	C	DFFA
chr1	10460694	42	T	C	DFFA
chr1	10461143	48	T	C	DFFA
chr1	10500714	31	A	G	PEX14
chr1	10500716	30	A	G	PEX14
chr1	10501775	72	A	G	PEX14
chr1	10543154	32	A	G	PEX14
chr1	10543658	31	A	G	PEX14
chr1	10543736	47	A	G	PEX14
chr1	11742736	31	A	G	AGTRAP
chr1	11744094	31	A	G	AGTRAP
chr1	13755996	33	A	G	PRDM2
chr1	13755997	35	A	G	PRDM2
chr1	13767854	45	A	G	PRDM2
chr1	13768545	31	A	G	PRDM2
chr1	15915382	62	A	G	SPEN
chr1	16263962	38	T	C	FBXO42
chr1	16279423	50	T	C	FBXO42
chr1	16310406	33	T	C	FBXO42
chr1	16312862	57	T	C	FBXO42
chr1	16312933	100	T	C	FBXO42
chr1	16321847	31	T	C	FBXO42
chr1	16373743	30	A	G	SZRD1
chr1	16373838	30	A	G	SZRD1
chr1	17414724	53	T	C	RCC2
chr1	17414889	38	T	C	RCC2
chr1	19259964	50	A	G	MRTO4
chr1	19305435	40	T	C	AKR7A2
chr1	19305566	63	T	C	AKR7A2
chr1	20593628	44	A	G	CDA
chr1	20593797	38	A	G	CDA
chr1	20594510	35	A	G	CDA
chr1	20598415	40	A	G	CDA
chr1	20598514	47	A	G	CDA
chr1	20649499	35	T	C	PINK1-AS
chr1	20649530	37	T	C	PINK1-AS
chr1	20649582	69	T	C	PINK1-AS
chr1	20649585	65	T	C	PINK1-AS
chr1	20651917	94	T	C	PINK1-AS
chr1	20751723	31	T	C	HP1BP3
chr1	20752563	33	T	C	HP1BP3
chr1	20755465	42	T	C	HP1BP3
chr1	20755569	34	T	C	HP1BP3
chr1	20756758	60	T	C	HP1BP3
chr1	20756783	36	T	C	HP1BP3
chr1	20756847	34	T	C	HP1BP3
chr1	20756912	31	T	C	HP1BP3
chr1	20758852	72	T	C	HP1BP3
chr1	20869456	67	T	C	EIF4G3
chr1	20914526	34	T	C	EIF4G3
chr1	20915280	30	T	C	EIF4G3
chr1	21019161	48	T	C	EIF4G3
chr1	21098932	41	T	C	EIF4G3
chr1	21114971	63	T	C	EIF4G3
chr1	21115996	31	T	C	EIF4G3
chr1	21115997	37	T	C	EIF4G3
chr1	21127263	49	T	C	EIF4G3
chr1	21131776	83	T	C	EIF4G3
chr1	21132526	33	T	C	EIF4G3
chr1	21132639	70	T	C	EIF4G3
chr1	21132726	52	T	C	EIF4G3
chr1	21137226	38	T	C	EIF4G3
chr1	21137407	42	T	C	EIF4G3
chr1	21137696	46	T	C	EIF4G3
chr1	21139441	49	T	C	EIF4G3
chr1	21139815	66	T	C	EIF4G3
chr1	21140452	34	T	C	EIF4G3
chr1	21141732	44	T	C	EIF4G3
chr1	21145096	38	T	C	EIF4G3
chr1	21148313	34	T	C	EIF4G3
chr1	21149044	37	T	C	EIF4G3
chr1	21150794	57	T	C	EIF4G3
chr1	21150962	111	T	C	EIF4G3
chr1	21157587	41	T	C	EIF4G3
chr1	21158236	36	T	C	EIF4G3
chr1	21158300	41	T	C	EIF4G3
chr1	21164769	45	T	C	EIF4G3
chr1	21166920	34	T	C	EIF4G3
chr1	21167078	62	T	C	EIF4G3
chr1	21167573	32	T	C	EIF4G3
chr1	21168625	40	T	C	EIF4G3
chr1	21484370	35	A	G	NBPF3
chr1	21484410	39	A	G	NBPF3
chr1	21685440	31	T	C	USP48
chr1	21685932	106	T	C	USP48
chr1	21686017	37	T	C	USP48
chr1	21720582	35	T	C	USP48
chr1	22066319	44	A	G	CDC42
chr1	22074283	30	A	G	CDC42
chr1	23154349	52	T	C	LUZP1
chr1	23154464	42	T	C	LUZP1
chr1	23154525	89	T	C	LUZP1
chr1	23154533	87	T	C	LUZP1
chr1	23325963	33	T	C	HNRNPR
chr1	23327437	36	T	C	HNRNPR
chr1	23328573	30	T	C	HNRNPR
chr1	23329021	35	T	C	HNRNPR
chr1	23329792	33	T	C	HNRNPR
chr1	23973607	30	T	C	SRSF10
chr1	24428030	33	A	G	NIPAL3
chr1	24435414	30	A	G	NIPAL3
chr1	25802152	42	A	G	SELENON
chr1	25802210	54	A	G	SELENON
chr1	26439094	40	A	G	DHDDS
chr1	26447747	67	A	G	DHDDS
chr1	26448375	31	A	G	DHDDS
chr1	26564465	77	A	G	RPS6KA1
chr1	26704589	79	A	G	ARID1A
chr1	26704679	30	A	G	ARID1A
chr1	26704814	93	A	G	ARID1A
chr1	26705178	46	A	G	ARID1A
chr1	26705312	60	A	G	ARID1A
chr1	26711246	38	A	G	ARID1A
chr1	26711343	32	A	G	ARID1A
chr1	26711996	86	A	G	ARID1A
chr1	26712423	48	A	G	ARID1A
chr1	26712503	35	A	G	ARID1A
chr1	26712568	46	A	G	ARID1A
chr1	26737256	44	A	G	ARID1A
chr1	26878733	53	T	C	GPN2
chr1	26943266	33	A	G	NUDC
chr1	27248734	32	A	G	WDTC1
chr1	27344203	93	A	G	SYTL1
chr1	27344243	33	A	G	SYTL1
chr1	27352062	40	A	G	SYTL1
chr1	27463436	44	T	C	WASF2
chr1	27464355	84	T	C	WASF2
chr1	27467890	40	T	C	WASF2
chr1	27468071	30	T	C	WASF2
chr1	27475766	48	T	C	WASF2
chr1	27628070	52	T	C	FGR
chr1	27811542	41	A	G	STX12
chr1	27819094	50	A	G	STX12
chr1	27819148	34	A	G	STX12
chr1	27874244	32	A	G	THEMIS2
chr1	27874372	61	A	G	THEMIS2
chr1	27880607	57	A	G	THEMIS2
chr1	28335065	75	A	G	MED18
chr1	28335688	46	A	G	MED18
chr1	28422819	35	A	G	PHACTR4
chr1	28451540	48	A	G	PHACTR4
chr1	28451849	33	A	G	PHACTR4
chr1	28451859	45	A	G	PHACTR4
chr1	28498819	49	A	G	PHACTR4
chr1	28498858	42	A	G	PHACTR4
chr1	28498954	60	A	G	PHACTR4
chr1	28499519	34	A	G	PHACTR4
chr1	28510400	50	A	G	RCC1
chr1	28893271	31	A	G	EPB41
chr1	28990001	41	A	G	EPB41
chr1	28990002	35	A	G	EPB41
chr1	29078655	33	A	G	EPB41
chr1	29173574	47	T	C	SRSF4
chr1	29173745	37	T	C	SRSF4
chr1	29174749	49	T	C	SRSF4
chr1	29176063	31	T	C	SRSF4
chr1	30743975	31	T	C	LAPTM5
chr1	30985402	105	T	C	PUM1
chr1	30999092	43	T	C	PUM1
chr1	30999459	47	T	C	PUM1
chr1	31036464	53	T	C	PUM1
chr1	31057238	50	T	C	PUM1
chr1	31262769	65	T	C	SNRNP40
chr1	31265155	32	T	C	SNRNP40
chr1	31265651	36	T	C	SNRNP40
chr1	31265728	37	T	C	SNRNP40
chr1	31265777	83	T	C	SNRNP40
chr1	31311975	32	A	G	ZCCHC17
chr1	32114915	30	A	G	KPNA6
chr1	32118526	34	A	G	KPNA6
chr1	32121112	49	A	G	KPNA6
chr1	32132490	58	A	G	KPNA6
chr1	32143248	63	A	G	KPNA6
chr1	32143301	41	A	G	KPNA6
chr1	32143328	85	A	G	KPNA6
chr1	32143420	32	A	G	KPNA6
chr1	32168396	32	A	G	KPNA6
chr1	32230347	39	A	G	EIF3I
chr1	32318351	37	A	G	HDAC1
chr1	32367938	43	T	C	BSDC1
chr1	32367940	48	T	C	BSDC1
chr1	32645426	39	T	C	ZBTB8OS
chr1	32674346	68	A	G	RBBP4
chr1	32678804	32	A	G	RBBP4
chr1	32683022	88	A	G	RBBP4
chr1	32683090	116	A	G	RBBP4
chr1	32683188	66	A	G	RBBP4
chr1	32683655	47	A	G	RBBP4
chr1	32683665	70	A	G	RBBP4
chr1	32683772	49	A	G	RBBP4
chr1	32683775	56	A	G	RBBP4
chr1	32683842	50	A	G	RBBP4
chr1	32683901	55	A	G	RBBP4
chr1	32781501	34	T	C	YARS
chr1	32794463	37	T	C	YARS
chr1	32819519	39	A	G	S100PBP
chr1	32824586	39	A	G	S100PBP
chr1	32837350	31	A	G	S100PBP
chr1	32837355	35	A	G	S100PBP
chr1	32839558	53	A	G	S100PBP
chr1	32839567	120	A	G	S100PBP
chr1	32839650	86	A	G	S100PBP
chr1	32839693	35	A	G	S100PBP
chr1	32842664	34	A	G	S100PBP
chr1	32842720	47	A	G	S100PBP
chr1	32842831	49	A	G	S100PBP
chr1	32845316	43	A	G	S100PBP
chr1	32845322	93	A	G	S100PBP
chr1	32845382	32	A	G	S100PBP
chr1	32845483	44	A	G	S100PBP
chr1	32849244	37	A	G	S100PBP
chr1	35101786	48	A	G	ZMYM1
chr1	35332828	38	A	G	ZMYM4
chr1	35413172	33	A	G	ZMYM4
chr1	35413176	72	A	G	ZMYM4
chr1	35413259	31	A	G	ZMYM4
chr1	35599961	63	T	C	PSMB2
chr1	35600107	78	T	C	PSMB2
chr1	35602159	87	T	C	PSMB2
chr1	35602183	61	T	C	PSMB2
chr1	35602237	106	T	C	PSMB2
chr1	35602324	105	T	C	PSMB2
chr1	35602583	117	T	C	PSMB2
chr1	35602609	61	T	C	PSMB2
chr1	35602630	82	T	C	PSMB2
chr1	35602694	34	T	C	PSMB2
chr1	35602769	93	T	C	PSMB2
chr1	35811032	45	A	G	AGO4
chr1	35811859	44	A	G	AGO4
chr1	35812611	45	A	G	AGO4
chr1	35812685	33	A	G	AGO4
chr1	35819327	99	A	G	AGO4
chr1	35819594	31	A	G	AGO4
chr1	35819612	31	A	G	AGO4
chr1	35826946	69	A	G	AGO4
chr1	35826947	33	A	G	AGO4
chr1	35827864	49	A	G	AGO4
chr1	35828695	40	A	G	AGO4
chr1	35840620	32	A	G	AGO4
chr1	36043912	36	A	G	AGO3
chr1	36054051	59	A	G	AGO3
chr1	36063818	79	A	G	AGO3
chr1	36063888	72	A	G	AGO3
chr1	36064020	54	A	G	AGO3
chr1	36069135	44	A	G	AGO3
chr1	36069243	41	A	G	AGO3
chr1	36069356	55	A	G	AGO3
chr1	36238040	44	A	G	THRAP3
chr1	36238237	53	A	G	THRAP3
chr1	36427350	35	A	G	OSCP1
chr1	36476878	46	T	C	CSF3R
chr1	36477831	31	T	C	CSF3R
chr1	36477832	109	T	C	CSF3R
chr1	36478272	46	T	C	CSF3R
chr1	36478346	44	T	C	CSF3R
chr1	36478768	42	T	C	CSF3R
chr1	37498994	50	T	C	MEAF6
chr1	37499144	84	T	C	MEAF6
chr1	37862028	72	T	C	INPP5B
chr1	37917733	38	T	C	INPP5B
chr1	38996736	54	A	G	AKIRIN1
chr1	39313817	31	A	G	MACF1
chr1	39339021	66	A	G	MACF1
chr1	39404523	71	A	G	MACF1
chr1	39404539	38	A	G	MACF1
chr1	39404699	58	A	G	MACF1
chr1	39961948	44	A	G	MFSD2A
chr1	40167939	41	A	G	RLF
chr1	40271070	43	A	G	ZMPSTE24
chr1	40398285	45	A	G	SMAP2
chr1	40695037	38	A	G	NFYC
chr1	40700560	40	A	G	NFYC
chr1	41039740	49	T	C	SLFNL1-AS1
chr1	41040648	99	T	C	SLFNL1-AS1
chr1	41218552	57	T	C	SCMH1
chr1	41218607	39	T	C	SCMH1
chr1	41218616	31	T	C	SCMH1
chr1	41229951	62	T	C	SCMH1
chr1	41230031	40	T	C	SCMH1
chr1	41230047	56	T	C	SCMH1
chr1	42182580	57	T	C	FOXJ3
chr1	42300656	63	T	C	FOXJ3
chr1	42300701	45	T	C	FOXJ3
chr1	42328939	40	T	C	FOXJ3
chr1	42669429	109	A	G	PPIH
chr1	42669557	97	A	G	PPIH
chr1	42822393	35	A	G	ERMAP
chr1	43661943	38	A	G	KDM4A
chr1	43744319	37	A	G	ST3GAL3
chr1	43744327	51	A	G	ST3GAL3
chr1	43754209	45	A	G	ST3GAL3
chr1	43754211	74	A	G	ST3GAL3
chr1	43754310	48	A	G	ST3GAL3
chr1	43754372	63	A	G	ST3GAL3
chr1	43754847	100	A	G	ST3GAL3
chr1	43765260	76	A	G	ST3GAL3
chr1	43766060	30	A	G	ST3GAL3
chr1	43866310	38	A	G	ST3GAL3
chr1	43916631	96	A	G	ST3GAL3
chr1	43916695	32	A	G	ST3GAL3
chr1	43916777	73	A	G	ST3GAL3
chr1	43916843	31	A	G	ST3GAL3
chr1	44431299	60	A	G	RNF220
chr1	44431409	35	A	G	RNF220
chr1	44432654	94	A	G	RNF220
chr1	44433007	84	A	G	RNF220
chr1	44433085	98	A	G	RNF220
chr1	44433204	69	A	G	RNF220
chr1	44433715	98	A	G	RNF220
chr1	44433716	79	A	G	RNF220
chr1	44433761	114	A	G	RNF220
chr1	44433825	85	A	G	RNF220
chr1	44433882	54	A	G	RNF220
chr1	44434893	70	A	G	RNF220
chr1	44434969	80	A	G	RNF220
chr1	44442537	93	A	G	RNF220
chr1	44442594	118	A	G	RNF220
chr1	44442676	75	A	G	RNF220
chr1	44442797	75	A	G	RNF220
chr1	44443829	64	A	G	RNF220
chr1	44443905	56	A	G	RNF220
chr1	44449478	103	A	G	RNF220
chr1	44449526	56	A	G	RNF220
chr1	44449553	37	A	G	RNF220
chr1	44449575	54	A	G	RNF220
chr1	44449623	92	A	G	RNF220
chr1	44449997	32	A	G	RNF220
chr1	44450066	45	A	G	RNF220
chr1	44462021	46	A	G	RNF220
chr1	44462067	79	A	G	RNF220
chr1	44462115	41	A	G	RNF220
chr1	44463215	49	A	G	RNF220
chr1	44463270	64	A	G	RNF220
chr1	44478475	73	A	G	RNF220
chr1	44478536	30	A	G	RNF220
chr1	44479290	33	A	G	RNF220
chr1	44479323	30	A	G	RNF220
chr1	44480286	105	A	G	RNF220
chr1	44480370	60	A	G	RNF220
chr1	44483064	83	A	G	RNF220
chr1	44490254	65	A	G	RNF220
chr1	44491767	68	A	G	RNF220
chr1	44491899	93	A	G	RNF220
chr1	44495575	49	A	G	RNF220
chr1	44495708	86	A	G	RNF220
chr1	44502796	111	A	G	RNF220
chr1	44502797	110	A	G	RNF220
chr1	44521029	56	A	G	RNF220
chr1	44521035	49	A	G	RNF220
chr1	44521097	90	A	G	RNF220
chr1	44521106	32	A	G	RNF220
chr1	44527883	50	A	G	RNF220
chr1	44529391	119	A	G	RNF220
chr1	44529395	82	A	G	RNF220
chr1	44529836	62	A	G	RNF220
chr1	44533355	70	A	G	RNF220
chr1	44533999	121	A	G	RNF220
chr1	44534092	84	A	G	RNF220
chr1	44548525	48	A	G	RNF220
chr1	44548597	31	A	G	RNF220
chr1	44548627	91	A	G	RNF220
chr1	44548681	103	A	G	RNF220
chr1	44548760	84	A	G	RNF220
chr1	44548944	89	A	G	RNF220
chr1	44548945	34	A	G	RNF220
chr1	44549009	58	A	G	RNF220
chr1	44549010	55	A	G	RNF220
chr1	44549064	30	A	G	RNF220
chr1	44549102	118	A	G	RNF220
chr1	44552304	67	A	G	RNF220
chr1	44552776	108	A	G	RNF220
chr1	44577711	73	A	G	RNF220
chr1	44629610	87	A	G	RNF220
chr1	44630140	83	A	G	RNF220
chr1	44630177	52	A	G	RNF220
chr1	44630187	30	A	G	RNF220
chr1	45554824	37	A	G	AKR1A1
chr1	45594640	50	A	G	NASP
chr1	45609940	84	A	G	NASP
chr1	45609989	38	A	G	NASP
chr1	45609992	80	A	G	NASP
chr1	45610052	71	A	G	NASP
chr1	45610795	32	A	G	NASP
chr1	45610857	43	A	G	NASP
chr1	45610861	34	A	G	NASP
chr1	45610970	85	A	G	NASP
chr1	45653316	40	T	C	GPBP1L1
chr1	45653954	45	T	C	GPBP1L1
chr1	45655971	61	T	C	GPBP1L1
chr1	45656744	41	T	C	GPBP1L1
chr1	45657345	35	T	C	GPBP1L1
chr1	45657679	36	T	C	GPBP1L1
chr1	45657685	60	T	C	GPBP1L1
chr1	45657817	63	T	C	GPBP1L1
chr1	45658901	34	T	C	GPBP1L1
chr1	46292357	32	T	C	LRRC41
chr1	46305935	34	A	G	UQCRH
chr1	46356184	51	A	G	NSUN4
chr1	46586893	36	T	C	MKNK1
chr1	46587804	62	T	C	MKNK1
chr1	46592238	40	T	C	MKNK1
chr1	46593347	41	T	C	MKNK1
chr1	46593744	54	T	C	MKNK1
chr1	47263358	69	T	C	STIL
chr1	50672529	41	T	C	FAF1
chr1	50942335	39	T	C	FAF1
chr1	50954887	34	T	C	FAF1
chr1	51242677	84	A	G	RNF11
chr1	51358182	64	T	C	EPS15
chr1	51429030	68	T	C	EPS15
chr1	51752485	44	A	G	OSBPL9
chr1	51752547	39	A	G	OSBPL9
chr1	51755138	33	A	G	OSBPL9
chr1	52409347	63	A	G	PRPF38A
chr1	52808601	30	A	G	ZYG11B
chr1	52823198	56	A	G	ZYG11B
chr1	52823875	42	A	G	ZYG11B
chr1	52824014	67	A	G	ZYG11B
chr1	52824016	35	A	G	ZYG11B
chr1	52824087	38	A	G	ZYG11B
chr1	52825748	52	A	G	ZYG11B
chr1	53922079	108	T	C	HSPB11
chr1	54036099	30	T	C	TMEM59
chr1	54232513	53	T	C	SSBP3
chr1	54234558	72	T	C	SSBP3
chr1	54337911	41	T	C	SSBP3
chr1	54352111	33	T	C	SSBP3
chr1	54637250	76	A	G	ACOT11
chr1	54637404	40	A	G	ACOT11
chr1	54637666	48	A	G	ACOT11
chr1	54637667	42	A	G	ACOT11
chr1	54638102	51	A	G	ACOT11
chr1	54638383	61	A	G	ACOT11
chr1	54638706	93	A	G	ACOT11
chr1	54638777	34	A	G	ACOT11
chr1	61686474	31	T	C	TM2D1
chr1	61696823	37	T	C	TM2D1
chr1	63442083	72	T	C	ITGB3BP
chr1	66936824	51	A	G	MIER1
chr1	67409006	93	T	C	SERBP1
chr1	67409048	89	T	C	SERBP1
chr1	67417613	72	T	C	SERBP1
chr1	70210359	57	A	G	SRSF11
chr1	70210401	61	A	G	SRSF11
chr1	70210510	79	A	G	SRSF11
chr1	70210529	36	A	G	SRSF11
chr1	70305086	43	T	C	ANKRD13C
chr1	72161817	34	T	C	NEGR1
chr1	72168848	30	T	C	NEGR1
chr1	74747847	34	A	G	TYW3
chr1	77699465	98	T	C	USP33
chr1	77699503	31	T	C	USP33
chr1	77700259	79	T	C	USP33
chr1	77700572	39	T	C	USP33
chr1	77700758	109	T	C	USP33
chr1	77704063	69	T	C	USP33
chr1	77950221	30	T	C	FUBP1
chr1	77950264	47	T	C	FUBP1
chr1	86873253	30	T	C	SELENOF
chr1	86894831	33	T	C	SELENOF
chr1	86949490	42	A	G	HS2ST1
chr1	88823037	50	A	G	PKN2
chr1	88959067	67	T	C	KYAT3
chr1	88959106	31	T	C	KYAT3
chr1	89183686	46	T	C	GBP4
chr1	89183696	51	T	C	GBP4
chr1	89183779	117	T	C	GBP4
chr1	89183866	70	T	C	GBP4
chr1	89183874	31	T	C	GBP4
chr1	92273518	37	T	C	GLMN
chr1	92273742	41	T	C	GLMN
chr1	92273756	46	T	C	GLMN
chr1	92312296	36	A	G	RPAP2
chr1	92357632	44	A	G	RPAP2
chr1	92400343	37	A	G	RPAP2
chr1	92478994	53	T	C	GFI1
chr1	92479054	32	T	C	GFI1
chr1	92479664	59	T	C	GFI1
chr1	92479771	36	T	C	GFI1
chr1	93135709	39	A	G	MTF2
chr1	93155737	90	T	C	TMED5
chr1	93155764	95	T	C	TMED5
chr1	93274733	40	T	C	CCDC18-AS1
chr1	93315428	30	T	C	CCDC18-AS1
chr1	93337979	32	T	C	CCDC18-AS1
chr1	96745369	61	A	G	PTBP2
chr1	100024440	46	A	G	SLC35A3
chr1	100024486	34	A	G	SLC35A3
chr1	100024747	54	A	G	SLC35A3
chr1	100124519	31	T	C	SASS6
chr1	100145737	78	A	G	TRMT13
chr1	100145764	98	A	G	TRMT13
chr1	100145825	86	A	G	TRMT13
chr1	100145828	70	A	G	TRMT13
chr1	100290500	47	A	G	RTCA
chr1	100410028	33	A	G	CDC14A
chr1	108933020	32	A	G	GPSM2
chr1	109403406	60	T	C	PSMA5
chr1	109406576	31	T	C	PSMA5
chr1	109407259	42	T	C	PSMA5
chr1	109409429	56	T	C	PSMA5
chr1	109409792	48	T	C	PSMA5
chr1	110367385	54	A	G	SLC16A4
chr1	110367575	46	A	G	SLC16A4
chr1	110367958	38	A	G	SLC16A4
chr1	111640731	110	A	G	RAP1A
chr1	111689038	42	A	G	RAP1A
chr1	112638346	87	A	G	CAPZA1
chr1	112663970	30	A	G	CAPZA1
chr1	112664023	35	A	G	CAPZA1
chr1	113715398	44	T	C	PHTF1
chr1	113826164	42	T	C	PTPN22
chr1	113855448	77	T	C	PTPN22
chr1	113856179	41	T	C	PTPN22
chr1	117082711	46	A	G	TTF2
chr1	146941347	31	A	G	NBPF12
chr1	146995600	46	A	G	NBPF12
chr1	148102644	87	T	C	NBPF11
chr1	148531980	74	T	C	NBPF14
chr1	148532133	89	T	C	NBPF14
chr1	148532191	49	T	C	NBPF14
chr1	150102602	53	A	G	VPS45
chr1	150104332	40	A	G	VPS45
chr1	150104356	56	A	G	VPS45
chr1	150104469	40	A	G	VPS45
chr1	150339933	32	A	G	PRPF3
chr1	150381315	84	A	G	RPRD2
chr1	150406833	60	A	G	RPRD2
chr1	150437611	34	A	G	RPRD2
chr1	150571407	50	T	C	ADAMTSL4-AS1
chr1	150600881	34	T	C	ENSA
chr1	150601892	30	T	C	ENSA
chr1	150603121	43	T	C	ENSA
chr1	150607005	37	T	C	ENSA
chr1	150607057	33	T	C	ENSA
chr1	150613178	58	T	C	ENSA
chr1	150731137	80	T	C	CTSS
chr1	150731276	72	T	C	CTSS
chr1	150731374	70	T	C	CTSS
chr1	150731937	88	T	C	CTSS
chr1	150732157	110	T	C	CTSS
chr1	150753747	47	T	C	CTSS
chr1	150965118	33	T	C	CERS2
chr1	150995091	51	T	C	ANXA9
chr1	151073148	36	A	G	GABPB2
chr1	151205185	51	A	G	PIP5K1A
chr1	151205309	59	A	G	PIP5K1A
chr1	151210390	39	A	G	PIP5K1A
chr1	151220211	56	A	G	PIP5K1A
chr1	151256769	46	A	G	PSMD4
chr1	151434467	73	T	C	POGZ
chr1	151437099	40	T	C	POGZ
chr1	151448361	45	T	C	POGZ
chr1	151448419	81	T	C	POGZ
chr1	151455942	39	T	C	POGZ
chr1	153848772	41	T	C	GATAD2B
chr1	153850402	38	T	C	GATAD2B
chr1	153854213	31	T	C	GATAD2B
chr1	153859171	60	T	C	GATAD2B
chr1	153859227	47	T	C	GATAD2B
chr1	153863852	37	T	C	GATAD2B
chr1	153864432	53	T	C	GATAD2B
chr1	153864586	30	T	C	GATAD2B
chr1	153870314	34	T	C	GATAD2B
chr1	153870382	36	T	C	GATAD2B
chr1	153873833	32	T	C	GATAD2B
chr1	153874988	32	T	C	GATAD2B
chr1	153877605	30	T	C	GATAD2B
chr1	153877686	32	T	C	GATAD2B
chr1	153878203	36	T	C	GATAD2B
chr1	153878272	42	T	C	GATAD2B
chr1	153878415	116	T	C	GATAD2B
chr1	153900357	51	T	C	GATAD2B
chr1	153900443	75	T	C	GATAD2B
chr1	153900607	64	T	C	GATAD2B
chr1	153902565	50	T	C	GATAD2B
chr1	153903028	44	T	C	GATAD2B
chr1	153908971	50	T	C	GATAD2B
chr1	154251991	39	A	G	UBAP2L
chr1	154444782	30	A	G	IL6R
chr1	154445948	30	A	G	IL6R
chr1	154964693	45	T	C	SHC1
chr1	155054743	50	A	G	ADAM15
chr1	155359052	74	T	C	ASH1L
chr1	155359252	62	T	C	ASH1L
chr1	155391758	34	T	C	ASH1L
chr1	155398960	32	T	C	ASH1L
chr1	155399040	73	T	C	ASH1L
chr1	155399455	119	T	C	ASH1L
chr1	155431032	34	T	C	ASH1L
chr1	155431595	45	T	C	ASH1L
chr1	155452624	37	T	C	ASH1L
chr1	155452760	98	T	C	ASH1L
chr1	155452761	79	T	C	ASH1L
chr1	155453110	37	T	C	ASH1L
chr1	155453144	54	T	C	ASH1L
chr1	155453167	106	T	C	ASH1L
chr1	155500856	34	T	C	ASH1L
chr1	155535106	50	T	C	ASH1L
chr1	155535107	50	T	C	ASH1L
chr1	155543834	32	T	C	ASH1L
chr1	155544131	66	T	C	ASH1L
chr1	155544193	31	T	C	ASH1L
chr1	155548356	30	T	C	ASH1L
chr1	155550960	32	T	C	ASH1L
chr1	155556152	66	T	C	ASH1L
chr1	155556786	71	T	C	ASH1L
chr1	155556814	39	T	C	ASH1L
chr1	155556861	30	T	C	ASH1L
chr1	155556886	66	T	C	ASH1L
chr1	155556929	42	T	C	ASH1L
chr1	155557030	73	T	C	ASH1L
chr1	155558440	33	T	C	ASH1L
chr1	155559112	34	T	C	ASH1L
chr1	155669310	30	T	C	YY1AP1
chr1	155671283	34	T	C	YY1AP1
chr1	155681537	50	T	C	YY1AP1
chr1	155683493	55	T	C	YY1AP1
chr1	155684076	30	T	C	YY1AP1
chr1	155684714	87	T	C	YY1AP1
chr1	155684858	43	T	C	YY1AP1
chr1	155726169	38	A	G	DAP3
chr1	155726748	48	A	G	DAP3
chr1	155727395	49	A	G	DAP3
chr1	155733885	88	A	G	DAP3
chr1	155733892	60	A	G	DAP3
chr1	155734405	96	A	G	DAP3
chr1	155734424	32	A	G	DAP3
chr1	155736556	49	A	G	DAP3
chr1	155736669	34	A	G	DAP3
chr1	155751407	43	A	G	GON4L
chr1	155764739	46	T	C	GON4L
chr1	155784928	31	T	C	GON4L
chr1	155785043	39	T	C	GON4L
chr1	155907493	61	T	C	RIT1
chr1	155907978	43	T	C	RIT1
chr1	156254541	30	T	C	SMG5
chr1	156469325	64	T	C	MEF2D
chr1	156469395	60	T	C	MEF2D
chr1	156469644	31	T	C	MEF2D
chr1	156469834	36	T	C	MEF2D
chr1	156474436	33	T	C	MEF2D
chr1	157804998	58	T	C	FCRL1
chr1	157810435	58	T	C	FCRL1
chr1	160326756	82	T	C	COPA
chr1	160996561	54	T	C	F11R
chr1	160996562	52	T	C	F11R
chr1	160998026	42	T	C	F11R
chr1	160998043	53	T	C	F11R
chr1	161060093	86	T	C	ARHGAP30
chr1	161064634	33	T	C	ARHGAP30
chr1	161065158	30	T	C	ARHGAP30
chr1	161106973	49	T	C	PFDN2
chr1	161371016	32	A	G	SDHC
chr1	163334636	31	A	G	NUF2
chr1	165846241	71	A	G	UCK2
chr1	165859631	88	A	G	UCK2
chr1	167243260	30	A	G	POU2F1
chr1	167507061	30	T	C	CD247
chr1	167507830	34	T	C	CD247
chr1	167640651	73	A	G	RCSD1
chr1	167640680	47	A	G	RCSD1
chr1	167640711	68	A	G	RCSD1
chr1	168034391	44	A	G	DCAF6
chr1	168251169	30	A	G	SFT2D2
chr1	171487140	36	A	G	PRRC2C
chr1	171546743	31	A	G	PRRC2C
chr1	173773224	30	A	G	KLHL20
chr1	173898524	43	A	G	ZBTB37
chr1	173945277	40	T	C	RC3H1
chr1	173946029	87	T	C	RC3H1
chr1	173991047	59	T	C	RC3H1
chr1	173991073	32	T	C	RC3H1
chr1	173993505	33	T	C	RC3H1
chr1	173994007	67	T	C	RC3H1
chr1	173994271	103	T	C	RC3H1
chr1	173994378	53	T	C	RC3H1
chr1	174007200	62	T	C	RC3H1
chr1	174007588	76	T	C	RC3H1
chr1	174007631	32	T	C	RC3H1
chr1	174015741	59	T	C	RC3H1-IT1
chr1	174513330	50	A	G	RABGAP1L
chr1	174832015	50	A	G	RABGAP1L
chr1	174834279	35	A	G	RABGAP1L
chr1	174862953	63	A	G	RABGAP1L
chr1	174864576	45	A	G	RABGAP1L
chr1	174869498	39	A	G	RABGAP1L
chr1	174885491	40	A	G	RABGAP1L
chr1	179075045	56	A	G	FAM20B
chr1	179328124	49	A	G	SOAT1
chr1	179357188	87	A	G	SOAT1
chr1	179357773	36	A	G	SOAT1
chr1	179357882	89	A	G	SOAT1
chr1	179862828	38	T	C	TOR1AIP2
chr1	179909862	32	A	G	TOR1AIP1
chr1	179909964	63	A	G	TOR1AIP1
chr1	184791989	34	T	C	FAM129A
chr1	184792178	36	T	C	FAM129A
chr1	184792216	58	T	C	FAM129A
chr1	184958888	35	T	C	FAM129A
chr1	184960126	32	T	C	FAM129A
chr1	184960160	33	T	C	FAM129A
chr1	184960161	31	T	C	FAM129A
chr1	184969811	41	T	C	FAM129A
chr1	200658699	74	T	C	DDX59
chr1	201960138	32	A	G	TIMM17A
chr1	201961335	54	A	G	TIMM17A
chr1	201961590	57	A	G	TIMM17A
chr1	201992176	50	A	G	RNPEP
chr1	201994698	43	A	G	RNPEP
chr1	201995546	44	A	G	RNPEP
chr1	201995602	40	A	G	RNPEP
chr1	202563250	65	A	G	PPP1R12B
chr1	203634377	31	A	G	ATP2B4
chr1	203635555	42	A	G	ATP2B4
chr1	203635559	35	A	G	ATP2B4
chr1	204518176	36	A	G	MDM4
chr1	204534513	98	A	G	MDM4
chr1	204534536	68	A	G	MDM4
chr1	204534600	84	A	G	MDM4
chr1	204534653	49	A	G	MDM4
chr1	204535287	46	A	G	MDM4
chr1	204535650	39	A	G	MDM4
chr1	204535698	69	A	G	MDM4
chr1	204536184	38	A	G	MDM4
chr1	204552126	65	A	G	MDM4
chr1	204552422	30	A	G	MDM4
chr1	204555284	59	A	G	MDM4
chr1	204555718	75	A	G	MDM4
chr1	204556420	48	A	G	MDM4
chr1	204556465	98	A	G	MDM4
chr1	204556616	97	A	G	MDM4
chr1	204557503	41	A	G	MDM4
chr1	204557532	99	A	G	MDM4
chr1	204557576	33	A	G	MDM4
chr1	204557582	102	A	G	MDM4
chr1	204557667	41	A	G	MDM4
chr1	205732961	44	T	C	NUCKS1
chr1	205736568	51	T	C	NUCKS1
chr1	205738425	48	T	C	NUCKS1
chr1	205738540	65	T	C	NUCKS1
chr1	205740140	32	T	C	NUCKS1
chr1	205740493	45	T	C	NUCKS1
chr1	207768991	73	A	G	CD46
chr1	207769127	58	A	G	CD46
chr1	207769883	57	A	G	CD46
chr1	207769931	37	A	G	CD46
chr1	207769980	120	A	G	CD46
chr1	207788397	35	A	G	CD46
chr1	211825921	47	T	C	LPGAT1
chr1	212352297	33	A	G	PPP2R5A
chr1	220057921	70	T	C	BPNT1
chr1	220057933	49	T	C	BPNT1
chr1	220058142	53	T	C	BPNT1
chr1	220058145	114	T	C	BPNT1
chr1	220058617	70	T	C	BPNT1
chr1	223790742	56	T	C	TP53BP2
chr1	224141937	54	A	G	FBXO28
chr1	224249858	60	T	C	NVL
chr1	224258955	33	T	C	NVL
chr1	224264006	41	T	C	NVL
chr1	224264952	35	T	C	NVL
chr1	224265905	32	T	C	NVL
chr1	224391665	38	T	C	WDR26
chr1	224399936	38	T	C	WDR26
chr1	224399941	37	T	C	WDR26
chr1	224411784	36	T	C	WDR26
chr1	225786879	48	A	G	SRP9
chr1	225786912	119	A	G	SRP9
chr1	225787044	55	A	G	SRP9
chr1	225787046	54	A	G	SRP9
chr1	225787484	39	A	G	SRP9
chr1	225788252	60	A	G	SRP9
chr1	225788349	67	A	G	SRP9
chr1	225852475	39	T	C	TMEM63A
chr1	225852479	33	T	C	TMEM63A
chr1	225864957	32	T	C	TMEM63A
chr1	225997673	43	T	C	SDE2
chr1	226069111	39	A	G	H3F3A
chr1	226069147	48	A	G	H3F3A
chr1	226069230	41	A	G	H3F3A
chr1	226069751	31	A	G	H3F3A
chr1	228411510	64	A	G	TRIM17
chr1	229550304	36	T	C	ABCB10
chr1	229552787	94	T	C	ABCB10
chr1	229552788	91	T	C	ABCB10
chr1	229553624	74	T	C	ABCB10
chr1	235201523	81	T	C	ARID4B
chr1	235301503	78	T	C	ARID4B
chr1	235318773	46	T	C	ARID4B
chr1	235664958	35	T	C	LYST
chr1	235682249	39	T	C	LYST
chr1	235692849	31	T	C	LYST
chr1	235693126	47	T	C	LYST
chr1	235826738	69	T	C	LYST
chr1	235826956	53	T	C	LYST
chr1	235827159	46	T	C	LYST
chr1	235827161	116	T	C	LYST
chr1	235827245	86	T	C	LYST
chr1	235861748	61	T	C	LYST
chr1	235861787	86	T	C	LYST
chr1	243240145	30	T	C	CEP170
chr1	243243025	46	T	C	CEP170
chr1	243266450	54	A	G	SDCCAG8
chr1	243266456	31	A	G	SDCCAG8
chr1	243267067	35	A	G	SDCCAG8
chr1	243311643	71	A	G	SDCCAG8
chr1	243311686	45	A	G	SDCCAG8
chr1	243446315	47	A	G	SDCCAG8
chr1	243446328	57	A	G	SDCCAG8
chr1	244420737	32	T	C	ADSS
chr1	244420805	69	T	C	ADSS
chr1	244420832	38	T	C	ADSS
chr1	244420958	90	T	C	ADSS
chr1	244421813	94	T	C	ADSS
chr1	244433114	58	T	C	ADSS
chr1	244990664	51	A	G	EFCAB2
chr1	245006440	30	A	G	EFCAB2
chr1	245019436	32	A	G	EFCAB2
chr1	245117848	33	A	G	EFCAB2
chr1	245122663	56	A	G	EFCAB2
chr1	246089246	33	T	C	SMYD3
chr1	246171911	69	T	C	SMYD3
chr1	246172003	34	T	C	SMYD3
chr1	246172004	31	T	C	SMYD3
chr1	246173945	30	T	C	SMYD3
chr1	246265261	34	T	C	SMYD3
chr1	246266750	85	T	C	SMYD3
chr1	246268628	42	T	C	SMYD3
chr1	246269722	41	T	C	SMYD3
chr1	246269727	45	T	C	SMYD3
chr1	246269799	61	T	C	SMYD3
chr1	246310454	52	T	C	SMYD3
chr1	246321887	60	T	C	SMYD3-IT1
chr1	246321893	45	T	C	SMYD3-IT1
chr1	246321956	30	T	C	SMYD3-IT1
chr1	246572151	56	A	G	CNST
chr1	246572152	55	A	G	CNST
chr1	246665108	78	A	G	CNST
chr1	246782273	55	A	G	LINC01341
chr1	246783823	73	A	G	LINC01341
chr1	246783859	33	A	G	LINC01341
chr1	246783936	34	A	G	LINC01341
chr1	246787598	32	A	G	LINC01341
chr1	247130111	39	T	C	ZNF124
chr1	247167560	35	T	C	ZNF124
chr1	247169220	31	T	C	ZNF124
chr1	247305188	33	T	C	ZNF496
chr1	247305244	94	T	C	ZNF496
chr1	247314871	30	T	C	ZNF496
chr1	247314898	43	T	C	ZNF496
chr1	247430792	60	A	G	NLRP3
chr1	247430796	61	A	G	NLRP3
chr1	247430836	41	A	G	NLRP3
chr10	143870	33	A	G	ZMYND11
chr10	840986	64	T	C	LARP4B
chr10	841101	42	T	C	LARP4B
chr10	841144	39	T	C	LARP4B
chr10	842463	63	T	C	LARP4B
chr10	916571	62	T	C	LARP4B
chr10	916612	106	T	C	LARP4B
chr10	916733	65	T	C	LARP4B
chr10	916795	116	T	C	LARP4B
chr10	916799	54	T	C	LARP4B
chr10	916917	52	T	C	LARP4B
chr10	916930	33	T	C	LARP4B
chr10	916977	53	T	C	LARP4B
chr10	928696	44	T	C	LARP4B
chr10	928764	84	T	C	LARP4B
chr10	929415	33	T	C	LARP4B
chr10	929473	36	T	C	LARP4B
chr10	5687091	60	A	G	FAM208B
chr10	5688355	36	A	G	FAM208B
chr10	5706883	44	A	G	FAM208B
chr10	5779754	56	T	C	GDI2
chr10	6159892	39	A	G	PFKFB3
chr10	7857179	57	A	G	TAF3
chr10	11241239	92	A	G	CELF2
chr10	11241317	31	A	G	CELF2
chr10	12007641	30	T	C	UPF2
chr10	12021417	52	T	C	UPF2
chr10	12025294	31	T	C	UPF2
chr10	12071762	75	A	G	DHTKD1
chr10	12151805	37	A	G	SEC61A2
chr10	12152220	40	A	G	SEC61A2
chr10	12372551	47	A	G	CAMK1D
chr10	12372642	31	A	G	CAMK1D
chr10	12386257	49	A	G	CAMK1D
chr10	14905980	119	T	C	DCLRE1C
chr10	14907007	53	T	C	DCLRE1C
chr10	14907135	67	T	C	DCLRE1C
chr10	14907136	66	T	C	DCLRE1C
chr10	16437386	71	A	G	PTER
chr10	16446274	46	A	G	PTER
chr10	17216937	52	T	C	VIM-AS1
chr10	17447001	63	T	C	ST8SIA6
chr10	17447284	49	T	C	ST8SIA6
chr10	17448076	32	T	C	ST8SIA6
chr10	17448080	33	T	C	ST8SIA6
chr10	17448754	41	T	C	ST8SIA6
chr10	17448855	32	T	C	ST8SIA6
chr10	17687219	46	A	G	STAM
chr10	17687220	42	A	G	STAM
chr10	17687378	107	A	G	STAM
chr10	17687439	42	A	G	STAM
chr10	20286904	30	A	G	PLXDC2
chr10	21542707	32	A	G	MLLT10
chr10	21618866	104	A	G	MLLT10
chr10	21658873	42	A	G	MLLT10
chr10	21671052	47	A	G	MLLT10
chr10	21671136	44	A	G	MLLT10
chr10	21671705	42	A	G	MLLT10
chr10	21680408	39	A	G	MLLT10
chr10	21786746	38	T	C	DNAJC1
chr10	21959407	34	T	C	DNAJC1
chr10	21959414	46	T	C	DNAJC1
chr10	21967272	39	T	C	DNAJC1
chr10	21968649	61	T	C	DNAJC1
chr10	21969205	58	T	C	DNAJC1
chr10	26449755	34	A	G	APBB1IP
chr10	26449829	32	A	G	APBB1IP
chr10	26451289	42	A	G	APBB1IP
chr10	26460734	87	A	G	APBB1IP
chr10	26476107	52	A	G	APBB1IP
chr10	26504589	118	A	G	APBB1IP
chr10	26504855	57	A	G	APBB1IP
chr10	26504984	30	A	G	APBB1IP
chr10	26504991	34	A	G	APBB1IP
chr10	26507290	42	A	G	APBB1IP
chr10	26507430	33	A	G	APBB1IP
chr10	26542196	68	A	G	APBB1IP
chr10	26542250	93	A	G	APBB1IP
chr10	26542260	75	A	G	APBB1IP
chr10	26542296	53	A	G	APBB1IP
chr10	26542341	35	A	G	APBB1IP
chr10	26543531	41	A	G	APBB1IP
chr10	26553450	35	A	G	APBB1IP
chr10	26553573	65	A	G	APBB1IP
chr10	26559450	68	A	G	APBB1IP
chr10	26566164	97	A	G	APBB1IP
chr10	26760724	113	T	C	ABI1
chr10	26760766	46	T	C	ABI1
chr10	26761067	83	T	C	ABI1
chr10	26761083	89	T	C	ABI1
chr10	26761141	118	T	C	ABI1
chr10	27126277	35	T	C	YME1L1
chr10	28525595	34	T	C	WAC-AS1
chr10	28525686	115	T	C	WAC-AS1
chr10	28525689	88	T	C	WAC-AS1
chr10	28525726	102	T	C	WAC-AS1
chr10	28525729	30	T	C	WAC-AS1
chr10	28538406	44	A	G	WAC
chr10	28539557	42	A	G	WAC
chr10	28564144	71	A	G	WAC
chr10	28564207	32	A	G	WAC
chr10	29460795	57	A	G	SVIL-AS1
chr10	38023129	46	A	G	ZNF33A
chr10	38023148	57	A	G	ZNF33A
chr10	45728072	120	A	G	WASHC2C
chr10	45728153	55	A	G	WASHC2C
chr10	45728303	38	A	G	WASHC2C
chr10	45728706	77	A	G	WASHC2C
chr10	48356584	30	A	G	MAPK8
chr10	48356586	37	A	G	MAPK8
chr10	48357418	99	A	G	MAPK8
chr10	48421655	44	A	G	MAPK8
chr10	48422197	33	A	G	MAPK8
chr10	49973494	48	A	G	LINC00843
chr10	49973999	60	A	G	LINC00843
chr10	49980606	34	A	G	LINC00843
chr10	49980655	67	A	G	LINC00843
chr10	49981626	54	A	G	LINC00843
chr10	49985966	50	A	G	AGAP6
chr10	63291747	72	T	C	JMJD1C
chr10	63291993	102	T	C	JMJD1C
chr10	63292042	30	T	C	JMJD1C
chr10	63292067	30	T	C	JMJD1C
chr10	63319071	35	T	C	JMJD1C
chr10	63354982	36	T	C	JMJD1C
chr10	63360309	39	T	C	JMJD1C
chr10	63445184	41	T	C	JMJD1C
chr10	63458379	39	T	C	JMJD1C
chr10	67886411	39	A	G	SIRT1
chr10	67892731	38	A	G	SIRT1
chr10	68042422	82	T	C	HERC4
chr10	68042475	68	T	C	HERC4
chr10	68042566	30	T	C	HERC4
chr10	68042609	81	T	C	HERC4
chr10	68057883	42	T	C	HERC4
chr10	68064944	84	T	C	HERC4
chr10	68435192	31	T	C	DNA2
chr10	68518652	45	T	C	SLC25A16
chr10	68519790	31	T	C	SLC25A16
chr10	68521434	54	T	C	SLC25A16
chr10	68522062	30	T	C	SLC25A16
chr10	68523163	31	T	C	SLC25A16
chr10	68523374	33	T	C	SLC25A16
chr10	68525009	47	T	C	SLC25A16
chr10	68525527	33	T	C	SLC25A16
chr10	68752617	99	A	G	CCAR1
chr10	68752629	105	A	G	CCAR1
chr10	68752734	72	A	G	CCAR1
chr10	68757434	52	A	G	CCAR1
chr10	68757489	46	A	G	CCAR1
chr10	68757532	91	A	G	CCAR1
chr10	68757596	31	A	G	CCAR1
chr10	68757606	48	A	G	CCAR1
chr10	68758315	52	A	G	CCAR1
chr10	68758875	62	A	G	CCAR1
chr10	68759141	112	A	G	CCAR1
chr10	68759145	80	A	G	CCAR1
chr10	68759182	40	A	G	CCAR1
chr10	68759185	96	A	G	CCAR1
chr10	68759278	78	A	G	CCAR1
chr10	68759312	69	A	G	CCAR1
chr10	68759390	72	A	G	MIR1254-1
chr10	68759526	47	A	G	CCAR1
chr10	68759601	56	A	G	CCAR1
chr10	68759617	30	A	G	CCAR1
chr10	68759975	48	A	G	CCAR1
chr10	68759976	48	A	G	CCAR1
chr10	68760176	49	A	G	CCAR1
chr10	68760743	57	A	G	CCAR1
chr10	68760744	60	A	G	CCAR1
chr10	68769031	94	A	G	CCAR1
chr10	68773751	50	A	G	CCAR1
chr10	68776373	93	A	G	CCAR1
chr10	68776692	58	A	G	CCAR1
chr10	68776785	113	A	G	CCAR1
chr10	69094644	44	A	G	SRGN
chr10	69094692	47	A	G	SRGN
chr10	69099375	36	A	G	SRGN
chr10	69100098	68	A	G	SRGN
chr10	70168923	75	T	C	SAR1A
chr10	72220261	57	A	G	ANAPC16
chr10	72234025	57	A	G	ANAPC16
chr10	72234934	34	A	G	ANAPC16
chr10	72234955	31	A	G	ANAPC16
chr10	72235004	64	A	G	ANAPC16
chr10	72462315	30	T	C	MICU1
chr10	72527301	31	T	C	MICU1
chr10	72765569	35	A	G	MCU
chr10	73116070	59	T	C	NUDT13
chr10	73116679	36	T	C	NUDT13
chr10	73116723	31	T	C	NUDT13
chr10	73240119	48	T	C	FAM149B1
chr10	73480740	44	T	C	PPP3CB
chr10	73484099	44	T	C	PPP3CB
chr10	73753488	31	A	G	SEC24C
chr10	74183131	42	A	G	ADK
chr10	74186049	45	A	G	ADK
chr10	74455255	38	A	G	ADK
chr10	74455322	40	A	G	ADK
chr10	74531667	34	A	G	ADK
chr10	74535279	43	A	G	ADK
chr10	74541614	39	A	G	ADK
chr10	74662350	35	A	G	ADK
chr10	74870158	43	A	G	KAT6B
chr10	74871650	46	A	G	KAT6B
chr10	74887879	54	A	G	KAT6B
chr10	74904289	88	A	G	KAT6B
chr10	74904363	64	A	G	KAT6B
chr10	79738620	41	T	C	NUTM2B-AS1
chr10	79738656	67	T	C	NUTM2B-AS1
chr10	79740293	42	T	C	NUTM2B-AS1
chr10	86466795	32	T	C	WAPL
chr10	87241222	95	T	C	NUTM2A-AS1
chr10	87244693	98	T	C	NUTM2A-AS1
chr10	87244743	40	T	C	NUTM2A-AS1
chr10	87260862	31	T	C	NUTM2A-AS1
chr10	87317371	72	T	C	NUTM2A-AS1
chr10	87325715	30	T	C	NUTM2A-AS1
chr10	87763467	33	T	C	ATAD1
chr10	87871660	33	A	G	PTEN
chr10	87873062	40	A	G	PTEN
chr10	87940182	52	A	G	PTEN
chr10	92293662	43	A	G	2005-03-01
chr10	92570712	31	T	C	IDE
chr10	93049659	31	A	G	EXOC6
chr10	94567644	43	A	G	HELLS
chr10	96703167	35	T	C	PIK3AP1
chr10	96707966	79	T	C	PIK3AP1
chr10	96707970	30	T	C	PIK3AP1
chr10	96709540	41	T	C	PIK3AP1
chr10	96709541	41	T	C	PIK3AP1
chr10	96846087	31	A	G	LCOR
chr10	96846308	48	A	G	LCOR
chr10	96847199	33	A	G	LCOR
chr10	96867387	31	A	G	LCOR
chr10	97374212	72	T	C	RRP12
chr10	97374306	38	T	C	RRP12
chr10	97374434	35	T	C	RRP12
chr10	97374435	33	T	C	RRP12
chr10	97377413	49	T	C	RRP12
chr10	97386477	51	T	C	RRP12
chr10	97386801	75	T	C	RRP12
chr10	97397775	30	T	C	RRP12
chr10	100236203	42	T	C	CWF19L1
chr10	100954213	69	A	G	SLF2
chr10	100955147	76	A	G	SLF2
chr10	101004482	83	A	G	LZTS2
chr10	101005028	65	A	G	LZTS2
chr10	101005138	35	A	G	LZTS2
chr10	102330061	74	A	G	GBF1
chr10	102452569	33	A	G	RPARP-AS1
chr10	102558350	32	A	G	SUFU
chr10	102570414	34	A	G	SUFU
chr10	102607790	32	A	G	SUFU
chr10	102740270	82	A	G	SFXN2
chr10	102740346	34	A	G	SFXN2
chr10	102740457	87	A	G	SFXN2
chr10	102755326	37	A	G	WBP1L
chr10	102770645	75	A	G	WBP1L
chr10	102770707	38	A	G	WBP1L
chr10	103117587	72	T	C	NT5C2
chr10	103123274	88	T	C	NT5C2
chr10	103123545	93	T	C	NT5C2
chr10	103140057	72	T	C	NT5C2
chr10	103141301	48	T	C	NT5C2
chr10	103161230	44	T	C	NT5C2
chr10	103161640	94	T	C	NT5C2
chr10	103161688	112	T	C	NT5C2
chr10	103164123	74	T	C	NT5C2
chr10	103164129	118	T	C	NT5C2
chr10	103164325	71	T	C	NT5C2
chr10	103169429	104	T	C	NT5C2
chr10	103169495	30	T	C	NT5C2
chr10	103172088	31	T	C	NT5C2
chr10	103178598	43	T	C	NT5C2
chr10	103178665	102	T	C	NT5C2
chr10	103178708	80	T	C	NT5C2
chr10	110113157	31	A	G	ADD3
chr10	110925557	33	A	G	SHOC2
chr10	110925558	44	A	G	SHOC2
chr10	112449496	50	A	G	VTI1A
chr10	112449632	40	A	G	VTI1A
chr10	112681150	51	A	G	VTI1A
chr10	113076340	36	A	G	TCF7L2
chr10	114837381	31	A	G	FAM160B1
chr10	119045017	42	T	C	EIF3A
chr10	119052513	83	T	C	EIF3A
chr10	119053603	41	T	C	EIF3A
chr10	119055163	55	T	C	EIF3A
chr10	119105416	38	A	G	FAM45A
chr10	119105807	66	A	G	FAM45A
chr10	119106400	50	A	G	FAM45A
chr10	119106470	38	A	G	FAM45A
chr10	119124619	34	A	G	FAM45A
chr10	119572211	69	T	C	TIAL1
chr10	119572310	57	T	C	TIAL1
chr10	121892787	39	T	C	ATE1
chr10	121909860	37	T	C	ATE1
chr10	125092329	87	T	C	CTBP2
chr10	125092428	34	T	C	CTBP2
chr10	125123132	56	T	C	CTBP2
chr10	125123188	111	T	C	CTBP2
chr10	128054574	106	A	G	PTPRE
chr10	128054657	65	A	G	PTPRE
chr10	133265662	31	T	C	ADAM8
chr10	133294700	72	T	C	TUBGCP2
chr10	133294732	42	T	C	TUBGCP2
chr10	133296660	72	T	C	TUBGCP2
chr10	133296700	43	T	C	TUBGCP2
chr10	133296767	70	T	C	TUBGCP2
chr10	133297298	31	T	C	TUBGCP2
chr10	133297335	61	T	C	TUBGCP2
chr10	133300498	33	T	C	TUBGCP2
chr11	650736	39	T	C	DEAF1
chr11	760888	71	A	G	TALDO1
chr11	761072	33	A	G	TALDO1
chr11	762148	76	A	G	TALDO1
chr11	778153	76	A	G	AP006621.5
chr11	778205	52	A	G	AP006621.5
chr11	778290	84	A	G	AP006621.5
chr11	778354	51	A	G	AP006621.5
chr11	778665	70	A	G	AP006621.5
chr11	778798	44	A	G	AP006621.5
chr11	778802	77	A	G	AP006621.5
chr11	868410	33	T	C	CHID1
chr11	874619	66	T	C	CHID1
chr11	874623	41	T	C	CHID1
chr11	927696	43	A	G	AP2A2
chr11	937470	36	A	G	AP2A2
chr11	963648	67	A	G	AP2A2
chr11	963653	50	A	G	AP2A2
chr11	998759	32	A	G	AP2A2
chr11	2980285	44	T	C	NAP1L4
chr11	2980312	30	T	C	NAP1L4
chr11	3096427	33	T	C	OSBPL5
chr11	3096503	45	T	C	OSBPL5
chr11	3698430	40	T	C	NUP98
chr11	3704949	36	T	C	NUP98
chr11	3705008	54	T	C	NUP98
chr11	3722209	56	T	C	NUP98
chr11	3722704	109	T	C	NUP98
chr11	3722805	42	T	C	NUP98
chr11	3756898	44	T	C	NUP98
chr11	3817858	34	A	G	PGAP2
chr11	3876454	65	A	G	STIM1
chr11	3900622	41	A	G	STIM1
chr11	3900786	46	A	G	STIM1
chr11	3901097	40	A	G	STIM1
chr11	3901907	33	A	G	STIM1
chr11	3913688	35	A	G	STIM1
chr11	3919979	54	A	G	STIM1
chr11	3919980	32	A	G	STIM1
chr11	3942206	43	A	G	STIM1
chr11	3943370	71	A	G	STIM1
chr11	3943372	61	A	G	STIM1
chr11	4047347	31	A	G	STIM1
chr11	5668152	57	T	C	TRIM5
chr11	5668234	105	T	C	TRIM5
chr11	5668587	38	T	C	TRIM5
chr11	5671060	75	T	C	TRIM5
chr11	5672483	43	T	C	TRIM5
chr11	6541080	62	A	G	DNHD1
chr11	8663734	45	T	C	TRIM66
chr11	8686293	44	A	G	RPL27A
chr11	8686361	30	A	G	RPL27A
chr11	8687235	113	A	G	RPL27A
chr11	8687238	30	A	G	RPL27A
chr11	8687278	93	A	G	RPL27A
chr11	8687279	57	A	G	RPL27A
chr11	8687342	42	A	G	RPL27A
chr11	8687344	59	A	G	RPL27A
chr11	8968599	34	A	G	TMEM9B-AS1
chr11	8972876	35	A	G	TMEM9B-AS1
chr11	8973693	46	A	G	TMEM9B-AS1
chr11	8973719	35	A	G	TMEM9B-AS1
chr11	8974396	74	A	G	TMEM9B-AS1
chr11	8975352	67	A	G	TMEM9B-AS1
chr11	8976032	38	A	G	TMEM9B-AS1
chr11	8976143	63	A	G	TMEM9B-AS1
chr11	9230796	75	T	C	DENND5A
chr11	9253139	75	T	C	DENND5A
chr11	9259785	33	T	C	DENND5A
chr11	9263313	43	T	C	DENND5A
chr11	9289037	34	T	C	TMEM41B
chr11	9289038	76	T	C	TMEM41B
chr11	9289125	112	T	C	TMEM41B
chr11	9289216	35	T	C	TMEM41B
chr11	9289276	63	T	C	TMEM41B
chr11	9291056	85	T	C	TMEM41B
chr11	9292607	33	T	C	TMEM41B
chr11	9525936	33	A	G	ZNF143
chr11	11907822	42	A	G	USP47
chr11	11907824	47	A	G	USP47
chr11	13703323	43	A	G	FAR1
chr11	13703924	43	A	G	FAR1
chr11	14478731	38	T	C	COPB1
chr11	14670906	30	A	G	PDE3B
chr11	16740489	32	A	G	C11orf58
chr11	16740502	81	A	G	C11orf58
chr11	16740578	59	A	G	C11orf58
chr11	17076645	37	T	C	RPS13
chr11	17076686	83	T	C	RPS13
chr11	17125546	43	T	C	PIK3C2A
chr11	17125611	36	T	C	PIK3C2A
chr11	17125612	39	T	C	PIK3C2A
chr11	17125653	53	T	C	PIK3C2A
chr11	17125655	35	T	C	PIK3C2A
chr11	17125712	30	T	C	PIK3C2A
chr11	17125941	31	T	C	PIK3C2A
chr11	17286239	39	A	G	NUCB2
chr11	17301977	30	A	G	NUCB2
chr11	19160855	39	A	G	ZDHHC13
chr11	20495406	58	A	G	PRMT3
chr11	31431024	74	A	G	DNAJC24
chr11	31431089	119	A	G	DNAJC24
chr11	31431672	39	A	G	DNAJC24
chr11	32603837	80	A	G	EIF3M
chr11	32603875	82	A	G	EIF3M
chr11	32604141	72	A	G	EIF3M
chr11	32604154	35	A	G	EIF3M
chr11	32604263	106	A	G	EIF3M
chr11	32604379	57	A	G	EIF3M
chr11	33042337	43	A	G	TCP11L1
chr11	33266652	64	A	G	HIPK3
chr11	33267252	39	A	G	HIPK3
chr11	33267703	76	A	G	HIPK3
chr11	33267970	71	A	G	HIPK3
chr11	33268117	70	A	G	HIPK3
chr11	33270031	87	A	G	HIPK3
chr11	33270687	98	A	G	HIPK3
chr11	33341823	31	A	G	HIPK3
chr11	33866760	30	T	C	LMO2
chr11	33871391	39	T	C	LMO2
chr11	33871452	75	T	C	LMO2
chr11	33875412	76	T	C	LMO2
chr11	33877707	31	T	C	LMO2
chr11	33877744	86	T	C	LMO2
chr11	34076792	44	A	G	CAPRIN1
chr11	34076874	59	A	G	CAPRIN1
chr11	35216773	33	A	G	CD44
chr11	35216806	108	A	G	CD44
chr11	35218723	31	A	G	CD44
chr11	43453821	98	A	G	TTC17
chr11	43459929	111	A	G	TTC17
chr11	43478677	96	A	G	TTC17
chr11	43478762	89	A	G	TTC17
chr11	43479093	33	A	G	TTC17
chr11	43487226	37	A	G	TTC17
chr11	43488830	34	A	G	TTC17
chr11	43488884	30	A	G	TTC17
chr11	45976828	42	T	C	PHF21A
chr11	46452974	37	T	C	AMBRA1
chr11	46453117	52	T	C	AMBRA1
chr11	46563363	69	T	C	AMBRA1
chr11	46584947	50	T	C	AMBRA1
chr11	46584989	32	T	C	AMBRA1
chr11	46619589	71	A	G	ATG13
chr11	46633750	53	A	G	ATG13
chr11	46683340	41	T	C	ARHGAP1
chr11	46686218	53	T	C	ARHGAP1
chr11	46785753	46	T	C	CKAP5
chr11	46785760	53	T	C	CKAP5
chr11	47054445	35	A	G	C11orf49
chr11	47163008	44	T	C	C11orf49
chr11	47169774	41	T	C	ARFGAP2
chr11	47219392	37	A	G	DDB2
chr11	47219552	62	A	G	DDB2
chr11	47219585	46	A	G	DDB2
chr11	47222376	77	A	G	DDB2
chr11	47222598	61	A	G	DDB2
chr11	47224020	54	A	G	DDB2
chr11	47224969	104	A	G	DDB2
chr11	47225009	70	A	G	DDB2
chr11	47225142	79	A	G	DDB2
chr11	47229848	30	A	G	DDB2
chr11	47230999	90	A	G	DDB2
chr11	47231656	69	A	G	DDB2
chr11	47231722	79	A	G	DDB2
chr11	47232124	39	A	G	DDB2
chr11	47288156	79	A	G	MADD
chr11	47362398	90	T	C	SPI1
chr11	47362450	112	T	C	SPI1
chr11	47367981	31	T	C	SPI1
chr11	47368025	30	T	C	SPI1
chr11	47368253	104	T	C	SPI1
chr11	47480817	57	T	C	CELF1
chr11	47481362	34	T	C	CELF1
chr11	47492179	50	T	C	CELF1
chr11	47492718	46	T	C	CELF1
chr11	47508844	41	T	C	CELF1
chr11	47515971	47	T	C	CELF1
chr11	47517062	91	T	C	CELF1
chr11	47525567	85	T	C	CELF1
chr11	47536706	35	T	C	CELF1
chr11	47538054	54	T	C	CELF1
chr11	47543397	95	T	C	CELF1
chr11	47544800	33	T	C	CELF1
chr11	47549955	31	T	C	CELF1
chr11	47550365	52	T	C	CELF1
chr11	47550419	74	T	C	CELF1
chr11	47583260	32	A	G	NDUFS3
chr11	47583261	33	A	G	NDUFS3
chr11	47762328	40	T	C	FNBP4
chr11	47762730	33	T	C	FNBP4
chr11	47763773	33	T	C	FNBP4
chr11	47841780	33	T	C	NUP160
chr11	47842798	35	T	C	NUP160
chr11	47842912	45	T	C	NUP160
chr11	47842987	36	T	C	NUP160
chr11	47986548	48	A	G	PTPRJ
chr11	47993332	30	A	G	PTPRJ
chr11	48012836	40	A	G	PTPRJ
chr11	48027604	40	A	G	PTPRJ
chr11	48066040	40	A	G	PTPRJ
chr11	48103355	35	A	G	PTPRJ
chr11	59147414	115	A	G	FAM111A
chr11	59147419	99	A	G	FAM111A
chr11	59589196	30	T	C	OSBP
chr11	61351791	35	T	C	CYB561A3
chr11	61351797	69	T	C	CYB561A3
chr11	61352099	42	T	C	CYB561A3
chr11	61413124	61	T	C	CPSF7
chr11	61413184	37	T	C	CPSF7
chr11	61413555	43	T	C	CPSF7
chr11	61849452	31	A	G	FADS2
chr11	61849848	88	A	G	FADS2
chr11	61849884	65	A	G	FADS2
chr11	61849974	50	A	G	FADS2
chr11	61849977	30	A	G	FADS2
chr11	62619629	42	T	C	B3GAT3
chr11	62619670	50	T	C	B3GAT3
chr11	62644397	32	T	C	GANAB
chr11	62764759	37	A	G	POLR2G
chr11	62821277	59	T	C	STX5
chr11	62822280	30	T	C	STX5
chr11	62823272	59	T	C	STX5
chr11	62823273	64	T	C	STX5
chr11	62887934	37	A	G	SLC3A2
chr11	63706213	58	A	G	RTN3
chr11	63707825	35	A	G	RTN3
chr11	63730699	40	A	G	RTN3
chr11	63735132	40	A	G	RTN3
chr11	63846990	51	A	G	MARK2
chr11	63854339	53	A	G	MARK2
chr11	64188605	40	A	G	STIP1
chr11	64281173	61	A	G	BAD
chr11	64307924	50	A	G	ESRRA
chr11	64307991	32	A	G	ESRRA
chr11	64307992	53	A	G	ESRRA
chr11	64308127	109	A	G	ESRRA
chr11	64738533	97	T	C	RASGRP2
chr11	64738572	37	T	C	RASGRP2
chr11	64738577	33	T	C	RASGRP2
chr11	64738639	105	T	C	RASGRP2
chr11	64738640	55	T	C	RASGRP2
chr11	64738725	39	T	C	RASGRP2
chr11	64739016	33	T	C	RASGRP2
chr11	64739026	85	T	C	RASGRP2
chr11	64904066	33	T	C	ATG2A
chr11	65097419	94	A	G	VPS51
chr11	65098096	34	A	G	VPS51
chr11	65286642	38	A	G	POLA2
chr11	65405881	37	A	G	FRMD8
chr11	65409543	56	A	G	FRMD8
chr11	65409590	99	A	G	FRMD8
chr11	65409715	35	A	G	FRMD8
chr11	65441384	48	A	G	NEAT1
chr11	65442619	92	A	G	NEAT1
chr11	65583768	35	A	G	EHBP1L1
chr11	65661127	32	T	C	RELA
chr11	65661192	41	T	C	RELA
chr11	65661235	56	T	C	RELA
chr11	65776910	48	T	C	AP5B1
chr11	65776911	66	T	C	AP5B1
chr11	65777052	61	T	C	AP5B1
chr11	66077305	32	A	G	PACS1
chr11	66077372	53	A	G	PACS1
chr11	66081047	55	A	G	PACS1
chr11	66081166	66	A	G	PACS1
chr11	66082256	70	A	G	PACS1
chr11	66082325	53	A	G	PACS1
chr11	66089765	36	A	G	PACS1
chr11	66129168	47	A	G	PACS1
chr11	66158183	44	A	G	PACS1
chr11	66629807	34	A	G	RBM14-RBM4
chr11	66633357	65	A	G	RBM14-RBM4
chr11	66633627	85	A	G	RBM14-RBM4
chr11	66635027	40	A	G	RBM14-RBM4
chr11	66635105	76	A	G	RBM14-RBM4
chr11	66635261	49	A	G	RBM14-RBM4
chr11	66635360	47	A	G	RBM14-RBM4
chr11	66635424	53	A	G	RBM14-RBM4
chr11	66635425	64	A	G	RBM14-RBM4
chr11	66635650	67	A	G	RBM14-RBM4
chr11	66636149	82	A	G	RBM14-RBM4
chr11	66636413	37	A	G	RBM14-RBM4
chr11	66648663	31	A	G	RBM4
chr11	66649214	70	A	G	RBM4
chr11	66649470	50	A	G	RBM4
chr11	66649756	80	A	G	RBM4
chr11	66654595	34	A	G	RBM4
chr11	66657254	68	A	G	RBM4
chr11	66657310	43	A	G	RBM4
chr11	66657562	58	A	G	RBM4
chr11	66842002	42	T	C	C11orf80
chr11	67135945	112	A	G	KDM2A
chr11	67136023	53	A	G	KDM2A
chr11	67136882	33	A	G	KDM2A
chr11	67136945	42	A	G	KDM2A
chr11	67139827	40	A	G	KDM2A
chr11	67146648	65	A	G	KDM2A
chr11	67151878	52	A	G	KDM2A
chr11	67187933	47	A	G	KDM2A
chr11	67207756	36	A	G	KDM2A
chr11	67213490	38	A	G	KDM2A
chr11	67213882	31	A	G	KDM2A
chr11	67228860	93	A	G	KDM2A
chr11	67230484	39	A	G	KDM2A
chr11	68023858	34	A	G	ALDH3B1
chr11	68056843	39	T	C	CHKA
chr11	68085340	75	T	C	CHKA
chr11	68085420	97	T	C	CHKA
chr11	68085928	30	T	C	CHKA
chr11	68087373	37	T	C	CHKA
chr11	68088826	54	T	C	CHKA
chr11	68093118	39	T	C	CHKA
chr11	68093216	68	T	C	CHKA
chr11	68094535	44	T	C	CHKA
chr11	68095215	55	T	C	CHKA
chr11	68167595	75	T	C	KMT5B
chr11	68167657	59	T	C	KMT5B
chr11	68485812	89	A	G	PPP6R3
chr11	68485936	57	A	G	PPP6R3
chr11	68485937	81	A	G	PPP6R3
chr11	68491093	43	A	G	PPP6R3
chr11	68491170	56	A	G	PPP6R3
chr11	68491597	90	A	G	PPP6R3
chr11	68506089	45	A	G	PPP6R3
chr11	68512825	39	A	G	PPP6R3
chr11	68755966	47	T	C	CPT1A
chr11	68756004	87	T	C	CPT1A
chr11	68767339	50	T	C	CPT1A
chr11	68767434	51	T	C	CPT1A
chr11	68767494	47	T	C	CPT1A
chr11	68767549	95	T	C	CPT1A
chr11	68783986	34	T	C	CPT1A
chr11	68784122	63	T	C	CPT1A
chr11	68784398	48	T	C	CPT1A
chr11	68790168	35	T	C	CPT1A
chr11	68791674	31	T	C	CPT1A
chr11	68792148	44	T	C	CPT1A
chr11	68794503	36	T	C	CPT1A
chr11	68808871	30	T	C	CPT1A
chr11	68837819	41	T	C	CPT1A
chr11	69091124	52	A	G	TPCN2
chr11	72060452	30	T	C	NUMA1
chr11	72852503	50	T	C	FCHSD2
chr11	72917698	57	T	C	FCHSD2
chr11	73054774	31	T	C	FCHSD2
chr11	73071579	50	T	C	FCHSD2
chr11	73071686	90	T	C	FCHSD2
chr11	73078849	63	T	C	FCHSD2
chr11	73079005	84	T	C	FCHSD2
chr11	73081387	37	T	C	FCHSD2
chr11	73081590	87	T	C	FCHSD2
chr11	73092339	46	T	C	FCHSD2
chr11	73119130	110	T	C	FCHSD2
chr11	73119180	104	T	C	FCHSD2
chr11	73119264	72	T	C	FCHSD2
chr11	73119543	41	T	C	FCHSD2
chr11	73119585	63	T	C	FCHSD2
chr11	73134880	30	T	C	FCHSD2
chr11	73463195	41	T	C	FAM168A
chr11	73540954	38	T	C	FAM168A
chr11	73682661	73	T	C	RAB6A
chr11	73682756	77	T	C	RAB6A
chr11	73685488	35	T	C	RAB6A
chr11	73691433	103	T	C	RAB6A
chr11	73700465	80	T	C	RAB6A
chr11	73874064	49	T	C	COA4
chr11	73880042	53	A	G	PAAF1
chr11	73883545	30	A	G	PAAF1
chr11	74966945	60	A	G	SPCS2
chr11	75290878	35	T	C	ARRB1
chr11	75291212	36	T	C	ARRB1
chr11	75308859	49	T	C	ARRB1
chr11	75318288	45	T	C	ARRB1
chr11	75326792	42	T	C	ARRB1
chr11	75326843	110	T	C	ARRB1
chr11	75326903	31	T	C	ARRB1
chr11	75327931	52	T	C	ARRB1
chr11	75329203	35	T	C	ARRB1
chr11	76021844	39	A	G	UVRAG
chr11	77012941	42	A	G	ACER3
chr11	77023857	38	A	G	ACER3
chr11	77025680	81	A	G	ACER3
chr11	77601616	35	T	C	AQP11
chr11	77601645	84	T	C	AQP11
chr11	77614626	33	T	C	CLNS1A
chr11	77758530	45	T	C	RSF1
chr11	77760067	82	T	C	RSF1
chr11	77760073	41	T	C	RSF1
chr11	77814306	61	T	C	RSF1
chr11	77814391	32	T	C	RSF1
chr11	78068663	37	T	C	NDUFC2
chr11	78069071	31	T	C	NDUFC2
chr11	78105987	75	T	C	ALG8
chr11	78124420	42	T	C	ALG8
chr11	78131340	52	T	C	ALG8
chr11	78463157	48	T	C	NARS2
chr11	78463259	77	T	C	NARS2
chr11	78514215	48	T	C	NARS2
chr11	85959450	33	T	C	PICALM
chr11	85959509	32	T	C	PICALM
chr11	85959511	36	T	C	PICALM
chr11	85959781	41	T	C	PICALM
chr11	85959799	79	T	C	PICALM
chr11	85968244	43	T	C	PICALM
chr11	86049970	35	T	C	PICALM
chr11	86055230	32	T	C	PICALM
chr11	93720670	32	A	G	CEP295
chr11	93764657	36	A	G	C11orf54
chr11	94416656	112	T	C	MRE11
chr11	94417181	39	T	C	MRE11
chr11	94417182	39	T	C	MRE11
chr11	102434134	62	T	C	TMEM123
chr11	102434195	63	T	C	TMEM123
chr11	102434376	49	T	C	TMEM123
chr11	102435494	31	T	C	TMEM123
chr11	102435567	54	T	C	TMEM123
chr11	108229814	52	A	G	ATM
chr11	108284991	114	A	G	ATM
chr11	114118294	33	A	G	ZBTB16
chr11	116863284	42	T	C	SIK3
chr11	116922047	95	T	C	SIK3
chr11	117013465	50	T	C	SIK3
chr11	117014729	63	T	C	SIK3
chr11	117029046	70	T	C	SIK3
chr11	117029268	36	T	C	SIK3
chr11	117029335	55	T	C	SIK3
chr11	117029395	50	T	C	SIK3
chr11	117029462	74	T	C	SIK3
chr11	117038632	73	T	C	SIK3
chr11	117061709	81	T	C	SIK3
chr11	117074805	34	T	C	SIK3
chr11	117077040	115	T	C	SIK3
chr11	117077152	60	T	C	SIK3
chr11	117085054	34	T	C	SIK3
chr11	117085185	89	T	C	SIK3
chr11	117085264	57	T	C	SIK3
chr11	117085734	55	T	C	SIK3
chr11	117085768	36	T	C	SIK3
chr11	117085873	87	T	C	SIK3
chr11	117088881	59	T	C	SIK3
chr11	117147450	56	A	G	PAFAH1B2
chr11	117154630	35	A	G	PAFAH1B2
chr11	117210456	34	T	C	PCSK7
chr11	117210497	105	T	C	PCSK7
chr11	117210835	55	T	C	PCSK7
chr11	117210905	77	T	C	PCSK7
chr11	117210917	84	T	C	PCSK7
chr11	118203365	74	T	C	JAML
chr11	118760405	47	T	C	DDX6
chr11	119001801	76	A	G	CCDC84
chr11	119002886	63	A	G	CCDC84
chr11	119003487	49	A	G	CCDC84
chr11	119004949	31	A	G	CCDC84
chr11	119004979	35	A	G	CCDC84
chr11	119005017	30	A	G	CCDC84
chr11	119007301	43	A	G	CCDC84
chr11	119007309	43	A	G	CCDC84
chr11	119007534	44	A	G	CCDC84
chr11	119007602	42	A	G	CCDC84
chr11	119009890	51	A	G	CCDC84
chr11	119009891	33	A	G	CCDC84
chr11	119010129	34	A	G	CCDC84
chr11	121626075	35	A	G	SORL1
chr11	122671335	35	A	G	UBASH3B
chr11	122672420	32	A	G	UBASH3B
chr11	122672465	43	A	G	UBASH3B
chr11	122677803	111	A	G	UBASH3B
chr11	122677901	32	A	G	UBASH3B
chr11	122677911	51	A	G	UBASH3B
chr11	122709162	40	A	G	UBASH3B
chr11	122718916	36	A	G	UBASH3B
chr11	122739023	70	A	G	UBASH3B
chr11	125610670	33	A	G	STT3A
chr11	125610802	34	A	G	STT3A
chr11	125656244	65	A	G	CHEK1
chr11	126207658	76	T	C	RPUSD4
chr11	126209146	65	T	C	RPUSD4
chr11	126209217	64	T	C	RPUSD4
chr11	126209223	96	T	C	RPUSD4
chr11	126385414	31	A	G	ST3GAL4
chr11	126385757	46	A	G	ST3GAL4
chr11	126389582	67	A	G	ST3GAL4
chr11	126389787	31	A	G	ST3GAL4
chr11	128712489	99	A	G	FLI1
chr11	128794911	59	A	G	FLI1
chr11	128805844	76	A	G	FLI1
chr11	128805850	64	A	G	FLI1
chr11	129994607	43	T	C	PRDM10
chr12	866390	43	A	G	WNK1
chr12	923133	60	T	C	RAD52
chr12	1159139	41	A	G	ERC1
chr12	1354808	37	A	G	ERC1
chr12	2829709	40	A	G	NRIP2
chr12	6576453	36	T	C	CHD4
chr12	6586533	78	T	C	CHD4
chr12	6586664	60	T	C	CHD4
chr12	6887447	58	A	G	LRRC23
chr12	6888161	30	A	G	LRRC23
chr12	6911862	30	A	G	LRRC23
chr12	7097375	59	T	C	C1RL
chr12	7097417	59	T	C	C1RL
chr12	7097418	58	T	C	C1RL
chr12	7097486	48	T	C	C1RL
chr12	7125087	37	A	G	RBP5
chr12	7125090	32	A	G	RBP5
chr12	7125978	50	A	G	RBP5
chr12	7126023	31	A	G	RBP5
chr12	7923267	46	T	C	SLC2A3
chr12	7923563	45	T	C	SLC2A3
chr12	7923842	44	T	C	SLC2A3
chr12	7923975	34	T	C	SLC2A3
chr12	9688517	35	A	G	CLEC2D
chr12	9692349	78	A	G	CLEC2D
chr12	9857800	32	T	C	CLEC2B
chr12	9857816	31	T	C	CLEC2B
chr12	9857937	46	T	C	CLEC2B
chr12	9857938	39	T	C	CLEC2B
chr12	11658375	43	A	G	ETV6
chr12	11784839	35	A	G	ETV6
chr12	12728150	45	A	G	APOLD1
chr12	12728152	60	A	G	APOLD1
chr12	12728205	75	A	G	APOLD1
chr12	12728241	46	A	G	APOLD1
chr12	12728263	64	A	G	APOLD1
chr12	12740797	67	A	G	APOLD1
chr12	12740799	48	A	G	APOLD1
chr12	12740972	32	A	G	APOLD1
chr12	12741224	47	A	G	APOLD1
chr12	12741230	67	A	G	APOLD1
chr12	12741405	42	A	G	APOLD1
chr12	12741494	71	A	G	APOLD1
chr12	12742946	42	A	G	APOLD1
chr12	12751389	37	A	G	APOLD1
chr12	12751428	60	A	G	APOLD1
chr12	12751556	70	A	G	APOLD1
chr12	12751619	57	A	G	APOLD1
chr12	12753411	31	A	G	APOLD1
chr12	12754967	58	A	G	APOLD1
chr12	12755735	47	A	G	APOLD1
chr12	12767055	40	A	G	APOLD1
chr12	19304204	55	A	G	PLEKHA5
chr12	25081959	58	A	G	LRMP
chr12	25197036	30	A	G	ETFRF1
chr12	25197671	46	A	G	ETFRF1
chr12	26981417	56	T	C	TM7SF3
chr12	26988266	40	T	C	TM7SF3
chr12	26988280	34	T	C	TM7SF3
chr12	26989337	53	T	C	TM7SF3
chr12	26989354	51	T	C	TM7SF3
chr12	27793284	64	A	G	KLHL42
chr12	27793422	41	A	G	KLHL42
chr12	29182760	33	A	G	FAR2
chr12	29182767	37	A	G	FAR2
chr12	29202523	76	A	G	FAR2
chr12	31567976	33	T	C	DENND5B
chr12	31988856	33	A	G	KIAA1551
chr12	38321584	41	A	G	ALG10B
chr12	38812434	30	T	C	CPNE8
chr12	38814481	42	T	C	CPNE8
chr12	42184992	50	T	C	YAF2
chr12	42222530	34	T	C	YAF2
chr12	42376518	82	A	G	PPHLN1
chr12	42376606	76	A	G	PPHLN1
chr12	42376670	71	A	G	PPHLN1
chr12	42376732	53	A	G	PPHLN1
chr12	42377514	50	A	G	PPHLN1
chr12	42521649	35	T	C	PRICKLE1
chr12	43787936	56	A	G	IRAK4
chr12	43787971	35	A	G	IRAK4
chr12	45844167	36	A	G	ARID2
chr12	45870195	47	A	G	ARID2
chr12	45953484	30	T	C	SCAF11
chr12	45953508	30	T	C	SCAF11
chr12	47217141	48	A	G	PCED1B
chr12	48697016	31	T	C	CCNT1
chr12	49324604	74	A	G	TROAP
chr12	49324648	31	A	G	TROAP
chr12	49502599	32	A	G	SPATS2
chr12	50418740	33	A	G	LARP4
chr12	50441929	63	A	G	LARP4
chr12	50457623	61	A	G	LARP4
chr12	50458027	31	A	G	LARP4
chr12	50460352	83	A	G	LARP4
chr12	50524845	49	A	G	DIP2B
chr12	50529791	31	A	G	DIP2B
chr12	50530216	34	A	G	DIP2B
chr12	50532333	36	A	G	DIP2B
chr12	50544824	49	A	G	DIP2B
chr12	50544970	61	A	G	DIP2B
chr12	50667069	52	A	G	DIP2B
chr12	50930336	95	A	G	METTL7A
chr12	50930419	44	A	G	METTL7A
chr12	50930723	47	A	G	METTL7A
chr12	50930856	115	A	G	METTL7A
chr12	50931454	31	A	G	METTL7A
chr12	50931455	30	A	G	METTL7A
chr12	50931564	45	A	G	METTL7A
chr12	50931657	39	A	G	METTL7A
chr12	51006260	64	T	C	SLC11A2
chr12	51050832	35	A	G	LETMD1
chr12	51133367	61	T	C	TFCP2
chr12	51136739	84	T	C	TFCP2
chr12	51136846	61	T	C	TFCP2
chr12	51136893	36	T	C	TFCP2
chr12	51136911	64	T	C	TFCP2
chr12	51138436	51	T	C	TFCP2
chr12	51139516	32	T	C	TFCP2
chr12	51139637	43	T	C	TFCP2
chr12	51140757	87	T	C	TFCP2
chr12	51141191	57	T	C	TFCP2
chr12	51158907	42	T	C	TFCP2
chr12	51165633	31	T	C	TFCP2
chr12	51167620	59	T	C	TFCP2
chr12	51167843	35	T	C	TFCP2
chr12	51167888	35	T	C	TFCP2
chr12	51167945	102	T	C	TFCP2
chr12	51168048	62	T	C	TFCP2
chr12	51168406	35	T	C	TFCP2
chr12	51285394	58	T	C	BIN2
chr12	53024748	30	A	G	EIF4B
chr12	53174625	30	T	C	CSAD
chr12	53174628	33	T	C	CSAD
chr12	53174672	41	T	C	CSAD
chr12	53174778	67	T	C	CSAD
chr12	53176806	33	T	C	CSAD
chr12	53177010	43	T	C	CSAD
chr12	53178216	62	T	C	CSAD
chr12	53178222	87	T	C	CSAD
chr12	53178301	32	T	C	CSAD
chr12	53178547	30	T	C	CSAD
chr12	53183833	36	A	G	ZNF740
chr12	53296592	33	A	G	PFDN5
chr12	53296612	61	A	G	PFDN5
chr12	55944153	47	A	G	DGKA
chr12	55998868	38	A	G	SUOX
chr12	55999014	35	A	G	SUOX
chr12	55999239	44	A	G	SUOX
chr12	56476288	106	A	G	SPRYD4
chr12	56679000	34	T	C	PTGES3
chr12	56679189	72	T	C	PTGES3
chr12	56679243	71	T	C	PTGES3
chr12	56680235	36	T	C	PTGES3
chr12	56685098	30	T	C	PTGES3
chr12	57067908	59	T	C	NEMP1
chr12	57067979	52	T	C	NEMP1
chr12	57331968	30	T	C	R3HDM2
chr12	57332050	44	T	C	R3HDM2
chr12	57339090	54	T	C	R3HDM2
chr12	57339150	76	T	C	R3HDM2
chr12	57339286	66	T	C	R3HDM2
chr12	57339654	52	T	C	R3HDM2
chr12	57339660	49	T	C	R3HDM2
chr12	57355021	45	T	C	R3HDM2
chr12	57358033	58	T	C	R3HDM2
chr12	57358465	31	T	C	R3HDM2
chr12	57358525	41	T	C	R3HDM2
chr12	57360546	85	T	C	R3HDM2
chr12	57360863	44	T	C	R3HDM2
chr12	57363818	35	T	C	R3HDM2
chr12	57365510	55	T	C	R3HDM2
chr12	57365691	43	T	C	R3HDM2
chr12	57376920	30	T	C	R3HDM2
chr12	57377966	49	T	C	R3HDM2
chr12	57378016	39	T	C	R3HDM2
chr12	57378516	55	T	C	R3HDM2
chr12	57378542	54	T	C	R3HDM2
chr12	57378580	35	T	C	R3HDM2
chr12	57378652	33	T	C	R3HDM2
chr12	57381915	36	T	C	R3HDM2
chr12	57381940	69	T	C	R3HDM2
chr12	57383307	59	T	C	R3HDM2
chr12	57392175	44	T	C	R3HDM2
chr12	57398159	62	T	C	R3HDM2
chr12	57402213	65	T	C	R3HDM2
chr12	57402441	68	T	C	R3HDM2
chr12	57402843	87	T	C	R3HDM2
chr12	57403688	45	T	C	R3HDM2
chr12	57403750	58	T	C	R3HDM2
chr12	57405106	53	T	C	R3HDM2
chr12	57405166	95	T	C	R3HDM2
chr12	57405558	59	T	C	R3HDM2
chr12	57407904	59	T	C	R3HDM2
chr12	57412345	33	T	C	R3HDM2
chr12	57421241	62	T	C	R3HDM2
chr12	57421605	61	T	C	R3HDM2
chr12	57421785	34	T	C	R3HDM2
chr12	57423629	36	T	C	R3HDM2
chr12	57424825	44	T	C	R3HDM2
chr12	57426065	36	T	C	R3HDM2
chr12	57427898	33	T	C	R3HDM2
chr12	57428369	33	T	C	R3HDM2
chr12	57428543	40	T	C	R3HDM2
chr12	57428608	95	T	C	R3HDM2
chr12	57428820	50	T	C	R3HDM2
chr12	57428884	30	T	C	R3HDM2
chr12	57428885	67	T	C	R3HDM2
chr12	57429169	44	T	C	R3HDM2
chr12	57482140	93	A	G	ARHGAP9
chr12	57482147	44	A	G	ARHGAP9
chr12	57482447	87	A	G	ARHGAP9
chr12	57482584	99	A	G	ARHGAP9
chr12	57482869	45	A	G	ARHGAP9
chr12	57482897	46	A	G	ARHGAP9
chr12	57482968	41	A	G	ARHGAP9
chr12	57482988	64	A	G	ARHGAP9
chr12	57483024	82	A	G	ARHGAP9
chr12	57484698	85	A	G	ARHGAP9
chr12	57485156	38	A	G	ARHGAP9
chr12	57487033	56	A	G	ARHGAP9
chr12	57487051	38	A	G	ARHGAP9
chr12	57487107	35	A	G	ARHGAP9
chr12	57487577	93	A	G	ARHGAP9
chr12	57487728	48	A	G	ARHGAP9
chr12	57496717	31	A	G	MARS
chr12	62333318	110	A	G	USP15
chr12	62333322	43	A	G	USP15
chr12	62513759	37	A	G	MON2
chr12	62518107	34	A	G	MON2
chr12	62518162	74	A	G	MON2
chr12	62518205	36	A	G	MON2
chr12	62574538	44	A	G	MON2
chr12	62575046	79	A	G	MON2
chr12	63590081	48	T	C	DPY19L2
chr12	64405823	40	A	G	XPOT
chr12	64440195	35	A	G	XPOT
chr12	64449074	71	A	G	XPOT
chr12	64449075	77	A	G	XPOT
chr12	64450281	105	A	G	XPOT
chr12	64450354	64	A	G	XPOT
chr12	64450369	74	A	G	XPOT
chr12	64613827	40	A	G	RASSF3
chr12	64630405	53	A	G	RASSF3
chr12	64636165	42	A	G	RASSF3
chr12	65286787	76	A	G	MSRB3
chr12	65454015	91	A	G	MSRB3
chr12	66194002	65	A	G	IRAK3
chr12	66194007	41	A	G	IRAK3
chr12	66194677	34	A	G	IRAK3
chr12	66194682	74	A	G	IRAK3
chr12	66195759	47	A	G	IRAK3
chr12	66195760	74	A	G	IRAK3
chr12	66195854	42	A	G	IRAK3
chr12	66199010	53	A	G	IRAK3
chr12	66202776	44	A	G	IRAK3
chr12	68625801	40	A	G	RAP1B
chr12	68627984	34	A	G	RAP1B
[truncated: 6,726 more rows]

## Sheet: Table S3b
Chr	Position	Recurrence	MeanGX in Samples with RDD	MeanGX in Samples with no RDD	Wilcoxon test(p value)
chr1	1663567	91	68.7049	53.5504	1.55142e-06
chr1	1664101	75	67.1284	58.2967	0.0090354
chr1	1664147	75	70.2913	55.1754	8.108e-08
chr1	2370830	68	5.99675	4.40124	6.2414e-07
chr1	3513800	46	78.7191	50.5432	2.286e-05
chr1	3860412	54	13.8204	10.1696	1.56718e-05
chr1	3861541	37	14.4776	10.5007	0.00044678
chr1	3867595	35	15.0104	10.4086	1.30684e-05
chr1	3867662	85	13.1837	9.27488	3.3972e-07
chr1	3867732	95	12.6194	9.5342	7.5526e-05
chr1	3867797	65	13.4055	10.0163	1.9788e-05
chr1	6650450	76	23.3711	20.9982	0.0009825
chr1	8412456	58	124.433	98.4015	1.5793e-05
chr1	8747140	34	124.55	103.707	0.0057836
chr1	9271042	57	84.0409	65.0031	0.00082194
chr1	9574181	34	6.96052	5.65985	0.0080866
chr1	10115519	37	75.3641	67.1138	0.0060506
chr1	10164426	59	72.8475	66.7548	0.0025398
chr1	10406060	31	177.667	129.588	0.000156916
chr1	10406294	50	177.081	120.833	8.4268e-06
chr1	10457556	74	39.0751	35.2764	0.00175662
chr1	10461143	48	39.8088	35.8934	0.0027442
chr1	11742736	31	44.9921	27.6206	0.00113516
chr1	11744094	31	39.8803	28.9412	0.00119166
chr1	13755996	33	101.584	84.4403	0.00131512
chr1	13767854	45	103.246	81.7938	0.0047822
chr1	13768545	31	114.14	81.4822	9.6526e-06
chr1	15915382	62	202.089	181.88	0.000100124
chr1	16321847	31	47.8786	44.299	0.0094338
chr1	20593628	44	22.0064	4.68794	2.6452e-14
chr1	20593797	38	22.233	5.5313	1.19176e-11
chr1	20594510	35	23.1535	5.68553	8.8564e-12
chr1	20598415	40	23.3805	4.81686	6.0076e-14
chr1	20598514	47	22.2315	4.08668	6.206e-17
chr1	20649582	69	6.32098	5.75972	0.0083136
chr1	20651917	94	6.44426	5.31025	1.21974e-05
chr1	20915280	30	112.618	94.24	0.00035076
chr1	21098932	41	109.546	93.5472	0.0020892
chr1	21131776	83	104.261	90.1161	0.00135844
chr1	21132639	70	103.349	93.175	0.0057906
chr1	21137226	38	108.765	94.2347	0.0040956
chr1	21139441	49	106.529	93.7415	0.0030474
chr1	21140452	34	108.15	94.9102	0.002986
chr1	21167078	62	104.298	93.4282	0.0078792
chr1	21168625	40	109.924	93.5551	0.0011581
chr1	21484370	35	11.7579	5.92416	2.937e-08
chr1	21484410	39	10.6892	6.08797	1.02998e-05
chr1	21685440	31	109.771	89.2905	0.00036616
chr1	23154349	52	64.1332	48.5427	0.000179882
chr1	23154464	42	63.0786	50.3794	0.00145734
chr1	23154525	89	57.9882	48.0598	0.00184018
chr1	23154533	87	57.9941	48.362	0.00197922
chr1	25802152	42	85.4609	62.7785	0.00025572
chr1	25802210	54	78.28	63.9701	0.0006036
chr1	26564465	77	101.732	85.5573	0.0078242
chr1	27344203	93	71.8119	51.0937	0.00087956
chr1	27344243	33	91.2599	56.1896	4.4222e-06
chr1	27352062	40	88.2952	55.0463	2.7462e-05
chr1	27463436	44	288.322	242.485	9.44e-05
chr1	27464355	84	271.164	236.631	0.0025856
chr1	27628070	52	189.135	65.2002	3.2906e-12
chr1	27874244	32	113.991	69.5947	9.3114e-06
chr1	27874372	61	109.346	58.4378	3.954e-08
chr1	27880607	57	113.466	58.1058	3.9232e-07
chr1	28335065	75	5.45557	4.36802	4.5614e-05
chr1	28335688	46	5.76236	4.53398	0.00020776
chr1	28451849	33	66.705	58.8248	0.000140654
chr1	28451859	45	67.7281	57.4983	0.00030074
chr1	28498954	60	63.1618	58.8229	0.0040684
chr1	28990001	41	119.74	101.91	0.0069194
chr1	28990002	35	120.573	102.581	0.0019789
chr1	29173574	47	122.261	111.679	0.0034588
chr1	29176063	31	125.137	112.346	0.0037872
chr1	30999459	47	109.24	101.687	0.0077564
chr1	31036464	53	109.377	101.151	0.005741
chr1	32318351	37	75.6091	65.5715	0.0044476
chr1	32794463	37	75.6221	64.9094	0.0001717
chr1	32824586	39	72.2875	62.6085	0.0009628
chr1	32837350	31	75.5906	62.4005	0.0050594
chr1	32839567	120	67.4256	56.1384	0.0022732
chr1	32839650	86	68.7587	60.2788	0.00152482
chr1	32842831	49	74.8615	60.4231	2.729e-05
chr1	35101786	48	23.9772	16.5433	1.29058e-06
chr1	35599961	63	58.9788	50.3415	0.0043586
chr1	35811032	45	122.187	101.063	0.0023898
chr1	35811859	44	123.379	100.77	0.00164964
chr1	35819327	99	114.236	94.2641	0.00072086
chr1	35819612	31	121.589	103.682	0.0043186
chr1	35826946	69	114.546	101.31	0.0086874
chr1	36427350	35	4.08498	2.36358	1.93366e-06
chr1	36478272	46	690.192	446.115	2.708e-06
chr1	36478346	44	628.172	476.18	0.00162668
chr1	37862028	72	52.9509	44.7611	0.00024112
chr1	39961948	44	11.2762	2.91894	5.14e-15
chr1	40167939	41	39.3532	33.6429	0.00041042
chr1	41040648	99	6.24178	5.00648	0.00053268
chr1	41218552	57	53.8805	44.4145	0.0024412
chr1	41218607	39	54.2683	45.8008	0.0063048
chr1	41218616	31	56.7656	45.7202	0.0027706
chr1	41229951	62	56.6036	41.9857	1.19934e-07
chr1	41230031	40	56.4301	44.9455	0.00070364
chr1	42182580	57	68.0489	63.018	0.0064604
chr1	42822393	35	24.5641	20.4377	0.0068236
chr1	43661943	38	50.0549	43.6335	0.0062666
chr1	43754211	74	19.8323	16.0998	0.0034574
chr1	43754372	63	18.676	17.3942	0.0045164
chr1	43765260	76	18.8441	17.0017	0.00189838
chr1	43916631	96	19.6532	14.9195	1.8806e-05
chr1	43916777	73	19.9687	16.02	0.0026402
chr1	44431299	60	138.479	114.017	0.0011115
chr1	44433007	84	132.937	112.203	0.00091152
chr1	44433085	98	132.713	107.14	0.00037992
chr1	44433204	69	139.027	110.87	0.000191632
chr1	44433761	114	134.449	90.7327	2.9834e-07
chr1	44433825	85	136.805	106.907	4.735e-05
chr1	44434893	70	136.394	112.798	0.000903
chr1	44434969	80	135.612	110.356	0.00031424
chr1	44442537	93	135.167	105.409	5.4784e-05
chr1	44442594	118	129.563	102.904	0.00105402
chr1	44442676	75	139.745	107.939	8.4714e-06
chr1	44443829	64	139.78	111.934	0.000139658
chr1	44443905	56	140.336	113.952	0.00046568
chr1	44449478	103	134.496	100.649	2.5556e-05
chr1	44449553	37	138.529	118.936	0.0061308
chr1	44449623	92	136.258	104.212	2.7972e-05
chr1	44450066	45	141.911	116.021	0.0036994
chr1	44462067	79	137.709	108.405	4.8508e-05
chr1	44478475	73	137.866	110.514	5.054e-05
chr1	44479323	30	145.413	118.362	0.0051772
chr1	44480286	105	134.849	98.3724	1.2633e-06
chr1	44480370	60	135.638	115.889	0.0036934
chr1	44483064	83	135.86	108.939	0.000104334
chr1	44491899	93	135.71	104.538	1.23742e-05
chr1	44521097	90	133.201	109.773	0.00110192
chr1	44529391	119	133.103	88.9075	1.54088e-07
chr1	44529395	82	133.85	111.718	0.00125744
chr1	44533355	70	136.713	112.522	0.000593
chr1	44533999	121	128.596	104.138	0.0036408
chr1	44534092	84	136.066	108.279	0.0002586
chr1	44548681	103	132.182	105.614	0.00040242
chr1	44548760	84	139.262	104.273	6.7578e-07
chr1	44548944	89	135.273	107.176	8.697e-05
chr1	44549010	55	136.373	116.497	0.0032746
chr1	44552304	67	134.508	115.145	0.0085108
chr1	44552776	108	136.941	90.5712	6.1438e-10
chr1	44577711	73	137.708	110.661	0.00020682
chr1	44629610	87	140.831	100.5	4.1486e-08
chr1	44630140	83	137.957	106.379	9.585e-06
chr1	45655971	61	106.79	98.3856	0.00061212
chr1	45657345	35	107.168	100.155	0.0032458
chr1	46305935	34	47.3586	37.8716	0.0054012
chr1	46356184	51	33.7179	30.6317	0.0076854
chr1	46586893	36	66.4895	53.5933	0.0061402
chr1	46587804	62	62.9324	52.3039	0.0023718
chr1	46593347	41	74.5521	50.002	4.2762e-07
chr1	46593744	54	65.1199	51.9627	0.00046548
chr1	47263358	69	21.8955	15.3587	3.2972e-05
chr1	51752547	39	70.78	63.293	0.00135816
chr1	54337911	41	68.2383	53.6034	0.003473
chr1	54352111	33	62.786	56.1204	0.0041576
chr1	54637250	76	31.8096	21.5293	3.5828e-05
chr1	54637404	40	35.1736	23.6512	5.9918e-06
chr1	54637666	48	37.9986	21.4398	8.2004e-09
chr1	54637667	42	38.3602	22.212	2.9516e-07
chr1	54638102	51	35.9433	21.9912	1.12302e-07
chr1	54638383	61	35.7834	20.5493	3.4926e-07
chr1	54638706	93	32.7767	16.9655	2.2538e-08
chr1	67409006	93	195.206	169.955	0.00178592
chr1	67409048	89	194.008	173.303	0.0019617
chr1	72161817	34	67.4292	14.7225	1.5074e-14
chr1	72168848	30	75.9423	14.3542	4.0424e-13
chr1	77699465	98	58.6225	52.2529	0.00106434
chr1	77950264	47	119.666	105.05	0.0042442
chr1	89183686	46	61.5365	33.462	0.000136462
chr1	89183696	51	69.8889	27.7985	1.51636e-08
chr1	89183779	117	52.2881	6.66126	3.7014e-14
chr1	89183866	70	60.9898	25.6161	2.6602e-12
chr1	89183874	31	67.6958	35.3802	5.1542e-06
chr1	92273756	46	14.5498	12.5745	0.0037704
chr1	92478994	53	76.0916	43.168	9.3334e-08
chr1	92479054	32	76.5162	48.8639	0.000190434
chr1	92479664	59	83.5296	36.2508	1.22326e-09
chr1	93274733	40	52.6171	42.079	0.00181908
chr1	93315428	30	52.345	43.0173	0.007588
chr1	100145737	78	22.0077	17.4049	3.9744e-05
chr1	100145764	98	21.8716	15.9197	6.604e-08
chr1	100145828	70	21.9457	17.9131	0.00031946
chr1	108933020	32	29.5992	21.6252	0.00036046
chr1	110367385	54	4.42613	3.55315	0.0025734
chr1	110367575	46	4.84185	3.43754	2.5676e-07
chr1	113715398	44	28.9168	24.0456	0.0020598
chr1	113855448	77	46.4018	31.5552	4.8124e-06
chr1	117082711	46	48.1103	41.6322	0.0031434
chr1	146995600	46	15.2909	13.3476	0.0073968
chr1	148102644	87	12.134	10.3104	8.9298e-05
chr1	148531980	74	9.42627	7.14343	0.00054048
chr1	148532133	89	9.07588	7.09411	0.0071998
chr1	150571407	50	10.6984	5.91671	1.67898e-05
chr1	150731137	80	299.971	146.565	1.11124e-06
chr1	150731276	72	310.04	152.922	5.976e-09
chr1	150731374	70	238.66	218.488	0.010087
chr1	150732157	110	164.62	397.453	0.0066626
chr1	150753747	47	301.005	194.775	4.8016e-05
chr1	151434467	73	103.292	94.8944	0.0032846
chr1	154445948	30	139.232	91.7303	3.5616e-05
chr1	155054743	50	89.3024	67.5787	0.0005291
chr1	155431595	45	175.629	149.811	0.00066624
chr1	155453144	54	168.375	151.454	0.0060196
chr1	155544193	31	177.809	152.26	0.0014446
chr1	155556152	66	170.726	147.24	0.0023918
chr1	155556814	39	171.523	152.624	0.0056098
chr1	155669310	30	64.1366	60.0016	0.00171136
chr1	155671283	34	64.9639	59.6199	0.0046392
chr1	155907493	61	29.1565	21.9698	1.85514e-06
chr1	156469325	64	153.622	132.253	0.0031368
chr1	157804998	58	10.8681	5.16879	3.6092e-09
chr1	157810435	58	12.5176	4.14005	1.96766e-11
chr1	161060093	86	144.836	108.034	3.5382e-05
chr1	161106973	49	11.167	9.21065	0.0024418
chr1	161371016	32	46.6679	40.5184	0.00106978
chr1	163334636	31	9.80523	6.96533	6.4318e-05
chr1	167243260	30	82.5331	70.4254	0.00128114
chr1	167507061	30	13.3203	5.60407	4.6808e-07
chr1	167507830	34	14.6989	4.93965	1.1147e-09
chr1	173898524	43	67.4811	51.9725	0.0015102
chr1	173946029	87	102.694	92.2294	0.0023316
chr1	179075045	56	44.5667	39.2174	0.00057748
chr1	179328124	49	50.4317	34.6882	8.9382e-06
chr1	179357188	87	42.8994	35.5798	0.0047136
chr1	179357773	36	48.1136	37.1936	0.002719
chr1	179357882	89	46.1457	30.6836	5.9114e-06
chr1	184791989	34	105.183	75.0537	0.00072742
chr1	184792178	36	102.071	75.5038	0.009429
chr1	184958888	35	102.202	75.6933	0.00016745
chr1	184960126	32	107.584	74.9144	0.00089508
chr1	184960160	33	99.841	76.803	0.00055788
chr1	184960161	31	98.0217	77.6569	0.002608
chr1	184969811	41	113.183	70.1545	2.0324e-05
chr1	201994698	43	55.571	42.303	0.0062254
chr1	203634377	31	235.45	169.901	0.00060414
chr1	204534513	98	206.11	190.09	0.0021114
chr1	204534536	68	211.13	191.768	0.0071248
chr1	204535650	39	220.964	193.357	0.006553
chr1	204557532	99	206.004	189.985	0.0098046
chr1	207768991	73	130.444	109.884	0.00093832
chr1	211825921	47	70.3895	54.2162	0.0032
chr1	220058145	114	10.6305	9.08492	0.000163012
chr1	223790742	56	49.2623	40.5054	0.0033518
chr1	224391665	38	127.716	110.92	0.0029432
chr1	224399936	38	135.216	108.398	0.00192058
chr1	224399941	37	135.221	108.632	0.0033314
chr1	225852475	39	122.809	90.162	2.1048e-05
chr1	225852479	33	127.326	90.5591	2.4294e-05
chr1	225864957	32	124.163	91.7185	0.00062218
chr1	225997673	43	41.0026	31.2944	0.00024892
chr1	226069147	48	48.1546	38.8518	0.00040856
chr1	226069230	41	48.9799	39.1362	0.00081044
chr1	228411510	64	3.71531	2.66095	2.942e-06
chr1	235664958	35	373.548	266.194	0.00189246
chr1	235682249	39	368.494	264.12	0.0023848
chr1	235692849	31	410.322	260.273	0.000107948
chr1	235693126	47	425.523	230.319	2.2414e-08
chr1	235827161	116	326.617	173.289	1.76426e-05
chr1	235861748	61	396.473	219.643	4.0398e-08
chr1	235861787	86	369.812	186.906	5.6828e-08
chr1	243240145	30	70.1351	54.7285	0.00027276
chr1	243243025	46	64.8897	54.6788	0.0023796
chr1	243266450	54	42.3327	33.1325	5.9142e-05
chr1	243266456	31	44.1042	34.4382	0.0035184
chr1	243446315	47	41.8663	33.9625	0.0040856
chr1	243446328	57	40.7518	33.7975	0.0052294
chr1	245019436	32	26.1751	17.4333	0.000177122
chr1	245117848	33	25.593	17.522	8.0774e-05
chr1	245122663	56	24.3646	16.292	4.402e-05
chr1	246089246	33	24.8822	17.1819	0.000101048
chr1	246171911	69	20.5784	17.4228	0.00178008
chr1	246321887	60	0.589	0.446296	0.00143052
chr1	246321893	45	0.620828	0.452978	0.0007283
chr1	246572151	56	89.7136	55.1836	4.4562e-07
chr1	246572152	55	89.6306	55.5908	9.341e-07
chr1	246665108	78	77.5002	57.8271	0.00041272
chr1	246782273	55	13.9098	8.6877	1.14984e-05
chr1	246783823	73	13.5174	7.84982	1.72756e-06
chr1	246783936	34	14.7309	9.38638	0.00058832
chr1	246787598	32	16.4574	9.01194	1.92676e-05
chr1	247130111	39	16.64	13.5602	0.0025946
chr1	247167560	35	17.3914	13.4396	0.00022154
chr1	247169220	31	17.5388	13.5333	0.00096424
chr1	247305244	94	62.664	49.4314	0.00102388
chr1	247314871	30	70.0471	54.5999	0.00182346
chr1	247314898	43	74.5412	50.9512	1.3541e-07
chr1	247430792	60	59.4459	23.5999	1.10052e-13
chr1	247430796	61	56.9581	24.8878	2.0476e-11
chr1	247430836	41	47.8978	34.0957	0.003203
chr10	5687091	60	77.8017	70.15	0.0096642
chr10	5706883	44	86.3851	67.7646	3.442e-05
chr10	11241239	92	267.352	236.03	0.0037732
chr10	12071762	75	40.5797	34.9031	0.0044388
chr10	12151805	37	16.8807	13.0598	6.5794e-05
chr10	12152220	40	17.0458	12.8971	0.00059356
chr10	12372551	47	57.5651	26.8344	6.5404e-08
chr10	12372642	31	64.2345	29.2089	4.9772e-08
chr10	12386257	49	58.5781	25.7452	9.5218e-08
chr10	14905980	119	31.4314	27.2739	0.0066988
chr10	17447001	63	18.1176	3.95266	1.2195e-16
chr10	17447284	49	19.1736	5.38956	3.3606e-13
chr10	17448076	32	16.6703	8.03186	5.8222e-06
chr10	17448080	33	18.7086	7.38862	4.3208e-07
chr10	17448754	41	21.6307	5.4762	3.187e-13
chr10	17448855	32	20.4394	7.01832	1.14658e-08
chr10	17687378	107	34.0775	24.5253	0.00160402
chr10	17687439	42	38.4581	28.5336	0.0047146
chr10	20286904	30	80.3797	44.5427	0.0001376
chr10	21671136	44	80.0902	70.1956	0.00153778
chr10	21786746	38	36.0266	23.2929	6.8554e-05
chr10	21959407	34	36.7981	23.5041	1.132e-05
chr10	21959414	46	35.8461	22.4018	1.49012e-07
chr10	21968649	61	33.9346	21.4566	9.1586e-07
chr10	21969205	58	34.0495	21.7875	1.33952e-06
chr10	26451289	42	112.309	95.7507	0.0059384
chr10	26553573	65	110.521	92.674	0.00069474
chr10	48356586	37	38.4746	32.3318	0.00118464
chr10	48421655	44	36.849	32.5984	0.0072692
chr10	49981626	54	1.41994	1.18435	0.0012127
chr10	49985966	50	18.1127	16.0005	0.002605
chr10	68042609	81	57.042	51.9304	0.00184636
chr10	68064944	84	56.8523	51.9393	0.0062196
chr10	68435192	31	16.015	12.3069	0.00142178
chr10	68519790	31	17.6965	14.6838	0.00034734
chr10	68522062	30	17.8298	14.6756	0.003181
chr10	68523163	31	16.9777	14.8695	0.0009028
chr10	68523374	33	17.5262	14.6804	0.0032088
chr10	68525009	47	16.7725	14.6379	0.0022406
chr10	68525527	33	17.9769	14.5543	4.301e-05
chr10	68752617	99	96.1183	88.6862	0.0026168
chr10	72234025	57	37.3054	32.9914	0.0064604
chr10	72235004	64	37.2995	32.6487	0.00124272
chr10	72765569	35	23.406	16.4455	5.7262e-05
chr10	73240119	48	24.397	20.5252	0.0002275
chr10	74531667	34	24.5336	19.8472	0.0098342
chr10	74870158	43	91.6899	73.305	0.0022646
chr10	74887879	54	88.9821	72.7276	0.000167308
chr10	74904289	88	85.8357	68.3503	2.9244e-05
chr10	74904363	64	86.603	72.6094	0.00054302
chr10	79738620	41	27.2775	21.4341	2.0324e-05
chr10	79738656	67	26.8917	19.9332	8.2408e-06
chr10	79740293	42	28.4596	20.925	1.44126e-06
chr10	87241222	95	15.7029	12.4661	0.0035658
chr10	87244693	98	16.2076	11.3498	1.02384e-06
chr10	87244743	40	17.0608	13.5806	0.00130322
chr10	87317371	72	16.3443	12.8239	4.5502e-05
chr10	87325715	30	17.5678	13.7425	0.0036954
chr10	96707970	30	129.039	105.89	0.00791
chr10	97374212	72	82.1842	41.3039	3.1428e-15
chr10	97374434	35	94.9551	50.49	1.95756e-08
chr10	97374435	33	93.8777	51.5449	1.9156e-07
chr10	97377413	49	86.5282	48.4351	5.3342e-09
chr10	97386477	51	86.4905	47.6925	3.747e-06
chr10	97386801	75	75.789	46.0012	1.24642e-07
chr10	101004482	83	37.3474	26.4355	3.2482e-06
chr10	101005028	65	37.8033	28.3748	9.6598e-05
chr10	101005138	35	40.8084	29.9065	0.000130568
chr10	102452569	33	11.805	8.06719	1.01068e-05
chr10	102740270	82	15.6079	10.1665	4.59e-10
chr10	102740346	34	16.6103	12.1075	0.000162556
chr10	102740457	87	15.1431	10.3732	5.9468e-08
chr10	103140057	72	58.3283	52.0222	0.005543
chr10	103141301	48	60.0149	52.7056	0.0063856
chr10	103161640	94	58.3288	49.5875	0.0015311
chr10	103161688	112	57.5177	47.8823	0.0003823
chr10	103178665	102	58.4513	47.9054	7.3564e-05
chr10	103178708	80	58.2733	51.3736	0.0023928
chr10	110113157	31	117.771	82.3899	1.89094e-05
chr10	112449496	50	26.5982	24.13	0.0084074
chr10	113076340	36	33.6216	16.1058	6.1294e-06
chr10	119052513	83	247.112	215.771	0.0094946
chr10	119053603	41	257.005	224.05	0.007367
chr10	119055163	55	257.26	219.098	0.0030376
chr10	119105416	38	42.4047	23.5135	3.54e-05
chr10	119105807	66	36.1848	22.12	7.1632e-05
chr10	119106400	50	38.426	23.2387	0.0004365
chr10	119106470	38	43.006	23.3113	0.0045626
chr10	119124619	34	47.2153	22.7614	9.7876e-05
chr10	125092329	87	47.8501	42.3874	0.0031752
chr10	125123188	111	47.5457	39.9546	0.00142288
chr10	128054574	106	132.506	63.1962	6.6754e-10
chr10	128054657	65	145.627	86.3218	3.0498e-07
chr10	133265662	31	111.145	41.861	3.5398e-06
chr10	133294732	42	62.4521	50.4606	0.0012987
chr10	133296700	43	61.9221	50.5606	0.00110074
chr10	133296767	70	59.1678	49.1537	1.79238e-05
chr10	133297298	31	63.323	51.3349	0.009952
chr10	133297335	61	61.2498	48.744	0.00021626
chr11	778205	52	4.05804	2.53522	3.396e-08
chr11	778290	84	3.63718	2.33555	4.5366e-09
chr11	778354	51	4.30256	2.42575	6.1102e-11
chr11	778665	70	3.86786	2.36117	5.53e-09
chr11	778798	44	4.25045	2.56995	8.7916e-08
chr11	778802	77	3.81983	2.26862	2.7046e-10
chr11	927696	43	64.7766	46.5058	0.00171498
chr11	937470	36	68.264	46.5263	6.935e-06
chr11	963648	67	61.0507	44.2575	7.6836e-06
chr11	963653	50	63.1183	46.0605	0.000104144
chr11	998759	32	65.4017	48.0266	0.0105688
chr11	3096427	33	96.5657	54.5574	5.6002e-06
chr11	3096503	45	85.1241	54.659	6.2482e-06
chr11	3900786	46	88.8523	77.6295	0.0023478
chr11	3901097	40	89.8381	77.8809	0.00044736
chr11	3919979	54	89.8883	76.1272	4.0986e-06
chr11	3919980	32	89.9679	78.6498	0.002266
chr11	3942206	43	88.6551	78.0198	0.00419
chr11	4047347	31	90.1247	78.7037	0.0053562
chr11	5668152	57	29.623	24.7095	2.9874e-05
chr11	5668234	105	27.7787	23.7921	0.0021076
chr11	5668587	38	30.6964	25.1747	7.7748e-05
chr11	5671060	75	28.9076	24.2518	0.00023092
chr11	5672483	43	30.6368	24.9428	4.3502e-05
chr11	6541080	62	60.7458	43.1272	1.10706e-08
chr11	8663734	45	45.4754	29.3598	2.6844e-10
chr11	8968599	34	4.15121	3.21534	0.0024692
chr11	8972876	35	3.88981	3.28615	0.0060508
chr11	8973719	35	3.99015	3.25587	0.0015565
chr11	8974396	74	3.82262	3.04497	0.0005952
chr11	8975352	67	3.73716	3.17794	0.0093934
chr11	8976032	38	4.24	3.15236	8.5018e-05
chr11	8976143	63	3.97523	3.03292	1.2982e-05
chr11	9230796	75	116.68	94.2634	5.7662e-06
chr11	9259785	33	123.129	100.439	0.0053544
chr11	11907822	42	59.9036	50.5745	7.084e-06
chr11	11907824	47	59.8281	50.1601	7.6062e-07
chr11	14670906	30	88.6239	54.3484	5.8784e-05
chr11	17301977	30	234.072	184.085	0.0065974
chr11	19160855	39	19.9902	15.6697	3.243e-05
chr11	33042337	43	21.8374	15.6111	3.212e-07
chr11	33266652	64	168.119	138.2	0.00149232
chr11	33270031	87	157.515	141.862	0.007136
chr11	33270687	98	166.8	121.446	1.57696e-06
chr11	33877744	86	82.5099	69.6045	0.0030444
chr11	35216806	108	509.302	329.119	2.0332e-05
chr11	35218723	31	594.982	422.602	0.002454
chr11	43453821	98	132.527	112.123	1.5484e-05
chr11	43459929	111	131.53	108.26	1.08164e-05
chr11	43478762	89	134.145	112.763	5.3396e-07
chr11	46452974	37	36.6645	31.8968	0.0010326
chr11	46453117	52	35.6506	31.7069	0.00313
chr11	46563363	69	34.9158	31.5076	0.00085654
chr11	46686218	53	114.054	94.6176	0.00141746
chr11	47219585	46	49.7729	36.4784	2.127e-05
chr11	47222598	61	44.8191	37.6202	0.0046982
chr11	47224020	54	47.4944	36.6504	5.0126e-05
chr11	47224969	104	44.2206	32.3583	0.00038426
chr11	47231656	69	45.5344	36.316	0.000188812
chr11	47231722	79	46.2263	34.2764	2.5344e-05
chr11	47232124	39	46.2147	38.5483	0.0014619
chr11	47288156	79	122.137	107.35	0.0014
chr11	47362398	90	109.836	89.2706	0.0030788
chr11	47367981	31	148.613	89.3649	1.00786e-06
chr11	47368025	30	145.68	90.5816	0.002949
chr11	47986548	48	86.7096	41.0203	8.2004e-09
chr11	47993332	30	91.3584	46.6644	6.4228e-06
chr11	48012836	40	90.3873	42.9879	1.27906e-09
chr11	48027604	40	92.3763	42.2712	2.9502e-06
chr11	48066040	40	90.2782	43.0272	1.70152e-08
chr11	48103355	35	99.9551	42.1442	7.16e-10
chr11	59147419	99	101.02	85.3715	0.0036872
chr11	61351797	69	29.7865	24.0677	0.003187
chr11	61413124	61	99.9389	90.1094	0.00188584
chr11	61849452	31	101.036	65.2764	0.0004211
chr11	61849848	88	90.061	48.2524	3.963e-08
chr11	61849884	65	93.5363	56.8071	2.2926e-06
chr11	61849974	50	100.724	58.7038	1.17124e-05
chr11	61849977	30	96.9962	66.5734	0.00110572
chr11	62619629	42	20.5484	15.5512	0.0067356
chr11	62764759	37	29.0371	24.1162	0.0027358
chr11	63730699	40	146.354	122.299	0.0008581
chr11	63735132	40	150.178	120.921	0.000188516
chr11	64307924	50	18.3046	15.056	0.0038732
chr11	64307992	53	17.9337	15.1571	0.0055386
chr11	64738533	97	166.44	128.422	0.00012036
chr11	64738639	105	157.477	142.27	0.0073968
chr11	64738640	55	170.348	142.816	0.00189012
chr11	64739026	85	166.743	134.945	0.0085934
chr11	65405881	37	34.1832	27.7443	0.0021754
chr11	65409543	56	32.8408	27.2478	0.0022376
chr11	65409590	99	31.642	24.9052	0.000113722
chr11	65442619	92	1033.73	669.229	0.0002082
chr11	65583768	35	144.881	97.6613	5.213e-05
chr11	66077372	53	126.665	103.738	0.00014976
chr11	66082256	70	119.488	105.129	0.002749
chr11	66129168	47	122.914	106.756	0.002152
chr11	66629807	34	4.09394	5.34834	0.0088642
chr11	66635650	67	4.57624	5.45646	0.0007444
chr11	67135945	112	172.662	153.589	0.00113626
chr11	67136882	33	178.104	164.836	0.0052804
chr11	67139827	40	185.704	161.261	0.0028906
chr11	67146648	65	177.381	160.445	0.0041634
chr11	67151878	52	180.609	160.974	0.00171966
chr11	68023858	34	73.1457	51.8045	0.00060798
chr11	68056843	39	32.6561	24.7089	1.0504e-05
chr11	68085340	75	28.8524	24.698	0.0071696
chr11	68085420	97	28.7142	23.2538	0.00022076
chr11	68088826	54	31.2173	24.2809	2.6848e-05
chr11	68093118	39	30.1047	25.5973	0.00192632
chr11	68093216	68	29.9589	24.1418	0.00148726
chr11	68767549	95	185.592	152.786	0.00068442
chr11	68783986	34	206.786	163.731	0.004575
chr11	68790168	35	204.437	164.068	0.00170408
chr11	68791674	31	202.717	165.858	0.0049168
chr11	68837819	41	201.848	162.831	0.0064144
chr11	72852503	50	72.3903	60.9316	6.1428e-05
chr11	72917698	57	69.7738	61.6649	0.0051678
chr11	73071579	50	72.0924	61.0791	0.00101028
chr11	73071686	90	68.7889	58.7312	0.0023706
chr11	73079005	84	68.0711	60.5319	0.0066576
chr11	73081590	87	70.1203	57.3928	6.8342e-05
chr11	73119130	110	68.3312	55.0529	3.5376e-05
chr11	73119180	104	67.5331	58.5141	0.0048744
chr11	73119264	72	70.8466	59.1474	0.000174396
chr11	73119585	63	71.9474	59.5559	2.1284e-05
chr11	73134880	30	74.5515	62.2897	0.00050768
chr11	75290878	35	88.3966	76.2233	0.0085292
chr11	76021844	39	39.7146	35.2158	0.0068102
chr11	77023857	38	46.5961	37.9381	0.0021864
chr11	77025680	81	44.3799	35.184	0.00041272
chr11	77601645	84	4.63372	3.69895	0.00027412
chr11	77614626	33	75.8819	65.9249	0.0086062
chr11	77760067	82	63.4864	55.8209	0.002857
chr11	78068663	37	11.1696	9.32616	0.010239
chr11	78124420	42	22.9539	20.4761	0.0062464
chr11	78463157	48	14.8279	12.4349	0.003046
chr11	78463259	77	14.515	11.8228	0.000123276
chr11	78514215	48	14.9655	12.3708	0.0024054
chr11	102434134	62	205.185	175.392	0.0017035
chr11	102434376	49	205.949	178.822	0.005111
chr11	108229814	52	140.033	117.957	0.0008307
chr11	108284991	114	134.114	99.2012	0.00025432
chr11	114118294	33	46.4572	22.3673	2.7928e-05
chr11	118203365	74	101.239	17.3086	2.2102e-19
chr11	121626075	35	466.467	303.177	3.7726e-06
chr11	122672420	32	97.9984	48.9064	1.41506e-05
chr11	122672465	43	64.0587	57.4194	0.006964
chr11	122677803	111	72.104	23.8069	2.3068e-12
chr11	122677901	32	92.6749	50.338	2.8304e-05
chr11	122677911	51	90.9388	43.1794	1.09904e-07
chr11	122709162	40	79.4744	52.0436	7.8484e-05
chr11	122718916	36	87.7966	50.3925	2.4288e-06
chr11	122739023	70	87.8193	34.6724	8.7492e-11
chr11	126207658	76	19.229	16.7884	0.0020214
chr11	126209146	65	19.7333	16.7194	0.000175138
chr11	126209217	64	19.3915	17.0056	0.00122646
chr11	126209223	96	18.8392	16.5813	0.0024174
chr11	126385757	46	45.3266	28.2261	5.5664e-06
chr11	126389582	67	41.8599	26.7161	2.0412e-05
chr11	126389787	31	53.8046	28.1735	2.0566e-07
chr11	128712489	99	111.68	97.0973	0.009157
chr11	128805844	76	113.781	99.4403	0.0029258
chr12	923133	60	24.7333	22.6551	0.0033092
chr12	1159139	41	53.7442	45.6367	0.000182204
chr12	1354808	37	52.7846	46.2326	0.00034358
chr12	2829709	40	9.61047	8.42296	0.0035952
chr12	6576453	36	246.651	225.322	0.0075776
chr12	7097375	59	35.4828	27.8971	0.0006026
chr12	7097486	48	35.9808	28.4751	0.0006872
chr12	7125090	32	5.63492	4.0362	2.7742e-05
chr12	7125978	50	5.53605	3.80022	4.1388e-06
chr12	7126023	31	6.14602	3.91749	2.2298e-05
chr12	7923267	46	128.603	73.6234	9.6432e-05
chr12	7923563	45	140.016	69.297	5.0532e-06
chr12	7923842	44	136.866	71.2534	0.000129848
chr12	7923975	34	126.434	79.8927	5.462e-06
chr12	9688517	35	39.1374	31.1151	0.00597
chr12	9692349	78	37.8281	27.7887	2.169e-05
chr12	9857800	32	29.5999	20.5489	0.00027716
chr12	9857816	31	30.8344	20.3054	2.3712e-05
chr12	9857938	39	26.1333	21.1903	0.0044828
chr12	12728150	45	11.0313	6.70957	1.54246e-05
chr12	12728152	60	10.9017	6.08268	3.3998e-09
chr12	12728205	75	9.63174	6.38478	1.18238e-06
chr12	12728241	46	11.2905	6.55487	8.0178e-05
chr12	12728263	64	10.2101	6.36988	0.000102718
chr12	12740797	67	10.811	5.75337	2.4234e-08
chr12	12740799	48	10.3137	6.91813	1.88784e-05
chr12	12740972	32	12.8519	6.69214	5.939e-08
chr12	12741224	47	11.3964	6.46149	2.091e-08
chr12	12741230	67	11.2719	5.38575	3.6528e-13
chr12	12741405	42	11.8136	6.52709	2.6172e-06
chr12	12741494	71	9.68609	6.49889	0.00014638
chr12	12742946	42	11.9079	6.49075	1.12138e-06
chr12	12751389	37	11.0501	7.00675	9.9628e-05
chr12	12751428	60	11.3014	5.81913	2.825e-09
chr12	12751556	70	10.764	5.60668	5.53e-09
chr12	12751619	57	10.9244	6.22266	3.5684e-06
chr12	12753411	31	14.0635	6.43046	2.3338e-09
chr12	12754967	58	11.1582	6.02631	1.36474e-07
chr12	12755735	47	11.8817	6.24216	8.1062e-10
chr12	12767055	40	11.8992	6.59151	9.9042e-07
chr12	19304204	55	32.2634	19.7575	1.52776e-07
chr12	25081959	58	45.0182	36.7383	0.0011857
chr12	26981417	56	155.86	107.721	1.26248e-05
chr12	26988266	40	162.271	112.35	0.0004766
chr12	26988280	34	164.327	114.312	0.00025694
chr12	26989337	53	145.988	114.534	0.0025976
chr12	26989354	51	159.774	108.132	3.8918e-06
chr12	29182760	33	33.3768	24.9591	0.00026748
chr12	29182767	37	32.4985	24.9488	4.2248e-05
chr12	29202523	76	31.2111	22.3275	7.91e-09
chr12	31567976	33	12.6913	8.73183	0.0002722
chr12	31988856	33	114.983	76.5891	7.862e-06
chr12	38321584	41	21.7381	16.1997	4.0172e-05
chr12	38812434	30	34.5836	16.7724	1.0098e-06
chr12	38814481	42	31.6307	15.9493	1.26176e-07
chr12	42222530	34	23.3919	18.635	3.963e-05
chr12	42376670	71	59.1603	54.8257	0.0030562
chr12	42521649	35	10.6687	4.84853	1.2331e-08
chr12	45844167	36	84.5392	71.4608	0.0052996
chr12	47217141	48	6.52498	3.01962	6.5798e-10
chr12	49324604	74	22.393	11.7772	1.67668e-11
chr12	49324648	31	25.6396	14.7425	2.2578e-06
chr12	49502599	32	20.2716	15.1232	0.00067634
chr12	50544824	49	82.3446	70.983	0.0026416
chr12	50930336	95	90.5034	67.9896	0.0053184
chr12	51006260	64	43.9081	36.9135	0.00025034
chr12	51136739	84	39.2149	36.5012	0.010469
chr12	53174625	30	23.0271	17.103	6.7482e-05
chr12	53174628	33	22.4692	17.1084	5.8536e-05
chr12	53174672	41	21.4565	17.096	0.00034448
chr12	53174778	67	20.344	16.6336	0.002284
chr12	53178216	62	20.6923	16.5995	0.00142012
chr12	53178222	87	19.7985	16.2157	0.00054302
chr12	55998868	38	18.8942	14.408	1.58484e-06
chr12	55999014	35	17.8797	14.8301	0.0025782
chr12	55999239	44	18.5128	14.3133	1.54406e-06
chr12	56476288	106	20.7934	15.9158	2.3904e-05
chr12	57067979	52	48.7455	41.5088	0.00035768
chr12	57482447	87	86.3778	68.7418	0.00110326
chr12	57482584	99	84.5927	68.0704	0.00142454
chr12	57482869	45	91.8644	73.4004	0.00053194
chr12	57482897	46	89.109	74.4317	0.0100728
chr12	57482988	64	86.6976	73.1689	0.0068204
chr12	57483024	82	88.7624	67.1858	7.2216e-05
chr12	57484698	85	87.0422	68.4205	0.00076036
chr12	57485156	38	92.5552	74.3119	0.0020944
chr12	57487033	56	91.1111	71.7065	0.00023602
chr12	57487107	35	95.8956	73.7758	0.0007852
chr12	57487577	93	86.4952	66.729	0.00041678
chr12	57496717	31	80.4151	72.7954	0.0079118
chr12	62333318	110	138.682	111.281	0.00094178
chr12	62518162	74	78.3568	67.6565	0.00121
chr12	63590081	48	31.8109	11.9464	2.983e-11
chr12	64405823	40	86.5956	70.9271	0.0023144
chr12	64450281	105	80.0194	63.7978	0.00020448
chr12	64450354	64	81.592	70.2856	0.0056794
chr12	64613827	40	44.2822	32.7264	0.0004766
chr12	64636165	42	46.2141	31.7699	4.8358e-05
chr12	65286787	76	87.8839	58.9236	2.3918e-06
chr12	66194677	34	242.653	187.713	0.0045116
chr12	66194682	74	225.024	176.114	0.00099356
chr12	68832652	51	91.5026	65.4576	0.00159186
chr12	68832654	52	90.7821	65.573	0.0030906
chr12	68843754	88	81.4284	64.2332	0.0031486
chr12	69255041	74	126.156	104.661	1.4853e-05
chr12	69255187	65	123.727	108.746	0.002291
chr12	69256102	32	131.572	110.791	0.000161712
chr12	71616102	119	83.4454	69.5172	0.00065418
chr12	71616210	59	89.2572	74.8737	0.00020202
chr12	76837420	55	49.68	41.8005	0.0013939
chr12	82702745	35	28.0473	16.4805	1.53448e-05
chr12	82765460	49	30.9615	13.4929	4.3482e-12
chr12	93542929	32	17.0765	3.43973	1.38678e-11
chr12	93542985	32	14.9178	4.0202	5.0938e-09
chr12	93543060	67	12.5462	1.37119	8.4396e-21
chr12	94260310	41	80.2956	41.3244	3.989e-09
chr12	96386651	41	31.5934	24.2807	0.000104216
chr12	101812942	48	147.16	125.785	0.0060092
chr12	101880117	36	33.4016	28.478	0.0070066
chr12	101904953	40	34.7796	27.804	0.0083502
chr12	102015239	89	11.5472	10.7475	0.0102754
chr12	104492913	78	109.526	95.0563	0.0092974
chr12	104575939	45	115.547	97.0048	0.0044306
chr12	110026529	45	73.7546	65.761	0.0069486
chr12	110497775	49	59.8734	52.0005	0.00115784
chr12	111423577	53	124.977	76.3377	5.5406e-11
chr12	111423792	36	111.907	87.6194	0.00158084
chr12	111423793	37	111.754	87.4558	0.0011318
chr12	111423992	31	115.381	87.7339	0.0009964
chr12	111746920	94	37.3464	31.9864	7.2794e-06
chr12	112248803	42	145.7	126.742	0.0015432
chr12	112248804	42	143.523	127.581	0.0095042
chr12	112494991	44	79.7565	69.9496	0.0048734
chr12	113281000	56	61.362	34.3332	1.3407e-12
chr12	113390111	38	52.8285	33.3093	4.8504e-05
chr12	116221333	68	241.68	205.341	0.008325
chr12	118137518	57	61.1039	51.8171	0.0063118
chr12	118229930	34	149.559	129.517	0.00089658
chr12	118356798	113	139.188	118.691	0.0033352
chr12	118364705	80	142.724	124.233	0.00061634
chr12	118369186	74	146.467	122.077	5.0756e-06
chr12	121213628	30	36.4615	31.8912	0.0071768
chr12	121226016	82	36.4487	28.4622	0.00016025
chr12	121332037	91	148.504	133.52	0.00077006
chr12	121332108	107	146.559	132.802	0.0078214
chr12	121332212	42	154.126	138.09	0.00147838
chr12	121332244	105	146.487	133.564	0.0067126
chr12	121334016	44	151.536	138.855	0.0089322
chr12	121334134	80	150.525	133.564	0.000183136
chr12	121334222	111	146.819	130.704	0.0024822
chr12	121335439	60	150.173	137.524	0.0029986
chr12	121335441	60	150.173	137.524	0.0029986
chr12	121639812	33	61.0439	39.58	0.00018113
chr12	121757998	54	18.8209	16.9371	0.0046806
chr12	121758058	94	18.7624	15.7117	0.00031058
chr12	122123833	55	231.982	202.682	0.00044958
chr12	122507181	106	85.6092	72.1943	0.0048432
chr12	122511963	32	98.8505	76.9756	0.000167718
chr12	122574620	36	105.125	77.9029	1.08482e-06
chr12	122575046	47	96.3004	79.0116	0.0014478
chr12	122575140	50	94.1546	79.5603	0.0039222
chr12	122596200	48	93.8101	80.0043	0.0019162
chr12	122596762	63	92.6737	78.4645	0.0055762
chr12	123203786	68	75.7857	66.6893	0.0063652
chr12	123411797	48	58.8064	48.1362	0.0035556
chr12	123421940	32	63.779	48.2337	0.00014757
chr12	123421941	30	62.4068	48.8308	0.0007282
chr12	123431634	60	59.0457	46.5714	0.00026768
chr12	123434302	86	56.2389	45.2953	0.0006223
chr12	123435720	84	56.0064	45.9134	0.0036782
chr12	123604151	84	23.1238	21.1963	0.0089914
chr12	123624539	36	39.725	34.9155	0.000118416
chr12	123625337	77	38.0923	33.9496	0.00021724
chr12	124783311	64	59.5437	47.583	8.0024e-05
chr12	124783316	76	58.6147	46.6107	0.000177168
chr12	124783356	40	63.3902	48.783	8.5692e-05
chr12	124783357	94	57.3487	44.9078	9.0258e-06
chr12	124783645	74	60.4987	45.1119	1.19964e-06
chr12	125012962	98	43.1344	33.7437	0.00040908
chr12	130802336	55	18.3161	11.8029	2.2778e-08
chr12	130803329	40	18.1409	12.7462	9.5166e-05
chr12	130803555	42	19.216	12.2329	3.9256e-07
chr12	131937590	51	20.1952	16.4754	0.00076288
chr12	132654716	52	179.443	112.267	5.6512e-07
chr12	132654995	77	164.098	105.54	2.3614e-07
chr12	132721370	33	25.4773	19.6304	0.0035004
chr12	132721380	113	22.0584	17.4878	7.216e-06
chr12	132721753	101	21.5896	19.5318	0.0034568
chr12	132989244	34	38.4099	33.303	0.0087492
chr12	133040027	35	38.5207	30.9399	0.0029364
chr12	133040380	73	38.3243	27.4305	2.1164e-06
chr12	133040452	41	39.163	30.287	0.0027954
chr12	133053502	42	39.3167	30.1464	0.00024756
chr13	19846896	37	20.0173	17.9133	0.010112
chr13	19964500	72	130.022	117.171	0.0053554
chr13	24466297	42	141.865	122.321	0.003531
chr13	24897998	41	45.2552	32.3136	7.897e-05
chr13	28004430	43	268.237	192.683	0.00132816
chr13	28004505	76	265.414	162.299	4.5436e-07
chr13	28009631	93	249.764	157.169	3.8456e-06
chr13	28010810	67	242.759	191.417	0.008143
chr13	28014156	99	255.187	136.163	4.8408e-09
chr13	28028879	40	282.028	189.755	0.00049968
chr13	28029055	92	261.864	139.871	1.55046e-09
chr13	28029329	83	269.357	146.872	2.8976e-09
chr13	28046628	92	260.724	141.649	2.6046e-08
chr13	28046734	110	233.635	162.049	0.000111626
chr13	28047600	104	255.56	122.675	3.966e-10
chr13	28090231	113	245.003	122.596	1.82544e-08
chr13	28090666	53	270.887	183.54	0.000125894
chr13	28096259	39	289.788	187.877	0.00141956
chr13	28097121	47	272.509	187.846	0.00016744
chr13	28097164	48	292.452	177.73	1.8126e-06
chr13	28146767	45	145.129	120.27	0.00092102
chr13	28149190	45	151.778	117.447	0.00064668
chr13	28159578	35	148.53	121.386	0.0062154
chr13	28263407	66	141.701	116.789	0.00098226
chr13	28264418	48	143.586	120.265	0.00099926
chr13	28264460	45	148.962	118.642	0.0036518
chr13	30366629	30	13.5849	6.06788	3.3212e-07
chr13	44551870	51	67.1289	47.3629	7.6188e-05
chr13	44562996	48	64.5476	49.1416	0.00011997
chr13	45345002	39	28.8478	21.762	5.6216e-05
chr13	45346035	98	25.5774	19.9211	0.00054002
chr13	45346133	57	26.5315	21.8096	0.00029708
chr13	45351971	47	27.7221	21.7256	0.00023762
chr13	45351972	39	27.485	22.2365	0.0031514
chr13	45385351	74	26.07	21.2107	0.00090534
chr13	45386110	56	28.3264	20.8013	5.3286e-06
chr13	45386180	61	27.8065	20.7356	1.19768e-05
chr13	45386315	43	29.0701	21.411	1.37512e-05
chr13	45388041	31	29.0719	22.1765	0.000156916
chr13	45516236	89	29.6873	27.7933	0.0068802
chr13	48509113	50	22.0724	13.9151	7.0036e-06
chr13	48509161	59	20.7176	13.9859	8.098e-05
chr13	49027942	104	78.9874	59.8294	4.3328e-07
chr13	49262187	39	14.4832	11.218	0.00192632
chr13	49262368	31	15.2241	11.2442	0.000112102
chr13	49464820	39	46.9115	40.7826	0.0093304
chr13	49547849	56	49.1639	37.5038	0.00159452
chr13	49547926	110	45.2296	32.7022	0.000106024
chr13	49550258	42	55.1628	36.69	5.6462e-08
chr13	49665660	34	21.5376	18.8653	0.0074694
chr13	50009364	32	19.14	13.7043	0.00073488
chr13	50020737	47	18.8253	13.0625	6.1024e-05
chr13	50023776	33	18.1362	13.9389	0.004994
chr13	50024431	44	18.7717	13.2461	0.00024932
chr13	50024472	44	17.6461	13.709	0.006191
chr13	50038460	36	18.1654	13.8203	0.0031796
chr13	50038569	40	17.2484	13.9942	0.00153026
chr13	50047394	74	17.0162	12.7804	0.00083556
chr13	50050107	59	18.0737	12.7928	1.99324e-05
chr13	50939399	40	79.0373	62.8873	3.4922e-05
chr13	50972291	101	70.4213	60.5885	0.00172766
chr13	51726025	45	133.851	112.776	0.0013374
chr13	52689700	43	55.4986	46.1995	3.0392e-05
chr13	71763622	36	53.5147	9.18915	3.036e-12
chr13	98547542	33	37.1467	28.343	0.00034114
chr13	100623268	39	22.8367	18.3877	2.6402e-05
chr13	100623370	42	21.583	18.7484	0.0095042
chr13	102653424	33	102.766	88.9159	0.0062308
chr13	110895504	55	12.394	10.3803	0.0020706
chr13	110899994	108	84.835	70.6001	0.00022594
chr13	110900009	70	87.9696	74.5693	0.000197558
chr13	112853177	35	158.574	120.272	0.0024322
chr13	113214538	36	77.7872	69.6287	0.0014228
chr14	20318308	44	37.1377	27.1574	2.8326e-06
chr14	20367129	38	98.1292	80.3459	0.0095422
chr14	20367228	46	103.804	76.5051	4.1108e-07
chr14	21265737	34	194.247	214.17	0.0042658
chr14	21460692	60	22.6788	20.6638	8.1034e-05
chr14	21471496	46	23.713	20.4793	0.002905
chr14	21506804	38	52.7096	45.6188	0.00161214
chr14	22833057	47	11.0018	9.14467	0.0065526
chr14	31095991	34	16.8239	13.3729	0.0068948
chr14	35274260	38	10.3085	8.55702	0.0022824
chr14	35274590	70	9.79168	8.31173	0.002042
chr14	35277082	64	9.89736	8.33605	0.00093976
chr14	45208605	67	111.556	90.1454	0.00073434
chr14	49661006	30	10.8715	9.19529	0.003807
chr14	49661085	31	11.5917	8.99528	0.00029094
chr14	52643014	66	55.1215	44.1283	0.0004305
chr14	56294922	50	36.1359	23.3739	2.715e-06
chr14	56294923	43	37.4672	23.671	3.1444e-06
chr14	69441096	36	60.8297	54.9538	0.0016047
chr14	70369354	31	20.2501	17.113	0.009308
chr14	73145986	87	82.5488	67.5083	1.33208e-05
chr14	73193726	43	82.908	73.4929	0.006964
chr14	73294591	51	112.383	81.1686	1.34174e-06
chr14	73301540	100	98.2234	78.9422	0.0006803
chr14	73301739	39	107.338	86.2699	0.0030236
chr14	75058366	34	9.54378	8.15554	0.0033512
chr14	75094411	89	78.5908	71.2523	0.010388
chr14	76205039	102	112.079	88.3275	2.4098e-06
chr14	76207236	41	117.439	99.5012	0.00094178
chr14	77533261	54	208.932	161.509	1.29036e-05
chr14	77540702	42	217.31	163.502	0.000143648
chr14	77920749	42	8.56981	6.57176	6.0576e-06
chr14	90789858	45	24.5988	16.3748	9.3762e-07
chr14	92661471	41	135.21	109.324	0.0076478
chr14	94099513	31	3.46122	3.00248	0.00083112
chr14	95185097	39	47.8876	24.8616	5.0906e-08
chr14	95459847	58	134.962	100.833	0.00012938
chr14	100296666	114	94.6057	43.5496	2.3604e-10
chr14	100363513	32	120.605	65.6454	0.0021982
chr14	101816093	52	75.4384	67.5345	0.0023902
chr14	102322642	90	9.32489	8.45348	0.0032738
chr14	102852724	31	40.3118	29.6127	9.8608e-06
chr14	102879855	31	38.7293	30.0216	0.00087348
chr14	102887802	41	37.2252	29.7905	0.0014012
chr14	102894776	36	36.57	30.3189	0.0038688
chr14	103484691	32	88.0092	79.0709	0.003196
chr14	103495359	103	82.8881	76.8387	0.0072024
chr14	105058184	58	20.0795	10.5361	5.2628e-10
chr14	105223020	31	37.9839	28.4385	0.0022732
chr14	105223098	94	31.0777	29.2775	0.0070866
chr14	105223141	45	35.5064	28.2296	0.0007283
chr14	105224747	59	32.7145	28.9127	0.0043616
chr14	105224767	83	31.9795	28.468	0.0082338
chr14	105292499	42	35.2715	28.5204	9.5612e-05
chr15	24982618	82	48.7781	15.3663	7.474e-17
chr15	24982621	41	53.2614	26.1487	1.63968e-07
chr15	24982729	77	49.4987	16.874	4.2138e-15
chr15	34247843	40	153.346	122.727	0.00104354
chr15	34249380	53	150.679	120.107	0.0003475
chr15	34249560	34	147.607	125.965	0.0059434
chr15	34250003	52	148.219	121.708	0.002453
chr15	34250007	57	145.323	122.054	0.0021208
chr15	34250108	67	143.52	120.722	0.00055782
chr15	34270357	32	154.031	124.601	0.0074724
chr15	34270386	51	156.51	117.745	3.0968e-06
chr15	40688426	36	8.11978	6.56146	0.00049664
chr15	40688443	63	7.55469	6.48789	0.002169
chr15	40690601	39	8.06494	6.53882	0.00064556
chr15	40690643	42	8.12053	6.47539	0.00021732
chr15	40690661	82	7.88085	5.80653	1.2919e-07
chr15	40692803	98	7.73692	5.44645	6.1866e-08
chr15	40693876	30	9.14822	6.38375	1.76444e-05
chr15	40810972	30	17.8485	15.2787	0.0034812
chr15	40811790	34	18.3352	15.0494	0.0020052
chr15	40985744	33	50.5361	45.6261	0.0040408
chr15	41275584	34	76.2336	59.9484	0.0006598
chr15	41305379	76	185.015	161.86	0.0009194
chr15	42954691	70	46.1503	39.072	0.0057906
chr15	42954987	62	45.8875	39.8913	0.005792
chr15	43634458	70	11.6436	8.73131	2.7166e-05
chr15	43760270	74	178.479	141.164	0.0025226
chr15	44576964	35	137.436	120.296	0.00119992
chr15	49891463	36	228.087	152.927	0.0005048
chr15	49891598	31	235.678	154.097	3.2158e-05
chr15	49891926	51	234.903	138.177	3.4276e-08
chr15	50080632	39	229.447	150.44	5.6216e-05
chr15	50334590	31	47.3762	42.0685	0.0051322
chr15	50357568	35	178.086	135.296	0.0058112
chr15	50357569	61	166.462	130.813	0.003609
chr15	50358162	73	180.181	112.489	5.693e-09
chr15	50361120	50	176.034	129.957	0.00035382
chr15	50361137	48	175.685	131.014	0.00080614
chr15	50363478	83	160.733	126.272	0.0021232
chr15	50363599	74	161.332	129.725	0.0025226
chr15	50365729	68	170.758	124.287	1.86502e-05
chr15	50365779	105	160.536	110.241	4.9598e-06
chr15	50366631	64	166.532	129.532	0.0021086
chr15	50366663	55	168.635	131.796	0.001451
chr15	50367238	73	178.457	114.102	1.67036e-08
chr15	50367301	72	178.063	115.276	5.2938e-08
chr15	50368114	119	160.986	86.5625	3.2882e-08
chr15	50368452	79	161.589	127.247	0.00159186
chr15	55264137	43	84.7051	63.0125	0.00108484
chr15	56115749	37	77.0696	61.1734	2.1738e-05
chr15	63235109	82	43.4695	35.9683	0.0022324
chr15	63545850	66	5.67904	4.00407	1.85084e-05
chr15	63548031	50	5.81953	4.19987	0.00025682
chr15	63548158	37	5.87477	4.36664	0.0024762
chr15	63806269	39	165.624	133.219	0.0030658
chr15	64239651	36	42.9392	35.492	0.00033402
chr15	64517118	76	152.894	131.794	0.009234
chr15	64517230	37	160.365	136.588	0.0103674
chr15	64517913	36	165.436	135.207	0.00016274
chr15	64544071	83	157.321	124.219	4.397e-07
chr15	64550141	30	163.465	137.195	0.0032784
chr15	64566124	41	159.445	136.066	0.0030754
chr15	64567868	99	150.591	126.845	0.00058116
chr15	64628504	40	161.594	135.502	0.0006316
chr15	64642204	39	164.337	134.78	0.00055188
chr15	64642248	59	157.591	132.681	0.00028902
chr15	64642673	101	151.211	124.643	0.000185202
chr15	64654057	58	154.65	134.783	0.0038484
chr15	64666562	43	159.947	135.433	0.00033176
chr15	64956594	34	11.5389	9.44287	9.6092e-05
chr15	64956772	49	11.1587	9.31729	0.00174906
chr15	65718303	38	85.071	71.0607	0.0005103
chr15	65762439	52	81.6237	70.8901	0.0043866
chr15	66441130	31	40.6279	27.073	0.00051812
chr15	66458568	53	36.0524	26.5045	0.000852
chr15	66467059	39	38.5694	26.8216	0.000164016
chr15	66473366	42	36.0372	27.474	0.0026604
chr15	72780687	69	118.555	103.795	0.003265
chr15	74576036	31	21.6719	15.2896	0.0049168
chr15	74588059	34	22.452	14.8993	0.000133418
chr15	74797142	104	96.0534	79.6328	0.0089418
chr15	74797300	71	99.6998	83.1701	0.00020312
chr15	74797427	88	99.2972	79.272	0.00129536
chr15	75353280	31	14.2269	8.8523	3.5282e-07
chr15	75353355	49	12.8357	8.57215	2.5124e-07
chr15	75353361	49	12.6851	8.64451	1.1125e-06
chr15	75353745	40	13.2185	8.77991	6.8624e-07
chr15	78022162	38	85.5503	74.0768	0.0025212
chr15	78153166	30	17.9377	14.8495	0.0030398
chr15	78153239	66	17.3743	13.9791	0.0037118
chr15	80104380	43	35.8637	31.8118	0.0091112
chr15	84642218	38	10.5466	9.40511	0.0031554
chr15	85095375	41	22.1485	17.8984	0.0028728
chr15	85095447	45	22.7659	17.4759	0.00021552
chr15	85095448	34	22.6942	17.9941	0.006107
chr15	85096374	65	21.5456	17.168	0.00039716
chr15	85096687	101	20.914	15.292	3.6934e-05
chr15	88642825	41	20.1439	9.53127	1.25318e-06
chr15	89796030	39	155.846	74.6059	7.6226e-08
chr15	89796104	87	122.246	59.3507	3.1416e-08
chr15	89796202	61	137.528	67.1629	3.4206e-09
chr15	89832627	55	15.2291	13.637	0.00033026
chr15	90013163	54	31.2927	24.0091	2.5108e-06
chr15	90027390	44	29.9329	25.249	0.0025618
chr15	90027393	48	30.4568	24.8229	0.0002874
chr15	90033565	103	28.0723	23.4841	0.0053818
chr15	90033571	97	28.6301	22.9919	0.00136982
chr15	90468746	55	322.015	185.002	8.9992e-08
chr15	90914207	49	161.111	133.712	9.9046e-05
chr15	90914274	53	163.239	131.443	0.00139846
chr15	90914584	30	177.719	133.897	0.0036408
chr15	91960125	34	38.654	28.3348	0.0010181
chr15	91971141	31	38.3906	28.6609	0.00174624
chr15	99290774	42	40.7797	15.4789	3.1974e-05
chr15	99663035	45	72.475	53.1785	2.2642e-05
chr16	213060	121	55.6682	49.2522	0.0090742
chr16	213497	72	57.7075	51.3732	0.007516
chr16	219828	51	58.5832	52.2568	0.00026712
chr16	493022	31	33.3162	25.8845	0.0068
chr16	493130	33	38.0872	24.4243	7.5376e-06
chr16	498002	45	31.8082	25.5432	0.0031206
chr16	498227	76	32.0468	22.7119	1.5079e-06
chr16	498340	49	31.2478	25.5667	0.0035544
chr16	499677	62	32.5368	23.8389	1.63144e-05
chr16	542928	118	75.5911	59.2681	0.0014
chr16	664878	88	36.5114	27.5613	0.00087964
chr16	664940	49	39.5876	29.5056	0.00129416
chr16	1757234	48	188.396	156.234	0.0022508
chr16	1757366	31	196.738	158.635	0.0055888
chr16	3130755	38	8.28901	6.63264	0.0026678
chr16	3571429	32	51.8727	34.5933	0.00035424
chr16	3572762	31	53.1416	34.4095	0.000185194
chr16	3573386	71	48.7488	28.942	5.9628e-09
chr16	3574710	56	50.2444	31.1878	2.1204e-09
chr16	3574850	79	47.623	27.9765	2.2034e-10
chr16	3574880	32	52.7886	34.347	5.1194e-05
chr16	3658336	113	49.468	38.4727	9.547e-06
chr16	3658439	107	49.6105	39.6255	1.96346e-05
chr16	3658552	110	50.2729	37.1178	4.7598e-09
chr16	3659800	97	49.9956	40.7829	3.901e-05
chr16	3659804	108	49.5668	39.503	1.48228e-05
chr16	3659867	74	50.1338	43.4019	0.00071074
chr16	3733173	95	162.008	142.045	0.00194094
chr16	3787959	44	169.779	148.364	0.0030092
chr16	10405108	42	39.9681	21.6932	0.00067636
chr16	10453623	46	40.0626	20.9556	2.7344e-05
chr16	10457730	43	37.6067	22.4642	0.006964
chr16	10457738	31	38.7164	23.6917	0.000105924
chr16	10464869	40	38.5767	22.5239	0.00134204
chr16	10464948	76	34.8888	18.5556	2.4206e-07
chr16	10465018	71	34.9921	19.4847	1.77366e-06
chr16	10465035	58	38.8674	19.2356	3.0672e-09
chr16	10931692	82	284.869	109.961	2.8596e-13
chr16	10931780	51	291.41	160.847	1.51034e-06
chr16	10931866	31	321.978	174.711	3.3106e-06
chr16	10932739	44	2.34801	1.30855	3.051e-11
chr16	10932791	34	2.27895	1.41746	7.1938e-07
chr16	10932817	58	2.17536	1.25974	1.5689e-10
chr16	10932872	89	1.99078	1.06689	3.548e-12
chr16	11570817	34	101.892	73.9337	4.3632e-05
chr16	11571967	38	96.1301	74.8817	0.0011797
chr16	11576029	92	89.085	66.4197	0.0027384
chr16	11576463	33	108.988	72.1863	0.000101048
chr16	11581403	37	93.0181	76.0782	0.0038794
chr16	11835094	59	134.221	109.166	0.00071262
chr16	12152074	31	48.9396	39.8793	0.0040746
chr16	12726031	66	62.2183	38.6052	2.4208e-07
chr16	12735442	31	73.4836	42.5822	7.656e-05
chr16	12775019	43	64.4182	42.758	0.008577
chr16	15974887	51	160.056	134.632	0.0102516
chr16	16024514	47	179.461	126.841	4.7196e-05
chr16	16027155	40	173.774	132.208	9.352e-05
chr16	16028147	65	179.319	115.935	7.2288e-09
chr16	16049813	32	175.567	134.521	0.00038634
chr16	16059614	35	178.661	132.525	0.00146476
chr16	17280148	33	98.8371	66.2663	1.7964e-05
chr16	21640076	31	36.8641	17.5904	4.3712e-08
chr16	21640506	31	41.1988	16.4706	4.3712e-08
chr16	22274677	75	52.0045	45.967	0.0091342
chr16	22277299	40	54.6403	46.9209	0.005635
chr16	22328911	69	39.3315	34.0808	3.817e-05
chr16	22330143	49	40.6874	34.459	2.2088e-05
chr16	23414507	52	3.79339	3.23715	0.00188744
chr16	23421022	37	21.1518	19.2031	0.0039876
chr16	23421023	46	21.0403	19.0849	0.00171688
chr16	23477054	47	112.869	84.6953	0.000193392
chr16	23879119	37	250.053	199.42	0.0005169
chr16	23915476	85	236.071	180.604	2.7182e-05
chr16	23924019	81	228.011	193.099	0.0093508
chr16	23924114	101	230.522	174.063	4.2356e-05
chr16	23924236	76	228.018	195.42	0.0063372
chr16	23990816	62	234.865	195.778	0.0023422
chr16	24012269	31	259.578	199.491	9.2736e-05
chr16	24067319	50	247.244	194.293	7.7534e-05
chr16	24192983	37	254.664	197.924	0.0007337
chr16	24193322	32	252.923	200.776	0.00194518
chr16	24205364	60	243.993	190.618	0.00025988
chr16	24960628	67	81.4426	71.0113	0.0040942
chr16	24960636	52	82.6478	71.9588	0.0053964
chr16	28619598	60	27.9462	23.3	0.0024252
chr16	28955306	110	74.6565	67.699	0.0021186
chr16	29670137	77	407.853	352.432	0.0062568
chr16	29696274	50	15.4774	8.08923	7.3172e-08
chr16	29918171	73	13.8125	15.5168	0.0071392
chr16	30491358	53	249.394	136.385	1.24078e-08
chr16	30491692	33	256.704	153.495	2.3814e-05
chr16	30493483	30	270.877	152.54	5.6844e-07
chr16	30495794	59	233.55	139.176	1.99626e-06
chr16	30920435	99	11.8635	8.935	0.0005484
chr16	30921378	108	11.6319	8.90385	0.005773
chr16	31358411	52	200.992	65.1329	1.09948e-12
chr16	31358481	55	157.028	86.075	2.734e-07
chr16	31363516	54	163.839	83.0147	5.4414e-10
chr16	31363575	43	218.916	69.3182	5.6272e-13
chr16	31364241	56	199.616	60.2235	2.1274e-15
chr16	31364307	40	193.234	82.6163	3.092e-09
chr16	31366555	44	196.49	77.1418	6.6936e-10
chr16	31366569	102	150.489	31.6292	4.0376e-17
chr16	31366616	31	224.666	82.7924	3.0308e-08
chr16	31366655	58	172.637	74.0517	1.5892e-14
chr16	31366730	64	184.564	58.4788	2.1384e-14
chr16	31368293	33	186.736	90.9955	3.2568e-08
chr16	31368312	45	168.968	87.6997	8.898e-09
chr16	53067148	33	131.864	114.434	0.0094372
chr16	57544983	62	62.9348	25.0728	2.3954e-14
chr16	57654910	42	122.9	33.1571	1.07566e-13
chr16	66889429	55	9.79832	6.89094	2.9678e-06
chr16	67136809	41	25.5069	20.7432	0.00023348
chr16	67995065	38	35.9211	26.3338	0.00065758
chr16	67995917	49	34.7536	25.8607	0.000100682
chr16	67995958	51	36.1664	24.9623	3.703e-05
chr16	67996123	39	36.6133	26.0072	0.00029456
chr16	68153986	38	79.8134	69.1901	0.000793
chr16	68208316	44	78.6324	69.08	0.0049358
chr16	68208449	50	79.8593	67.9051	0.00039908
chr16	68284075	69	26.83	21.8423	0.00020634
chr16	69322985	107	31.1337	27.21	0.0005039
chr16	69322986	97	31.2582	27.7128	0.0011022
chr16	70129484	46	107.606	78.2868	3.1248e-09
chr16	70256437	34	50.8152	42.682	0.0098342
chr16	70507664	40	36.1994	30.9922	0.0061668
chr16	70717771	61	46.7517	41.5845	0.003117
chr16	74664159	35	51.7141	46.1817	0.0062154
chr16	74678776	39	38.1144	30.7892	0.0089894
chr16	75025275	60	48.1216	37.8412	0.0024252
chr16	75029355	99	46.5544	33.1145	6.7278e-08
chr16	75029635	42	53.0086	37.6558	6.8128e-06
chr16	75032754	39	50.3004	39.0101	0.00052634
chr16	75048171	30	48.8971	40.1978	0.0078014
chr16	75049541	35	55.4025	37.86	1.00414e-05
chr16	75049594	72	46.6469	37.6237	0.00038188
chr16	75051080	50	50.3035	37.7789	8.743e-06
chr16	75090965	37	50.5838	39.1162	0.0019085
chr16	75445576	54	31.8311	26.5616	7.6824e-05
chr16	75446009	75	30.9229	26.0018	5.3494e-05
chr16	78454549	48	8.57461	7.12682	0.0020496
chr16	78473178	53	8.60639	7.03576	0.00079418
chr16	78576726	58	8.17821	7.21836	0.0064888
chr16	78576773	51	8.48817	7.12747	0.0083386
chr16	78706862	57	8.39824	7.09515	0.0049866
chr16	78790748	39	8.98049	7.10182	0.00047098
chr16	84570033	31	210.832	121.85	0.00153936
chr16	84983817	64	49.9509	40.4564	0.007217
chr16	85618743	41	182.71	143.064	0.00038518
chr16	85618916	46	180.133	142.305	0.0013744
chr16	85660451	89	174.375	124.334	2.163e-06
chr16	85722122	48	9.22673	5.08137	8.2604e-07
chr16	85725859	32	8.17888	5.92051	0.002266
chr16	87734325	37	31.7464	26.4701	7.2062e-05
chr16	88660818	31	12.2854	8.78126	0.0004067
chr16	88847191	49	34.114	26.9195	0.0021966
chr16	88924980	56	80.5818	59.677	0.00043948
chr16	89375459	89	167.422	151.831	0.0073646
chr16	89516202	51	68.7693	59.97	0.0104866
chr16	89537555	47	69.5883	59.9383	0.0045782
chr16	89540465	38	68.3825	61.1123	0.0097826
chr16	89549430	84	67.6428	57.0483	0.000156246
chr16	89549508	60	67.6505	59.8374	0.0090426
chr16	89549509	67	67.4959	59.3095	0.0047708
chr16	89550252	64	68.2002	59.0737	0.00125918
chr16	89552233	64	68.5902	58.7868	0.00032546
chr16	89687615	47	40.075	34.3183	0.0021812
chr16	89687638	112	38.005	30.6683	7.3584e-05
chr16	89687702	43	40.5503	34.3423	0.0022958
chr16	89689084	47	41.3888	33.7245	0.00109338
chr16	89736030	62	39.5111	35.3467	0.0044756
chr16	89788281	64	43.6986	34.3364	2.1084e-05
chr16	89788731	31	48.3679	35.7047	3.784e-06
chr16	90161736	36	7.22185	2.18028	7.7136e-10
chr16	90161788	33	6.41182	2.535	4.0252e-07
chr16	90161792	80	4.90149	1.67043	4.1848e-14
chr17	1635901	33	36.5013	23.3478	1.24332e-05
chr17	1780760	96	22.6254	19.1209	0.000142954
chr17	2038204	33	26.7434	20.3876	0.0003075
chr17	2038218	51	24.8414	20.2136	0.0035744
chr17	2038245	79	23.3842	20.0127	0.0007626
chr17	2039136	120	23.171	16.379	1.3833e-05
chr17	2121771	34	32.3525	28.197	0.002433
chr17	2146704	49	32.5019	27.5141	1.81606e-05
chr17	2160675	30	32.2408	28.3621	0.00114266
chr17	2163915	48	32.2478	27.681	3.0478e-05
chr17	2204762	34	31.9997	28.2996	0.0030296
chr17	3022029	46	77.137	55.6119	2.3274e-05
chr17	3022041	55	74.9366	54.8545	5.3826e-06
chr17	3721053	49	17.3551	14.8665	0.0027472
chr17	3823066	31	105.269	79.0338	3.348e-05
chr17	3899340	88	125.286	90.2356	6.3278e-06
chr17	3906359	36	126.664	105.653	0.0095496
chr17	3908440	58	128.165	99.7469	0.0072802
chr17	3908442	48	130.863	101.249	0.00147862
chr17	4441341	75	54.7597	35.5582	0.00081516
chr17	4441653	59	64.7309	32.503	8.3802e-09
chr17	4441877	60	63.104	33.2215	2.9328e-07
chr17	4442274	47	73.525	32.2473	1.31056e-08
chr17	4443859	60	52.6832	40.0924	0.00158856
chr17	4528616	40	66.8335	33.09	3.7096e-07
chr17	4713552	51	127.149	96.4876	0.00192016
chr17	4984770	45	59.4639	44.7463	1.40628e-05
chr17	5292847	48	57.6373	51.3268	0.0079222
chr17	5423269	69	31.6068	27.6046	0.00106006
chr17	5423384	70	31.9699	27.2413	3.766e-05
chr17	5423444	78	30.9574	27.805	0.0081546
chr17	5424081	66	32.248	27.248	1.29504e-05
chr17	5424130	87	31.1196	27.1413	0.00099158
chr17	5512965	48	157.016	76.4969	1.20204e-09
chr17	5513748	51	159.501	72.814	3.4496e-12
chr17	5513821	47	139.638	85.1245	6.207e-06
chr17	5513835	52	151.985	75.886	2.1546e-10
chr17	5513878	46	160.554	76.4804	3.4884e-11
chr17	6768641	56	31.6019	15.2319	3.3166e-09
chr17	8226274	117	56.3512	42.9355	5.2814e-05
chr17	8943226	36	71.8014	45.3175	8.8824e-05
chr17	8943239	32	66.1214	47.7351	0.0033402
chr17	8949636	64	61.0295	44.7181	0.00043964
chr17	8949695	78	59.9613	42.7312	0.00164232
chr17	10078932	90	134.592	80.9859	1.57924e-05
chr17	10137062	35	167.461	96.4848	4.7616e-06
chr17	10161875	42	162.755	93.7402	5.1008e-05
chr17	10174994	30	174.063	97.781	1.034e-06
chr17	10175045	97	135.422	72.5453	8.4506e-07
chr17	10186879	92	136.289	76.5211	1.0478e-07
chr17	10188763	54	155.751	89.101	3.5286e-06
chr17	10188863	58	168.919	78.022	3.5582e-10
chr17	10673089	42	38.2705	34.4065	0.00143658
chr17	15997123	91	11.3827	10.3212	0.0085524
chr17	19932330	51	46.9389	41.8384	0.00186972
chr17	20116081	34	62.996	45.7996	7.0308e-06
chr17	20117605	43	57.9637	46.3702	0.00166738
chr17	20135652	32	60.8618	46.6626	0.00042842
chr17	20136171	38	59.8962	46.2333	0.00026114
chr17	21140163	38	13.0545	11.7159	0.0088518
chr17	21159615	92	12.8658	10.785	0.0028786
chr17	21165365	35	14.218	11.3994	0.00024156
chr17	27472935	34	52.8787	33.6603	1.8043e-05
chr17	27472976	48	51.0704	31.8908	4.4414e-07
chr17	28669793	53	121.185	113.02	0.00164288
chr17	28709814	45	10.917	8.85397	0.000163738
chr17	28709831	47	10.7322	8.89779	0.00045412
chr17	28784351	40	28.9724	25.0046	0.000188516
chr17	29717287	44	143.732	106.575	0.0005275
chr17	29730239	53	139.479	105.462	0.01025
chr17	29730306	45	152.239	102.613	9.6418e-05
chr17	29730618	88	134.709	93.2276	0.00043956
chr17	29735904	90	124.961	106.25	0.0062188
chr17	29749864	87	130.849	99.1227	0.00073616
chr17	29749865	72	132.803	103.366	0.0050556
chr17	29750674	105	123.64	103.164	0.0020234
chr17	29753193	102	127.5	96.3811	0.00170232
chr17	30973492	38	28.6276	19.1446	4.6752e-05
chr17	30973537	46	26.1662	19.5004	0.00055928
chr17	30973979	97	23.7187	17.6013	0.0025082
chr17	30974083	90	24.3308	17.4002	0.00021952
chr17	30974089	79	24.3216	18.4692	0.0056068
chr17	30974125	87	25.6016	15.9976	3.27e-09
chr17	30975238	64	24.9744	18.9979	0.0029146
chr17	31278981	32	92.5988	74.3814	0.0040942
chr17	31534285	46	13.1769	5.90896	4.0442e-12
chr17	32036022	62	28.6694	23.7395	0.00086696
chr17	32036078	87	28.3341	22.2696	3.2836e-06
chr17	32036248	44	30.2045	23.9376	4.7346e-05
chr17	32037924	66	28.2982	23.7958	0.002452
chr17	32153401	32	42.1953	37.094	0.009897
chr17	35368043	43	66.4164	51.71	0.00041332
chr17	35473949	53	9.08092	4.43049	1.18532e-08
chr17	35474917	30	9.95706	5.09723	2.363e-05
chr17	36529222	70	53.2402	46.6712	0.00056116
chr17	36605224	33	6.25177	4.57829	1.52656e-05
chr17	37451388	33	16.8944	14.5253	0.0029392
chr17	37477910	31	16.5346	14.6577	0.002987
chr17	39274154	64	84.8425	73.587	0.0010743
chr17	39306143	48	87.2149	74.2298	0.0054486
chr17	39325023	71	83.7593	73.5634	0.0042182
chr17	39326827	33	89.455	75.254	0.00031288
chr17	39377981	83	83.5709	71.9941	0.00199392
chr17	39654351	89	34.0944	30.4618	0.00043838
chr17	39761058	44	35.1046	14.4752	2.7476e-10
chr17	42246735	32	124.006	106.663	0.0005347
chr17	42253751	52	124.912	102.684	3.6358e-05
chr17	42256072	31	126.516	106.16	0.00079068
chr17	42259228	50	122.888	104.126	0.0021966
chr17	42259536	77	120.537	99.7271	1.97604e-05
chr17	43207375	51	63.7523	46.7013	2.507e-06
chr17	43377164	44	4.24643	3.54465	0.0062686
chr17	44442736	50	79.9091	74.7866	0.0032436
chr17	44442893	37	80.9367	75.0372	0.0104974
chr17	44443071	109	78.6582	70.837	0.00048994
chr17	44443793	41	80.0775	75.1429	0.0029124
chr17	44446229	85	78.5656	73.8004	0.0047592
chr17	45142625	41	9.74555	7.07222	3.8946e-06
chr17	45446958	53	52.5536	41.6621	6.1688e-06
chr17	45467226	72	48.7	42.5548	0.00494
chr17	46086836	54	162.886	142.45	0.00034688
chr17	46148672	34	171.469	143.449	2.6318e-05
chr17	46156847	37	167.963	143.85	0.0036208
chr17	48844472	99	135.99	91.008	7.1826e-08
chr17	49296740	30	53.7654	46.8172	0.0047462
chr17	49339244	73	52.845	43.8482	0.00031964
chr17	49727377	42	117.311	76.1084	8.941e-06
chr17	51191083	54	58.2205	49.5048	0.0026738
chr17	51193867	97	56.3376	45.9467	1.51296e-05
chr17	57324307	53	237.971	111.865	9.6418e-09
chr17	57324474	51	253.965	106.23	1.89186e-11
chr17	57428248	75	212.706	100.293	7.0548e-10
chr17	57428255	37	213.714	137.437	0.000134566
chr17	57447111	88	200.994	93.4569	6.5556e-09
chr17	57447862	39	210.412	137.225	0.00033034
chr17	57457617	85	215.036	80.261	3.0824e-13
chr17	57617752	45	242.419	119.494	6.3062e-07
chr17	58274599	81	3096.37	1543.47	1.6477e-05
chr17	58274663	91	3403.77	818.42	7.6632e-16
chr17	58274725	71	3039.79	1787.79	8.6046e-06
chr17	58275047	40	3637.88	1921.92	1.16892e-05
chr17	58340547	104	13.9725	11.2698	0.0073054
chr17	58340588	43	15.4894	12.1923	0.0096748
chr17	58340761	119	13.8894	10.3119	0.0023006
chr17	58340895	70	14.9567	11.5537	0.00085592
chr17	58341815	95	14.148	11.4063	0.0081798
chr17	58342928	80	14.9013	11.1368	9.2688e-05
chr17	59717566	50	113.376	94.4463	0.0090136
chr17	60233408	38	60.0326	47.4612	3.54e-05
chr17	60297244	45	56.4688	48.1439	0.010196
chr17	61175886	97	21.7509	18.2314	7.806e-06
chr17	61176742	38	22.1989	19.9183	0.0040956
chr17	61245399	72	21.8108	19.2905	0.00103684
chr17	61719967	47	20.6286	16.0196	0.00119022
chr17	61991083	85	117.04	100.602	0.00142016
chr17	62041732	43	120.583	105.584	0.0059204
chr17	62041856	37	123.986	105.269	4.1466e-05
chr17	63665048	66	70.6093	47.892	2.346e-06
chr17	63665372	110	63.104	43.6486	4.5736e-06
chr17	63674558	84	65.189	48.5845	0.00018422
chr17	64483415	102	30.7399	25.5754	3.7976e-05
chr17	64489760	57	31.1439	27.8027	0.00191266
chr17	64645556	43	31.8119	27.9935	0.0091112
chr17	64645744	71	31.7591	26.704	2.119e-05
chr17	67358021	35	35.4001	28.6837	0.0023278
chr17	67395274	37	19.1337	13.7206	0.0023046
chr17	67406220	48	19.1911	13.1157	0.0002311
chr17	67481984	30	20.3884	13.7227	0.000113816
chr17	67877650	32	222.43	194.184	0.0014027
chr17	67877823	82	215.652	181.77	6.2436e-06
chr17	67894377	93	213.122	179.402	0.000168158
chr17	67894454	36	227.649	191.568	9.3778e-05
chr17	67907014	59	217.825	188.847	0.0053376
chr17	72723799	108	36.9942	22.2005	0.00066502
chr17	72725128	64	39.3055	27.9822	6.8642e-06
chr17	72746931	48	44.1155	27.4996	0.0003251
chr17	72838039	43	36.0525	31.4791	0.0067934
chr17	72941151	42	51.476	25.578	2.521e-05
chr17	74468472	32	35.1184	22.5354	0.000167718
chr17	74469307	31	34.4719	22.8072	0.00091782
chr17	74469704	46	34.4306	21.159	1.32312e-05
chr17	74472144	69	29.8083	21.3259	0.00012026
chr17	74739669	34	96.7598	75.756	0.0052548
chr17	74739714	48	95.9073	73.2984	0.00046086
chr17	74739799	77	98.1545	62.0999	4.8884e-07
chr17	74766652	77	69.3809	57.6081	0.008544
chr17	74766654	85	69.5921	55.909	0.00118262
chr17	74782874	30	44.6024	27.7969	0.00020738
chr17	75099585	47	25.2946	15.4793	1.7768e-08
chr17	75099628	33	23.736	17.0797	0.00048788
chr17	75787927	66	45.1538	38.8686	0.00060222
chr17	75797300	46	45.4294	39.945	0.00143338
chr17	75798744	31	46.3526	40.3921	0.00079068
chr17	76486248	30	63.2279	39.1447	6.2374e-05
chr17	77491327	63	154.064	119.763	0.00102008
chr17	77491337	59	155.115	120.581	0.00066468
chr17	78201023	31	15.8379	12.6791	0.00119166
chr17	78201504	36	15.2944	12.7119	0.0025304
chr17	78206482	60	14.911	12.2836	0.0005434
chr17	78422758	68	44.0728	37.0548	0.000148082
chr17	78770557	40	93.8543	76.4919	0.0025522
chr17	80416799	49	11.8201	8.58757	1.18446e-07
chr17	80417029	54	10.5467	9.12982	0.0057406
chr17	81248096	36	116.974	92.3925	0.00120362
chr17	81828066	35	28.0245	22.1565	0.002693
chr17	82003124	59	25.4267	21.7929	0.0010318
chr17	82112170	59	84.1335	42.9751	8.639e-06
chr17	82113764	42	86.6338	48.4308	1.90958e-05
chr17	82113824	38	90.6987	48.4162	1.42364e-06
chr17	82461532	48	48.0588	41.4819	0.006865
chr17	82482934	35	3.00139	2.1725	0.00032304
chr17	82628230	52	41.0405	33.9656	0.0004403
chr18	684515	73	65.7838	50.0429	3.549e-05
chr18	691500	52	64.3739	54.1224	0.0094758
chr18	691566	115	61.5092	45.3337	0.000151714
chr18	692561	121	62.155	39.4938	1.57786e-06
chr18	697914	56	64.1141	53.8439	0.004951
chr18	698745	95	64.1342	46.6575	1.47868e-05
chr18	704274	32	70.9408	54.0795	9.6252e-05
chr18	708474	44	66.4506	54.0349	0.00187006
chr18	708505	77	64.658	50.3635	8.8032e-05
chr18	709659	55	67.8851	51.7905	3.7244e-05
chr18	710174	96	64.0455	46.4946	5.0936e-06
chr18	710292	43	65.6961	54.4503	0.0070508
chr18	711143	60	69.0227	50.1561	3.1158e-07
chr18	2660052	43	150.664	134.949	0.0063832
chr18	2669382	75	150.815	128.183	0.00060476
chr18	2892931	48	144.803	79.382	2.6294e-08
chr18	2922452	36	68.8087	53.0462	8.2604e-05
chr18	11891929	39	15.7863	12.8954	0.00058772
chr18	11891939	43	15.3841	12.9485	0.00110074
chr18	12310609	70	50.1719	16.1273	1.33964e-15
chr18	13474330	71	42.7483	28.6436	0.00101486
chr18	13474353	45	43.7832	31.6639	0.0043188
chr18	13474874	52	50.5363	27.2599	9.349e-07
chr18	13476503	34	46.5169	32.0089	0.0092176
chr18	21775373	33	86.9618	70.1299	0.0019346
chr18	24359377	30	24.7573	18.7791	0.00124006
chr18	26081886	59	52.1023	47.766	0.0103256
chr18	32120079	84	42.5296	38.3893	0.0075332
chr18	35263125	80	28.905	21.3078	1.54272e-07
chr18	35263159	56	29.6384	22.7948	1.64196e-05
chr18	35263225	60	28.7377	23.0879	0.00037474
chr18	46019661	34	56.6283	39.1608	0.0022932
chr18	46022390	44	59.5529	36.3257	1.23156e-06
chr18	46023795	42	54.643	38.6438	0.0025534
chr18	46026812	32	55.5283	39.7502	0.00131672
chr18	46184540	56	43.4097	38.4105	0.0073792
chr18	62886407	60	40.1362	26.4568	3.3098e-07
chr18	63239591	35	79.6652	48.5176	1.20548e-05
chr18	63239592	32	78.3569	49.6547	6.8394e-05
chr18	63240087	74	70.4987	41.551	2.6528e-08
chr18	63251454	79	65.6306	44.8821	0.00024466
chr18	63277422	36	77.0831	49.0551	0.00039456
chr18	63296441	115	61.1385	38.4833	1.78324e-05
chr18	63299876	56	69.6561	47.5325	0.0002743
chr19	825868	65	359.715	187.218	7.463e-08
chr19	826229	36	400.098	218.076	2.4846e-05
chr19	847185	48	266.541	55.7181	2.3396e-14
chr19	854260	52	366.417	38.4592	4.098e-18
chr19	854539	30	443.462	78.9859	2.1614e-10
chr19	854993	43	425.803	42.1447	6.2672e-18
chr19	855115	34	350.841	93.4407	5.2288e-11
chr19	1375116	32	32.9341	22.7088	8.0274e-06
chr19	1614331	40	89.523	65.0938	5.5316e-06
chr19	1916484	42	40.6819	29.8639	2.7632e-05
chr19	1916598	44	37.7913	30.8503	0.00040622
chr19	1916604	42	37.338	31.1524	0.00039986
chr19	1916659	91	35.1418	29.4318	0.0046406
chr19	1916710	53	38.0595	30.0679	2.999e-05
chr19	1917221	76	36.5537	29.1429	1.41666e-05
chr19	2077984	42	118.102	86.5486	0.00056304
chr19	2092591	59	108.849	86.6524	0.00126192
chr19	2092594	63	108.843	85.6472	0.00058248
chr19	2552186	62	23.5482	13.2356	5.872e-10
chr19	2640828	35	26.9858	14.5988	5.782e-07
chr19	3195114	34	74.5928	61.2881	0.0024692
chr19	3195324	74	67.8529	60.8539	0.0064724
chr19	3195653	112	68.1011	53.3216	0.00161944
chr19	3206709	39	73.5912	61.0429	0.0083404
chr19	3206961	35	80.2617	59.4629	0.00057798
chr19	3780860	37	23.876	15.5084	1.11618e-05
chr19	3780948	32	24.7084	15.6362	7.3588e-07
chr19	4653661	62	18.1873	14.7648	0.00179354
chr19	4890517	92	9.4601	4.65203	3.4616e-14
chr19	4891833	49	9.62354	6.60045	5.8208e-06
chr19	4897716	35	10.1801	6.79737	5.7262e-05
chr19	4897763	100	8.87788	5.03942	1.6242e-08
chr19	4901960	34	10.3334	6.78173	2.0678e-06
chr19	4902169	32	10.4185	6.81856	0.00015308
chr19	5100580	39	69.3064	54.6708	0.0029006
chr19	5100959	33	70.1026	55.1923	0.0099436
chr19	5701196	44	39.915	34.4643	0.0021172
chr19	5911351	72	0.605982	0.513941	0.0060722
chr19	6379035	45	3.3935	2.73902	0.00026934
chr19	6777940	45	67.4762	59.8889	0.0047822
chr19	6847053	42	68.6265	59.6545	0.00199022
chr19	8213338	36	21.1056	8.06011	8.377e-10
chr19	8213508	40	20.0135	7.98358	1.70558e-09
chr19	8213845	30	22.0855	8.46406	6.1326e-09
chr19	8415441	45	15.7475	10.4331	0.0004711
chr19	8415573	30	16.1224	10.999	0.006235
chr19	8492024	39	138.476	92.0159	0.00028038
chr19	8492408	89	119.095	82.3694	0.0002146
chr19	8495220	79	118.922	87.66	0.0039554
chr19	8496861	32	138.631	94.7072	0.00133774
chr19	8497289	96	92.6949	123.775	0.0088994
chr19	8531409	36	271.16	211.702	0.004089
chr19	8533086	66	267.691	193.411	0.000133048
chr19	8541497	30	309.799	205.07	8.2042e-05
chr19	8553750	55	275.97	197.179	0.0004696
chr19	8553858	34	290.607	207.067	0.0004823
chr19	8554082	104	251.154	169.946	0.00010097
chr19	8557222	39	300.517	199.887	6.0234e-06
chr19	8557440	40	281.996	205.655	0.00032468
chr19	8565118	55	282.885	193.217	2.8902e-05
chr19	8572939	36	297.361	203.5	0.00016853
chr19	9344537	33	18.309	14.8848	0.00146696
chr19	10358445	32	146.22	116.388	0.0027148
chr19	10358526	43	145.909	113.473	0.0027038
chr19	10358527	64	143.327	107.544	0.000110974
chr19	10358574	30	152.805	115.248	0.004543
chr19	10358652	34	141.346	117.294	0.0083024
chr19	10362978	58	139.548	112.209	0.0090264
chr19	10369854	45	144.24	113.57	0.0018188
chr19	10613591	31	72.1575	40.2371	5.8516e-07
chr19	10667028	52	284.727	260.205	0.0053318
chr19	10722705	41	204.552	175.196	0.004022
chr19	10730073	72	195.173	172.225	0.0044488
chr19	10730129	31	217.463	174.307	0.00031798
chr19	11146049	50	9.07148	6.07617	3.5684e-05
chr19	11352846	72	18.0177	12.3939	1.51156e-07
chr19	11449901	103	166.046	145.12	0.0045798
chr19	11824109	44	23.6484	15.9203	0.00034762
chr19	11828368	49	21.251	16.6932	0.000134864
chr19	11834331	54	22.1606	15.9519	3.7718e-05
chr19	11834401	51	23.366	15.5234	0.00022554
chr19	11834934	62	22.0091	15.4993	0.0006774
chr19	11850884	32	33.0689	25.7251	0.0031494
chr19	11864346	89	31.2448	21.5921	1.05924e-05
chr19	11864480	52	32.8963	24.3322	0.000139886
chr19	11889484	48	14.0285	10.7865	0.00077194
chr19	11890640	45	14.7957	10.5525	0.00038586
chr19	11890695	35	16.4023	10.4336	1.25518e-05
chr19	11891176	105	13.1424	8.79186	4.5032e-06
chr19	11891212	67	13.2866	10.6449	0.0024006
chr19	11896018	32	14.7356	11.0323	0.00077222
chr19	11897538	32	14.3811	11.1276	0.0047238
chr19	11902165	44	14.4579	10.7311	5.3522e-05
chr19	11913450	32	15.2231	10.9011	0.002165
chr19	11913663	90	13.2587	9.69008	4.4608e-05
chr19	11914196	76	13.3952	10.2179	0.00021462
chr19	12659413	31	169.189	128.998	0.005749
chr19	12671463	30	11.0441	8.46339	0.00070388
chr19	12672365	34	10.1491	8.63525	0.0064464
chr19	12672569	45	10.0383	8.52521	0.0087416
chr19	12918078	32	2.51216	1.70528	3.8912e-05
chr19	12941527	33	799.858	485.859	0.00187658
chr19	13767429	96	23.9468	18.908	5.5506e-05
chr19	14398866	109	262.012	161.699	2.269e-06
chr19	14762781	49	124.742	89.5193	6.2228e-05
chr19	14763154	60	115.346	91.4566	0.000139964
chr19	16083257	96	289.844	178.348	6.4638e-06
chr19	16083258	109	280.374	168.413	1.77216e-05
chr19	16083324	90	282.217	200.568	0.00028654
chr19	16085168	112	273.569	179.342	0.00028976
chr19	16085208	85	283.528	205.064	0.000154804
chr19	16093982	30	376.931	217.572	0.000166012
chr19	16099447	76	314.485	183.11	2.1038e-06
chr19	16396400	75	50.7416	45.0938	0.00077246
chr19	17094673	90	232.473	197.656	0.00073312
chr19	17095092	39	242.345	210.072	0.0027058
chr19	17208638	30	245.317	211.736	0.0026098
chr19	17415042	70	9.99327	7.90188	0.0008445
chr19	17776829	57	30.8027	25.6198	0.00053926
chr19	17776932	37	34.3799	25.368	2.7368e-05
chr19	17776937	32	35.2157	25.5219	4.3788e-05
chr19	17829573	35	149.479	99.9348	0.000158806
chr19	18003290	36	44.9262	32.0925	0.00054752
chr19	18366519	116	53.6334	42.5349	0.0010597
chr19	18366600	72	56.2499	46.3317	0.00045856
chr19	18366651	93	54.7017	45.2231	0.00062138
chr19	18367049	90	55.5331	44.4625	1.972e-05
chr19	18367091	70	55.314	47.3854	0.0027828
chr19	18518679	34	22.5677	19.8951	0.0030296
chr19	18996229	30	207.973	175.398	0.0043478
chr19	19322205	61	99.6292	93.2054	0.0074652
chr19	19322478	92	99.1916	90.5125	0.0046858
chr19	19886126	30	15.5703	11.0479	0.0015303
chr19	20544092	45	14.0362	10.0828	0.0004711
chr19	20800150	97	9.07562	6.45216	1.93344e-05
chr19	21120061	57	25.1341	19.5746	0.0046972
chr19	21120214	63	26.0597	18.5328	3.745e-05
chr19	21147491	42	59.3192	45.6359	0.00119034
chr19	21148197	35	57.1272	47.123	0.0024322
chr19	21190058	31	59.4975	46.8442	0.006432
chr19	21192170	88	55.0304	41.6357	0.000164592
chr19	21192230	44	57.228	46.2401	7.8282e-05
chr19	21192308	32	61.7554	46.1307	0.0002723
chr19	21193330	40	58.2445	46.2697	0.004003
chr19	21376609	63	11.0537	7.6734	6.2588e-07
chr19	21376610	67	11.0405	7.52298	3.0878e-07
chr19	21377200	49	11.0392	8.14436	0.002474
chr19	21539485	39	15.4234	10.0235	6.0234e-06
chr19	21539539	40	14.3263	10.3703	0.00166892
chr19	21553618	62	15.3873	8.65321	4.7282e-10
chr19	21553650	30	15.1942	10.482	3.0256e-05
chr19	21806291	40	40.2757	32.7222	0.009448
chr19	21824148	40	41.4575	32.2963	0.00057536
chr19	21835558	33	41.4659	32.8374	0.0042774
chr19	24072025	33	26.1025	20.3013	0.00108812
chr19	24090002	34	25.7002	20.3687	0.0049726
chr19	24090576	47	24.1337	20.4102	0.0092624
chr19	24119031	32	28.5943	19.68	3.815e-05
chr19	32583720	58	15.8468	13.6784	0.00082106
chr19	32608101	36	84.6329	65.4563	0.00106428
chr19	32608952	61	84.071	60.5104	2.2582e-05
chr19	32700827	84	11.4144	9.61925	0.0023126
chr19	33174125	33	1.86021	1.41708	0.00017791
chr19	34369161	79	165.329	116.862	7.7354e-07
chr19	34369232	34	179.954	131.253	5.6978e-05
chr19	35891853	35	33.6334	24.4237	2.9822e-06
chr19	36319577	59	19.0648	8.90083	1.41846e-11
chr19	36320570	45	20.7217	9.53985	1.507e-11
chr19	36337924	47	16.7794	13.0884	8.084e-06
chr19	36346160	35	15.8333	13.7556	0.0031096
chr19	36358792	43	16.6924	13.2597	2.7258e-05
chr19	36359096	62	16.3587	12.7594	4.664e-05
chr19	36445654	40	12.7963	9.28774	0.00020156
chr19	36546272	42	33.4036	26.1847	0.00131762
chr19	36546279	46	32.5126	26.3	0.000158024
chr19	36578662	54	4.22426	3.39693	0.0006123
chr19	36746488	36	18.9441	14.331	0.00074248
chr19	37328183	48	31.7092	26.7136	0.00053504
chr19	37348969	33	32.0872	27.2429	0.0071378
chr19	37913490	51	63.5043	53.3762	0.006286
chr19	37940144	37	64.6999	54.2319	0.0043284
chr19	38131973	80	61.4511	51.5528	0.00055204
chr19	38167621	30	69.4822	53.6518	0.00033246
chr19	38167774	40	67.9675	52.7715	0.0003876
chr19	38347750	41	6.88161	4.55554	0.0028728
chr19	38348228	31	6.60934	4.81971	0.00093306
chr19	38406594	63	8.1865	6.31255	0.000125118
chr19	38627631	43	47.5998	57.5415	0.00114978
chr19	39427505	35	69.5465	41.1404	1.19796e-07
chr19	39490530	65	24.8271	20.7676	0.0004842
chr19	40030052	35	32.5081	25.3528	5.1156e-05
chr19	40031289	31	31.9801	25.7277	0.00156392
chr19	40360718	59	121.975	86.3458	0.00153864
chr19	40454177	48	34.6895	18.1177	3.2026e-06
chr19	41339254	48	185.724	141.807	0.0057932
chr19	41366882	37	11.1127	9.53444	0.0084748
chr19	41367484	38	11.0791	9.53175	0.0094238
chr19	41367769	35	11.0474	9.58135	0.0031544
chr19	41368310	51	10.7559	9.49543	0.0060644
chr19	41373906	119	10.1472	9.08049	0.0104312
chr19	41890659	48	227.474	183.065	0.00042748
chr19	42097638	48	177.414	57.2651	1.07264e-14
chr19	43850639	55	7.86697	6.06272	1.21274e-05
chr19	44159201	32	10.5336	8.09414	0.000122706
chr19	44159242	40	9.91571	8.14098	0.00153026
chr19	44159322	39	10.2789	8.03036	2.4954e-05
chr19	44298105	42	7.91973	6.20599	5.7732e-05
chr19	44901969	79	29.3998	22.9793	0.0025628
chr19	45550009	64	26.2538	22.5371	2.4928e-06
chr19	45619544	39	22.0717	17.5321	0.0038672
chr19	45619939	96	21.0009	14.6964	9.8712e-10
chr19	45620270	38	21.0172	17.9269	0.0084168
chr19	45620569	47	20.9834	17.6747	0.00198468
chr19	45694258	31	9.93321	7.69132	0.00131252
chr19	45856882	38	121.734	106.904	0.008632
chr19	46955557	33	71.6118	63.0192	0.0020246
chr19	47270169	45	12.8965	9.69685	0.00097608
chr19	47350319	42	31.5897	26.9325	0.0012078
chr19	47364595	31	32.6329	27.0899	0.00180182
chr19	48225486	36	143.858	120.029	0.00108084
chr19	48226975	60	142.297	114.773	1.09442e-05
chr19	48978288	69	56.6456	47.9166	0.0051152
chr19	49515351	37	76.9388	44.0587	4.0698e-05
chr19	49517008	37	83.138	42.0467	5.5536e-09
chr19	49521152	31	67.8938	48.0394	0.0036776
chr19	49521153	38	72.1623	45.374	0.00022078
chr19	49521188	32	75.2524	45.8937	1.41506e-05
chr19	51133363	31	32.0377	5.50544	8.1822e-15
chr19	52556375	72	14.5531	12.5025	0.0076846
chr19	52556702	45	15.0029	12.8338	0.00135644
chr19	52618122	82	51.8914	41.0131	3.817e-05
chr19	52639617	48	59.2689	41.166	1.28646e-07
chr19	52643059	89	52.0599	39.5431	8.0386e-05
chr19	52646363	76	52.9204	40.8407	0.00022428
chr19	52646454	105	48.4611	43.404	0.00022144
chr19	52880159	45	14.7175	11.7088	0.0022334
chr19	53075467	109	33.1432	24.0142	9.3822e-08
chr19	53075788	112	33.1043	23.4238	1.39956e-07
chr19	53075932	87	32.9529	27.411	0.000194594
chr19	53088481	68	33.5875	28.1597	0.0041966
chr19	53411158	43	16.859	13.2769	0.0021138
chr19	53799762	35	39.6238	8.28879	2.719e-12
chr19	54098348	32	41.4803	22.5903	1.9665e-05
chr19	54098440	60	34.3266	21.4948	0.00043902
chr19	54098489	39	43.3504	20.7585	3.4054e-07
chr19	54098597	40	42.0351	21.029	3.6058e-09
chr19	54098648	36	40.4871	22.2442	4.7786e-06
chr19	54098858	67	33.951	20.7251	4.596e-06
chr19	54098864	69	34.215	20.1803	6.1996e-07
chr19	54176373	36	173.717	139.719	0.00158084
chr19	54178196	49	183.195	130.832	1.75222e-05
chr19	54204465	46	288.136	244.947	0.00035988
chr19	54363901	76	204.56	173.316	0.0015897
chr19	54588796	31	79.1754	31.895	5.5198e-08
chr19	54588871	50	64.2925	30.3684	1.87924e-09
chr19	55637417	37	13.1039	11.0471	0.010239
chr19	57787352	79	19.1756	16.6842	0.0036836
chr19	57787390	35	20.5556	17.2128	0.0052852
chr19	57818238	65	19.3106	16.9878	0.0039698
chr19	57861909	79	40.6584	37.8914	0.0046074
chr19	57863953	53	41.6166	38.1073	0.0064648
chr19	57907125	65	12.4079	10.5412	0.00060532
chr19	58095051	53	18.193	12.7161	1.34362e-05
chr19	58297110	53	31.1604	23.9709	7.2766e-06
chr19	58297540	54	30.6513	24.1802	0.000118468
chr19	58566326	108	2.42128	1.89033	0.0022646
chr2	9516365	32	56.5924	39.9557	0.000190434
chr2	9524290	49	49.4188	40.629	0.0035094
chr2	9524291	50	48.9134	40.7922	0.0082134
chr2	9531378	37	50.4428	41.2219	0.002441
chr2	9549191	41	53.1571	39.8749	8.4676e-05
chr2	9549620	70	49.1101	38.6169	0.0049288
chr2	9550953	79	49.9447	36.3896	5.441e-06
chr2	10147538	32	4.14076	2.61638	0.00164074
chr2	10181956	44	4.8599	2.1497	1.21116e-08
chr2	10200085	34	5.65389	2.15061	3.825e-09
chr2	10308960	75	41.2595	34.2573	0.0009317
chr2	10309168	40	43.3633	35.7071	0.00162146
chr2	10320282	58	43.291	34.2703	1.30414e-05
chr2	10320283	80	41.0222	34.0315	0.000177778
chr2	10334879	79	40.9886	34.1655	0.0029672
chr2	10352086	41	41.9133	36.1779	0.0101404
chr2	10352091	44	42.8219	35.6435	0.00094406
chr2	19882016	47	9.24635	3.53222	4.3118e-11
chr2	23773488	104	43.3633	37.4924	0.002493
chr2	24088402	33	24.2521	18.379	1.32254e-05
chr2	24089919	66	21.6402	18.1269	0.000199648
chr2	24090815	51	21.6046	18.6721	0.0104866
chr2	24092495	44	22.5098	18.4917	0.00039382
chr2	24094763	78	21.4638	17.7379	8.3792e-06
chr2	24094831	74	21.9207	17.4924	2.6098e-06
chr2	24531164	37	95.2609	80.5359	0.00039202
chr2	24532045	41	91.7858	81.2957	0.0027572
chr2	28852883	38	7.38949	6.61425	0.00059824
chr2	28857071	54	7.21513	6.58344	0.0016519
chr2	29178818	32	25.6082	12.2993	1.34566e-08
chr2	32308249	30	84.8125	66.6233	0.00110572
chr2	33592517	35	22.2854	19.2064	0.0034356
chr2	37100447	44	100.018	73.9146	0.00062312
chr2	37102071	84	91.5716	68.9199	8.2084e-05
chr2	37102164	84	93.6209	66.3506	2.7402e-07
chr2	37102204	82	90.2149	71.1887	0.0037698
chr2	37103976	30	103.22	76.141	0.00034456
chr2	37104028	104	87.3456	68.6321	0.004034
chr2	37104382	49	96.5544	74.2988	0.00014153
chr2	37104502	32	104.195	75.4236	0.00081132
chr2	37112891	58	91.9105	75.0413	0.0081574
chr2	38850461	42	24.0137	20.466	0.0100938
chr2	42312086	33	50.1297	34.4341	1.02044e-06
chr2	42312089	44	47.0223	34.0984	1.23464e-05
chr2	53871323	48	84.5483	70.5717	0.0085036
chr2	53976405	38	6.11802	5.44583	0.0074118
chr2	55220021	40	7.85757	5.03946	3.2458e-07
chr2	55221810	33	8.15569	5.12327	1.8369e-06
chr2	60897785	86	60.0278	50.3233	0.0074148
chr2	61198863	51	160.455	138.582	0.0028792
chr2	61293891	53	162.493	137.033	0.0017327
chr2	61510236	58	215.2	192.049	0.0012678
chr2	63180123	46	12.5587	11.0553	0.0060858
chr2	63180128	41	13.1279	10.9115	7.897e-05
chr2	68786706	44	67.6586	58.0964	0.0049358
chr2	68813819	81	63.8949	57.3971	0.0098716
chr2	69354887	49	33.6007	30.2462	0.0059184
chr2	69482008	46	138.145	105.701	0.00049588
chr2	69488976	39	136.56	108.281	0.000597
chr2	70038464	46	42.316	33.306	0.00040696
chr2	70221167	94	111.187	93.7689	0.0008929
chr2	70221278	89	112	94.0074	0.0008788
chr2	70221370	102	109.434	94.5745	0.0059184
chr2	70222659	35	117.329	100.775	0.010081
chr2	73954160	31	1.77302	1.52604	0.00169226
chr2	85386493	31	23.7299	18.4581	5.1866e-05
chr2	85386612	34	22.8153	18.5887	0.00180454
chr2	85610232	46	29.5652	26.6796	0.007669
chr2	87460249	45	8.23115	5.89866	1.99656e-06
chr2	87460372	36	7.68459	6.2523	0.007099
chr2	95808740	42	29.2485	23.6767	0.0005806
chr2	95808803	71	28.4554	22.3608	0.00040598
chr2	96628433	58	83.0827	71.6992	0.000110684
chr2	96628604	45	80.1939	74.3216	0.0081352
chr2	96826377	50	32.242	28.0556	0.00103902
chr2	98457850	43	71.6777	53.7276	1.67642e-06
chr2	99605780	31	68.4635	28.2823	2.7276e-08
chr2	99708193	51	66.9625	21.0115	3.8772e-16
chr2	101284425	80	67.7231	47.4987	0.0004356
chr2	101284498	95	64.4145	47.6942	0.0074644
chr2	101285158	34	75.342	53.2362	0.0073708
chr2	101297425	50	73.0729	50.8576	0.0003134
chr2	101300642	57	71.8659	49.9351	0.0073352
chr2	112227803	37	18.704	14.2388	1.1848e-05
chr2	112655135	76	64.5769	56.1904	0.0031082
chr2	126685416	40	92.2732	43.8327	2.904e-08
chr2	127844792	73	24.126	22.1775	0.0101368
chr2	127845557	39	25.2797	22.3672	0.00124266
chr2	127845576	73	24.3251	21.9911	0.006099
chr2	127846080	42	24.975	22.4045	0.0044758
chr2	127846131	30	25.5674	22.5125	0.0060604
chr2	130158096	68	47.9685	40.9277	0.0057446
chr2	130158449	38	50.1569	42.061	0.00078078
chr2	130158485	60	47.4398	41.8952	0.00158856
chr2	130159080	99	45.9193	40.6316	0.00176614
chr2	130159176	31	54.9521	41.2945	6.1862e-05
chr2	130159594	42	49.753	41.9195	0.00087348
chr2	130363361	70	108.48	80.1883	4.9506e-05
chr2	130363410	49	123.401	78.8451	2.0574e-05
chr2	131476751	38	2.1665	1.68964	0.00176016
chr2	131477237	77	1.94015	1.67384	0.0073206
chr2	135718893	38	52.3569	48.5679	0.0072242
chr2	144409855	31	313.147	239.069	0.00197842
chr2	144410050	72	288.162	223.394	0.00103684
chr2	148040223	110	25.9063	17.8577	1.01412e-06
chr2	148040268	58	27.644	21.2743	0.00103602
chr2	151478379	36	124.541	97.8841	0.00041462
chr2	158643442	48	46.1695	35.1654	0.000101848
chr2	158643449	43	47.7116	35.0609	1.8883e-05
chr2	159335480	62	107.709	87.294	0.00111956
chr2	168758984	86	61.9756	44.2486	6.1814e-08
chr2	171322023	38	27.8143	24.3836	0.0059478
chr2	171531076	34	67.712	54.1914	0.0023622
chr2	172069052	44	14.4509	10.4906	1.40732e-05
chr2	172444419	31	103.725	47.5246	4.8498e-08
chr2	172444420	40	97.5768	45.1835	2.1718e-08
chr2	172607166	41	55.5208	44.7271	0.0033808
chr2	191011516	42	103.811	69.9927	0.002194
chr2	199803603	38	3.72109	2.60149	8.5018e-05
chr2	200909962	106	27.7031	23.4442	0.00026512
chr2	200946276	96	27.6296	24.3468	0.0038
chr2	201217945	108	43.7938	35.3664	0.002203
chr2	201218007	72	46.1696	37.0414	0.00039842
chr2	201219149	97	44.5722	35.6847	0.00058656
chr2	201219195	44	50.4476	37.6709	3.8158e-06
chr2	201713394	33	68.2887	47.154	0.005738
chr2	201714097	54	65.7464	43.9938	0.00065754
chr2	201714099	44	68.7581	44.7883	0.0010303
chr2	201755261	54	81.4827	35.2334	2.9046e-12
chr2	201775223	37	85.5068	40.8241	1.94032e-09
chr2	201777168	48	83.1948	37.1296	4.9816e-11
chr2	207754755	109	13.1587	11.1398	0.00939
chr2	207840355	37	34.5461	28.4254	0.006808
chr2	208308127	95	133.825	114.213	0.0007873
chr2	208308733	34	144.078	121.459	0.00067066
chr2	218635252	71	4.1738	3.75292	0.009211
chr2	233070626	41	293.593	252.462	0.00057014
chr2	233071214	68	286.755	244.685	0.00044808
chr2	233135403	79	280.207	245.443	0.00157164
chr2	233205410	69	0.522177	0.345421	1.03934e-06
chr2	233374771	35	127.396	88.4529	3.3912e-06
chr2	237707351	91	220.968	190.893	0.0089426
chr2	237707358	35	237.4	200.454	0.008203
chr2	238096241	33	11.3354	10.087	0.0023536
chr2	240492278	30	35.1625	28.7166	0.00033846
chr2	241251070	38	227.849	192.987	0.00020986
chr2	241712768	31	42.8663	35.84	0.0055102
chr2	241746496	32	41.937	31.9049	0.00144758
chr2	241898356	36	4.20669	2.284	2.6328e-05
chr20	1482221	46	90.5982	38.353	6.1996e-12
chr20	1482356	66	74.1862	38.8034	1.96976e-09
chr20	1482363	72	70.7657	39.2335	1.26476e-08
chr20	1483006	32	90.4058	44.5512	1.3281e-07
chr20	1483486	34	99.6204	41.0896	3.233e-11
chr20	1483640	40	80.0954	44.9619	1.25248e-06
chr20	1484805	30	83.7791	46.9521	1.91882e-05
chr20	1489914	59	84.1932	35.078	3.1902e-13
chr20	1489960	49	79.9812	41.9167	3.521e-07
chr20	1490003	39	89.5796	41.973	8.7048e-09
chr20	1490889	50	83.9663	39.567	1.66324e-09
chr20	3296193	37	50.1699	38.4617	0.002775
chr20	3483383	36	59.3573	48.3846	0.0024942
chr20	3869544	109	207.793	184.162	0.0045344
chr20	3961072	31	194.375	162.351	0.0007776
chr20	3962244	50	191.295	157.851	0.00047718
chr20	3964737	56	184.45	159.774	0.0070464
chr20	3966009	41	185.068	162.908	0.004022
chr20	3981617	41	188.85	161.499	0.0060194
chr20	3988267	42	195.664	158.622	0.000158802
chr20	3988658	112	179.269	139.22	9.1016e-05
chr20	3990824	62	184.493	158.08	0.002721
chr20	3991319	65	187.229	155.091	0.00059698
chr20	3997489	39	196.258	159.408	8.0424e-05
chr20	4012295	36	189.222	162.571	0.0033172
chr20	4794702	111	143.643	91.1479	1.50136e-05
chr20	5194893	88	67.429	58.1607	0.002339
chr20	5573686	34	124.218	93.7884	0.00042182
chr20	5587645	30	122.113	95.3163	0.0063238
chr20	5999130	115	0.151861	0.0937856	0.00020756
chr20	8427725	59	37.3479	24.3216	1.79816e-07
chr20	8512632	52	38.148	24.8224	2.6694e-05
chr20	8512688	32	44.2914	25.41	1.53712e-05
chr20	8518216	34	40.7799	26.1077	2.1608e-06
chr20	8526583	59	41.5109	21.6518	2.1136e-12
chr20	8527461	55	37.2542	24.918	1.05102e-06
chr20	8620107	54	36.4236	25.5076	0.00072612
chr20	25447658	76	12.6523	9.81391	0.00023776
chr20	25693187	49	5.76412	4.42479	5.398e-06
chr20	32080517	30	108.34	48.3026	1.30874e-06
chr20	32080568	57	94.2967	39.5735	1.0584e-10
chr20	32080574	50	87.2134	46.8727	5.8692e-08
chr20	32080872	61	79.1781	47.3884	1.37034e-06
chr20	32081052	49	102.303	40.0192	6.0832e-12
chr20	32096571	57	91.4607	41.2931	5.9796e-09
chr20	32096691	39	89.7477	49.9523	2.6902e-05
chr20	32407156	69	99.9322	88.6747	6.782e-05
chr20	32407217	69	97.844	90.4318	0.009276
chr20	32649350	34	5.54182	1.58823	5.7188e-11
chr20	32649357	30	5.87775	1.63564	1.9045e-11
chr20	33849827	41	41.0673	32.2905	0.0070068
chr20	34073913	97	88.2771	77.5172	0.0083396
chr20	34584648	39	25.0288	15.6816	3.043e-07
chr20	34906768	33	35.9321	26.9866	0.00041188
chr20	35464406	30	50.3287	45.6185	0.0068816
chr20	35464407	31	50.7415	45.4726	0.0026882
chr20	35629957	32	83.9989	68.5646	0.00042112
chr20	35717843	113	283.5	225.924	5.9392e-07
chr20	35823501	34	53.3909	46.3045	0.0033512
chr20	35823503	35	53.1711	46.3097	0.0042408
chr20	36768346	46	17.6608	13.6961	3.3624e-06
chr20	36781370	40	100.199	78.223	0.00075972
chr20	36781373	40	100.199	78.223	0.00075972
chr20	36781414	36	104.56	77.6222	8.4954e-07
chr20	36892574	49	328.69	178.687	0.00012241
chr20	36894305	40	361.54	179.012	7.4846e-07
chr20	36894715	33	409.963	176.298	1.23394e-07
chr20	36913491	47	397.496	150.477	1.40182e-11
chr20	36914424	54	425.73	116.933	8.5788e-15
chr20	36914489	47	402.161	148.369	1.44488e-09
chr20	36914633	37	389.599	174.709	2.7212e-07
chr20	36914789	53	370.473	149.968	9.4224e-09
chr20	36914835	79	363.379	78.1253	1.2907e-17
chr20	36914955	34	318.345	200.925	0.0034984
chr20	36914960	104	304.748	56.1317	5.9468e-14
chr20	36917620	60	388.813	120.914	4.617e-14
chr20	36934803	45	411.716	149.101	5.43e-10
chr20	38808158	57	32.3752	14.6354	4.7522e-08
chr20	38808672	52	30.9206	16.2954	8.1276e-07
chr20	38808706	37	40.4532	15.1259	1.2936e-08
chr20	43519655	101	21.0236	16.9318	0.0003592
chr20	44627454	42	63.5896	39.8285	5.4754e-05
chr20	44628342	68	62.1141	33.5941	3.1412e-08
chr20	45884956	58	14.107	12.0984	0.00086756
chr20	45895658	60	126.96	168.214	0.004866
chr20	45895674	50	123.152	166.014	0.0024086
chr20	45895940	48	183.007	137.288	0.009782
chr20	45896030	76	171.768	131.609	0.001805
chr20	45954906	49	46.0298	40.7863	0.0052382
chr20	47245445	49	99.226	80.5513	0.00125876
chr20	47273771	53	102.388	78.0788	1.04432e-06
chr20	47275671	39	99.8169	82.0129	0.003764
chr20	47327155	33	100.53	82.7187	0.007432
chr20	47539265	39	88.4207	75.0036	0.0050508
chr20	47542747	36	88.2404	75.41	0.004089
chr20	47565579	30	93.0447	74.8551	0.00257
chr20	48643971	31	193.752	147.811	0.0020726
chr20	48925758	61	71.3566	60.8285	2.3358e-05
chr20	50912232	55	103.193	93.378	0.0022668
chr20	60292344	30	5.74442	2.87596	4.9036e-09
chr20	62125020	44	30.6432	26.8032	0.007917
chr20	62855222	31	9.17146	7.47835	0.0037872
chr20	63874539	58	64.0833	52.2584	0.0069538
chr20	63900415	32	74.5598	58.9348	0.00036676
chr20	63903463	47	74.6054	56.6605	2.7446e-05
chr20	63911760	44	70.427	58.8819	0.0032586
chr20	63912164	62	70.6411	56.3978	5.8472e-05
chr20	63912172	105	66.8583	51.718	3.324e-05
chr20	63921029	52	70.1973	58.0696	0.0032104
chr20	63921918	31	74.3977	59.1069	0.00127102
chr20	63921988	34	77.5918	57.7866	0.000143392
chr20	63924407	43	70.0595	59.1351	0.0094458
chr20	63924519	58	71.1739	56.6781	0.0006127
chr20	64260827	30	53.8196	45.0171	0.00029852
chr21	33231766	83	29.7327	25.3416	0.00139416
chr21	33231767	64	30.185	25.9679	0.0068204
chr21	33231822	100	28.8444	25.6197	0.0101358
chr21	33240735	76	30.4037	25.0716	0.00051252
chr21	33431490	31	58.501	30.7738	2.1576e-06
chr21	33431641	55	49.871	28.7862	0.000101044
chr21	33457223	54	32.248	28.1677	0.0098866
chr21	34794857	82	413.948	320.378	0.00032866
chr21	34853945	97	407.72	305.574	0.00040212
chr21	34854538	94	421.059	288.952	2.071e-06
chr21	35022715	90	411.246	312.093	0.000141576
chr21	37375710	40	112.369	97.5664	0.0068296
chr21	38418485	74	86.2985	48.9357	3.726e-08
chr21	38442343	77	89.1271	44.4777	2.7772e-12
chr21	38442351	52	89.732	55.435	3.5752e-06
chr21	42846032	40	14.218	11.6715	0.00093952
chr21	42910191	59	30.1554	25.3863	1.06794e-05
chr21	42989857	70	23.6852	21.1196	0.00068942
chr21	43742765	43	63.1968	42.7983	0.00171498
chr21	43747015	47	60.7675	43.1116	0.0021234
chr21	43747017	43	62.2028	43.1941	0.00084492
chr21	44914927	34	556.845	288.573	4.1986e-05
chr21	46422990	43	91.3318	72.8716	0.000152442
chr22	17089617	93	218.001	131.415	4.3738e-06
chr22	17089645	36	229.464	170.743	0.0026044
chr22	17090140	67	270.153	116.618	1.65866e-09
chr22	17090233	68	270.35	114.606	9.9056e-11
chr22	17113215	90	224.821	125.611	1.34448e-06
chr22	17113380	114	224.903	61.0054	5.4268e-12
chr22	17113383	92	250.716	81.8683	1.04688e-13
chr22	17113459	31	273.915	161.706	9.0984e-05
chr22	17153948	93	25.2149	17.0603	1.90928e-05
chr22	17157404	54	26.3409	19.7121	0.0029598
chr22	17745171	39	35.3286	28.6807	8.3324e-05
chr22	17745506	56	33.9331	28.3137	0.0082732
chr22	18097470	43	64.4913	59.9298	0.0067934
chr22	19958798	85	80.589	63.9506	0.00036294
chr22	20042215	53	31.518	26.7777	0.0029514
chr22	20494376	112	13.7893	11.4432	0.0049846
chr22	20572664	59	99.9425	91.5743	0.00142186
chr22	20572804	30	116.518	89.4702	0.0036954
chr22	20572888	112	98.4309	84.5431	0.009803
chr22	20573177	98	96.7741	91.275	0.0074408
chr22	20722466	36	204.063	152.818	1.61068e-06
chr22	20756915	43	184.886	157.133	0.0064634
chr22	21729931	40	9.36024	6.55684	0.000134394
chr22	21730362	38	10.234	6.31263	6.6446e-08
[truncated: 1,039 more rows]

## Sheet: Table S3c
Chromosome	Position	Estimate	pValue
chr1	100145737	-14.7894	0.00717704
chr1	100145825	-23.7899	0.000117927
chr1	10457216	-8.7445	0.00472652
chr1	113715398	-31.369	0.00189702
chr1	113826164	-52.5435	0.00569698
chr1	113855448	-31.1707	0.00525784
chr1	11742736	-128.403	0.00678077
chr1	13767854	-143.812	0.00358975
chr1	148532133	-7.55592	0.0120467
chr1	150104469	-9.81036	0.0161055
chr1	151448361	-38.4251	0.00865428
chr1	153864432	-58.7856	0.00543412
chr1	153877686	-82.0864	0.00539339
chr1	153900357	-35.7062	0.00177304
chr1	155054743	-77.6691	0.015483
chr1	156469325	-152.625	0.00647455
chr1	156469395	-245.266	0.00167243
chr1	160996561	-65.263	0.00487361
chr1	160998026	-59.1926	0.0159827
chr1	161060093	-144.993	0.000196803
chr1	161064634	-127.238	0.0128735
chr1	16321847	-15.5464	0.00665193
chr1	167507061	-32.9445	5.66672e-08
chr1	179328124	-41.986	0.0175328
chr1	179357188	-28.6788	0.00286197
chr1	179357882	-41.4436	0.000464227
chr1	184969811	-122.594	0.00685111
chr1	1876642	130.964	0.0063482
chr1	1887814	98.6923	0.0110232
chr1	20594510	-34.8342	0.00974023
chr1	20649530	-3.69294	0.00943291
chr1	20869456	-55.3599	0.0164282
chr1	21137696	-45.5054	0.0135433
chr1	21685440	-66.3971	0.0147254
chr1	21685932	-40.3918	0.0154484
chr1	21686017	-74.9366	0.0126431
chr1	225788349	-31.7475	0.00795886
chr1	229553624	-29.7456	0.00621335
chr1	235664958	-552.276	0.000452929
chr1	235682249	-620.899	0.0137291
chr1	235693126	-483.217	0.000778078
chr1	235827159	-604.024	0.00544735
chr1	235827161	-437.606	0.000106448
chr1	235827245	-436.555	0.00471879
chr1	235861787	-393.411	0.00384004
chr1	245019436	-81.0404	0.000494987
chr1	245122663	-41.7527	0.00454839
chr1	246171911	-24.2763	0.00390441
chr1	246665108	-47.7635	0.018123
chr1	246783823	-15.2281	0.0149783
chr1	247305188	-90.2464	0.0109766
chr1	247314871	-80.659	0.0117607
chr1	247430836	-71.9481	0.000134416
chr1	27628070	-263.095	0.0126479
chr1	27874244	-175.301	0.0040626
chr1	32367940	-67.6183	0.00758832
chr1	32683090	-47.6199	0.00629143
chr1	32683665	-81.6807	6.02851e-05
chr1	32839558	-104.538	0.0010285
chr1	35101786	-18.3042	0.00254565
chr1	35826946	-84.3565	0.00730622
chr1	36476878	-3745.45	0.00263213
chr1	39961948	-23.4067	0.0178756
chr1	40271070	-13.0561	0.00225666
chr1	40398285	-287.678	0.000204786
chr1	44433007	-60.3501	0.013761
chr1	44442797	-266.954	0.000689209
chr1	44443905	-135.339	4.75196e-05
chr1	44449478	-121.544	0.00292269
chr1	44463215	-213.671	0.00222014
chr1	44463270	-128.715	0.0116148
chr1	44478475	-95.7798	0.0093988
chr1	44479290	-131.316	0.00145525
chr1	44491767	-128.693	0.00203959
chr1	44529836	-158.347	0.00465828
chr1	44548944	-101.022	0.00436596
chr1	44548945	-172.68	0.0150198
chr1	44549064	-209.611	0.0069602
chr1	44552304	-141.53	0.000152216
chr1	44577711	-98.898	0.00240714
chr1	46586893	-92.844	0.00150019
chr1	46593347	-70.7521	0.0147892
chr1	54637250	-36.1016	8.7803e-05
chr1	54638383	-43.3269	0.00719341
chr1	77950221	-135.405	0.0171667
chr1	89183686	-181.616	0.000815404
chr1	92478994	-130.777	0.000195646
chr1	92479664	-119.933	0.00292157
chr1	93315428	-30.2592	0.0133447
chr1	9700158	-128.41	0.00270576
chr10	102740270	-7.25991	0.0168619
chr10	103169495	-44.3483	0.00511338
chr10	110113157	-70.1634	0.0114336
chr10	113076340	-60.2972	0.00742282
chr10	119105416	-141.845	0.00105354
chr10	119105807	-44.6583	0.00602882
chr10	119106400	-100.458	0.000233509
chr10	119106470	-79.2037	0.00127794
chr10	119572211	-40.9607	0.000864743
chr10	12071762	-21.5388	0.00821508
chr10	12372551	-102.718	0.00217666
chr10	16437386	-10.7101	0.000357795
chr10	17447001	-33.2401	0.00564247
chr10	20286904	-287.7	0.00180548
chr10	21967272	-62.802	0.00614416
chr10	21969205	-31.2762	0.00862601
chr10	26553450	-76.6008	0.00537841
chr10	49980655	-1.12122	0.00135434
chr10	63291747	-81.1416	0.00545197
chr10	63445184	-108.267	0.0128207
chr10	63458379	-119.88	0.013952
chr10	68523374	-10.1994	0.0150943
chr10	68752734	-46.1638	0.0088988
chr10	68759390	-0.614382	0.000419668
chr10	68759976	-53.8091	0.00606809
chr10	72765569	-18.8743	0.017019
chr10	73484099	-13.3128	0.0131991
chr10	73753488	-19.8618	0.0119966
chr10	74186049	-22.6914	0.000439824
chr10	74455322	-13.9573	0.0132354
chr10	74871650	-112.501	0.000907483
chr10	87241222	-24.5349	0.00020409
chr10	97374306	-127.269	0.000159068
chr11	117085873	-51.4262	0.0180157
chr11	119007534	32.4462	0.000485789
chr11	119009890	-22.0969	0.00750251
chr11	119009891	-18.9245	0.0153591
chr11	122672465	-112.866	0.00227023
chr11	122677901	-179.786	0.00640811
chr11	122677911	-235.973	0.000914808
chr11	122709162	-149.985	0.00127475
chr11	125656244	-24.9816	0.0127645
chr11	126207658	-10.2919	0.000500881
chr11	126385757	-45.8621	0.00799798
chr11	126389582	-45.3889	0.0021669
chr11	128794911	-54.2733	0.00635607
chr11	17286239	-223.137	0.0101335
chr11	2980285	-25.2094	0.0134276
chr11	2980312	-31.9205	0.00439749
chr11	3096503	-116.604	0.0112485
chr11	33270687	-91.4907	0.0132608
chr11	33875412	-76.8371	0.00686393
chr11	34076874	-120.019	0.0169125
chr11	3900786	-51.3263	0.0155711
chr11	43488830	-50.7377	0.00833535
chr11	43488884	-118.775	0.00346266
chr11	46453117	-24.5876	0.00321742
chr11	46683340	-71.4998	0.0180122
chr11	47169774	-74.8639	0.000949628
chr11	47222598	-38.524	0.00726331
chr11	47224020	-58.375	0.00115368
chr11	47225142	-37.8071	0.00269367
chr11	47231656	-34.6873	0.0102627
chr11	47368025	-271.768	0.0176141
chr11	47368253	-114.859	0.0110274
chr11	47517062	-43.2349	0.00622617
chr11	47986548	-103.203	0.0171657
chr11	48012836	-120.268	0.00891503
chr11	5668152	-13.8086	0.0158847
chr11	5668587	-29.618	0.000370952
chr11	5672483	-22.5974	0.000130793
chr11	61352099	-37.0715	0.00428713
chr11	61849884	-112.405	0.00996519
chr11	61849977	-134.896	0.0170692
chr11	64738640	-129.804	0.00642797
chr11	65776911	-293.643	7.25371e-05
chr11	65777052	-255.374	0.000701498
chr11	66129168	-71.1861	0.0117626
chr11	66633627	-3.98953	0.0173846
chr11	66636149	-7.85815	0.00279664
chr11	66648663	-21.4813	0.00428255
chr11	66649214	-22.8566	0.0160852
chr11	66657562	-22.1926	0.0106
chr11	67146648	-67.7947	0.00934142
chr11	67207756	-130.865	0.00291658
chr11	68056843	-32.7539	0.00720788
chr11	68093216	-26.2475	0.0130244
chr11	68095215	-27.3271	0.00086986
chr11	68485812	-35.8587	0.0116636
chr11	68790168	-199.304	0.0120137
chr11	68792148	-165.199	0.0146253
chr11	72917698	-36.2626	0.0047394
chr11	73081590	-36.8239	0.0126271
chr11	73092339	-43.224	0.0128657
chr11	75329203	-95.6029	0.00586524
chr11	77012941	-123.239	0.000106929
chr11	778290	-2.46656	0.0174573
chr11	778798	-4.10434	0.013705
chr11	85959450	-172.137	0.0137958
chr11	8968599	-4.80419	0.014814
chr11	927696	-70.615	0.00786044
chr12	101815525	-193.512	0.00256758
chr12	110449440	-115.431	0.00493486
chr12	110498261	-86.8139	0.000796178
chr12	111671995	-5.7328	0.00650078
chr12	112018366	-103.197	0.00497458
chr12	118321385	-134.989	0.00245469
chr12	118364705	-68.9501	0.00482523
chr12	120169708	-43.4145	0.0146798
chr12	121215774	-26.4817	0.0120737
chr12	121332037	-78.4948	0.00333599
chr12	121758058	-9.33913	0.0003005
chr12	123412239	-49.2601	0.000182416
chr12	123417258	-53.5086	0.00496535
chr12	123435679	-88.3964	0.00274921
chr12	125027961	-48.3663	0.00379123
chr12	12728263	-9.88752	0.0152917
chr12	12740972	-23.8975	0.0149748
chr12	12741494	-12.6988	0.00144302
chr12	12754967	-13.4329	0.0144631
chr12	131938324	-13.971	0.0133646
chr12	26981417	-169.969	0.00394217
chr12	26988266	-146.971	0.0130498
chr12	26989337	-206.383	0.005226
chr12	26989354	-177.33	0.000489095
chr12	27793422	-17.1047	0.0026121
chr12	50530216	-59.867	0.00360591
chr12	50544970	-45.1984	0.00153663
chr12	50930336	-254.272	0.00317772
chr12	51006260	-25.2641	0.00211732
chr12	56476288	-10.6986	0.00236478
chr12	57358033	-6.78156	0.0128873
chr12	57428820	10.7597	0.0089948
chr12	63590081	-44.9756	0.0015614
chr12	64630405	-41.8548	0.0107758
chr12	65286787	-89.1731	0.00103067
chr12	66194002	-386.116	0.00634209
chr12	66194007	-572.338	0.00595702
chr12	66195759	-270.281	0.00347056
chr12	66195760	-248.114	0.00162363
chr12	66202776	-480.199	0.0171422
chr12	68649248	-66.3902	0.00788262
chr12	68821213	-91.5054	0.00206201
chr12	68832544	-95.3999	0.0179678
chr12	7126023	-6.0905	0.011266
chr12	7923267	-228.757	0.0155097
chr12	7923842	-368.716	0.00367766
chr12	82702745	-41.248	0.00653332
chr12	93542929	-55.6391	0.0139045
chr12	93543060	-25.6743	0.00143683
chr12	94260310	-68.5495	0.00606209
chr12	98521752	-62.9998	0.00199045
chr12	9857800	-49.2613	0.0171715
chr12	98596874	-77.5143	0.0175327
chr13	112853177	-142.399	0.00732684
chr13	19846896	-12.3879	0.0172164
chr13	21442698	-136.496	0.00391614
chr13	21454243	-61.0046	0.00412195
chr13	28004430	-641.332	0.00011086
chr13	28004505	-291.678	0.0066904
chr13	28004507	-376.563	0.0178595
chr13	28009631	-342.572	0.0132249
chr13	28014156	-322.537	4.27386e-05
chr13	28029055	-188.589	0.00887011
chr13	28046628	-277.194	0.000559574
chr13	28047600	-238.625	0.00233437
chr13	28090666	-292.254	0.00801397
chr13	28096259	-795.287	0.000161432
chr13	28149789	-112.586	0.0162604
chr13	28188543	-158.963	0.0169015
chr13	28190007	-149.29	0.00973515
chr13	30366629	-26.9747	0.00268045
chr13	32515316	-62.8136	0.0109762
chr13	32525586	-186.963	0.00400996
chr13	45386110	-34.9001	1.06724e-05
chr13	48509113	-28.3615	0.000260455
chr13	48509161	-39.1472	9.23184e-06
chr13	49487526	-21.75	0.00909911
chr13	49550258	-47.6761	0.00806345
chr13	49995384	-12.4894	0.0155488
chr13	50024516	-9.2658	0.016957
chr13	50047394	-11.2371	0.0152825
chr13	50972291	-45.5236	0.00116129
chr13	51726025	-91.4532	0.00582092
chr14	100363513	-340.114	0.00847546
chr14	102159110	-5.61931	0.00719278
chr14	102322598	-3.33764	0.00414523
chr14	105058184	-23.6895	2.25335e-05
chr14	20367031	-100.417	0.00383827
chr14	20367129	-98.6479	0.00527656
chr14	21471496	-27.3066	0.000776859
chr14	31353485	-11.5818	0.00627052
chr14	34790687	-199.056	0.00525824
chr14	35027156	-14.7863	0.00283087
chr14	55055154	-46.4809	0.00549037
chr14	55284132	-6.52358	0.0145763
chr14	73145851	-51.738	0.00922007
chr14	76207236	-91.1028	0.00289365
chr14	77540702	-299.361	0.00475016
chr14	77541891	-263.616	0.000697759
chr14	90996325	-48.8577	0.00639715
chr15	34270357	-129.43	0.0175992
chr15	40690661	-4.62174	0.0088121
chr15	40693876	-14.3725	0.000190055
chr15	43763284	-137.109	0.0143965
chr15	49891598	-361.736	0.0038122
chr15	50351454	38.8831	0.0157585
chr15	50357568	-328.881	0.00381366
chr15	50357569	-271.484	0.00211834
chr15	50365842	-265.997	0.00955498
chr15	50367238	-211.246	0.00568488
chr15	50368114	170.588	0.00520537
chr15	55262291	-88.0901	1.49976e-05
chr15	56646304	-29.3942	0.00140056
chr15	64517112	-75.5246	0.00569243
chr15	64544071	-96.0902	0.00480257
chr15	64590463	-82.8758	0.0049496
chr15	64642248	-72.6867	0.00898057
chr15	64642405	-89.5775	0.00973274
chr15	64956772	-6.22786	0.0176719
chr15	66441130	-42.7334	0.0174408
chr15	72507602	-22.6481	0.00648783
chr15	72776221	-93.7503	0.0117845
chr15	75353745	18.959	0.00744603
chr15	84641599	-8.70854	0.000914615
chr15	84691203	-32.3135	0.0138573
chr15	85096374	-18.3669	0.00228645
chr15	89796104	-130.444	0.00901707
chr15	90013163	-26.0212	0.001282
chr15	90914274	-156.616	0.0094915
chr15	91960125	-42.6517	1.0636e-05
chr15	99663035	-62.4781	0.0115215
chr16	10457738	-56.8517	0.0108311
chr16	10931692	-390.161	0.0128026
chr16	10931780	-511.121	0.00395675
chr16	10932739	-2.35357	0.000899963
chr16	10932872	-2.01924	0.00384838
chr16	11566669	-70.3822	0.00789041
chr16	11571967	-93.8024	0.0103782
chr16	12775019	-87.8759	0.00792362
chr16	16023086	-167.16	0.00362474
chr16	16028147	-129.382	0.0080399
chr16	23924236	-206.866	0.000710281
chr16	23990690	-192.146	0.013448
chr16	28609642	-23.003	0.0179739
chr16	28953797	-24.3873	0.00276238
chr16	28955143	-33.4022	0.0176287
chr16	28955306	-44.2084	0.000522703
chr16	29668255	-518.092	5.06671e-05
chr16	29669624	-421.704	0.00010174
chr16	29669625	-297.108	0.0108884
chr16	29670137	-1095.15	0.00516347
chr16	29909731	9.79165	0.0131521
chr16	29918175	6.7186	0.0159492
chr16	3130755	-6.07094	0.0176725
chr16	31358411	-399.484	0.00302973
chr16	31364307	-320.734	0.00669491
chr16	31366655	-178.88	0.00602458
chr16	3574850	-28.6601	0.0155793
chr16	497996	-36.0568	0.0122685
chr16	57177824	-33.6463	0.00639158
chr16	664878	-35.6523	0.00026505
chr16	664940	-45.7574	0.00105318
chr16	67995917	-33.3219	0.00633366
chr16	67996175	-66.8423	0.00388378
chr16	68195912	-36.8565	0.00305712
chr16	68208316	-55.1466	0.00192269
chr16	70248733	-25.7946	0.0117855
chr16	78576773	-6.67099	0.00185718
chr16	85008020	-55.0392	0.00169825
chr16	85722122	-12.9042	0.00304935
chr16	85725859	-10.4914	0.0153208
chr16	88847191	-27.3545	0.0164133
chr16	89687615	-38.0999	0.00728437
chr17	10175045	-113.068	0.0140008
chr17	10186879	-114.209	0.0067104
chr17	15997123	-5.8052	9.25451e-05
chr17	16018705	-19.4585	0.00861743
chr17	1780760	-11.5997	0.000233249
chr17	19932330	-14.724	0.0155015
chr17	19963844	-20.2039	0.0112895
chr17	20135652	-35.5497	0.00845414
chr17	2418394	-22.4057	0.00335276
chr17	27472976	-45.7	0.00295898
chr17	28709983	-8.50121	0.00764199
chr17	29404371	-81.5314	0.0114482
chr17	29717287	-235.843	0.0148958
chr17	29730116	-347.847	0.00515725
chr17	29730306	-174.647	0.0037749
chr17	3022041	-60.7675	0.00333282
chr17	30787810	-20.3061	0.00976548
chr17	30787867	-39.191	0.00303509
chr17	30807067	-33.138	0.00135613
chr17	30975238	-37.2497	0.00276615
chr17	31534285	-12.4898	0.00510719
chr17	31956981	-41.7306	0.0111923
chr17	35096804	-17.8756	0.0103766
chr17	35473949	-11.1523	0.0123574
chr17	35474917	-17.3959	0.00303661
chr17	3721053	-34.3706	0.00468931
chr17	3908442	-141.563	0.0097571
chr17	3909602	-191.523	0.00576957
chr17	39256155	-67.2865	0.0128788
chr17	42259536	-51.8092	0.0017384
chr17	42301618	-131.405	0.0034371
chr17	4441341	-76.0913	0.0117284
chr17	4441653	-84.157	0.0103381
chr17	45042113	-10.0187	0.00747126
chr17	46148723	-54.9161	0.00820338
chr17	47155758	-23.2028	0.0166502
chr17	5342774	-20.1454	0.0110721
chr17	5487674	-6.78214	0.0106501
chr17	54959710	-14.3805	5.35562e-09
chr17	5512965	-201.568	0.0010263
chr17	5513748	-298.827	0.000398896
chr17	5513821	-184.47	0.000785607
chr17	57324474	-361.361	0.00369488
chr17	57428255	-699.85	0.00306346
chr17	57447111	-294.373	0.00327781
chr17	57447862	-443.247	0.000214524
chr17	57457617	-219.48	0.0163601
chr17	57617752	-524.769	0.0124124
chr17	58274599	-10764.8	0.0106728
chr17	58274663	-8691.66	0.0165508
chr17	58340895	-15.9857	0.00554499
chr17	58341861	-14.1423	0.00125433
chr17	58342928	-15.1977	0.00445126
chr17	59770645	-184.501	0.000624423
chr17	61182094	-8.22395	0.017054
chr17	61719967	-15.383	0.00315652
chr17	63763122	-16.6466	0.00650443
chr17	67354324	-23.7015	0.0144007
chr17	67354358	-32.1116	0.0128843
chr17	6768641	-50.9772	0.00115862
chr17	67906982	-129.707	0.0019886
chr17	72723799	-43.3248	0.0157881
chr17	72725128	-45.8301	0.00173921
chr17	72746931	-74.8029	0.00051575
chr17	72941151	-77.1939	0.0160408
chr17	75099440	-24.9966	0.00137376
chr17	75099585	-23.704	0.00800783
chr17	75801398	-17.4893	0.00645663
chr17	78201504	-14.3408	0.0029065
chr17	82628113	-17.9801	0.00547033
chr17	82628962	-18.7839	0.00439415
chr17	82628966	-18.5103	0.00653487
chr18	13474353	-82.4037	0.000271944
chr18	35248579	-35.4696	0.00106897
chr18	35263125	-21.204	0.000545981
chr18	35263159	-21.0303	0.00963982
chr18	63274566	-115.18	0.00215653
chr18	684515	-34.4109	0.00922592
chr18	691566	-48.0532	0.00071142
chr18	708505	-52.3093	0.000165223
chr18	710174	-46.0002	4.16611e-05
chr19	10170932	-64.4241	0.0016271
chr19	10667028	191.095	0.0166876
chr19	10962811	-87.082	0.0036468
chr19	11146049	-12.1645	0.00775191
chr19	11828368	-23.3384	0.00666669
chr19	11834401	-21.5416	0.00694239
chr19	11850848	-30.311	0.0178955
chr19	11864346	-36.4154	0.00548543
chr19	11890640	-13.347	0.0108947
chr19	11893040	-12.9299	0.000818581
chr19	11898663	-11.3071	0.0127059
chr19	11901719	-9.73961	0.0173117
chr19	11902165	-12.0278	0.00369119
chr19	11914196	-12.3321	0.0130677
chr19	11914273	-17.9707	7.47109e-05
chr19	14762781	-94.8021	0.00320525
chr19	16080692	-431.725	0.00778987
chr19	16085208	-414.457	0.0034677
chr19	16099447	-410.158	0.00144369
chr19	16100400	-1281.96	0.00018651
chr19	1614331	-81.8664	0.010667
chr19	16156092	-749.273	0.00269436
chr19	17095092	-184.703	0.00779831
chr19	17415042	-11.1271	0.00425313
chr19	17776937	-29.7743	0.00357731
chr19	18367049	-42.5298	0.00371104
chr19	18368012	-58.079	0.00830004
chr19	18996320	-134.174	0.0123672
chr19	1917159	-47.9636	0.00280533
chr19	19681526	-19.502	1.55598e-05
chr19	20544092	-16.3874	0.000822168
chr19	20800150	-5.51009	0.00535751
chr19	21120061	-20.0879	0.00631663
chr19	21120214	-20.0073	0.00680225
chr19	21192170	-39.5817	0.00251866
chr19	21302079	-26.2298	0.00251272
chr19	21806291	-44.5348	0.00917095
chr19	3195653	66.6997	0.00247158
chr19	32608101	-72.5284	0.00387357
chr19	33174125	-1.52564	0.0100158
chr19	34369232	-155.092	0.0108362
chr19	35891853	-31.4841	0.00973359
chr19	36337924	-12.5808	0.00334626
chr19	36746488	-22.2614	0.0123046
chr19	37324914	-34.2056	0.00823128
chr19	37348969	-19.1207	0.00766856
chr19	38167702	-46.7514	0.00774325
chr19	40354452	329.35	0.00817372
chr19	40454177	-48.9385	0.00505104
chr19	44159201	-9.71249	0.00657864
chr19	45549974	-8.89215	0.00263855
chr19	45550058	-19.9602	0.0148129
chr19	45619544	-24.7735	0.0133066
chr19	45620270	-13.8919	0.0160582
chr19	45856818	124.552	0.00442705
chr19	47352494	-21.3906	0.00352714
chr19	4890517	-8.96961	0.00155543
chr19	4891833	-10.5868	0.00281627
chr19	4897763	-6.78016	0.0123428
chr19	4901960	-11.2942	0.00537804
chr19	4902169	-15.3074	0.000660347
chr19	52031898	-6.24705	0.0118874
chr19	52618188	-23.477	0.00537084
chr19	53075788	-13.2203	0.015383
chr19	53075932	-15.7071	0.00188459
chr19	54098348	-91.9574	0.0100348
chr19	54204465	540.796	0.016365
chr19	54362191	-143.677	0.00316519
chr19	57222095	-49.535	0.010474
chr19	57818238	-10.1936	0.00724243
chr19	57865528	-30.5192	0.0113426
chr19	57866011	-54.1485	0.0175458
chr19	58297110	-23.3026	0.0101728
chr19	58566326	-2.117	0.0120958
chr19	8213338	-20.2088	0.0107603
chr19	8213508	-25.7102	0.00130483
chr19	825868	-532.088	0.0119418
chr19	8541655	-347.584	0.00927402
chr19	8553858	-293.285	0.0109588
chr2	101281028	-116.434	0.000332855
chr2	101284498	-77.7702	0.00773047
chr2	101285158	-96.8322	0.00886732
chr2	101297425	-151.18	0.00811065
chr2	101298228	-152.822	0.00426427
chr2	101300642	-131.377	0.00558192
chr2	101301585	-122.399	0.00383082
chr2	112576664	-14.4248	0.00035624
chr2	126685416	-116.795	0.00234336
chr2	127750121	-15.1354	0.0109177
chr2	127844792	-6.36952	0.0180614
chr2	127845576	-11.2795	0.00128718
chr2	131477237	-1.17486	0.00304398
chr2	144409837	-420.354	0.00405381
chr2	159599118	-126.239	0.00493501
chr2	169535145	-17.5577	0.00265303
chr2	172444419	-145.032	0.0135792
chr2	172444420	-143.428	0.00308941
chr2	197492001	-99.7121	0.0173636
chr2	19882016	-12.3647	0.0152127
chr2	200945345	-8.72236	0.0101377
chr2	201164144	-294.563	0.0092382
chr2	201713394	-84.4846	0.00232554
chr2	201714097	-102.03	0.00079671
chr2	201714099	-100.111	0.00207192
chr2	201777168	-112.857	0.00275192
chr2	202876819	-26.7602	0.00990491
chr2	20292439	-57.0889	0.00720167
chr2	206122616	-18.1262	0.0101231
chr2	206134938	-16.1693	0.0132637
chr2	206135281	-27.2047	0.00356493
chr2	207754653	-9.84399	0.00402555
chr2	208308982	-62.4003	0.0113816
chr2	218235228	351.61	0.000805049
chr2	218237750	-187.058	0.0102534
chr2	218635252	-3.20349	0.00203139
chr2	227539915	-55.5817	0.00683818
chr2	233135335	151.258	0.00749643
chr2	23773271	-23.6187	0.00749421
chr2	24090815	-17.4432	0.00508224
chr2	26119739	-68.0849	0.000875586
chr2	27313913	-20.5656	0.00579717
chr2	28855849	-2.43341	0.00519658
chr2	29178818	-24.892	0.00299386
chr2	37100891	52.225	0.00143328
chr2	38993001	-6.11648	0.000824567
chr2	39112436	-232.329	0.00065202
chr2	60897795	-45.362	0.00180898
chr2	61512919	-86.1449	0.0152322
chr2	61513439	-110.303	0.00107475
chr2	68786124	-53.7202	0.00943337
chr2	68786677	-54.341	0.000620571
chr2	68813660	-89.3135	0.00198153
chr2	68813819	-45.7441	6.47943e-05
chr2	68815740	-81.0563	0.0047892
chr2	69488976	-176.404	0.00143195
chr2	69758438	-23.2517	0.00670987
chr2	70220903	-71.134	0.008206
chr2	70221167	-48.1528	0.00206019
chr2	70221370	-52.5703	0.00348856
chr2	74052119	-50.6702	0.00975195
chr2	74084211	-100.588	0.00348457
chr2	74086876	-89.0429	0.00794808
chr2	85323528	-260.486	0.00355171
chr2	87460249	-9.60235	0.00334352
chr2	87460372	-10.0733	1.24718e-05
chr2	9549191	-67.627	0.000218397
chr2	96826473	-11.5678	0.00931576
chr2	98457850	-35.9309	0.00509381
chr20	1482356	-87.1232	0.00480343
chr20	1483006	-90.4943	0.00968105
chr20	25693187	-3.83283	0.00779499
chr20	32080517	-190.272	0.00643961
chr20	32081052	-154.857	0.000985486
chr20	32096571	-162.666	0.00246728
chr20	32374087	-30.9152	0.00638294
chr20	35372850	-22.9081	0.00316869
chr20	36768346	-18.8872	0.00346688
chr20	36782112	-60.911	0.0110324
chr20	36892574	-1798.45	0.014459
chr20	36894305	-646.426	0.000251705
chr20	36894715	-844.07	0.000130605
chr20	36914489	-618.93	0.00282752
chr20	36914633	-594.367	0.00573071
chr20	36914789	-778.761	0.000423069
chr20	36914835	-455.874	0.00547148
chr20	36914955	-1124.95	0.00676424
chr20	36914960	-894.726	0.000129669
chr20	36917620	-589.621	0.00255607
chr20	37071615	-20.5471	0.00838807
chr20	37079010	-25.5689	0.000625422
chr20	3867578	-415.261	0.00172455
chr20	3868841	-148.612	0.00628607
chr20	3870998	-167.866	0.00453264
chr20	3962244	-122.101	0.00803168
chr20	3962294	-80.828	0.0126726
chr20	3968502	-135.463	0.00747338
chr20	47273771	-74.7591	0.000125785
chr20	47510732	-78.8218	0.0169138
chr20	47570415	-47.2936	0.00114288
chr20	4794702	-167.931	0.00125404
chr20	5573686	-121.761	0.0133751
chr20	5587645	-119.389	0.0146258
chr20	5589367	-145.762	0.00346186
chr20	5589512	-207.404	0.00554298
chr20	63903581	-58.1227	0.0116068
chr20	63903905	-60.39	0.000522983
chr20	63911760	-54.0458	0.0006349
chr20	63911823	-42.1914	0.00283613
chr20	63912164	-57.145	9.3645e-05
chr20	63921029	-51.9954	0.0109754
chr20	63921918	-56.2673	0.0117101
chr20	63924407	-54.3917	0.0131655
chr20	8512632	-39.0162	0.00452528
chr20	8527461	-44.4777	0.000353332
chr21	33525364	-50.88	0.000853277
chr21	34854509	-533.886	0.00835073
chr21	37410605	-47.1774	0.0180141
chr21	42909937	-18.101	0.00376881
chr21	42984141	-11.361	0.0105958
chr21	43747015	-74.6814	0.00762399
chr22	17089617	-386.673	0.000156884
chr22	17089645	-489.427	0.000546031
chr22	17090140	-361.477	0.000634524
chr22	17090233	-512.252	1.57609e-05
chr22	17113215	-608.174	0.000356569
chr22	17113247	-372.343	0.00136256
chr22	17113332	-318.496	0.00355782
chr22	17113380	-274.11	0.00595398
chr22	17113383	-303.049	0.00340109
chr22	19952038	-87.1256	0.0128887
chr22	20572804	244.309	0.00730236
chr22	20572888	85.982	0.000948449
chr22	20573177	62.7212	0.0032657
chr22	21729931	-10.9288	0.00275048
chr22	23650619	-0.708189	0.0175595
chr22	23652224	-0.968651	0.00502738
chr22	25354239	-16.6526	0.00309475
chr22	25724940	-92.5521	0.000344592
chr22	25725110	-89.5185	0.00391446
chr22	26718087	-3.35607	0.00683483
chr22	29228734	-57.2129	0.00318352
chr22	31559312	-44.0942	0.00636642
chr22	31835111	-22.883	0.00489172
chr22	40192095	-81.8049	0.0176037
chr22	41344945	-78.261	0.00382288
chr22	42381099	-180.769	0.000780177
chr22	42383533	-233.107	0.00152409
chr22	49653032	-25.7411	0.00121097
chr22	49879329	-31.2724	0.0170972
chr22	50214280	-25.8997	0.00872277
chr22	50376562	29.6182	0.00115737
chr3	11428144	-23.8572	0.0148935
chr3	11508506	-33.8163	0.000377734
chr3	123238074	-4.00616	0.0136477
chr3	13001003	-101.853	0.00221905
chr3	13002042	-104.846	0.0015507
chr3	130991463	-80.4752	0.000953189
chr3	131008307	-89.7223	0.00533231
chr3	136515177	-12.9202	0.0119574
chr3	138780888	-117.557	0.0018253
chr3	141946785	-250.303	0.000527321
chr3	141949916	-356.405	0.000112403
chr3	141950080	-129.493	0.00792066
chr3	142135251	-153.659	0.0113039
chr3	142490127	-27.9101	0.00601137
chr3	146543102	-25.9979	0.00188892
chr3	146543116	-26.2826	0.000994639
chr3	15692390	-219.955	0.00142902
chr3	172179079	-464.064	0.00511014
chr3	185659018	-94.9978	2.92139e-07
chr3	185686201	-50.0839	0.0159052
chr3	185686343	-44.3693	0.00926166
chr3	185756851	-63.9156	0.0105024
chr3	185756853	-89.7497	0.000811262
chr3	185788435	-61.2288	0.000106213
chr3	187011116	-44.1272	0.00411829
chr3	194621759	-21.2727	0.00607577
chr3	197864764	-13.0389	0.0107685
chr3	23838064	-24.6528	0.00189668
chr3	23848349	-16.0688	0.0178868
chr3	33550296	-46.0882	0.0160695
chr3	39063681	-26.8422	0.0150527
chr3	40537340	-30.5538	0.00242079
chr3	44749906	-7.70839	0.0122517
chr3	47330688	-20.828	0.012382
chr3	48750423	-31.5698	0.00712326
chr3	48750476	-31.3792	0.00103352
chr3	48931145	-15.4225	0.0114725
chr3	49008943	-82.0562	0.00710942
chr3	49009011	-138.692	0.00724108
chr3	49320525	-28.6686	0.017067
chr3	49320587	-50.5357	0.0056589
chr3	49759976	-12.5419	0.0164348
chr3	50002995	42.9411	0.00557197
chr3	50037298	-55.2719	0.0105093
chr3	50096797	-134.448	0.00770284
chr3	51480951	-21.8777	0.0126509
chr3	52414903	-18.1025	0.00423634
chr3	52415245	-5.91059	0.0055301
chr3	56570019	-11.2115	0.0167272
chr3	59749933	-9.50031	0.000532156
chr3	71094255	-84.8819	0.0088866
chr3	71578338	-75.2236	0.00716601
chr3	94127966	-9.16857	0.0119302
chr3	9818575	-39.7547	0.000524497
chr4	105375390	-10.3886	0.00912542
chr4	119537246	-11.825	0.0135713
chr4	151103269	135.436	0.0121667
chr4	1875031	-48.9696	0.00987623
chr4	1894342	-75.5795	0.00657993
chr4	2005597	-10.3928	0.0101011
chr4	2539474	-25.838	0.00291069
chr4	2543355	-15.3422	0.0118681
chr4	25799361	-81.5923	0.00409824
chr4	26328645	-54.7355	0.00143343
chr4	38994325	-10.7153	0.0100737
chr4	39016829	-12.1831	0.0021528
chr4	39748522	-35.6981	0.000617326
chr4	48115131	-31.8396	0.0130975
chr4	48141886	-80.6712	0.000347724
chr4	48144201	-85.9988	0.00688361
chr4	48202506	-49.6488	0.00491237
chr4	67469376	-20.764	0.00234181
chr4	67469377	-18.5209	0.00251065
chr4	67470400	-28.1444	0.00147852
chr4	67470450	-27.4801	0.0130049
chr4	73196206	82.1186	0.0110331
chr4	75917586	-35.1762	0.0099471
chr4	75918960	-36.3577	0.0144456
chr4	78867050	-47.4599	0.000396495
chr4	78867097	-43.152	0.00578284
chr4	78867157	-28.0452	0.0160653
chr4	83058304	8.59369	0.0102176
chr4	86923350	-5.13751	0.0138539
chr4	88016699	-86.0952	0.000221691
chr4	88017238	-61.595	0.0177846
chr4	88023438	-50.1685	0.00632634
chr4	88280732	-23.3088	0.0125129
chr5	115206616	-16.0599	0.00303559
chr5	118837803	-8.0231	0.00821872
chr5	119311046	-54.1284	7.51926e-05
chr5	131160142	-74.0103	0.0154641
chr5	131202645	-44.9095	0.000108888
chr5	138570282	-108.712	0.0108278
chr5	141527293	-170.06	0.00272335
chr5	141529936	-489.599	0.00164288
chr5	142137235	-63.8866	0.00268846
chr5	142142062	-119.651	0.00531102
chr5	143225363	-70.5344	0.0155152
chr5	149983829	-35.2724	0.000358755
chr5	154393785	-2.71606	0.0124478
chr5	170264675	-101.248	0.00409344
chr5	172279272	-18.2724	0.00963437
chr5	177145337	-66.3655	0.01537
chr5	177147245	-86.5132	3.11229e-05
chr5	179587172	-85.8427	0.00325053
chr5	32152599	-63.5579	0.00534292
chr5	32432331	-161.209	0.0179245
chr5	36221275	-1.42847	0.00259089
chr5	37290365	-16.9006	0.0077072
chr5	43576227	-8.64715	0.00806734
chr5	50414307	-389.587	0.000538896
chr5	50414352	-278.356	0.00777396
chr5	50414484	-341.872	0.00392349
chr5	61364096	-30.0745	0.00936383
chr5	61368071	-36.6072	0.0171733
chr5	65581483	-14.0558	0.0101203
chr5	69282450	-19.5533	0.00652189
chr5	75593583	-12.5237	0.0104886
chr5	75593662	-19.7796	0.000333754
chr5	76408640	-92.9117	0.0096818
chr5	76488927	-192.681	0.0116102
chr5	76859058	-29.9023	0.000472462
chr5	76872144	-21.7634	0.00151181
chr5	76890527	-22.9756	0.0089101
chr5	76890594	-20.0282	0.000227745
chr5	76893422	-19.9202	0.00359825
chr5	76893468	-20.7775	0.00105088
chr5	76907953	-29.3077	0.0066962
chr5	76917744	-32.0677	0.0042135
chr5	80170912	-105.74	0.0126987
chr5	80170967	-73.4655	0.00756658
chr5	80627611	-17.5428	0.00787683
chr5	81729674	-90.0265	0.0122299
chr5	87381946	-37.9737	0.000270571
chr5	88802728	-163.279	0.000466896
chr5	95067893	-34.5863	0.0120204
chr6	111270468	-11.2536	0.00247207
chr6	136786863	-29.7105	0.00787744
chr6	149725537	-13.6314	0.00452474
chr6	150996403	-22.7892	0.0117721
chr6	155283246	-3.42594	0.0133964
chr6	170359472	-10.6621	0.00183824
chr6	17937066	-77.6844	0.00412091
chr6	28232210	-8.8461	0.00127226
chr6	30200241	-13.5026	0.00416821
chr6	30200276	-35.4657	0.00270321
chr6	3078079	-9.48034	0.0120878
chr6	33005780	-81.1993	0.000981526
chr6	33005854	-86.1244	0.00429188
chr6	33408756	-17.3527	0.000511321
chr6	35648783	-329.665	0.00110312
chr6	36464396	34.3861	0.0134005
chr6	42027912	-106.802	0.0115288
chr6	42027951	-144.062	0.00835093
chr6	42079637	-20.8475	0.0145256
chr6	42888224	-38.8651	4.32347e-06
chr6	53541966	-42.6405	0.00297638
chr6	7118144	-147.018	0.00630547
chr6	72642386	-5.04289	0.0167811
chr6	75622117	-72.6776	0.00533425
chr6	75638921	-54.0686	0.00719623
chr6	82180524	-25.2657	0.00166401
chr6	82180525	-24.6683	0.0028196
chr6	87688634	-53.6683	0.00185192
chr6	89634503	-9.93899	0.0009417
chr7	101845910	-173.668	0.00659558
chr7	101861000	-111.933	0.00789832
chr7	101937569	-91.9227	0.000506825
chr7	102456374	-11.7978	0.00937268
chr7	105049259	-79.6783	0.00403741
chr7	105328344	-14.1592	0.011342
chr7	105328415	-13.6527	0.0171724
chr7	105340643	-23.5807	1.49488e-05
chr7	11059566	-33.0726	0.0106916
chr7	139056634	-89.3716	0.00494886
chr7	140012668	-128.145	0.00656126
chr7	143299053	-196.492	0.00042102
chr7	152433026	-166.92	0.00696978
chr7	1535393	-13.9282	0.00983724
chr7	156970054	-13.1043	0.00526405
chr7	158638313	-29.1558	0.00564642
chr7	158744017	-95.4136	0.0180774
chr7	2441572	-177.145	0.00491237
chr7	2445531	-154.887	0.000608892
chr7	2445641	-133.234	0.0114672
chr7	38244895	-121.479	2.10762e-05
chr7	38245823	-104.646	0.00046628
chr7	44625152	-63.5417	0.000190248
chr7	44802329	-112.971	0.0154234
chr7	44832906	-185.267	0.0043128
chr7	4755557	-23.559	0.0158096
chr7	5321943	-333.896	0.0153499
chr7	5343162	-189.769	0.0146767
chr7	5401986	-224.746	0.00508704
chr7	6428943	-29.6895	0.00772189
chr7	64696381	-107.45	0.00210527
chr7	65003294	-51.1761	0.0130642
chr7	66380550	-22.7214	0.002951
chr7	66388697	-21.051	0.00704573
chr7	66389187	-19.2145	0.00377469
chr7	66743200	-3.11905	0.000458627
chr7	66754209	-3.32624	4.93836e-05
chr7	66763195	-2.3061	0.00797698
chr7	70441587	-39.9181	0.000566773
chr7	74378591	-104.225	0.00466924
chr7	75621515	-112.625	0.008565
chr7	75658880	-126.242	0.00639776
chr7	75710023	-89.8021	0.00979676
chr7	87186454	-49.7004	0.000486511
chr7	92493505	-7.45587	0.00666109
chr7	92493596	-12.6347	0.00376072
chr8	102390337	-93.5362	0.0118514
chr8	11843981	485.933	0.00191182
chr8	127922063	-29.9036	0.009936
chr8	129889967	-85.2941	0.00711971
chr8	129959592	-67.7727	0.0139592
chr8	129965607	-58.7205	0.0157746
chr8	130002349	-78.0365	0.00165811
chr8	140610153	-100.862	0.00307059
chr8	143655372	-25.1685	0.00218595
chr8	25246940	-216.025	0.00268558
chr8	25247395	-163.948	0.013911
chr8	25247396	-119.76	0.0129033
chr8	25272060	-177.607	6.77014e-05
chr8	25273378	-125.132	0.00164704
chr8	37890723	-121.908	0.00448363
chr8	37893738	-141.622	0.00538219
chr8	41966293	-137.046	0.000132326
chr8	42313193	-23.7421	0.0099038
chr8	43021486	-65.1437	0.00398642
chr8	43021575	-221.339	0.0039641
chr8	43028273	-120.73	0.012102
chr8	47465615	-35.4099	0.00857761
chr8	47519682	-26.9352	0.0163285
chr8	55890867	-149.629	0.00734809
chr8	55891231	-185.638	0.00707213
chr8	55917333	-237.989	0.0122281
chr8	60612513	-21.6632	0.0110395
chr8	93724182	-11.4932	0.0124411
chr8	97656818	-77.8931	0.000699685
chr9	112151107	-46.3286	0.00284518
chr9	112151144	-33.0367	0.00843289
chr9	112685300	-14.0434	0.000480508
chr9	120629099	-244.902	0.00557057
chr9	120629112	-213.505	0.00999644
chr9	123251011	-27.2452	0.00927073
chr9	124288347	-39.9934	0.00978501
chr9	124730356	-21.53	0.00215123
chr9	125833859	-93.6581	0.00415095
chr9	125838184	-109.406	0.0140687
chr9	125858244	-115.406	6.14107e-05
chr9	125867519	-143.134	1.62119e-06
chr9	125868005	-80.0529	0.0161973
chr9	128228735	-115.754	0.00290925
chr9	128330121	-17.3276	0.000724063
chr9	128331963	-38.2012	0.00662069
chr9	128748476	-45.1246	0.0020535
chr9	129504304	-71.3692	0.00437128
chr9	129913964	-245.261	0.00858313
chr9	129917292	-124.565	0.0137411
chr9	130699900	-10.8155	0.00501894
chr9	131713789	-69.0253	0.0108147
chr9	133156782	-32.1508	0.00995381
chr9	137491271	-17.1636	0.00345175
chr9	27031065	4.41905	0.013899
chr9	284796	-391.715	3.15944e-05
chr9	311467	-200.689	0.00553551
chr9	37503395	-14.8586	0.00127532
chr9	76483484	-38.6734	0.0173367
chr9	92635787	-1.25381	0.0085894
chrX	111704931	-26.6693	0.0034943
chrX	119450350	-9.74548	0.00965945
chrX	119538709	-5.19543	0.00222889
chrX	119657637	-204.906	0.00802969
chrX	119673345	-356.515	0.000491856
chrX	131704175	-18.581	0.000539246
chrX	131729335	-33.2696	0.00418262
chrX	131729543	-19.4628	0.0113221
chrX	131734945	-14.8747	0.00103711
chrX	131741409	-23.9618	0.0126457
chrX	131741713	-24.848	0.000421502
chrX	131741846	-22.6543	0.0159478
chrX	131744963	-9.52371	0.0181383
chrX	15752838	-26.4288	5.79094e-05
chrX	15759381	-20.9758	0.0140121
chrX	2906213	-45.6576	0.00022209
chrX	46604518	-49.1164	0.0119598
chrX	49152735	-0.827385	0.0140246
chrX	53400475	-56.348	0.00614956
chrX	74243511	-80.3332	0.000256695

## Sheet: Table S3d
Chromosome	Position	Ref base	Alt base	Recurrence	Gene
chr1	11742736	A	G	31	AGTRAP
chr1	13767854	A	G	45	PRDM2
chr1	16321847	T	C	31	FBXO42
chr1	20594510	A	G	35	CDA
chr1	21685440	T	C	31	USP48
chr1	27628070	T	C	52	FGR
chr1	27874244	A	G	32	THEMIS2
chr1	35101786	A	G	48	ZMYM1
chr1	35826946	A	G	69	AGO4
chr1	39961948	A	G	44	MFSD2A
chr1	44433007	A	G	84	RNF220
chr1	44443905	A	G	56	RNF220
chr1	44449478	A	G	103	RNF220
chr1	44478475	A	G	73	RNF220
chr1	44548944	A	G	89	RNF220
chr1	44552304	A	G	67	RNF220
chr1	44577711	A	G	73	RNF220
chr1	46586893	T	C	36	MKNK1
chr1	46593347	T	C	41	MKNK1
chr1	54637250	A	G	76	ACOT11
chr1	54638383	A	G	61	ACOT11
chr1	89183686	T	C	46	GBP4
chr1	92478994	T	C	53	GFI1
chr1	92479664	T	C	59	GFI1
chr1	93315428	T	C	30	CCDC18-AS1
chr1	100145737	A	G	78	TRMT13
chr1	113715398	T	C	44	PHTF1
chr1	113855448	T	C	77	PTPN22
chr1	148532133	T	C	89	NBPF14
chr1	155054743	A	G	50	ADAM15
chr1	156469325	T	C	64	MEF2D
chr1	161060093	T	C	86	ARHGAP30
chr1	167507061	T	C	30	CD247
chr1	179328124	A	G	49	SOAT1
chr1	179357188	A	G	87	SOAT1
chr1	179357882	A	G	89	SOAT1
chr1	184969811	T	C	41	FAM129A
chr1	235664958	T	C	35	LYST
chr1	235682249	T	C	39	LYST
chr1	235693126	T	C	47	LYST
chr1	235827161	T	C	116	LYST
chr1	235861787	T	C	86	LYST
chr1	245019436	A	G	32	EFCAB2
chr1	245122663	A	G	56	EFCAB2
chr1	246171911	T	C	69	SMYD3
chr1	246665108	A	G	78	CNST
chr1	246783823	A	G	73	LINC01341
chr1	247314871	T	C	30	ZNF496
chr1	247430836	A	G	41	NLRP3
chr10	12071762	A	G	75	DHTKD1
chr10	12372551	A	G	47	CAMK1D
chr10	17447001	T	C	63	ST8SIA6
chr10	20286904	A	G	30	PLXDC2
chr10	21969205	T	C	58	DNAJC1
chr10	68523374	T	C	33	SLC25A16
chr10	72765569	A	G	35	MCU
chr10	87241222	T	C	95	NUTM2A-AS1
chr10	102740270	A	G	82	SFXN2
chr10	110113157	A	G	31	ADD3
chr10	113076340	A	G	36	TCF7L2
chr10	119105416	A	G	38	FAM45A
chr10	119105807	A	G	66	FAM45A
chr10	119106400	A	G	50	FAM45A
chr10	119106470	A	G	38	FAM45A
chr11	778290	A	G	84	AP006621.5
chr11	778798	A	G	44	AP006621.5
chr11	927696	A	G	43	AP2A2
chr11	3096503	T	C	45	OSBPL5
chr11	3900786	A	G	46	STIM1
chr11	5668152	T	C	57	TRIM5
chr11	5668587	T	C	38	TRIM5
chr11	5672483	T	C	43	TRIM5
chr11	8968599	A	G	34	TMEM9B-AS1
chr11	33270687	A	G	98	HIPK3
chr11	46453117	T	C	52	AMBRA1
chr11	47222598	A	G	61	DDB2
chr11	47224020	A	G	54	DDB2
chr11	47231656	A	G	69	DDB2
chr11	47368025	T	C	30	SPI1
chr11	47986548	A	G	48	PTPRJ
chr11	48012836	A	G	40	PTPRJ
chr11	61849884	A	G	65	FADS2
chr11	61849977	A	G	30	FADS2
chr11	64738640	T	C	55	RASGRP2
chr11	66129168	A	G	47	PACS1
chr11	67146648	A	G	65	KDM2A
chr11	68056843	T	C	39	CHKA
chr11	68093216	T	C	68	CHKA
chr11	68790168	T	C	35	CPT1A
chr11	72917698	T	C	57	FCHSD2
chr11	73081590	T	C	87	FCHSD2
chr11	122672465	A	G	43	UBASH3B
chr11	122677901	A	G	32	UBASH3B
chr11	122677911	A	G	51	UBASH3B
chr11	122709162	A	G	40	UBASH3B
chr11	126207658	T	C	76	RPUSD4
chr11	126385757	A	G	46	ST3GAL4
chr11	126389582	A	G	67	ST3GAL4
chr12	7126023	A	G	31	RBP5
chr12	7923267	T	C	46	SLC2A3
chr12	7923842	T	C	44	SLC2A3
chr12	9857800	T	C	32	CLEC2B
chr12	12728263	A	G	64	APOLD1
chr12	12740972	A	G	32	APOLD1
chr12	12741494	A	G	71	APOLD1
chr12	12754967	A	G	58	APOLD1
chr12	26981417	T	C	56	TM7SF3
chr12	26988266	T	C	40	TM7SF3
chr12	26989337	T	C	53	TM7SF3
chr12	26989354	T	C	51	TM7SF3
chr12	50930336	A	G	95	METTL7A
chr12	51006260	T	C	64	SLC11A2
chr12	56476288	A	G	106	SPRYD4
chr12	63590081	T	C	48	DPY19L2
chr12	65286787	A	G	76	MSRB3
chr12	82702745	A	G	35	TMTC2
chr12	93542929	T	C	32	SOCS2-AS1
chr12	93543060	T	C	67	SOCS2-AS1
chr12	94260310	A	G	41	PLXNC1
chr12	118364705	T	C	80	TAOK3
chr12	121332037	T	C	91	ANAPC5
chr12	121758058	A	G	94	TMEM120B
chr13	19846896	T	C	37	ZMYM5
chr13	28004430	T	C	43	FLT3
chr13	28004505	T	C	76	FLT3
chr13	28009631	T	C	93	FLT3
chr13	28014156	T	C	99	FLT3
chr13	28029055	T	C	92	FLT3
chr13	28046628	T	C	92	FLT3
chr13	28047600	T	C	104	FLT3
chr13	28090666	T	C	53	FLT3
chr13	28096259	T	C	39	FLT3
chr13	30366629	T	C	30	LINC00426
chr13	45386110	A	G	56	TPT1-AS1
chr13	48509113	T	C	50	RCBTB2
chr13	48509161	T	C	59	RCBTB2
chr13	49550258	T	C	42	RCBTB1
chr13	50047394	T	C	74	DLEU2
chr13	50972291	A	G	101	RNASEH2B
chr13	51726025	A	G	45	WDFY2
chr13	112853177	A	G	35	ATP11A
chr14	20367129	T	C	38	TEP1
chr14	21471496	T	C	46	RAB2B
chr14	76207236	A	G	41	GPATCH2L
chr14	77540702	T	C	42	SPTLC2
chr14	100363513	T	C	32	WARS
chr14	105058184	T	C	58	GPR132
chr15	34270357	T	C	32	SLC12A6
chr15	40690661	T	C	82	RAD51-AS1
chr15	40693876	T	C	30	RAD51-AS1
chr15	49891598	T	C	31	ATP8B4
chr15	50357568	A	G	35	GABPB1-AS1
chr15	50357569	A	G	61	GABPB1-AS1
chr15	50367238	A	G	73	GABPB1-AS1
chr15	50368114	A	G	119	GABPB1-AS1
chr15	64544071	A	G	83	ZNF609
chr15	64642248	A	G	59	ZNF609
chr15	64956772	T	C	49	ANKDD1A
chr15	66441130	A	G	31	MAP2K1
chr15	75353745	A	G	40	NEIL1
chr15	85096374	A	G	65	PDE8A
chr15	89796104	T	C	87	ANPEP
chr15	90013163	A	G	54	ZNF710
chr15	90914274	A	G	53	MAN2A2
chr15	91960125	A	G	34	SLCO3A1
chr15	99663035	A	G	45	MEF2A
chr16	664878	A	G	88	WDR90
chr16	664940	A	G	49	WDR90
chr16	3130755	T	C	38	ZNF213-AS1
chr16	3574850	T	C	79	NLRC3
chr16	10457738	A	G	31	ATF7IP2
chr16	10931692	A	G	82	CIITA
chr16	10931780	A	G	51	CIITA
chr16	10932739	A	G	44	DEXI
chr16	10932872	A	G	89	DEXI
chr16	11571967	T	C	38	LITAF
chr16	12775019	T	C	43	CPPED1
chr16	16028147	A	G	65	ABCC1
chr16	23924236	A	G	76	PRKCB
chr16	28955306	A	G	110	NFATC2IP
chr16	29670137	A	G	77	SPN
chr16	31358411	A	G	52	ITGAX
chr16	31364307	A	G	40	ITGAX
chr16	31366655	A	G	58	ITGAX
chr16	67995917	T	C	49	DPEP2
chr16	68208316	A	G	44	NFATC3
chr16	78576773	A	G	51	WWOX
chr16	85722122	T	C	48	C16orf74
chr16	85725859	T	C	32	C16orf74
chr16	88847191	T	C	49	GALNS
chr16	89687615	A	G	47	CDK10
chr17	1780760	T	C	96	SMYD4
chr17	3022041	A	G	55	RAP1GAP2
chr17	3721053	T	C	49	ITGAE
chr17	3908442	T	C	48	P2RX1
chr17	4441341	A	G	75	SPNS3
chr17	4441653	A	G	59	SPNS3
chr17	5512965	T	C	48	NLRP1
chr17	5513748	T	C	51	NLRP1
chr17	5513821	T	C	47	NLRP1
chr17	6768641	A	G	56	XAF1
chr17	10175045	T	C	97	GAS7
chr17	10186879	T	C	92	GAS7
chr17	15997123	T	C	91	ZSWIM7
chr17	19932330	T	C	51	AKAP10
chr17	20135652	A	G	32	SPECC1
chr17	27472976	A	G	48	KSR1
chr17	29717287	T	C	44	SSH2
chr17	29730306	T	C	45	SSH2
chr17	30975238	A	G	64	RNF135
chr17	31534285	A	G	46	RAB11FIP4
chr17	35473949	T	C	53	SLFN12L
chr17	35474917	T	C	30	SLFN12L
chr17	42259536	T	C	77	STAT5B
chr17	57324474	A	G	51	MSI2
chr17	57428255	A	G	37	MSI2
chr17	57447111	A	G	88	MSI2
chr17	57447862	A	G	39	MSI2
chr17	57457617	A	G	85	MSI2
chr17	57617752	A	G	45	MSI2
chr17	58274599	T	C	81	MPO
chr17	58274663	T	C	91	MPO
chr17	58340895	A	G	70	TSPOAP1-AS1
chr17	58342928	A	G	80	TSPOAP1-AS1
chr17	61719967	T	C	47	BRIP1
chr17	72723799	T	C	108	SLC39A11
chr17	72725128	T	C	64	SLC39A11
chr17	72746931	T	C	48	SLC39A11
chr17	72941151	T	C	42	SLC39A11
chr17	75099585	A	G	47	SLC16A5
chr17	78201504	A	G	36	AFMID
chr18	684515	T	C	73	ENOSF1
chr18	691566	T	C	115	ENOSF1
chr18	708505	T	C	77	ENOSF1
chr18	710174	T	C	96	ENOSF1
chr18	13474353	A	G	45	LDLRAD4
chr18	35263125	T	C	80	ZSCAN30
chr18	35263159	T	C	56	ZSCAN30
chr19	825868	A	G	65	AZU1
chr19	1614331	T	C	40	TCF3
chr19	3195653	A	G	112	NCLN
chr19	4890517	T	C	92	ARRDC5
chr19	4891833	T	C	49	ARRDC5
chr19	4897763	T	C	100	ARRDC5
chr19	4901960	T	C	34	ARRDC5
chr19	4902169	T	C	32	ARRDC5
chr19	8213338	A	G	36	CERS4
chr19	8213508	A	G	40	CERS4
chr19	8553858	T	C	34	MYO1F
chr19	10667028	A	G	52	ILF3
chr19	11146049	T	C	50	SPC24
chr19	11828368	A	G	49	ZNF440
chr19	11834401	A	G	51	ZNF440
chr19	11864346	A	G	89	ZNF439
chr19	11890640	A	G	45	ZNF69
chr19	11902165	A	G	44	ZNF69
chr19	11914196	A	G	76	ZNF69
chr19	14762781	T	C	49	ADGRE2
chr19	16085208	A	G	85	TPM4
chr19	16099447	A	G	76	TPM4
chr19	17095092	A	G	39	MYO9B
chr19	17415042	A	G	70	BISPR
chr19	17776937	A	G	32	FCHO1
chr19	18367049	A	G	90	PGPEP1
chr19	20544092	T	C	45	ZNF737
chr19	20800150	A	G	97	ZNF66
chr19	21120061	A	G	57	ZNF714
chr19	21120214	A	G	63	ZNF714
chr19	21192170	A	G	88	ZNF431
chr19	21806291	T	C	40	ZNF43
chr19	32608101	T	C	36	ANKRD27
chr19	33174125	T	C	33	WDR88
chr19	34369232	A	G	34	GPI
chr19	35891853	T	C	35	NFKBID
chr19	36337924	T	C	47	ZFP14
chr19	36746488	T	C	36	ZNF850
chr19	37348969	A	G	33	HKR1
chr19	40454177	T	C	48	BLVRB
chr19	44159201	A	G	32	ZNF234
chr19	45619544	T	C	39	EML2
chr19	45620270	T	C	38	EML2
chr19	53075788	T	C	112	ZNF160
chr19	53075932	T	C	87	ZNF160
chr19	54098348	T	C	32	OSCAR
chr19	54204465	A	G	46	RPS9
chr19	57818238	A	G	65	ZNF586
chr19	58297110	A	G	53	ZNF8
chr19	58566326	T	C	108	MZF1-AS1
chr2	9549191	T	C	41	ADAM17
chr2	19882016	A	G	47	LINC00954
chr2	24090815	A	G	51	FAM228B
chr2	29178818	A	G	32	CLIP4
chr2	68813819	A	G	81	ARHGAP25
chr2	69488976	T	C	39	AAK1
chr2	70221167	T	C	94	TIA1
chr2	70221370	T	C	102	TIA1
chr2	87460249	A	G	45	CYTOR
chr2	87460372	A	G	36	CYTOR
chr2	98457850	A	G	43	INPP4A
chr2	101284498	T	C	95	RNF149
chr2	101285158	T	C	34	RNF149
chr2	101297425	T	C	50	RNF149
chr2	101300642	T	C	57	RNF149
chr2	126685416	A	G	40	GYPC
chr2	127844792	T	C	73	POLR2D
chr2	127845576	T	C	73	POLR2D
chr2	131477237	T	C	77	TUBA3D
chr2	172444419	A	G	31	ITGA6
chr2	172444420	A	G	40	ITGA6
chr2	201713394	T	C	33	ALS2
chr2	201714097	T	C	54	ALS2
chr2	201714099	T	C	44	ALS2
chr2	201777168	T	C	48	ALS2
chr2	218635252	T	C	71	PLCD4
chr20	1482356	T	C	66	SIRPB2
chr20	1483006	T	C	32	SIRPB2
chr20	3962244	T	C	50	RNF24
chr20	4794702	T	C	111	RASSF2
chr20	5573686	T	C	34	GPCPD1
chr20	5587645	T	C	30	GPCPD1
chr20	8512632	A	G	52	PLCB1
chr20	8527461	A	G	55	PLCB1
chr20	25693187	T	C	49	ZNF337
chr20	32080517	A	G	30	HCK
chr20	32081052	A	G	49	HCK
chr20	32096571	A	G	57	HCK
chr20	36768346	T	C	46	DSN1
chr20	36892574	T	C	49	SAMHD1
chr20	36894305	T	C	40	SAMHD1
chr20	36894715	T	C	33	SAMHD1
chr20	36914489	T	C	47	SAMHD1
chr20	36914633	T	C	37	SAMHD1
chr20	36914789	T	C	53	SAMHD1
chr20	36914835	T	C	79	SAMHD1
chr20	36914955	T	C	34	SAMHD1
chr20	36914960	T	C	104	SAMHD1
chr20	36917620	T	C	60	SAMHD1
chr20	47273771	T	C	53	ZMYND8
chr20	63911760	A	G	44	DNAJC5
chr20	63912164	A	G	62	DNAJC5
chr20	63921029	A	G	52	DNAJC5
chr20	63921918	A	G	31	DNAJC5
chr20	63924407	A	G	43	DNAJC5
chr21	43747015	A	G	47	PDXK
chr22	17089617	A	G	93	IL17RA
chr22	17089645	A	G	36	IL17RA
chr22	17090140	A	G	67	IL17RA
chr22	17090233	A	G	68	IL17RA
chr22	17113215	A	G	90	IL17RA
chr22	17113380	A	G	114	IL17RA
chr22	17113383	A	G	92	IL17RA
chr22	20572804	A	G	30	MED15
chr22	20572888	A	G	112	MED15
chr22	20573177	A	G	98	MED15
chr22	21729931	T	C	40	YPEL1
chr22	23652224	T	C	94	GUSBP11
chr22	25354239	T	C	81	LRP5L
chr22	25725110	A	G	68	GRK3
chr22	29228734	A	G	85	EMID1
chr22	31559312	A	G	32	SFI1
chr22	40192095	A	G	46	TNRC6B
chr22	42381099	T	C	53	NFAM1
chr22	42383533	T	C	34	NFAM1
chr22	49879329	A	G	40	ZBED4
chr3	9818575	A	G	66	TTLL3
chr3	11508506	A	G	82	ATG7
chr3	13001003	T	C	37	IQSEC1
chr3	13002042	T	C	34	IQSEC1
chr3	15692390	T	C	71	ANKRD28
chr3	33550296	T	C	44	CLASP2
chr3	47330688	A	G	41	KLHL18
chr3	48750423	T	C	65	PRKAR2A
chr3	49008943	A	G	83	WDR6
chr3	49320587	T	C	79	USP4
chr3	59749933	T	C	34	FHIT
chr3	71094255	T	C	40	FOXP1
chr3	130991463	A	G	41	ATP2C1
chr3	141946785	T	C	55	TFDP2
chr3	141949916	T	C	35	TFDP2
chr3	141950080	T	C	76	TFDP2
chr3	142135251	T	C	32	TFDP2
chr3	142490127	T	C	61	ATR
chr3	172179079	A	G	54	FNDC3B
chr3	185659018	T	C	87	IGF2BP2
chr3	185686201	T	C	67	IGF2BP2
chr3	185686343	T	C	54	IGF2BP2
chr3	185756851	T	C	51	IGF2BP2
chr3	185756853	T	C	49	IGF2BP2
chr3	185788435	T	C	93	IGF2BP2
chr3	194621759	T	C	36	TMEM44
chr4	25799361	T	C	47	SEL1L3
chr4	38994325	T	C	38	TMEM156
chr4	39016829	T	C	33	TMEM156
chr4	48115131	T	C	34	TXK
chr4	48141886	T	C	70	TEC
chr4	67470400	T	C	40	CENPC
chr4	67470450	T	C	60	CENPC
chr4	75917586	T	C	83	NAAA
chr4	75918960	T	C	57	NAAA
chr4	78867050	A	G	58	BMP2K
chr4	78867097	A	G	42	BMP2K
chr4	78867157	A	G	62	BMP2K
chr4	86923350	T	C	30	C4orf36
chr4	88016699	A	G	67	PKD2
chr4	88017238	A	G	59	PKD2
chr4	88023438	A	G	93	PKD2
chr4	88280732	T	C	73	PPM1K
chr4	119537246	A	G	39	PDE5A
chr5	36221275	T	C	53	NADK2-AS1
chr5	50414307	T	C	119	EMB
chr5	50414352	T	C	111	EMB
chr5	50414484	T	C	78	EMB
chr5	61364096	A	G	62	ZSWIM6
chr5	61368071	A	G	43	ZSWIM6
chr5	69282450	T	C	51	CCDC125
chr5	76408640	A	G	81	IQGAP2
chr5	76859058	A	G	65	S100Z
chr5	76872144	A	G	71	S100Z
chr5	76890527	A	G	40	S100Z
chr5	76890594	A	G	107	S100Z
chr5	76893422	A	G	94	S100Z
chr5	76893468	A	G	73	S100Z
chr5	76907953	A	G	41	S100Z
chr5	76917744	A	G	56	S100Z
chr5	80170912	T	C	35	SERINC5
chr5	80627611	T	C	102	DHFR
chr5	81729674	T	C	43	SSBP2
chr5	88802728	T	C	48	MEF2C
chr5	95067893	T	C	105	MCTP1
chr5	115206616	T	C	93	PGGT1B
chr5	118837803	T	C	70	DTWD2
chr5	141527293	T	C	99	DIAPH1
chr5	142137235	A	G	54	NDFIP1
chr5	142142062	A	G	38	NDFIP1
chr5	143225363	A	G	36	ARHGAP26
chr5	170264675	T	C	46	LCP2
chr5	177147245	A	G	96	NSD1
chr5	179587172	A	G	42	RUFY1
chr6	17937066	T	C	39	KIF13A
chr6	28232210	A	G	57	ZSCAN9
chr6	33005780	T	C	55	HLA-DOA
chr6	33005854	T	C	40	HLA-DOA
chr6	33408756	A	G	86	KIFC1
chr6	53541966	T	C	32	GCLC
chr6	72642386	A	G	31	KCNQ5-IT1
chr6	82180524	T	C	74	IBTK
chr6	82180525	T	C	75	IBTK
chr6	87688634	T	C	34	AKIRIN2
chr6	155283246	T	C	50	TFB1M
chr7	1535393	A	G	99	MAFK
chr7	2441572	A	G	51	CHST12
chr7	2445531	A	G	75	CHST12
chr7	2445641	A	G	73	CHST12
chr7	4755557	A	G	68	FOXK1
chr7	6428943	T	C	58	DAGLB
chr7	38244895	T	C	36	TRGC2
chr7	38245823	T	C	37	TRGC2
chr7	64696381	A	G	48	ZNF107
chr7	65003294	T	C	39	ERV3-1
chr7	66380550	T	C	40	LINC00174
chr7	66389187	T	C	54	LINC00174
chr7	66743200	A	G	71	RABGEF1
chr7	66763195	A	G	68	RABGEF1
chr7	70441587	A	G	40	AUTS2
chr7	74378591	A	G	36	CLIP2
chr7	75621515	T	C	49	HIP1
chr7	87186454	A	G	112	DMTF1
chr7	105340643	T	C	108	SRPK2
chr7	140012668	A	G	41	TBXAS1
chr7	143299053	A	G	57	CASP2
chr7	158638313	T	C	63	NCAPG2
chr8	11843981	T	C	109	CTSB
chr8	25246940	A	G	31	DOCK5
chr8	25247395	A	G	38	DOCK5
chr8	25247396	A	G	49	DOCK5
chr8	25272060	A	G	83	DOCK5
chr8	25273378	A	G	70	DOCK5
chr8	37890723	T	C	87	RAB11FIP1
chr8	37893738	T	C	70	RAB11FIP1
chr8	41966293	T	C	45	KAT6A
chr8	43021575	A	G	36	HOOK3
chr8	47519682	A	G	63	SPIDR
chr8	127922063	A	G	33	PVT1
chr8	129889967	T	C	64	FAM49B
chr8	130002349	T	C	65	FAM49B
chr9	76483484	A	G	31	GCNT1
chr9	120629099	T	C	30	MEGF9
chr9	120629112	T	C	40	MEGF9
chr9	123251011	T	C	52	STRBP
chr9	124288347	A	G	32	NEK6
chr9	124730356	T	C	46	NR6A1
chr9	125833859	A	G	60	PBX3
chr9	125838184	A	G	30	PBX3
chr9	125858244	A	G	37	PBX3
chr9	125867519	A	G	45	PBX3
chr9	125868005	A	G	36	PBX3
chr9	128228735	A	G	39	DNM1
chr9	128748476	T	C	38	ZER1
chr9	129504304	A	G	46	LINC00963
chr9	129917292	T	C	50	FNBP1
chr9	130699900	A	G	56	EXOSC2
chr9	131713789	T	C	49	RAPGEF1
chr9	133156782	T	C	33	GBGT1
chr9	137491271	T	C	42	PNPLA7
chrX	15752838	A	G	68	CA5B
chrX	15759381	A	G	40	CA5B
chrX	46604518	T	C	74	SLC9A7
chrX	49152735	T	C	35	RN7SL262P
chrX	111704931	A	G	97	ALG13
chrX	119450350	A	G	51	SLC25A43
chrX	119657637	T	C	91	2006-09-01
chrX	119673345	T	C	47	2006-09-01
chrX	131704175	T	C	46	FIRRE
chrX	131729335	T	C	36	FIRRE
chrX	131729543	T	C	100	FIRRE
chrX	131734945	T	C	42	FIRRE
chrX	131741409	T	C	38	FIRRE
chrX	131741713	T	C	51	FIRRE
chrX	131741846	T	C	32	FIRRE
chrX	131744963	T	C	75	FIRRE

## Sheet: Table S3e
AAK1
ABCC1
ACOT11
ADAM15
ADAM17
ADD3
ADGRE2
AFMID
AGO4
AGTRAP
AKAP10
AKIRIN2
ALG13
ALS2
AMBRA1
ANAPC5
ANKDD1A
ANKRD27
ANKRD28
ANPEP
AP006621.5
AP2A2
APOLD1
ARHGAP25
ARHGAP26
ARHGAP30
ARRDC5
ATF7IP2
ATG7
ATP11A
ATP2C1
ATP8B4
ATR
AUTS2
AZU1
BISPR
BLVRB
BMP2K
BRIP1
C16orf74
C4orf36
CA5B
CAMK1D
CASP2
CCDC125
CCDC18-AS1
CD247
CDA
CDK10
CENPC
CERS4
CHKA
CHST12
CIITA
CLASP2
CLEC2B
CLIP2
CLIP4
CNST
CPPED1
CPT1A
CTSB
CYTOR
DAGLB
DDB2
DEXI
DHFR
DHTKD1
DIAPH1
DLEU2
DMTF1
DNAJC1
DNAJC5
DNM1
DOCK5
DPEP2
DPY19L2
DSN1
DTWD2
EFCAB2
EMB
EMID1
EML2
ENOSF1
ERV3-1
EXOSC2
FADS2
FAM129A
FAM228B
FAM45A
FAM49B
FBXO42
FCHO1
FCHSD2
FGR
FHIT
FIRRE
FLT3
FNBP1
FNDC3B
FOXK1
FOXP1
GABPB1-AS1
GALNS
GAS7
GBGT1
GBP4
GCLC
GCNT1
GFI1
GPATCH2L
GPCPD1
GPI
GPR132
GRK3
GUSBP11
GYPC
HCK
HIP1
HIPK3
HKR1
HLA-DOA
HOOK3
IBTK
IGF2BP2
IL17RA
ILF3
INPP4A
IQGAP2
IQSEC1
ITGA6
ITGAE
ITGAX
KAT6A
KCNQ5-IT1
KDM2A
KIF13A
KIFC1
KLHL18
KSR1
LCP2
LDLRAD4
LINC00174
LINC00426
LINC00954
LINC00963
LINC01341
LITAF
LRP5L
LYST
MAFK
MAN2A2
MAP2K1
MCTP1
MCU
MED15
MEF2A
MEF2C
MEF2D
MEGF9
METTL7A
MFSD2A
MKNK1
MPO
MSI2
MSRB3
MYO1F
MYO9B
MZF1-AS1
NAAA
NADK2-AS1
NBPF14
NCAPG2
NCLN
NDFIP1
NEIL1
NEK6
NFAM1
NFATC2IP
NFATC3
NFKBID
NLRC3
NLRP1
NLRP3
NR6A1
NSD1
NUTM2A-AS1
OSBPL5
OSCAR
P2RX1
PACS1
PBX3
PDE5A
PDE8A
PDXK
PGGT1B
PGPEP1
PHTF1
PKD2
PLCB1
PLCD4
PLXDC2
PLXNC1
PNPLA7
POLR2D
PPM1K
PRDM2
PRKAR2A
PRKCB
PTPN22
PTPRJ
PVT1
RAB11FIP1
RAB11FIP4
RAB2B
RABGEF1
RAD51-AS1
RAP1GAP2
RAPGEF1
RASGRP2
RASSF2
RBP5
RCBTB1
RCBTB2
RN7SL262P
RNASEH2B
RNF135
RNF149
RNF220
RNF24
RPS9
RPUSD4
RUFY1
S100Z
SAMHD1
SEL1L3
2006-09-01
SERINC5
SFI1
SFXN2
SIRPB2
SLC11A2
SLC12A6
SLC16A5
SLC25A16
SLC25A43
SLC2A3
SLC39A11
SLC9A7
SLCO3A1
SLFN12L
SMYD3
SMYD4
SOAT1
SOCS2-AS1
SPC24
SPECC1
SPI1
SPIDR
SPN
SPNS3
SPRYD4
SPTLC2
SRPK2
SSBP2
SSH2
ST3GAL4
ST8SIA6
STAT5B
STIM1
STRBP
TAOK3
TBXAS1
TCF3
TCF7L2
TEC
TEP1
TFB1M
TFDP2
THEMIS2
TIA1
TM7SF3
TMEM120B
TMEM156
TMEM44
TMEM9B-AS1
TMTC2
TNRC6B
TPM4
TPT1-AS1
TRGC2
TRIM5
TRMT13
TSPOAP1-AS1
TTLL3
TUBA3D
TXK
UBASH3B
USP4
USP48
WARS
WDFY2
WDR6
WDR88
WDR90
WWOX
XAF1
YPEL1
ZBED4
ZER1
ZFP14
ZMYM1
ZMYM5
ZMYND8
ZNF107
ZNF160
ZNF213-AS1
ZNF234
ZNF337
ZNF43
ZNF431
ZNF439
ZNF440
ZNF496
ZNF586
ZNF609
ZNF66
ZNF69
ZNF710
ZNF714
ZNF737
ZNF8
ZNF850
ZSCAN30
ZSCAN9
ZSWIM6
ZSWIM7

## Sheet: Table S3f
ADAM17
ADGRE2
ANKRD28
ATP8B4
C4orf36
CLEC2B
CLIP2
CNST
CPT1A
DNM1
EMID1
FAM228B
FLT3
GPATCH2L
LINC00963
LINC01341
MAN2A2
MSRB3
P2RX1
PGPEP1
PHTF1
RCBTB1
RNF135
RNF24
RPS9
SLC16A5
SMYD3
ST3GAL4
TBXAS1
TEC
TPM4
ZMYM5
ZNF496
