# Supplementary material for: The RNA editing landscape in acute myeloid leukemia reveals associations with disease mutations and clinical outcome
Source: iScience. 2022 Nov 17;25(12):105622. doi: 10.1016/j.isci.2022.105622 (PMC9713371; doi:10.1016/j.isci.2022.105622)
Supplement: Table S4. edQTL association — A) List of top edQTL association (based on p value) of RDDs with a genetic variant within 100kb window. B) List of all significant edQTL associations of RDDs with a genetic variant within 100kb window, related to STAR Methods. [file mmc5.xlsx]

## Sheet: Titles
Table S4a	List of top edQTL associations
Table S4b	List of all significant edQTL associations

## Sheet: TableS4a
PhenotypeID	Chromosome	RDD-Position (hg19)	RDD-Position (hg19)	Strand	#Variants	Distance	SNP-ID(chr_pos_id_ref_alt)	Chromosome	VariantPos(hg19)	VariantPos(hg19)	p Value	regression slope	Top/SecondaryAssoc	Recurrence	Location	Gene	Chromosome	RDD-Position (hg38)
10-129852921	10	129852921	129852921	+	292	6848	10_129859769_rs9943332_G_A	10	129859769	129859769	0.00121956	-0.513963	1	65	intronic	PTPRE	chr10	128054657
10-135110164	10	135110164	135110164	-	171	37567	10_135072597_rs3008315_T_C	10	135072597	135072597	0.000989625	0.799921	1	72	intronic	TUBGCP2	chr10	133296660
11-8995943	11	8995943	8995943	+	80	85718	11_9081661_rs7127387_G_C	11	9081661	9081661	0.0023511	0.602636	1	74	ncRNA_intronic	TMEM9B-AS1	chr11	8974396
11-65544567	11	65544567	65544567	-	46	76614	11_65467953_rs6591188_T_C	11	65467953	65467953	2.47239e-05	0.581094	1	142	UTR3	AP5B1(ENST00000532090.2:c.*760A>G)	chr11	65777096
11-68535017	11	68535017	68535017	-	221	-31634	11_68566651_rs61887064_A_T	11	68566651	68566651	0.00162988	0.590271	1	95	intronic	CPT1A	chr11	68767549
11-72790050	11	72790050	72790050	-	105	5377	11_72784673_rs6592508_A_G	11	72784673	72784673	0.000358988	0.399489	1	84	intronic	FCHSD2	chr11	73079005
11-74167320	11	74167320	74167320	-	254	40841	11_74126479_rs149295710_G_C	11	74126479	74126479	0.00136541	-0.879823	1	81	ncRNA_intronic	RP11-702H23.4,RP11-702H23.6	chr11	74456275
11-74677990	11	74677990	74677990	+	90	-35740	11_74642250_rs550980_C_T	11	74642250	74642250	0.00125094	0.395853	1	60	intronic	SPCS2	chr11	74966945
11-116792763	11	116792763	116792763	-	74	-79458	11_116872221_rs35444420_C_CA	11	116872221	116872221	0.000955288	-0.391511	1	95	intronic	SIK3	chr11	116922047
11-122609731	11	122609731	122609731	+	238	-35963	11_122573768_rs12798051_C_T	11	122573768	122573768	0.000220113	-0.847915	1	70	intronic	UBASH3B	chr11	122739023
11-126079118	11	126079118	126079118	-	307	75364	11_126003754_rs504853_T_G	11	126003754	126003754	0.00140129	-0.379536	1	96	intronic	RPUSD4	chr11	126209223
12-1032299	12	1032299	1032299	-	170	43741	12_988558_._C_T	12	988558	988558	3.30385e-05	-0.508703	1	60	intronic	RAD52	chr12	923133
12-12881139	12	12881139	12881139	+	147	60745	12_12941884_._C_T	12	12941884	12941884	0.000677461	0.442447	1	75	intronic	APOLD1	chr12	12728205
12-12881197	12	12881197	12881197	+	147	-16808	12_12864389_rs2417223_A_G	12	12864389	12864389	0.00119146	-0.419567	1	64	intronic	APOLD1	chr12	12728263
12-49323181	12	49323181	49323181	-	300	-79212	12_49402393_rs10875910_G_C	12	49402393	49402393	0.00143127	0.447678	1	70	intronic	AC073610.5,CCDC65,RP11-302B13.5	chr12	48929398
12-62968826	12	62968826	62968826	+	402	-90128	12_62878695_rs139024550_CTTT_C	12	62878695	62878698	0.002113	0.535031	1	79	intronic	MON2	chr12	62575046
12-69032598	12	69032598	69032598	+	106	88043	12_69120641_rs10878858_G_A	12	69120641	69120641	1.61636e-12	-0.815808	1	133	intronic	RAP1B	chr12	68638818
12-69215382	12	69215382	69215382	+	185	87882	12_69303264_rs1152934_T_G	12	69303264	69303264	0.000764986	-0.420399	1	60	intronic	MDM2	chr12	68821602
12-121664226	12	121664226	121664226	+	475	31296	12_121695522_rs2686346_T_C	12	121695522	121695522	0.00177199	0.371839	1	68	intronic	P2RX4	chr12	121226423
12-121770768	12	121770768	121770768	-	248	-71197	12_121841965_._AT_A	12	121841965	121841966	0.00127535	0.503682	1	108	intronic	ANAPC5	chr12	121332965
12-121771937	12	121771937	121771937	-	249	7773	12_121764164_._T_C	12	121764164	121764164	0.000728374	-0.381812	1	80	intronic	ANAPC5	chr12	121334134
13-21949107	13	21949107	21949107	-	245	-93083	13_22042190_rs11148117_T_A	13	22042190	22042190	0.00218794	0.404446	1	128	UTR3	ZDHHC20(ENST00000382466.7:c.*1680A>G,ENST00000542645.5:c.*1680A>G)	chr13	21374968
13-21949161	13	21949161	21949161	-	245	-47228	13_21996389_rs12146941_C_T	13	21996389	21996389	0.000657695	0.55064	1	100	UTR3	ZDHHC20(ENST00000382466.7:c.*1626A>G,ENST00000542645.5:c.*1626A>G)	chr13	21375022
13-22007373	13	22007373	22007373	-	249	74127	13_21933246_rs1885685_C_T	13	21933246	21933246	0.00134195	0.377052	1	90	intronic	ZDHHC20	chr13	21433234
13-79965596	13	79965596	79965596	-	368	-32877	13_79998473_rs145642725_GA_G	13	79998473	79998474	7.44607e-09	0.629626	1	81	intronic	RBM26	chr13	79391461
13-111549730	13	111549730	111549730	-	138	-10061	13_111559791_rs60868252_C_G	13	111559791	111559791	0.000908145	0.427042	1	149	ncRNA_intronic	ANKRD10-IT1	chr13	110897383
13-111552356	13	111552356	111552356	-	134	-37672	13_111590028_rs8000674_A_G	13	111590028	111590028	0.00126645	0.647372	1	70	intronic	ANKRD10	chr13	110900009
14-20835060	14	20835060	20835060	-	156	-24024	14_20859084_rs872073_T_C	14	20859084	20859084	0.000144557	-0.522748	1	88	UTR3	TEP1(ENST00000262715.9:c.*1536A>G)	chr14	20366901
14-23385363	14	23385363	23385363	-	171	29815	14_23355548_rs3751490_G_A	14	23355548	23355548	0.00106137	0.569763	1	82	intronic	RBM23	chr14	22916154
14-50106045	14	50106045	50106045	+	179	-32031	14_50074014_rs2354445_G_T	14	50074014	50074014	2.59757e-07	0.586863	1	60	intergenic	DNAAF2(dist=4097),POLE2(dist=4233)	chr14	49639327
14-55835227	14	55835227	55835227	-	213	-2881	14_55838108_rs10142448_A_C	14	55838108	55838108	2.47816e-05	0.537369	1	74	UTR3	ATG14(ENST00000247178.5:c.*1110A>G)	chr14	55368509
14-100762714	14	100762714	100762714	-	165	37276	14_100725438_rs4905941_A_G	14	100725438	100725438	1.48009e-07	0.670172	1	132	UTR5	SLC25A29(ENST00000554912.1:c.-3381A>G)	chr14	100296377
15-50650359	15	50650359	50650359	+	193	-50461	15_50599898_rs35632934_C_CA	15	50599898	50599898	1.42357e-07	0.613848	1	73	ncRNA_exonic	GABPB1-AS1	chr15	50358162
15-50655613	15	50655613	50655613	+	198	82979	15_50738592_rs572920671_A_AG	15	50738592	50738592	0.00166618	-0.416544	1	134	ncRNA_exonic	GABPB1-AS1	chr15	50363416
15-50659159	15	50659159	50659159	+	203	83745	15_50742904_rs28642809_A_G	15	50742904	50742904	0.00214281	-0.406356	1	85	ncRNA_exonic	GABPB1-AS1	chr15	50366962
15-85639918	15	85639918	85639918	+	47	40066	15_85679984_rs11073962_G_A	15	85679984	85679984	0.00126474	-0.604435	1	101	intronic	PDE8A	chr15	85096687
15-90375419	15	90375419	90375419	-	151	-31700	15_90407119_rs2165069_C_T	15	90407119	90407119	0.000348523	-0.543864	1	60	UTR3	AP3S2(ENST00000336418.8:c.*3328A>G)	chr15	89832187
15-101823564	15	101823564	101823564	-	424	22183	15_101801380_rs369074384_GT_G	15	101801380	101801381	0.0016766	-0.502636	1	67	intronic	SNRPA1	chr15	101283359
16-4399673	16	4399673	4399673	-	104	37020	16_4362653_rs4305021_A_T	16	4362653	4362653	6.45858e-06	0.566045	1	114	intronic	CORO7-PAM16,PAM16	chr16	4349672
16-10558875	16	10558875	10558875	+	111	64001	16_10622876_rs3842358_G_GTA	16	10622876	10622876	0.00124064	-0.669545	1	71	intronic	ATF7IP2	chr16	10465018
16-11669885	16	11669885	11669885	-	230	-2133	16_11672018_rs2868423_C_G	16	11672018	11672018	1.06332e-08	0.836782	1	92	intronic	LITAF	chr16	11576029
16-29131274	16	29131274	29131274	+	23	49035	16_29180309_rs252356_T_C	16	29180309	29180309	0.00204438	0.354819	1	108	ncRNA_intronic	RP11-426C22.5	chr16	29119953
16-29929496	16	29929496	29929496	-	21	-87787	16_30017283_rs1129003_G_C	16	30017283	30017283	6.2792e-05	-0.849821	1	65	intronic	KCTD13	chr16	29918175
16-57217531	16	57217531	57217531	-	95	93150	16_57124381_rs171571_A_G	16	57124381	57124381	0.000822077	0.463152	1	143	intronic	FAM192A	chr16	57183619
16-69357218	16	69357218	69357218	-	165	8678	16_69348540_rs79713069_A_G	16	69348540	69348540	0.000120569	-0.935201	1	84	intronic	VPS4A	chr16	69323315
16-74358901	16	74358901	74358901	-	98	68260	16_74290641_rs929878_C_T	16	74290641	74290641	0.0017623	-0.458	1	70	ncRNA_intronic	AC009120.6	chr16	74325003
16-75059173	16	75059173	75059173	+	51	59675	16_75118848_rs4321221_T_A	16	75118848	75118848	0.0021256	-0.588212	1	60	intronic	ZNRF1	chr16	75025275
16-88784379	16	88784379	88784379	-	82	-13249	16_88797628_._A_G	16	88797628	88797628	0.000351896	-0.512944	1	138	intronic	PIEZO1	chr16	88717971
16-88785244	16	88785244	88785244	-	82	-12384	16_88797628_._A_G	16	88797628	88797628	0.000370001	0.511137	1	110	ncRNA_exonic	RP5-1142A6.9	chr16	88718836
16-89587968	16	89587968	89587968	+	95	-6379	16_89581589_rs6500424_G_C	16	89581589	89581589	5.99581e-05	-0.483381	1	114	ncRNA_exonic	RP11-104N10.2	chr16	89521560
16-89630026	16	89630026	89630026	+	103	-28472	16_89601554_rs7184655_T_C	16	89601554	89601554	0.000816128	0.481292	1	87	UTR3	RPL13(ENST00000311528.9:c.*576A>G,ENST00000452368.7:c.*576A>G,ENST00000393099.3:c.*576A>G)	chr16	89563618
16-89754697	16	89754697	89754697	+	28	-41808	16_89712889_rs460879_C_T	16	89712889	89712889	5.40665e-06	-0.57469	1	106	intronic	CDK10	chr16	89688289
17-4344636	17	4344636	4344636	+	77	-16646	17_4327990_rs4790621_C_T	17	4327990	4327990	0.00114401	0.391514	1	75	intronic	SPNS3	chr17	4441341
17-5327687	17	5327687	5327687	+	40	-30732	17_5296955_rs139385941_A_G	17	5296955	5296955	0.00143466	-0.650711	1	67	intronic	RPAIN	chr17	5424367
17-10078362	17	10078362	10078362	-	334	-14736	17_10093098_rs199983711_AT_A	17	10093098	10093099	0.00215243	0.725828	1	97	intronic	GAS7	chr17	10175045
17-15958014	17	15958014	15958014	-	43	-97645	17_16055659_rs178662_G_A	17	16055659	16055659	7.37594e-10	0.680783	1	114	intronic	NCOR1	chr17	16054700
17-30203955	17	30203955	30203955	-	170	25162	17_30178793_rs8074383_C_T	17	30178793	30178793	0.00134458	-0.609321	1	102	ncRNA_intronic	CTC-542B22.2	chr17	31876936
17-62464464	17	62464464	62464464	+	65	-86652	17_62377812_._G_A	17	62377812	62377812	0.0019572	-0.603577	1	122	UTR3	MILR1(ENST00000619286.4:c.*66A>G)	chr17	64468347
17-65354176	17	65354176	65354176	-	102	-50465	17_65404641_rs12386048_G_A	17	65404641	65404641	0.000436879	-0.434795	1	84	intronic	PSMD12	chr17	67358060
17-70721267	17	70721267	70721267	-	212	-6088	17_70727355_rs11077629_T_C	17	70727355	70727355	6.50285e-08	0.655525	1	64	intronic	SLC39A11	chr17	72725128
17-80530134	17	80530134	80530134	+	124	-7858	17_80522275_rs57284697_TG_T	17	80522275	80522276	6.88701e-08	0.62167	1	108	intronic	FOXK2	chr17	82572258
18-684515	18	684515	684515	-	199	38954	18_645561_rs12456589_T_C	18	645561	645561	0.00195925	-0.360747	1	73	intronic	ENOSF1	chr18	684515
18-13474329	18	13474329	13474329	+	92	66384	18_13540713_rs1149360_G_T	18	13540713	13540713	0.00177371	0.366389	1	71	intronic	LDLRAD4	chr18	13474330
19-5911745	19	5911745	5911745	+	113	88568	19_6000313_rs6510867_C_T	19	6000313	6000313	0.00147294	0.487779	1	73	ncRNA_exonic	AC104532.4	chr19	5911734
19-7488516	19	7488516	7488516	+	51	10283	19_7498799_rs1968255_A_G	19	7498799	7498799	4.34543e-11	0.822516	1	85	intronic	ARHGEF18,CTD-2207O23.3	chr19	7423630
19-8560104	19	8560104	8560104	-	146	57999	19_8502105_rs7408474_C_A	19	8502105	8502105	0.000156547	-0.503287	1	79	intronic	PRAM1	chr19	8495220
19-12037913	19	12037913	12037913	+	98	-92924	19_11944989_rs74181615_T_A	19	11944989	11944989	0.0014866	-0.655385	1	68	intronic	CTD-2006C1.13,ZNF700	chr19	11927098
19-13884346	19	13884346	13884346	+	45	-24201	19_13860145_rs441994_A_G	19	13860145	13860145	0.00105566	0.389625	1	83	ncRNA_exonic	CTB-5E10.3	chr19	13773532
19-14873966	19	14873966	14873966	-	107	-98468	19_14972434_rs8113019_T_C	19	14972434	14972434	0.000474589	-0.502551	1	60	intronic	ADGRE2	chr19	14763154
19-16747301	19	16747301	16747301	-	89	-83759	19_16831060_rs12983375_C_T	19	16831060	16831060	0.00234882	0.394044	1	76	ncRNA_exonic	CTC-429P9.2	chr19	16636490
19-17263818	19	17263818	17263818	+	233	-77691	19_17186127_rs2305752_A_C	19	17186127	17186127	0.00137111	0.431413	1	98	ncRNA_intronic	CTD-3032J10.2	chr19	17153008
19-18477859	19	18477859	18477859	+	156	-7266	19_18470593_rs12977748_G_A	19	18470593	18470593	0.000220295	-0.472981	1	90	UTR3	PGPEP1(ENST00000269919.10:c.*3466A>G)	chr19	18367049
19-18478822	19	18478822	18478822	+	151	34110	19_18512932_rs1560117_C_T	19	18512932	18512932	0.00100972	0.418588	1	80	UTR3	PGPEP1(ENST00000269919.10:c.*4429A>G)	chr19	18368012
19-36810479	19	36810479	36810479	-	92	75813	19_36734666_rs73040107_C_T	19	36734666	36734666	0.000200718	-0.577461	1	59	ncRNA_intronic	LINC00665	chr19	36319577
19-38897234	19	38897234	38897234	+	188	25242	19_38922476_rs76124585_G_C	19	38922476	38922476	0.000960533	-0.617991	1	63	intronic	FAM98C	chr19	38406594
19-46360210	19	46360210	46360210	-	184	-13827	19_46374037_rs59093775_G_A	19	46374037	46374037	3.27813e-05	-0.506728	1	66	intronic	SYMPK	chr19	45856952
19-53063499	19	53063499	53063499	+	433	72315	19_53135814_rs441527_A_G	19	53135814	53135814	0.000609748	-0.486441	1	65	intergenic	ZNF701(dist=3486),ZNF701(dist=10029)	chr19	52560246
19-53065338	19	53065338	53065338	+	438	27127	19_53092465_rs7247002_C_A	19	53092465	53092465	0.000351376	-0.430319	1	94	intergenic	ZNF701(dist=5325),ZNF701(dist=8190)	chr19	52562085
19-53121375	19	53121375	53121375	-	400	-61829	19_53183204_rs144638875_C_T	19	53183204	53183204	0.0014221	-0.483577	1	82	intronic	ZNF83	chr19	52618122
19-53155674	19	53155674	53155674	-	395	-89264	19_53244938_rs10403312_G_A	19	53244938	53244938	0.0022438	0.363767	1	67	ncRNA_exonic	CTD-3099C6.9	chr19	52652421
19-53579041	19	53579041	53579041	-	292	-46636	19_53625677_rs10414845_G_A	19	53625677	53625677	0.000220553	0.854265	1	112	UTR5	ZNF160(ENST00000601421.5:c.-698A>G)	chr19	53075788
19-57732061	19	57732061	57732061	+	409	-19049	19_57713012_rs66957132_C_T	19	57713012	57713012	0.00191952	-0.495427	1	83	UTR3	ZNF264(ENST00000263095.10:c.*7712A>G)	chr19	57220693
19-57816153	19	57816153	57816153	+	409	30378	19_57846531_rs10415851_A_T	19	57846531	57846531	0.000816708	-0.428072	1	100	ncRNA_exonic	CTC-444N24.11	chr19	57304785
19-57817005	19	57817005	57817005	+	409	-22306	19_57794699_rs4801210_A_G	19	57794699	57794699	0.0018059	0.542008	1	102	ncRNA_exonic	CTC-444N24.11	chr19	57305637
19-58781229	19	58781229	58781229	+	107	-17044	19_58764185_rs1985434_C_T	19	58764185	58764185	2.08992e-08	0.647539	1	83	ncRNA_intronic	CTD-3138B18.5	chr19	58269863
19-59078501	19	59078501	59078501	-	51	7450	19_59071051_rs3794963_C_G	19	59071051	59071051	0.00170118	-0.395956	1	122	ncRNA_intronic	MZF1-AS1	chr19	58567134
1-1253944	1	1253944	1253944	-	302	-45334	1_1299278_rs28821228_C_T	1	1299278	1299278	6.33755e-06	0.620639	1	61	ncRNA_intronic	RP5-890O3.9	chr1	1318564
1-1254016	1	1254016	1254016	-	302	92623	1_1161393_._C_T	1	1161393	1161393	0.00022086	0.60973	1	59	ncRNA_exonic	RP5-890O3.9	chr1	1318636
1-1802858	1	1802858	1802858	-	155	23382	1_1779476_rs112422003_C_CTATA	1	1779476	1779476	0.0016616	-0.385858	1	137	intronic	GNB1	chr1	1871419
1-10517273	1	10517273	10517273	-	68	-69528	1_10586801_rs2988399_T_A	1	10586801	10586801	2.50794e-06	0.600095	1	66	UTR3	DFFA(ENST00000377038.7:c.*4274A>G)	chr1	10457216
1-20978410	1	20978410	20978410	-	372	6535	1_20971875_rs3131712_G_A	1	20971875	20971875	0.000133445	0.487847	1	94	ncRNA_exonic	PINK1-AS	chr1	20651917
1-21459132	1	21459132	21459132	-	176	-85469	1_21544601_rs3026913_C_T	1	21544601	21544601	0.00154323	-0.490648	1	70	intronic	EIF4G3	chr1	21132639
1-26131375	1	26131375	26131375	+	234	73833	1_26205208_rs10449775_A_G	1	26205208	26205208	0.00129071	-0.377169	1	123	intronic	SELENON	chr1	25804884
1-27031080	1	27031080	27031080	+	11	63076	1_27094156_rs34502618_A_G	1	27094156	27094156	0.000132278	-0.551909	1	79	intronic	ARID1A	chr1	26704589
1-33310057	1	33310057	33310057	+	15	74856	1_33384913_rs1293665_G_C	1	33384913	33384913	0.000242997	-0.446346	1	140	intronic	S100PBP	chr1	32844456
1-36943433	1	36943433	36943433	-	276	-43306	1_36986739_._C_T	1	36986739	36986739	0.000686036	-0.545451	1	109	intronic	CSF3R	chr1	36477832
1-36944189	1	36944189	36944189	-	276	135	1_36944054_rs3917931_C_T	1	36944054	36944054	1.29851e-05	0.569224	1	123	intronic	CSF3R	chr1	36478588
1-43135100	1	43135100	43135100	+	171	64015	1_43199115_rs56345167_A_G	1	43199115	43199115	0.00146358	0.534364	1	109	intronic	PPIH	chr1	42669429
1-46075664	1	46075664	46075664	+	24	-66751	1_46008913_rs60608374_G_A	1	46008913	46008913	0.000744045	-0.419557	1	80	intronic	NASP	chr1	45609992
1-90105838	1	90105838	90105838	+	203	-6802	1_90099036_rs6428559_C_T	1	90099036	90099036	7.36701e-06	0.578284	1	72	ncRNA_intronic	RP11-413E1.4	chr1	89640279
1-112183353	1	112183353	112183353	+	360	66530	1_112249883_rs579008_C_T	1	112249883	112249883	1.33534e-05	-0.770454	1	110	intronic	RAP1A	chr1	111640731
1-150379309	1	150379309	150379309	+	566	16521	1_150395830_._T_G	1	150395830	150395830	2.96072e-06	0.92109	1	60	intronic	RPRD2	chr1	150406833
1-159996575	1	159996575	159996575	-	134	86923	1_159909652_rs58714841_G_A	1	159909652	159909652	0.00136827	0.700973	1	88	ncRNA_exonic	RP11-226L15.5	chr1	160026785
1-160966434	1	160966434	160966434	-	115	-58348	1_161024782_._C_T	1	161024782	161024782	4.63845e-05	0.469976	1	146	UTR3	F11R(ENST00000621309.4:c.*2227A>G,ENST00000368026.10:c.*2227A>G)	chr1	160996644
1-167609948	1	167609948	167609948	+	164	2251	1_167612199_rs4657694_T_A	1	167612199	167612199	3.65528e-05	0.486038	1	68	intronic	RCSD1	chr1	167640711
1-179326323	1	179326323	179326323	+	33	97758	1_179424081_rs12407625_C_A	1	179424081	179424081	6.55916e-06	0.666905	1	87	UTR3	SOAT1(ENST00000539888.5:c.*3547A>G,ENST00000540564.5:c.*3547A>G,ENST00000367619.7:c.*3547A>G)	chr1	179357188
1-179327017	1	179327017	179327017	+	39	35484	1_179362501_rs55673841_A_G	1	179362501	179362501	3.57932e-08	0.703911	1	89	UTR3	SOAT1(ENST00000539888.5:c.*4241A>G,ENST00000540564.5:c.*4241A>G,ENST00000367619.7:c.*4241A>G)	chr1	179357882
1-201486380	1	201486380	201486380	+	146	-20436	1_201465944_rs4915529_A_G	1	201465944	201465944	0.00133318	0.351824	1	81	ncRNA_intronic	RP11-134G8.7	chr1	201517252
1-224192629	1	224192629	224192629	+	406	9308	1_224201937_rs6679562_G_A	1	224201937	224201937	0.00128622	0.482989	1	92	intergenic	RP11-504P24.9(dist=9731),RN7SKP49(dist=102355)	chr1	224004927
1-224192633	1	224192633	224192633	+	406	45862	1_224238495_rs36067040_A_C	1	224238495	224238495	0.00201721	0.494199	1	83	intergenic	RP11-504P24.9(dist=9735),RN7SKP49(dist=102351)	chr1	224004931
1-224192683	1	224192683	224192683	+	406	72634	1_224265317_rs7528528_G_A	1	224265317	224265317	0.00087347	0.407087	1	62	intergenic	RP11-504P24.9(dist=9785),RN7SKP49(dist=102301)	chr1	224004981
1-229689371	1	229689371	229689371	-	201	41710	1_229647661_rs35990924_A_G	1	229647661	229647661	0.00168497	-0.49526	1	74	intronic	ABCB10	chr1	229553624
1-235990038	1	235990038	235990038	-	277	-92725	1_236082763_rs10803148_T_C	1	236082763	236082763	0.000590289	-0.430696	1	69	intronic	LYST	chr1	235826738
1-235990461	1	235990461	235990461	-	276	-75095	1_236065556_rs10803139_G_A	1	236065556	236065556	0.000781404	-0.73889	1	116	intronic	LYST	chr1	235827161
1-244584260	1	244584260	244584260	-	144	85055	1_244499205_rs671495_C_G	1	244499205	244499205	0.00191967	0.53867	1	90	intronic	ADSS	chr1	244420958
1-246828410	1	246828410	246828410	+	208	9192	1_246837602_rs7366357_T_C	1	246837602	246837602	0.00138432	-0.383006	1	78	intronic	CNST	chr1	246665108
20-44524459	20	44524459	44524459	+	266	20046	20_44544505_rs11907457_G_A	20	44544505	44544505	0.000234165	-0.46849	1	84	intronic	CTSA	chr20	45895820
21-34964201	21	34964201	34964201	-	183	-90176	21_35054377_rs541015581_T_TA	21	35054377	35054377	0.00144182	-0.497588	1	104	intronic	AP000304.12,CRYZL1	chr21	33591895
21-34964548	21	34964548	34964548	-	181	93558	21_34870990_._G_A	21	34870990	34870990	0.00184322	0.422558	1	75	intronic	AP000304.12,CRYZL1	chr21	33592242
21-38747945	21	38747945	38747945	+	55	65655	21_38813600_rs114218120_C_T	21	38813600	38813600	0.00197332	-0.942338	1	78	intronic	DYRK1A	chr21	37375643
21-47688889	21	47688889	47688889	-	269	28844	21_47660045_rs13052701_A_T	21	47660045	47660045	1.91514e-05	0.557873	1	142	intronic	MCM3AP	chr21	46268975
22-18572675	22	18572675	18572675	+	137	-17743	22_18554932_rs59921533_G_A	22	18554932	18554932	0.00135358	-0.641742	1	143	UTR3	PEX26(ENST00000610387.4:c.*1834A>G,ENST00000329627.11:c.*1834A>G)	chr22	18089909
22-19936036	22	19936036	19936036	+	383	28521	22_19964557_rs34531278_TG_T	22	19964557	19964558	0.0017988	-0.447174	1	75	intronic	COMT	chr22	19948513
22-23993186	22	23993186	23993186	-	135	55454	22_23937732_rs3747125_C_A	22	23937732	23937732	0.00134868	-0.717231	1	92	ncRNA_intronic	GUSBP11	chr22	23650999
22-23993288	22	23993288	23993288	-	135	-543	22_23993831_rs8139016_G_C	22	23993831	23993831	0.00141615	0.442068	1	129	ncRNA_intronic	GUSBP11	chr22	23651101
22-26919613	22	26919613	26919613	-	265	-4699	22_26924312_rs2283822_C_T	22	26924312	26924312	1.92641e-05	0.544085	1	74	UTR3	TPST2(ENST00000338754.8:c.*2628A>G)	chr22	26523647
22-26919822	22	26919822	26919822	-	265	-46860	22_26966682_rs72318360_CCAGCATACCCCACCTGCAGCTGGTAGCAG_C	22	26966682	26966711	0.0018085	-0.413554	1	102	UTR3	TPST2(ENST00000338754.8:c.*2419A>G)	chr22	26523856
22-27114048	22	27114048	27114048	+	308	77211	22_27191259_rs5752417_A_G	22	27191259	27191259	0.00122459	-0.406894	1	61	ncRNA_intronic	MIATNB	chr22	26718085
22-27114050	22	27114050	27114050	+	308	30057	22_27144107_rs5761722_G_A	22	27144107	27144107	0.000490562	-0.500492	1	70	ncRNA_intronic	MIATNB	chr22	26718087
22-39415905	22	39415905	39415905	+	88	13758	22_39429663_rs5750723_A_G	22	39429663	39429663	5.52026e-05	-0.469767	1	96	UTR3	APOBEC3C(ENST00000361441.4:c.*1513A>G)	chr22	39019900
22-50846360	22	50846360	50846360	+	62	13338	22_50859698_._T_C	22	50859698	50859698	0.000678134	0.783747	1	76	intronic	PPP6R2	chr22	50407931
2-10449057	2	10449057	10449057	+	278	9725	2_10458782_rs6732968_A_G	2	10458782	10458782	0.00173813	-0.444239	1	80	intronic	HPCAL1	chr2	10308931
2-10778143	2	10778143	10778143	-	591	7354	2_10770789_rs2357654_T_C	2	10770789	10770789	1.57334e-12	1.10289	1	88	intronic	NOL10	chr2	10638017
2-24317633	2	24317633	24317633	+	449	-43430	2_24274203_rs568507946_C_CA	2	24274203	24274203	0.00191381	0.541792	1	78	intronic	FAM228B	chr2	24094763
2-69040882	2	69040882	69040882	+	92	-27631	2_69013251_rs11694785_C_T	2	69013251	69013251	6.47914e-05	-0.436529	1	67	intronic	ARHGAP25	chr2	68813750
2-69688988	2	69688988	69688988	-	130	38434	2_69650554_rs141049329_A_AT	2	69650554	69650554	0.00204157	-0.424971	1	74	intronic	AAK1	chr2	69461856
2-71606909	2	71606909	71606909	+	249	69457	2_71676366_rs4241246_C_A	2	71676366	71676366	0.0019604	0.357968	1	125	ncRNA_exonic	RNU6-105P	chr2	71379779
2-101901639	2	101901639	101901639	-	25	94769	2_101806870_rs1192813_T_C	2	101806870	101806870	0.00133829	-0.44704	1	68	intronic	RNF149	chr2	101285177
2-128506712	2	128506712	128506712	-	77	-29097	2_128535809_rs1966391_G_A	2	128535809	128535809	7.36753e-06	0.51471	1	67	intronic	WDR33	chr2	127749138
2-128601490	2	128601490	128601490	-	99	21428	2_128580062_rs11693086_A_C	2	128580062	128580062	2.31739e-07	0.632218	1	97	UTR3	POLR2D(ENST00000272645.8:c.*4191A>G)	chr2	127843916
2-128601602	2	128601602	128601602	-	99	-33308	2_128634910_rs376255438_AT_A	2	128634910	128634911	1.07519e-09	0.733651	1	86	UTR3	POLR2D(ENST00000272645.8:c.*4079A>G)	chr2	127844028
2-217366515	2	217366515	217366515	+	293	-42853	2_217323662_rs141835941_G_A	2	217323662	217323662	0.000124614	-0.568072	1	99	UTR3	RPL37A(ENST00000491306.5:c.*388A>G)	chr2	216501792
2-234067662	2	234067662	234067662	+	225	-67863	2_233999799_rs56329944_T_TAA	2	233999799	233999799	9.5986e-21	0.898779	1	148	intronic	INPP5D	chr2	233159016
2-234068135	2	234068135	234068135	+	226	21731	2_234089866_rs62192879_T_G	2	234089866	234089866	0.000948827	0.564542	1	99	intronic	INPP5D	chr2	233159489
2-234068289	2	234068289	234068289	+	225	-68387	2_233999902_rs56018008_C_CT	2	233999902	233999902	0.00210201	-0.346449	1	70	intronic	INPP5D	chr2	233159643
2-242687015	2	242687015	242687015	+	76	16168	2_242703183_rs6740752_A_G	2	242703183	242703183	8.85675e-05	0.42189	1	73	intronic	D2HGDH	chr2	241747600
3-10348491	3	10348491	10348491	+	260	29159	3_10377650_rs26801_C_T	3	10377650	10377650	0.0023152	0.398137	1	73	intronic	SEC13	chr3	10306807
3-15733897	3	15733897	15733897	-	189	-9824	3_15743721_rs2470550_C_T	3	15743721	15743721	4.80255e-08	0.675769	1	71	intronic	ANKRD28	chr3	15692390
3-37155012	3	37155012	37155012	-	230	23303	3_37131709_rs111504404_T_TTTTGTTTG	3	37131709	37131709	0.0016248	0.405661	1	85	intronic	LRRFIP2	chr3	37113521
3-38582255	3	38582255	38582255	+	124	-10250	3_38572005_rs9860525_T_A	3	38572005	38572005	0.00128601	0.522106	1	87	intergenic	EXOG(dist=14813),SCN5A(dist=7293)	chr3	38540764
3-39450470	3	39450470	39450470	+	69	39591	3_39490061_rs2370964_C_T	3	39490061	39490061	7.24956e-05	0.477658	1	61	intronic	RPSA	chr3	39408979
3-52448969	3	52448969	52448969	+	146	45619	3_52494588_rs6776759_T_A	3	52494588	52494588	0.000494931	0.659953	1	100	intronic	PHF7	chr3	52414953
3-156259406	3	156259406	156259406	-	51	13685	3_156245721_rs13065924_C_T	3	156245721	156245721	0.0019655	0.437445	1	151	UTR3	SSR3(ENST00000265044.6:c.*1586A>G)	chr3	156541617
3-172223627	3	172223627	172223627	-	448	-3051	3_172226678_rs10543824_TAA_T	3	172226678	172226680	8.35534e-14	0.917227	1	79	UTR3	TNFSF10(ENST00000241261.6:c.*655A>G,ENST00000420541.6:c.*1047A>G)	chr3	172505837
3-185909997	3	185909997	185909997	-	101	7691	3_185902300_rs67156355_TGCCTCA_T	3	185902300	185902306	1.07747e-05	0.523905	1	67	intronic	DGKG	chr3	186192208
3-186690517	3	186690517	186690517	+	101	1088	3_186691605_rs6444190_C_T	3	186691605	186691605	1.2375e-09	-0.776858	1	105	intronic	ST6GAL1	chr3	186972729
3-196643858	3	196643858	196643858	+	245	-50069	3_196593789_rs4916565_G_A	3	196593789	196593789	6.6139e-05	-0.519788	1	67	intronic	SENP5	chr3	196916987
3-197339583	3	197339583	197339583	-	111	-3542	3_197343125_rs111291280_AACAAG_A	3	197343125	197343130	0.00040926	0.858695	1	86	intergenic	BDH1(dist=39389),RP11-496H1.2(dist=32957)	chr3	197612712
4-773297	4	773297	773297	-	116	-46492	4_819789_rs184485758_C_A	4	819789	819789	0.00187946	-0.742736	1	83	ncRNA_intronic	RP11-440L14.1	chr4	779509
4-39718968	4	39718968	39718968	+	355	71838	4_39790806_rs28485028_G_A	4	39790806	39790806	0.00128102	0.412691	1	131	intronic	UBE2K	chr4	39717348
4-39725805	4	39725805	39725805	+	357	49714	4_39775519_rs465233_C_T	4	39775519	39775519	0.00063739	-0.501393	1	72	intronic	UBE2K	chr4	39724185
4-88938390	4	88938390	88938390	+	183	8631	4_88947021_rs34716223_C_T	4	88947021	88947021	0.00020359	-0.575907	1	59	intronic	PKD2	chr4	88017238
4-88946951	4	88946951	88946951	+	152	-7951	4_88939000_rs4484262_C_A	4	88939000	88939000	0.00110088	0.80173	1	65	intronic	PKD2	chr4	88025799
4-88947064	4	88947064	88947064	+	152	13515	4_88960579_rs2725216_A_G	4	88960579	88960579	0.00138678	0.46287	1	133	intronic	PKD2	chr4	88025912
5-138946139	5	138946139	138946139	+	33	21701	5_138967840_rs436308_T_G	5	138967840	138967840	1.60465e-05	-0.841588	1	109	intronic	UBE2D2	chr5	139566554
5-169280220	5	169280220	169280220	+	168	-80897	5_169199323_rs1013193_A_G	5	169199323	169199323	0.00106164	0.775754	1	70	intronic	DOCK2	chr5	169853216
5-179267387	5	179267387	179267387	-	215	29419	5_179237968_rs62406226_G_T	5	179237968	179237968	2.82799e-05	-0.559858	1	72	UTR3	MRNIP(ENST00000518219.5:c.*443A>G)	chr5	179840387
6-355122	6	355122	355122	+	115	-33106	6_322016_rs28379455_G_A	6	322016	322016	0.00087989	0.545702	1	82	intergenic	DUSP22(dist=3767),IRF4(dist=36617)	chr6	355122
6-37859617	6	37859617	37859617	+	521	-89698	6_37769919_rs71569394_G_T	6	37769919	37769919	5.2264e-05	0.541568	1	69	intronic	ZFAND3	chr6	37891841
6-42010371	6	42010371	42010371	-	126	15074	6_41995297_rs9369325_T_C	6	41995297	41995297	0.000231062	-0.396804	1	75	intronic	CCND3	chr6	42042633
6-42855962	6	42855962	42855962	+	204	69721	6_42925683_rs9296403_C_T	6	42925683	42925683	0.000748606	0.425237	1	115	UTR3	RPL7L1(ENST00000493763.5:c.*1760A>G,ENST00000304734.9:c.*1071A>G)	chr6	42888224
6-82890242	6	82890242	82890242	-	143	43102	6_82847140_rs11961436_C_T	6	82847140	82847140	8.25082e-05	-0.889646	1	75	intronic	IBTK	chr6	82180525
6-99907446	6	99907446	99907446	-	467	-3627	6_99911073_rs36095051_TA_T	6	99911073	99911074	4.58552e-05	-0.471301	1	60	intronic	USP45	chr6	99459570
6-109692727	6	109692727	109692727	-	118	4189	6_109688538_rs8465_A_C	6	109688538	109688538	0.000342143	0.438401	1	91	intronic	CD164	chr6	109371524
6-151308021	6	151308021	151308021	+	409	96532	6_151404553_rs11155774_C_T	6	151404553	151404553	0.00122591	0.457398	1	92	intronic	MTHFD1L	chr6	150986885
7-5383205	7	5383205	5383205	-	79	-3260	7_5386465_rs7798539_C_G	7	5386465	5386465	0.00163611	0.414104	1	60	intronic	TNRC18	chr7	5343574
7-5429153	7	5429153	5429153	-	94	91056	7_5338097_rs2685753_A_G	7	5338097	5338097	0.000406858	0.514257	1	122	UTR3	TNRC18(ENST00000399434.2:c.*835A>G)	chr7	5389522
7-44841489	7	44841489	44841489	+	206	16978	7_44858467_rs6960527_C_T	7	44858467	44858467	0.00175313	0.443979	1	151	UTR3	PPIA(ENST00000468812.5:c.*468A>G)	chr7	44801890
7-44872900	7	44872900	44872900	-	170	-63169	7_44936069_rs7796368_G_A	7	44936069	44936069	1.83812e-06	0.632628	1	62	intronic	H2AFV	chr7	44833301
7-44872970	7	44872970	44872970	-	170	64953	7_44808017_rs1050327_G_A	7	44808017	44808017	0.000313077	-0.462429	1	84	intronic	H2AFV	chr7	44833371
7-74296346	7	74296346	74296346	-	2	98748	7_74197598_._T_A	7	74197598	74197598	0.000498092	0.623078	1	68	intergenic	GTF2IRD2(dist=28693),Y_RNA(dist=15572)	chr7	74880244
7-91719753	7	91719753	91719753	+	34	53606	7_91773359_rs7807490_A_G	7	91773359	91773359	0.00134121	0.406413	1	64	UTR3	AKAP9(ENST00000358100.6:c.*746A>G)	chr7	92090439
7-92025201	7	92025201	92025201	+	46	2838	7_92028039_rs38794_C_A	7	92028039	92028039	0.000968941	-0.367682	1	60	intronic	ANKIB1	chr7	92395887
7-97590157	7	97590157	97590157	-	116	677	7_97589480_rs55656202_G_A	7	97589480	97589480	0.00197399	0.468285	1	128	intergenic	ASNS(dist=88303),MIR5692A1(dist=2813)	chr7	97960845
7-101795886	7	101795886	101795886	+	215	-20289	7_101775597_._G_A	7	101775597	101775597	0.00150044	0.458121	1	59	intronic	CUX1	chr7	102152606
7-156765243	7	156765243	156765243	+	188	3774	7_156769017_rs10278238_A_T	7	156769017	156769017	3.4114e-10	-0.710041	1	77	UTR3	NOM1(ENST00000275820.3:c.*2846A>G)	chr7	156972549
8-42389184	8	42389184	42389184	-	34	11337	8_42377847_rs72643241_C_A	8	42377847	42377847	0.000250012	0.672788	1	86	intronic	SLC20A2	chr8	42534041
8-56803426	8	56803426	56803426	+	201	3948	8_56807374_rs10958473_G_A	8	56807374	56807374	0.000968771	0.43427	1	73	intronic	LYN	chr8	55890867
8-56808732	8	56808732	56808732	+	210	-68485	8_56740247_rs562203057_G_GT	8	56740247	56740247	0.000258435	-0.734273	1	66	intronic	LYN	chr8	55896173
8-66643075	8	66643075	66643075	-	90	-68926	8_66712001_rs11776756_A_C	8	66712001	66712001	0.00157961	0.560291	1	102	intronic	PDE7A	chr8	65730840
8-67640631	8	67640631	67640631	+	97	-9148	8_67631483_rs78851458_T_C	8	67631483	67631483	0.000326024	0.728411	1	64	intronic	C8orf44-SGK3,SGK3	chr8	66728396
8-99056338	8	99056338	99056338	-	181	64619	8_98991719_rs4735518_G_T	8	98991719	98991719	0.00119751	0.500377	1	146	ncRNA_exonic	KB-1208A12.3	chr8	98044110
8-126337734	8	126337734	126337734	+	177	35575	8_126373309_rs11336684_CT_C	8	126373309	126373310	3.86003e-06	0.716589	1	68	intronic	NSMCE2	chr8	125325492
8-131002906	8	131002906	131002906	-	284	-53632	8_131056538_rs1563164_G_A	8	131056538	131056538	0.00195333	0.395365	1	95	intronic	FAM49B	chr8	129990660
9-33842916	9	33842916	33842916	+	500	82452	9_33925368_rs307694_T_A	9	33925368	33925368	0.000816535	-0.402843	1	83	intronic	UBE2R2	chr9	33842918
9-33884035	9	33884035	33884035	+	534	-82337	9_33801698_rs72711745_G_T	9	33801698	33801698	0.00105134	-0.754152	1	62	intronic	UBE2R2	chr9	33884037
9-33986005	9	33986005	33986005	-	602	-80594	9_34066599_rs7029741_A_G	9	34066599	34066599	0.000628492	-0.721191	1	118	intronic	UBAP2	chr9	33986007
9-90317693	9	90317693	90317693	+	279	-95920	9_90221773_rs13298837_A_G	9	90221773	90221773	0.00146862	-0.593711	1	89	intronic	DAPK1	chr9	87702778
9-132710511	9	132710511	132710511	-	109	-55139	9_132765650_rs77121242_A_C	9	132765650	132765650	0.00168298	-0.672035	1	101	intronic	FNBP1	chr9	129948232
9-140548175	9	140548175	140548175	+	44	99836	9_140648011_rs35528310_G_T	9	140648011	140648011	0.00235162	-0.52128	1	75	ncRNA_intronic	RP11-48C7.8	chr9	137653723

## Sheet: TableS4b
PhenotypeID	Chromosome	REE-Position (hg19)	REE-Position (hg19)	Strand	#Variants	Distance	SNP-ID	Chromosome	VariantPos(hg19)	VariantPos(hg19)	p Value	regression slope	Top/SecondaryAssoc	Recurrence	Location	Gene	Chromosome	REE-Position (hg38)
10-129852921	10	129852921	129852921	+	292	6848	10_129859769_rs9943332_G_A	10	129859769	129859769	0.00121956	-0.513963	1	65	intronic	PTPRE	chr10	128054657
10-135110164	10	135110164	135110164	-	171	37567	10_135072597_rs3008315_T_C	10	135072597	135072597	0.000989625	0.799921	1	72	intronic	TUBGCP2	chr10	133296660
10-135110164	10	135110164	135110164	-	171	37224	10_135072940_rs2995296_A_G	10	135072940	135072940	0.0018199	0.750929	0	72	intronic	TUBGCP2	chr10	133296660
10-135110164	10	135110164	135110164	-	171	37176	10_135072988_rs2995297_A_T	10	135072988	135072988	0.00167197	0.757316	0	72	intronic	TUBGCP2	chr10	133296660
10-135110164	10	135110164	135110164	-	171	36769	10_135073395_rs1891370_G_A	10	135073395	135073395	0.00167197	0.757316	0	72	intronic	TUBGCP2	chr10	133296660
10-135110164	10	135110164	135110164	-	171	34673	10_135075491_rs3121296_A_G	10	135075491	135075491	0.00192487	0.747526	0	72	intronic	TUBGCP2	chr10	133296660
10-135110164	10	135110164	135110164	-	171	34641	10_135075522_rs370986484_CG_C	10	135075522	135075523	0.00192487	0.747526	0	72	intronic	TUBGCP2	chr10	133296660
10-135110164	10	135110164	135110164	-	171	34488	10_135075676_rs3121297_A_G	10	135075676	135075676	0.00178987	0.759347	0	72	intronic	TUBGCP2	chr10	133296660
10-135110164	10	135110164	135110164	-	171	33406	10_135076758_rs3008318_T_C	10	135076758	135076758	0.00192487	0.747526	0	72	intronic	TUBGCP2	chr10	133296660
10-135110164	10	135110164	135110164	-	171	33261	10_135076903_rs3121298_A_G	10	135076903	135076903	0.00167197	0.757316	0	72	intronic	TUBGCP2	chr10	133296660
10-135110164	10	135110164	135110164	-	171	33144	10_135077020_rs2275722_C_T	10	135077020	135077020	0.00182218	0.758716	0	72	intronic	TUBGCP2	chr10	133296660
10-135110164	10	135110164	135110164	-	171	32853	10_135077311_rs2995301_C_G	10	135077311	135077311	0.0018199	0.750929	0	72	intronic	TUBGCP2	chr10	133296660
10-135110164	10	135110164	135110164	-	171	30559	10_135079605_rs2995306_G_C	10	135079605	135079605	0.0013043	0.775515	0	72	intronic	TUBGCP2	chr10	133296660
10-135110164	10	135110164	135110164	-	171	30376	10_135079788_rs2995307_T_C	10	135079788	135079788	0.0018199	0.750929	0	72	intronic	TUBGCP2	chr10	133296660
10-135110164	10	135110164	135110164	-	171	30302	10_135079862_rs2995308_T_C	10	135079862	135079862	0.0018199	0.750929	0	72	intronic	TUBGCP2	chr10	133296660
10-135110164	10	135110164	135110164	-	171	27000	10_135083164_rs2275719_C_T	10	135083164	135083164	0.00161081	0.759329	0	72	intronic	TUBGCP2	chr10	133296660
10-135110164	10	135110164	135110164	-	171	26495	10_135083669_rs2995312_C_T	10	135083669	135083669	0.00161081	0.759329	0	72	intronic	TUBGCP2	chr10	133296660
10-135110164	10	135110164	135110164	-	171	25842	10_135084322_rs3008321_A_G	10	135084322	135084322	0.00128679	0.770391	0	72	intronic	TUBGCP2	chr10	133296660
10-135110164	10	135110164	135110164	-	171	25563	10_135084601_rs2995314_T_C	10	135084601	135084601	0.00147623	0.765923	0	72	intronic	TUBGCP2	chr10	133296660
10-135110164	10	135110164	135110164	-	171	23784	10_135086380_rs3008324_C_T	10	135086380	135086380	0.00161081	0.759329	0	72	intronic	TUBGCP2	chr10	133296660
10-135110164	10	135110164	135110164	-	171	23488	10_135086676_rs3008325_A_G	10	135086676	135086676	0.00147623	0.765923	0	72	intronic	TUBGCP2	chr10	133296660
10-135110164	10	135110164	135110164	-	171	21129	10_135089035_rs2275725_A_G	10	135089035	135089035	0.00147623	0.765923	0	72	intronic	TUBGCP2	chr10	133296660
10-135110164	10	135110164	135110164	-	171	19981	10_135090183_rs2995317_A_G	10	135090183	135090183	0.00160768	0.767558	0	72	intronic	TUBGCP2	chr10	133296660
10-135110164	10	135110164	135110164	-	171	18183	10_135091981_rs1005806_A_G	10	135091981	135091981	0.00147623	0.765923	0	72	intronic	TUBGCP2	chr10	133296660
10-135110164	10	135110164	135110164	-	171	18064	10_135092100_rs1005805_A_G	10	135092100	135092100	0.00147623	0.765923	0	72	intronic	TUBGCP2	chr10	133296660
10-135110164	10	135110164	135110164	-	171	17882	10_135092281_rs3216040_CA_C	10	135092281	135092282	0.00160768	0.767558	0	72	intronic	TUBGCP2	chr10	133296660
10-135110164	10	135110164	135110164	-	171	17574	10_135092590_rs3008328_G_C	10	135092590	135092590	0.00147623	0.765923	0	72	intronic	TUBGCP2	chr10	133296660
11-8995943	11	8995943	8995943	+	80	85718	11_9081661_rs7127387_G_C	11	9081661	9081661	0.0023511	0.602636	1	74	ncRNA_intronic	TMEM9B-AS1	chr11	8974396
11-65544567	11	65544567	65544567	-	46	78070	11_65466496_rs11311289_AG_A	11	65466496	65466497	2.76895e-05	0.569944	0	142	UTR3	AP5B1(ENST00000532090.2:c.*760A>G)	chr11	65777096
11-65544567	11	65544567	65544567	-	46	76614	11_65467953_rs6591188_T_C	11	65467953	65467953	2.47239e-05	0.581094	1	142	UTR3	AP5B1(ENST00000532090.2:c.*760A>G)	chr11	65777096
11-65544567	11	65544567	65544567	-	46	70011	11_65474556_rs7930301_A_G	11	65474556	65474556	4.09824e-05	0.565617	0	142	UTR3	AP5B1(ENST00000532090.2:c.*760A>G)	chr11	65777096
11-65544567	11	65544567	65544567	-	46	68751	11_65475816_rs9666878_C_A	11	65475816	65475816	9.50443e-05	0.539533	0	142	UTR3	AP5B1(ENST00000532090.2:c.*760A>G)	chr11	65777096
11-65544567	11	65544567	65544567	-	46	66080	11_65478487_rs61893835_G_A	11	65478487	65478487	4.07213e-05	0.565144	0	142	UTR3	AP5B1(ENST00000532090.2:c.*760A>G)	chr11	65777096
11-65544567	11	65544567	65544567	-	46	65896	11_65478668_rs146626079_CTGA_C	11	65478668	65478671	0.000127991	0.548099	0	142	UTR3	AP5B1(ENST00000532090.2:c.*760A>G)	chr11	65777096
11-65544567	11	65544567	65544567	-	46	64477	11_65480090_rs2236682_G_T	11	65480090	65480090	4.07213e-05	0.565144	0	142	UTR3	AP5B1(ENST00000532090.2:c.*760A>G)	chr11	65777096
11-65544567	11	65544567	65544567	-	46	61740	11_65482827_rs4645927_C_T	11	65482827	65482827	4.11729e-05	0.587579	0	142	UTR3	AP5B1(ENST00000532090.2:c.*760A>G)	chr11	65777096
11-65544567	11	65544567	65544567	-	46	61197	11_65483370_rs75601653_C_G	11	65483370	65483370	6.54074e-05	0.568474	0	142	UTR3	AP5B1(ENST00000532090.2:c.*760A>G)	chr11	65777096
11-65544567	11	65544567	65544567	-	46	61193	11_65483374_rs7120713_G_C	11	65483374	65483374	4.07213e-05	0.565144	0	142	UTR3	AP5B1(ENST00000532090.2:c.*760A>G)	chr11	65777096
11-65544567	11	65544567	65544567	-	46	59447	11_65485120_rs4645933_C_T	11	65485120	65485120	0.0001492	0.544307	0	142	UTR3	AP5B1(ENST00000532090.2:c.*760A>G)	chr11	65777096
11-65544567	11	65544567	65544567	-	46	56011	11_65488556_rs12576766_C_T	11	65488556	65488556	5.09917e-05	0.555507	0	142	UTR3	AP5B1(ENST00000532090.2:c.*760A>G)	chr11	65777096
11-65544567	11	65544567	65544567	-	46	52084	11_65492483_rs75162774_G_A	11	65492483	65492483	4.36588e-05	0.543564	0	142	UTR3	AP5B1(ENST00000532090.2:c.*760A>G)	chr11	65777096
11-65544567	11	65544567	65544567	-	46	51318	11_65493249_rs61895665_C_T	11	65493249	65493249	0.000112164	0.543493	0	142	UTR3	AP5B1(ENST00000532090.2:c.*760A>G)	chr11	65777096
11-65544567	11	65544567	65544567	-	46	-16053	11_65560620_rs642803_C_T	11	65560620	65560620	0.000110767	-0.463501	0	142	UTR3	AP5B1(ENST00000532090.2:c.*760A>G)	chr11	65777096
11-65544567	11	65544567	65544567	-	46	-16901	11_65561468_rs644740_C_T	11	65561468	65561468	5.31539e-05	-0.462815	0	142	UTR3	AP5B1(ENST00000532090.2:c.*760A>G)	chr11	65777096
11-65544567	11	65544567	65544567	-	46	-20219	11_65564786_rs44205_G_A	11	65564786	65564786	0.00195975	-0.401291	0	142	UTR3	AP5B1(ENST00000532090.2:c.*760A>G)	chr11	65777096
11-65544567	11	65544567	65544567	-	46	-22152	11_65566719_rs557675_T_G	11	65566719	65566719	6.34443e-05	-0.470565	0	142	UTR3	AP5B1(ENST00000532090.2:c.*760A>G)	chr11	65777096
11-65544567	11	65544567	65544567	-	46	-23689	11_65568256_rs1647570_A_T	11	65568256	65568256	0.00221413	-0.397997	0	142	UTR3	AP5B1(ENST00000532090.2:c.*760A>G)	chr11	65777096
11-65544567	11	65544567	65544567	-	46	-24099	11_65568666_rs34016202_A_ACT	11	65568666	65568666	0.0021072	-0.398786	0	142	UTR3	AP5B1(ENST00000532090.2:c.*760A>G)	chr11	65777096
11-65544567	11	65544567	65544567	-	46	-24871	11_65569438_rs148521003_G_GTCTC	11	65569438	65569438	0.0021072	-0.398786	0	142	UTR3	AP5B1(ENST00000532090.2:c.*760A>G)	chr11	65777096
11-68535017	11	68535017	68535017	-	221	3634	11_68531383_rs72943224_G_T	11	68531383	68531383	0.00230804	-0.659693	0	95	intronic	CPT1A	chr11	68767549
11-68535017	11	68535017	68535017	-	221	-12238	11_68547255_rs7924951_C_T	11	68547255	68547255	0.00172635	-0.670965	0	95	intronic	CPT1A	chr11	68767549
11-68535017	11	68535017	68535017	-	221	-13451	11_68548468_rs11228349_G_A	11	68548468	68548468	0.00172635	-0.670965	0	95	intronic	CPT1A	chr11	68767549
11-68535017	11	68535017	68535017	-	221	-31634	11_68566651_rs61887064_A_T	11	68566651	68566651	0.00162988	0.590271	1	95	intronic	CPT1A	chr11	68767549
11-72790050	11	72790050	72790050	-	105	96851	11_72693199_rs11235625_G_C	11	72693199	72693199	0.00212358	-0.40441	0	84	intronic	FCHSD2	chr11	73079005
11-72790050	11	72790050	72790050	-	105	92734	11_72697316_rs113326682_G_A	11	72697316	72697316	0.00205109	-0.404387	0	84	intronic	FCHSD2	chr11	73079005
11-72790050	11	72790050	72790050	-	105	89271	11_72700779_rs10898894_C_T	11	72700779	72700779	0.00174895	0.384372	0	84	intronic	FCHSD2	chr11	73079005
11-72790050	11	72790050	72790050	-	105	81162	11_72708888_rs12288580_G_A	11	72708888	72708888	0.000989803	0.381751	0	84	intronic	FCHSD2	chr11	73079005
11-72790050	11	72790050	72790050	-	105	76602	11_72713448_rs11235628_T_C	11	72713448	72713448	0.00212358	-0.40441	0	84	intronic	FCHSD2	chr11	73079005
11-72790050	11	72790050	72790050	-	105	72765	11_72717285_rs72982850_C_T	11	72717285	72717285	0.00212358	-0.40441	0	84	intronic	FCHSD2	chr11	73079005
11-72790050	11	72790050	72790050	-	105	68222	11_72721828_rs72982852_G_A	11	72721828	72721828	0.00205109	-0.404387	0	84	intronic	FCHSD2	chr11	73079005
11-72790050	11	72790050	72790050	-	105	64610	11_72725440_rs7946651_C_T	11	72725440	72725440	0.0021948	-0.402997	0	84	intronic	FCHSD2	chr11	73079005
11-72790050	11	72790050	72790050	-	105	57109	11_72732941_rs11235636_C_T	11	72732941	72732941	0.00212358	-0.40441	0	84	intronic	FCHSD2	chr11	73079005
11-72790050	11	72790050	72790050	-	105	50423	11_72739627_rs72982867_T_C	11	72739627	72739627	0.00198413	-0.405798	0	84	intronic	FCHSD2	chr11	73079005
11-72790050	11	72790050	72790050	-	105	43927	11_72746123_rs6592506_G_A	11	72746123	72746123	0.00205109	-0.404387	0	84	intronic	FCHSD2	chr11	73079005
11-72790050	11	72790050	72790050	-	105	40117	11_72749933_._T_C	11	72749933	72749933	0.0018796	-0.40872	0	84	intronic	FCHSD2	chr11	73079005
11-72790050	11	72790050	72790050	-	105	39712	11_72750338_rs11235640_G_A	11	72750338	72750338	0.00198413	-0.405798	0	84	intronic	FCHSD2	chr11	73079005
11-72790050	11	72790050	72790050	-	105	39488	11_72750562_rs541540547_C_CA	11	72750562	72750562	0.000522818	0.40594	0	84	intronic	FCHSD2	chr11	73079005
11-72790050	11	72790050	72790050	-	105	36005	11_72754045_rs10437750_G_A	11	72754045	72754045	0.00114951	0.396297	0	84	intronic	FCHSD2	chr11	73079005
11-72790050	11	72790050	72790050	-	105	31697	11_72758353_rs2276379_C_T	11	72758353	72758353	0.00114951	0.396297	0	84	intronic	FCHSD2	chr11	73079005
11-72790050	11	72790050	72790050	-	105	29885	11_72760165_rs10793056_T_C	11	72760165	72760165	0.00054615	0.39408	0	84	intronic	FCHSD2	chr11	73079005
11-72790050	11	72790050	72790050	-	105	29132	11_72760917_rs151320549_TA_T	11	72760917	72760918	0.00178988	-0.442139	0	84	intronic	FCHSD2	chr11	73079005
11-72790050	11	72790050	72790050	-	105	23853	11_72766197_rs7104158_A_G	11	72766197	72766197	0.000905841	0.383661	0	84	intronic	FCHSD2	chr11	73079005
11-72790050	11	72790050	72790050	-	105	7576	11_72782474_rs1982585_C_T	11	72782474	72782474	0.00114951	0.396297	0	84	intronic	FCHSD2	chr11	73079005
11-72790050	11	72790050	72790050	-	105	5377	11_72784673_rs6592508_A_G	11	72784673	72784673	0.000358988	0.399489	1	84	intronic	FCHSD2	chr11	73079005
11-72790050	11	72790050	72790050	-	105	1908	11_72788142_rs372641793_C_CA	11	72788142	72788142	0.000971985	-0.481982	0	84	intronic	FCHSD2	chr11	73079005
11-72790050	11	72790050	72790050	-	105	-1839	11_72791889_rs10898896_T_C	11	72791889	72791889	0.00042543	0.394439	0	84	intronic	FCHSD2	chr11	73079005
11-72790050	11	72790050	72790050	-	105	-5940	11_72795990_rs1989449_A_G	11	72795990	72795990	0.00171156	-0.419018	0	84	intronic	FCHSD2	chr11	73079005
11-72790050	11	72790050	72790050	-	105	-11463	11_72801513_rs11235651_G_A	11	72801513	72801513	0.00104828	0.396376	0	84	intronic	FCHSD2	chr11	73079005
11-72790050	11	72790050	72790050	-	105	-14660	11_72804710_rs112406958_G_A	11	72804710	72804710	0.00177076	-0.417574	0	84	intronic	FCHSD2	chr11	73079005
11-72790050	11	72790050	72790050	-	105	-21218	11_72811268_rs56166008_A_T	11	72811268	72811268	0.00177076	-0.417574	0	84	intronic	FCHSD2	chr11	73079005
11-72790050	11	72790050	72790050	-	105	-24213	11_72814263_rs145393765_TAAGG_T	11	72814263	72814267	0.00177076	-0.417574	0	84	intronic	FCHSD2	chr11	73079005
11-72790050	11	72790050	72790050	-	105	-27857	11_72817907_rs72984908_T_A	11	72817907	72817907	0.00177076	-0.417574	0	84	intronic	FCHSD2	chr11	73079005
11-72790050	11	72790050	72790050	-	105	-28413	11_72818463_rs12362045_A_G	11	72818463	72818463	0.00177076	-0.417574	0	84	intronic	FCHSD2	chr11	73079005
11-72790050	11	72790050	72790050	-	105	-31145	11_72821195_rs375234960_CT_C	11	72821195	72821196	0.00164254	-0.414424	0	84	intronic	FCHSD2	chr11	73079005
11-72790050	11	72790050	72790050	-	105	-42627	11_72832677_rs7937701_A_G	11	72832677	72832677	0.000454973	0.3947	0	84	intronic	FCHSD2	chr11	73079005
11-72790050	11	72790050	72790050	-	105	-54342	11_72844392_rs10898900_A_T	11	72844392	72844392	0.00103175	0.397453	0	84	intronic	FCHSD2	chr11	73079005
11-72790050	11	72790050	72790050	-	105	-73477	11_72863527_rs1783574_G_A	11	72863527	72863527	0.000705237	-0.439602	0	84	intronic	FCHSD2	chr11	73079005
11-74167320	11	74167320	74167320	-	254	40841	11_74126479_rs149295710_G_C	11	74126479	74126479	0.00136541	-0.879823	1	81	ncRNA_intronic	RP11-702H23.4,RP11-702H23.6	chr11	74456275
11-74167320	11	74167320	74167320	-	254	15789	11_74151531_rs7925353_A_C	11	74151531	74151531	0.00214265	0.377133	0	81	ncRNA_intronic	RP11-702H23.4,RP11-702H23.6	chr11	74456275
11-74677990	11	74677990	74677990	+	90	-35740	11_74642250_rs550980_C_T	11	74642250	74642250	0.00125094	0.395853	1	60	intronic	SPCS2	chr11	74966945
11-116792763	11	116792763	116792763	-	74	87247	11_116705516_rs525028_G_A	11	116705516	116705516	0.00201763	-0.398393	0	95	intronic	SIK3	chr11	116922047
11-116792763	11	116792763	116792763	-	74	81795	11_116710968_rs613808_A_G	11	116710968	116710968	0.00187083	-0.395219	0	95	intronic	SIK3	chr11	116922047
11-116792763	11	116792763	116792763	-	74	41889	11_116750874_rs7396061_A_C	11	116750874	116750874	0.0011387	-0.396609	0	95	intronic	SIK3	chr11	116922047
11-116792763	11	116792763	116792763	-	74	-79458	11_116872221_rs35444420_C_CA	11	116872221	116872221	0.000955288	-0.391511	1	95	intronic	SIK3	chr11	116922047
11-116792763	11	116792763	116792763	-	74	-96673	11_116889436_rs7934799_A_T	11	116889436	116889436	0.00108393	-0.411355	0	95	intronic	SIK3	chr11	116922047
11-122609731	11	122609731	122609731	+	238	-35963	11_122573768_rs12798051_C_T	11	122573768	122573768	0.000220113	-0.847915	1	70	intronic	UBASH3B	chr11	122739023
11-122609731	11	122609731	122609731	+	238	-34775	11_122574956_rs67571724_G_T	11	122574956	122574956	0.000599373	-0.803222	0	70	intronic	UBASH3B	chr11	122739023
11-122609731	11	122609731	122609731	+	238	-34475	11_122575256_rs66495925_C_T	11	122575256	122575256	0.000599373	-0.803222	0	70	intronic	UBASH3B	chr11	122739023
11-126079118	11	126079118	126079118	-	307	79861	11_125999257_rs669411_G_A	11	125999257	125999257	0.00232143	-0.376152	0	96	intronic	RPUSD4	chr11	126209223
11-126079118	11	126079118	126079118	-	307	79634	11_125999483_rs35628484_TC_T	11	125999483	125999484	0.00215587	-0.379702	0	96	intronic	RPUSD4	chr11	126209223
11-126079118	11	126079118	126079118	-	307	79611	11_125999507_rs34560801_C_CA	11	125999507	125999507	0.00205292	-0.382822	0	96	intronic	RPUSD4	chr11	126209223
11-126079118	11	126079118	126079118	-	307	79587	11_125999531_rs576165_A_G	11	125999531	125999531	0.00215587	-0.379702	0	96	intronic	RPUSD4	chr11	126209223
11-126079118	11	126079118	126079118	-	307	75364	11_126003754_rs504853_T_G	11	126003754	126003754	0.00140129	-0.379536	1	96	intronic	RPUSD4	chr11	126209223
12-1032299	12	1032299	1032299	-	170	57023	12_975276_rs7305099_T_G	12	975276	975276	0.000406878	-0.477661	0	60	intronic	RAD52	chr12	923133
12-1032299	12	1032299	1032299	-	170	51426	12_980873_rs1986231_G_A	12	980873	980873	0.000140449	-0.482401	0	60	intronic	RAD52	chr12	923133
12-1032299	12	1032299	1032299	-	170	43741	12_988558_._C_T	12	988558	988558	3.30385e-05	-0.508703	1	60	intronic	RAD52	chr12	923133
12-1032299	12	1032299	1032299	-	170	38647	12_993652_rs10849576_T_G	12	993652	993652	3.79781e-05	0.533647	0	60	intronic	RAD52	chr12	923133
12-1032299	12	1032299	1032299	-	170	36693	12_995606_rs10744727_A_G	12	995606	995606	4.81714e-05	0.50046	0	60	intronic	RAD52	chr12	923133
12-1032299	12	1032299	1032299	-	170	33934	12_998365_._G_T	12	998365	998365	6.47902e-05	0.510594	0	60	intronic	RAD52	chr12	923133
12-1032299	12	1032299	1032299	-	170	19123	12_1013176_rs10849582_A_G	12	1013176	1013176	3.50271e-05	0.51828	0	60	intronic	RAD52	chr12	923133
12-1032299	12	1032299	1032299	-	170	17126	12_1015173_rs2286026_G_A	12	1015173	1015173	3.42343e-05	0.537496	0	60	intronic	RAD52	chr12	923133
12-1032299	12	1032299	1032299	-	170	15418	12_1016881_rs3833517_C_CT	12	1016881	1016881	3.50271e-05	0.51828	0	60	intronic	RAD52	chr12	923133
12-1032299	12	1032299	1032299	-	170	845	12_1031454_rs7962050_G_A	12	1031454	1031454	0.000219719	-0.484207	0	60	intronic	RAD52	chr12	923133
12-1032299	12	1032299	1032299	-	170	0	12_1032299_rs4766373_T_C	12	1032299	1032299	0.000151758	0.503611	0	60	intronic	RAD52	chr12	923133
12-1032299	12	1032299	1032299	-	170	-45804	12_1078103_rs10774478_G_A	12	1078103	1078103	0.00202876	0.375858	0	60	intronic	RAD52	chr12	923133
12-1032299	12	1032299	1032299	-	170	-46830	12_1079129_rs7971382_G_A	12	1079129	1079129	0.00161132	0.40536	0	60	intronic	RAD52	chr12	923133
12-12881139	12	12881139	12881139	+	147	60557	12_12941696_rs1420022_G_A	12	12941696	12941696	0.00100202	0.525277	0	75	intronic	APOLD1	chr12	12728205
12-12881139	12	12881139	12881139	+	147	60745	12_12941884_._C_T	12	12941884	12941884	0.000677461	0.442447	1	75	intronic	APOLD1	chr12	12728205
12-12881197	12	12881197	12881197	+	147	-16808	12_12864389_rs2417223_A_G	12	12864389	12864389	0.00119146	-0.419567	1	64	intronic	APOLD1	chr12	12728263
12-12881197	12	12881197	12881197	+	147	-14296	12_12866901_rs2080747_C_A	12	12866901	12866901	0.00130459	-0.417409	0	64	intronic	APOLD1	chr12	12728263
12-49323181	12	49323181	49323181	-	300	-79212	12_49402393_rs10875910_G_C	12	49402393	49402393	0.00143127	0.447678	1	70	intronic	AC073610.5,CCDC65,RP11-302B13.5	chr12	48929398
12-49323181	12	49323181	49323181	-	300	-84771	12_49407952_rs10875911_C_A	12	49407952	49407952	0.00179612	0.43777	0	70	intronic	AC073610.5,CCDC65,RP11-302B13.5	chr12	48929398
12-49323181	12	49323181	49323181	-	300	-93763	12_49416944_rs10875912_T_C	12	49416944	49416944	0.00163075	0.432091	0	70	intronic	AC073610.5,CCDC65,RP11-302B13.5	chr12	48929398
12-62968826	12	62968826	62968826	+	402	-90128	12_62878695_rs139024550_CTTT_C	12	62878695	62878698	0.002113	0.535031	1	79	intronic	MON2	chr12	62575046
12-69032598	12	69032598	69032598	+	106	-72369	12_68960228_rs11310382_GC_G	12	68960228	68960229	0.000191438	0.477283	0	133	intronic	RAP1B	chr12	68638818
12-69032598	12	69032598	69032598	+	106	-71882	12_68960716_rs2468425_C_A	12	68960716	68960716	1.2993e-06	0.597937	0	133	intronic	RAP1B	chr12	68638818
12-69032598	12	69032598	69032598	+	106	-71014	12_68961584_rs12313946_C_A	12	68961584	68961584	0.000504069	0.443287	0	133	intronic	RAP1B	chr12	68638818
12-69032598	12	69032598	69032598	+	106	-68419	12_68964179_rs7309010_C_G	12	68964179	68964179	0.000104415	0.468599	0	133	intronic	RAP1B	chr12	68638818
12-69032598	12	69032598	69032598	+	106	-67936	12_68964662_rs6581830_G_A	12	68964662	68964662	0.000257057	0.457997	0	133	intronic	RAP1B	chr12	68638818
12-69032598	12	69032598	69032598	+	106	-67536	12_68965062_rs2920030_C_T	12	68965062	68965062	0.000154391	0.460607	0	133	intronic	RAP1B	chr12	68638818
12-69032598	12	69032598	69032598	+	106	-67162	12_68965436_rs2468408_T_C	12	68965436	68965436	4.48166e-07	0.618053	0	133	intronic	RAP1B	chr12	68638818
12-69032598	12	69032598	69032598	+	106	-65106	12_68967492_rs2956532_T_C	12	68967492	68967492	0.000107187	0.453875	0	133	intronic	RAP1B	chr12	68638818
12-69032598	12	69032598	69032598	+	106	-65018	12_68967580_rs11177289_G_A	12	68967580	68967580	0.000386219	0.434452	0	133	intronic	RAP1B	chr12	68638818
12-69032598	12	69032598	69032598	+	106	-64169	12_68968429_rs1550561_C_T	12	68968429	68968429	0.000424256	0.431172	0	133	intronic	RAP1B	chr12	68638818
12-69032598	12	69032598	69032598	+	106	-64162	12_68968436_rs1550562_G_A	12	68968436	68968436	0.000315756	0.426213	0	133	intronic	RAP1B	chr12	68638818
12-69032598	12	69032598	69032598	+	106	-63960	12_68968638_rs1550563_T_C	12	68968638	68968638	0.000149412	0.445494	0	133	intronic	RAP1B	chr12	68638818
12-69032598	12	69032598	69032598	+	106	-63733	12_68968865_rs1550565_G_A	12	68968865	68968865	0.000386219	0.434452	0	133	intronic	RAP1B	chr12	68638818
12-69032598	12	69032598	69032598	+	106	-62684	12_68969914_rs2920031_G_A	12	68969914	68969914	0.000149412	0.445494	0	133	intronic	RAP1B	chr12	68638818
12-69032598	12	69032598	69032598	+	106	-61037	12_68971561_rs1550566_C_T	12	68971561	68971561	0.000126747	0.450747	0	133	intronic	RAP1B	chr12	68638818
12-69032598	12	69032598	69032598	+	106	-60748	12_68971849_rs35626921_TA_T	12	68971849	68971850	0.000708805	0.414989	0	133	intronic	RAP1B	chr12	68638818
12-69032598	12	69032598	69032598	+	106	-48535	12_68984063_rs2439754_C_T	12	68984063	68984063	1.05671e-10	0.875173	0	133	intronic	RAP1B	chr12	68638818
12-69032598	12	69032598	69032598	+	106	-29296	12_69003302_._G_A	12	69003302	69003302	6.46394e-10	0.858362	0	133	intronic	RAP1B	chr12	68638818
12-69032598	12	69032598	69032598	+	106	-28856	12_69003742_rs200588572_T_TCCCCA	12	69003742	69003742	2.27491e-11	0.88685	0	133	intronic	RAP1B	chr12	68638818
12-69032598	12	69032598	69032598	+	106	-22850	12_69009747_rs11361027_AT_A	12	69009747	69009748	2.56504e-11	0.898592	0	133	intronic	RAP1B	chr12	68638818
12-69032598	12	69032598	69032598	+	106	-10158	12_69022440_rs2439759_T_A	12	69022440	69022440	8.73501e-12	0.908315	0	133	intronic	RAP1B	chr12	68638818
12-69032598	12	69032598	69032598	+	106	0	12_69032598_rs2439744_A_G	12	69032598	69032598	8.15919e-12	0.910474	0	133	intronic	RAP1B	chr12	68638818
12-69032598	12	69032598	69032598	+	106	7457	12_69040055_rs2920022_G_A	12	69040055	69040055	8.15919e-12	0.910474	0	133	intronic	RAP1B	chr12	68638818
12-69032598	12	69032598	69032598	+	106	19245	12_69051843_rs2468402_C_T	12	69051843	69051843	2.66515e-10	0.868425	0	133	intronic	RAP1B	chr12	68638818
12-69032598	12	69032598	69032598	+	106	30270	12_69062868_rs1363580_A_G	12	69062868	69062868	6.53842e-12	-0.913348	0	133	intronic	RAP1B	chr12	68638818
12-69032598	12	69032598	69032598	+	106	33949	12_69066547_rs11431317_C_CA	12	69066547	69066547	0.00223359	0.408736	0	133	intronic	RAP1B	chr12	68638818
12-69032598	12	69032598	69032598	+	106	44056	12_69076654_rs2468417_A_G	12	69076654	69076654	0.00218012	-0.411834	0	133	intronic	RAP1B	chr12	68638818
12-69032598	12	69032598	69032598	+	106	44899	12_69077497_rs2431655_T_C	12	69077497	69077497	5.14791e-12	-0.810109	0	133	intronic	RAP1B	chr12	68638818
12-69032598	12	69032598	69032598	+	106	45610	12_69078208_rs751045_A_G	12	69078208	69078208	1.23274e-11	-0.781159	0	133	intronic	RAP1B	chr12	68638818
12-69032598	12	69032598	69032598	+	106	47311	12_69079909_rs2468418_T_C	12	69079909	69079909	2.38538e-12	-0.81486	0	133	intronic	RAP1B	chr12	68638818
12-69032598	12	69032598	69032598	+	106	48130	12_69080728_rs2259702_T_G	12	69080728	69080728	2.80784e-12	-0.797903	0	133	intronic	RAP1B	chr12	68638818
12-69032598	12	69032598	69032598	+	106	49368	12_69081966_rs11333944_GT_G	12	69081966	69081967	4.10601e-12	-0.859587	0	133	intronic	RAP1B	chr12	68638818
12-69032598	12	69032598	69032598	+	106	50071	12_69082669_rs2259592_A_G	12	69082669	69082669	8.16057e-12	-0.762346	0	133	intronic	RAP1B	chr12	68638818
12-69032598	12	69032598	69032598	+	106	50207	12_69082805_._G_A	12	69082805	69082805	7.51638e-12	-0.874513	0	133	intronic	RAP1B	chr12	68638818
12-69032598	12	69032598	69032598	+	106	50639	12_69083237_rs2546509_A_G	12	69083237	69083237	1.49738e-11	-0.864897	0	133	intronic	RAP1B	chr12	68638818
12-69032598	12	69032598	69032598	+	106	51528	12_69084126_rs10519476_C_T	12	69084126	69084126	0.000274327	0.47279	0	133	intronic	RAP1B	chr12	68638818
12-69032598	12	69032598	69032598	+	106	51943	12_69084541_rs11608404_A_G	12	69084541	69084541	0.000345438	0.465311	0	133	intronic	RAP1B	chr12	68638818
12-69032598	12	69032598	69032598	+	106	52612	12_69085210_rs17572655_G_A	12	69085210	69085210	0.00156	0.412325	0	133	intronic	RAP1B	chr12	68638818
12-69032598	12	69032598	69032598	+	106	56055	12_69088653_rs2546508_T_G	12	69088653	69088653	8.50608e-12	-0.763187	0	133	intronic	RAP1B	chr12	68638818
12-69032598	12	69032598	69032598	+	106	57751	12_69090349_rs11177335_T_C	12	69090349	69090349	1.08455e-11	-0.774339	0	133	intronic	RAP1B	chr12	68638818
12-69032598	12	69032598	69032598	+	106	58156	12_69090754_rs2701088_A_G	12	69090754	69090754	1.49769e-11	-0.867766	0	133	intronic	RAP1B	chr12	68638818
12-69032598	12	69032598	69032598	+	106	58205	12_69090803_rs2546527_G_C	12	69090803	69090803	1.49769e-11	-0.867766	0	133	intronic	RAP1B	chr12	68638818
12-69032598	12	69032598	69032598	+	106	58725	12_69091323_rs2546526_A_G	12	69091323	69091323	1.08455e-11	-0.774339	0	133	intronic	RAP1B	chr12	68638818
12-69032598	12	69032598	69032598	+	106	59960	12_69092558_rs2468428_T_G	12	69092558	69092558	1.49769e-11	-0.867766	0	133	intronic	RAP1B	chr12	68638818
12-69032598	12	69032598	69032598	+	106	60647	12_69093245_rs2701093_A_G	12	69093245	69093245	3.66789e-12	-0.804929	0	133	intronic	RAP1B	chr12	68638818
12-69032598	12	69032598	69032598	+	106	60942	12_69093540_rs2546525_G_A	12	69093540	69093540	7.59919e-12	-0.875716	0	133	intronic	RAP1B	chr12	68638818
12-69032598	12	69032598	69032598	+	106	61523	12_69094121_rs2546524_C_T	12	69094121	69094121	1.05372e-11	-0.773502	0	133	intronic	RAP1B	chr12	68638818
12-69032598	12	69032598	69032598	+	106	62515	12_69095113_rs2261987_C_T	12	69095113	69095113	4.99562e-12	-0.783915	0	133	intronic	RAP1B	chr12	68638818
12-69032598	12	69032598	69032598	+	106	65196	12_69097794_rs7301468_C_T	12	69097794	69097794	0.000538629	0.456255	0	133	intronic	RAP1B	chr12	68638818
12-69032598	12	69032598	69032598	+	106	67810	12_69100408_rs2546522_C_T	12	69100408	69100408	8.38034e-12	-0.875946	0	133	intronic	RAP1B	chr12	68638818
12-69032598	12	69032598	69032598	+	106	68489	12_69101087_rs113669292_GA_G	12	69101087	69101088	0.000495084	0.459995	0	133	intronic	RAP1B	chr12	68638818
12-69032598	12	69032598	69032598	+	106	69621	12_69102219_rs2910103_C_T	12	69102219	69102219	1.6685e-12	-0.816665	0	133	intronic	RAP1B	chr12	68638818
12-69032598	12	69032598	69032598	+	106	70128	12_69102726_rs2910102_T_C	12	69102726	69102726	2.146e-11	-0.864194	0	133	intronic	RAP1B	chr12	68638818
12-69032598	12	69032598	69032598	+	106	70840	12_69103438_rs2546521_G_A	12	69103438	69103438	4.99562e-12	-0.783915	0	133	intronic	RAP1B	chr12	68638818
12-69032598	12	69032598	69032598	+	106	71898	12_69104496_rs2546516_A_G	12	69104496	69104496	7.98047e-12	-0.876273	0	133	intronic	RAP1B	chr12	68638818
12-69032598	12	69032598	69032598	+	106	72258	12_69104856_rs11177337_A_G	12	69104856	69104856	4.97241e-12	-0.783919	0	133	intronic	RAP1B	chr12	68638818
12-69032598	12	69032598	69032598	+	106	73448	12_69106046_rs2546515_T_C	12	69106046	69106046	1.42759e-11	-0.867201	0	133	intronic	RAP1B	chr12	68638818
12-69032598	12	69032598	69032598	+	106	75850	12_69108448_rs2546513_A_G	12	69108448	69108448	1.00222e-11	-0.829238	0	133	intronic	RAP1B	chr12	68638818
12-69032598	12	69032598	69032598	+	106	76311	12_69108909_rs2701095_T_C	12	69108909	69108909	4.99562e-12	-0.783915	0	133	intronic	RAP1B	chr12	68638818
12-69032598	12	69032598	69032598	+	106	77019	12_69109617_rs2701097_T_C	12	69109617	69109617	4.79108e-12	-0.784658	0	133	intronic	RAP1B	chr12	68638818
12-69032598	12	69032598	69032598	+	106	77423	12_69110021_rs57966403_C_T	12	69110021	69110021	6.96288e-10	-0.76084	0	133	intronic	RAP1B	chr12	68638818
12-69032598	12	69032598	69032598	+	106	79883	12_69112481_rs139556709_A_AG	12	69112481	69112481	0.000550441	0.455085	0	133	intronic	RAP1B	chr12	68638818
12-69032598	12	69032598	69032598	+	106	81736	12_69114334_rs11177339_G_A	12	69114334	69114334	7.59919e-12	-0.875716	0	133	intronic	RAP1B	chr12	68638818
12-69032598	12	69032598	69032598	+	106	83100	12_69115698_rs17851475_G_A	12	69115698	69115698	7.59919e-12	-0.875716	0	133	intronic	RAP1B	chr12	68638818
12-69032598	12	69032598	69032598	+	106	88043	12_69120641_rs10878858_G_A	12	69120641	69120641	1.61636e-12	-0.815808	1	133	intronic	RAP1B	chr12	68638818
12-69032598	12	69032598	69032598	+	106	89467	12_69122065_rs553304592_CA_C	12	69122065	69122066	2.82842e-11	-0.841862	0	133	intronic	RAP1B	chr12	68638818
12-69032598	12	69032598	69032598	+	106	91643	12_69124241_rs10878861_C_T	12	69124241	69124241	7.59919e-12	-0.875716	0	133	intronic	RAP1B	chr12	68638818
12-69032598	12	69032598	69032598	+	106	92915	12_69125513_rs7976871_G_T	12	69125513	69125513	7.59919e-12	-0.875716	0	133	intronic	RAP1B	chr12	68638818
12-69032598	12	69032598	69032598	+	106	92916	12_69125514_rs7976876_G_T	12	69125514	69125514	7.59919e-12	-0.875716	0	133	intronic	RAP1B	chr12	68638818
12-69032598	12	69032598	69032598	+	106	92980	12_69125578_rs7976687_C_T	12	69125578	69125578	7.59919e-12	-0.875716	0	133	intronic	RAP1B	chr12	68638818
12-69032598	12	69032598	69032598	+	106	97868	12_69130466_rs10878862_C_G	12	69130466	69130466	5.93776e-12	-0.782617	0	133	intronic	RAP1B	chr12	68638818
12-69032598	12	69032598	69032598	+	106	99182	12_69131780_rs35552279_G_A	12	69131780	69131780	0.000514656	0.457385	0	133	intronic	RAP1B	chr12	68638818
12-69032598	12	69032598	69032598	+	106	99736	12_69132334_rs10878863_A_G	12	69132334	69132334	4.99562e-12	-0.783915	0	133	intronic	RAP1B	chr12	68638818
12-69215382	12	69215382	69215382	+	185	87882	12_69303264_rs1152934_T_G	12	69303264	69303264	0.000764986	-0.420399	1	60	intronic	MDM2	chr12	68821602
12-121664226	12	121664226	121664226	+	475	31296	12_121695522_rs2686346_T_C	12	121695522	121695522	0.00177199	0.371839	1	68	intronic	P2RX4	chr12	121226423
12-121770768	12	121770768	121770768	-	248	-69592	12_121840360_._T_TA	12	121840360	121840360	0.00206565	0.514553	0	108	intronic	ANAPC5	chr12	121332965
12-121770768	12	121770768	121770768	-	248	-71197	12_121841965_._AT_A	12	121841965	121841966	0.00127535	0.503682	1	108	intronic	ANAPC5	chr12	121332965
12-121771937	12	121771937	121771937	-	249	7773	12_121764164_._T_C	12	121764164	121764164	0.000728374	-0.381812	1	80	intronic	ANAPC5	chr12	121334134
13-21949107	13	21949107	21949107	-	245	-93083	13_22042190_rs11148117_T_A	13	22042190	22042190	0.00218794	0.404446	1	128	UTR3	ZDHHC20(ENST00000382466.7:c.*1680A>G,ENST00000542645.5:c.*1680A>G)	chr13	21374968
13-21949107	13	21949107	21949107	-	245	-98298	13_22047405_rs2874196_C_T	13	22047405	22047405	0.00218794	0.404446	0	128	UTR3	ZDHHC20(ENST00000382466.7:c.*1680A>G,ENST00000542645.5:c.*1680A>G)	chr13	21374968
13-21949161	13	21949161	21949161	-	245	17387	13_21931774_rs9506659_C_T	13	21931774	21931774	0.00119372	0.594845	0	100	UTR3	ZDHHC20(ENST00000382466.7:c.*1626A>G,ENST00000542645.5:c.*1626A>G)	chr13	21375022
13-21949161	13	21949161	21949161	-	245	16198	13_21932963_rs9509665_C_A	13	21932963	21932963	0.00233314	0.494713	0	100	UTR3	ZDHHC20(ENST00000382466.7:c.*1626A>G,ENST00000542645.5:c.*1626A>G)	chr13	21375022
13-21949161	13	21949161	21949161	-	245	13781	13_21935380_rs41339749_C_T	13	21935380	21935380	0.00197437	0.497972	0	100	UTR3	ZDHHC20(ENST00000382466.7:c.*1626A>G,ENST00000542645.5:c.*1626A>G)	chr13	21375022
13-21949161	13	21949161	21949161	-	245	12954	13_21936207_rs9316317_G_C	13	21936207	21936207	0.00115402	0.565994	0	100	UTR3	ZDHHC20(ENST00000382466.7:c.*1626A>G,ENST00000542645.5:c.*1626A>G)	chr13	21375022
13-21949161	13	21949161	21949161	-	245	11021	13_21938140_rs79294734_G_A	13	21938140	21938140	0.000884537	0.495257	0	100	UTR3	ZDHHC20(ENST00000382466.7:c.*1626A>G,ENST00000542645.5:c.*1626A>G)	chr13	21375022
13-21949161	13	21949161	21949161	-	245	8506	13_21940654_rs143873293_TC_T	13	21940654	21940655	0.000835439	0.579331	0	100	UTR3	ZDHHC20(ENST00000382466.7:c.*1626A>G,ENST00000542645.5:c.*1626A>G)	chr13	21375022
13-21949161	13	21949161	21949161	-	245	7074	13_21942087_rs143923562_C_CA	13	21942087	21942087	0.000921478	0.510194	0	100	UTR3	ZDHHC20(ENST00000382466.7:c.*1626A>G,ENST00000542645.5:c.*1626A>G)	chr13	21375022
13-21949161	13	21949161	21949161	-	245	-1773	13_21950934_rs9580093_A_G	13	21950934	21950934	0.000970259	0.490308	0	100	UTR3	ZDHHC20(ENST00000382466.7:c.*1626A>G,ENST00000542645.5:c.*1626A>G)	chr13	21375022
13-21949161	13	21949161	21949161	-	245	-3014	13_21952175_rs9580097_C_T	13	21952175	21952175	0.000835439	0.579331	0	100	UTR3	ZDHHC20(ENST00000382466.7:c.*1626A>G,ENST00000542645.5:c.*1626A>G)	chr13	21375022
13-21949161	13	21949161	21949161	-	245	-5186	13_21954347_rs146766261_C_T	13	21954347	21954347	0.000944429	0.523322	0	100	UTR3	ZDHHC20(ENST00000382466.7:c.*1626A>G,ENST00000542645.5:c.*1626A>G)	chr13	21375022
13-21949161	13	21949161	21949161	-	245	-6129	13_21955290_rs9509672_C_T	13	21955290	21955290	0.000837681	0.578874	0	100	UTR3	ZDHHC20(ENST00000382466.7:c.*1626A>G,ENST00000542645.5:c.*1626A>G)	chr13	21375022
13-21949161	13	21949161	21949161	-	245	-9343	13_21958504_rs9509674_G_A	13	21958504	21958504	0.00179112	0.493724	0	100	UTR3	ZDHHC20(ENST00000382466.7:c.*1626A>G,ENST00000542645.5:c.*1626A>G)	chr13	21375022
13-21949161	13	21949161	21949161	-	245	-9542	13_21958703_rs142737007_G_GTGGTGTA	13	21958703	21958703	0.000835439	0.579331	0	100	UTR3	ZDHHC20(ENST00000382466.7:c.*1626A>G,ENST00000542645.5:c.*1626A>G)	chr13	21375022
13-21949161	13	21949161	21949161	-	245	-10734	13_21959895_rs9509675_A_G	13	21959895	21959895	0.00113733	0.550664	0	100	UTR3	ZDHHC20(ENST00000382466.7:c.*1626A>G,ENST00000542645.5:c.*1626A>G)	chr13	21375022
13-21949161	13	21949161	21949161	-	245	-13960	13_21963121_rs9509677_G_A	13	21963121	21963121	0.00187237	0.476681	0	100	UTR3	ZDHHC20(ENST00000382466.7:c.*1626A>G,ENST00000542645.5:c.*1626A>G)	chr13	21375022
13-21949161	13	21949161	21949161	-	245	-16559	13_21965720_rs142028859_GGATT_G	13	21965720	21965724	0.00185362	0.476179	0	100	UTR3	ZDHHC20(ENST00000382466.7:c.*1626A>G,ENST00000542645.5:c.*1626A>G)	chr13	21375022
13-21949161	13	21949161	21949161	-	245	-20130	13_21969291_rs141369688_C_T	13	21969291	21969291	0.00187237	0.476681	0	100	UTR3	ZDHHC20(ENST00000382466.7:c.*1626A>G,ENST00000542645.5:c.*1626A>G)	chr13	21375022
13-21949161	13	21949161	21949161	-	245	-22518	13_21971679_rs9509680_T_C	13	21971679	21971679	0.00176006	0.480158	0	100	UTR3	ZDHHC20(ENST00000382466.7:c.*1626A>G,ENST00000542645.5:c.*1626A>G)	chr13	21375022
13-21949161	13	21949161	21949161	-	245	-22564	13_21971725_rs1409070_G_A	13	21971725	21971725	0.0017944	0.479555	0	100	UTR3	ZDHHC20(ENST00000382466.7:c.*1626A>G,ENST00000542645.5:c.*1626A>G)	chr13	21375022
13-21949161	13	21949161	21949161	-	245	-24238	13_21973399_rs9509681_G_A	13	21973399	21973399	0.00186903	0.475932	0	100	UTR3	ZDHHC20(ENST00000382466.7:c.*1626A>G,ENST00000542645.5:c.*1626A>G)	chr13	21375022
13-21949161	13	21949161	21949161	-	245	-24370	13_21973531_rs117814480_A_G	13	21973531	21973531	0.000950986	0.523243	0	100	UTR3	ZDHHC20(ENST00000382466.7:c.*1626A>G,ENST00000542645.5:c.*1626A>G)	chr13	21375022
13-21949161	13	21949161	21949161	-	245	-25180	13_21974341_rs140771562_CAT_C	13	21974341	21974343	0.00102812	0.503479	0	100	UTR3	ZDHHC20(ENST00000382466.7:c.*1626A>G,ENST00000542645.5:c.*1626A>G)	chr13	21375022
13-21949161	13	21949161	21949161	-	245	-27055	13_21976216_rs9506667_C_A	13	21976216	21976216	0.000950986	0.523243	0	100	UTR3	ZDHHC20(ENST00000382466.7:c.*1626A>G,ENST00000542645.5:c.*1626A>G)	chr13	21375022
13-21949161	13	21949161	21949161	-	245	-28708	13_21977869_rs13378307_C_G	13	21977869	21977869	0.000950986	0.523243	0	100	UTR3	ZDHHC20(ENST00000382466.7:c.*1626A>G,ENST00000542645.5:c.*1626A>G)	chr13	21375022
13-21949161	13	21949161	21949161	-	245	-28751	13_21977912_rs9509684_C_T	13	21977912	21977912	0.00152917	0.484444	0	100	UTR3	ZDHHC20(ENST00000382466.7:c.*1626A>G,ENST00000542645.5:c.*1626A>G)	chr13	21375022
13-21949161	13	21949161	21949161	-	245	-30726	13_21979887_rs9506669_T_C	13	21979887	21979887	0.000950986	0.523243	0	100	UTR3	ZDHHC20(ENST00000382466.7:c.*1626A>G,ENST00000542645.5:c.*1626A>G)	chr13	21375022
13-21949161	13	21949161	21949161	-	245	-30879	13_21980040_rs9509685_C_T	13	21980040	21980040	0.00188782	0.476439	0	100	UTR3	ZDHHC20(ENST00000382466.7:c.*1626A>G,ENST00000542645.5:c.*1626A>G)	chr13	21375022
13-21949161	13	21949161	21949161	-	245	-31386	13_21980547_rs9580103_T_G	13	21980547	21980547	0.00113733	0.550664	0	100	UTR3	ZDHHC20(ENST00000382466.7:c.*1626A>G,ENST00000542645.5:c.*1626A>G)	chr13	21375022
13-21949161	13	21949161	21949161	-	245	-31536	13_21980697_rs9580104_C_G	13	21980697	21980697	0.000950986	0.523243	0	100	UTR3	ZDHHC20(ENST00000382466.7:c.*1626A>G,ENST00000542645.5:c.*1626A>G)	chr13	21375022
13-21949161	13	21949161	21949161	-	245	-32245	13_21981406_rs9506670_T_G	13	21981406	21981406	0.00152917	0.484444	0	100	UTR3	ZDHHC20(ENST00000382466.7:c.*1626A>G,ENST00000542645.5:c.*1626A>G)	chr13	21375022
13-21949161	13	21949161	21949161	-	245	-33038	13_21982199_rs9580105_C_T	13	21982199	21982199	0.000950986	0.523243	0	100	UTR3	ZDHHC20(ENST00000382466.7:c.*1626A>G,ENST00000542645.5:c.*1626A>G)	chr13	21375022
13-21949161	13	21949161	21949161	-	245	-34333	13_21983494_rs9509686_G_A	13	21983494	21983494	0.00188782	0.476439	0	100	UTR3	ZDHHC20(ENST00000382466.7:c.*1626A>G,ENST00000542645.5:c.*1626A>G)	chr13	21375022
13-21949161	13	21949161	21949161	-	245	-34606	13_21983767_rs9506671_C_T	13	21983767	21983767	0.000835439	0.579331	0	100	UTR3	ZDHHC20(ENST00000382466.7:c.*1626A>G,ENST00000542645.5:c.*1626A>G)	chr13	21375022
13-21949161	13	21949161	21949161	-	245	-36779	13_21985940_rs77139576_T_C	13	21985940	21985940	0.00161743	0.482401	0	100	UTR3	ZDHHC20(ENST00000382466.7:c.*1626A>G,ENST00000542645.5:c.*1626A>G)	chr13	21375022
13-21949161	13	21949161	21949161	-	245	-37159	13_21986320_rs9506674_T_C	13	21986320	21986320	0.00113733	0.550664	0	100	UTR3	ZDHHC20(ENST00000382466.7:c.*1626A>G,ENST00000542645.5:c.*1626A>G)	chr13	21375022
13-21949161	13	21949161	21949161	-	245	-38546	13_21987707_rs9580108_T_C	13	21987707	21987707	0.000825836	0.51123	0	100	UTR3	ZDHHC20(ENST00000382466.7:c.*1626A>G,ENST00000542645.5:c.*1626A>G)	chr13	21375022
13-21949161	13	21949161	21949161	-	245	-39463	13_21988624_rs145134270_C_T	13	21988624	21988624	0.00138683	0.540617	0	100	UTR3	ZDHHC20(ENST00000382466.7:c.*1626A>G,ENST00000542645.5:c.*1626A>G)	chr13	21375022
13-21949161	13	21949161	21949161	-	245	-40591	13_21989752_rs9509688_C_T	13	21989752	21989752	0.000950986	0.523243	0	100	UTR3	ZDHHC20(ENST00000382466.7:c.*1626A>G,ENST00000542645.5:c.*1626A>G)	chr13	21375022
13-21949161	13	21949161	21949161	-	245	-42311	13_21991472_rs9580109_C_T	13	21991472	21991472	0.00137978	0.501671	0	100	UTR3	ZDHHC20(ENST00000382466.7:c.*1626A>G,ENST00000542645.5:c.*1626A>G)	chr13	21375022
13-21949161	13	21949161	21949161	-	245	-44578	13_21993739_rs9509690_C_T	13	21993739	21993739	0.00137978	0.501671	0	100	UTR3	ZDHHC20(ENST00000382466.7:c.*1626A>G,ENST00000542645.5:c.*1626A>G)	chr13	21375022
13-21949161	13	21949161	21949161	-	245	-44761	13_21993922_rs9509691_T_C	13	21993922	21993922	0.00137978	0.501671	0	100	UTR3	ZDHHC20(ENST00000382466.7:c.*1626A>G,ENST00000542645.5:c.*1626A>G)	chr13	21375022
13-21949161	13	21949161	21949161	-	245	-44908	13_21994069_rs9509692_C_T	13	21994069	21994069	0.00137978	0.501671	0	100	UTR3	ZDHHC20(ENST00000382466.7:c.*1626A>G,ENST00000542645.5:c.*1626A>G)	chr13	21375022
13-21949161	13	21949161	21949161	-	245	-47228	13_21996389_rs12146941_C_T	13	21996389	21996389	0.000657695	0.55064	1	100	UTR3	ZDHHC20(ENST00000382466.7:c.*1626A>G,ENST00000542645.5:c.*1626A>G)	chr13	21375022
13-21949161	13	21949161	21949161	-	245	-51548	13_22000709_rs9580113_G_C	13	22000709	22000709	0.00159109	0.550725	0	100	UTR3	ZDHHC20(ENST00000382466.7:c.*1626A>G,ENST00000542645.5:c.*1626A>G)	chr13	21375022
13-21949161	13	21949161	21949161	-	245	-53027	13_22002188_rs8002383_T_G	13	22002188	22002188	0.00193168	0.488088	0	100	UTR3	ZDHHC20(ENST00000382466.7:c.*1626A>G,ENST00000542645.5:c.*1626A>G)	chr13	21375022
13-21949161	13	21949161	21949161	-	245	-53711	13_22002872_rs9580115_G_A	13	22002872	22002872	0.00116663	0.529856	0	100	UTR3	ZDHHC20(ENST00000382466.7:c.*1626A>G,ENST00000542645.5:c.*1626A>G)	chr13	21375022
13-21949161	13	21949161	21949161	-	245	-53718	13_22002879_rs9580116_G_A	13	22002879	22002879	0.00116663	0.529856	0	100	UTR3	ZDHHC20(ENST00000382466.7:c.*1626A>G,ENST00000542645.5:c.*1626A>G)	chr13	21375022
13-21949161	13	21949161	21949161	-	245	-53731	13_22002892_._A_G	13	22002892	22002892	0.00116663	0.529856	0	100	UTR3	ZDHHC20(ENST00000382466.7:c.*1626A>G,ENST00000542645.5:c.*1626A>G)	chr13	21375022
13-21949161	13	21949161	21949161	-	245	-53737	13_22002898_rs9580118_A_T	13	22002898	22002898	0.00116663	0.529856	0	100	UTR3	ZDHHC20(ENST00000382466.7:c.*1626A>G,ENST00000542645.5:c.*1626A>G)	chr13	21375022
13-21949161	13	21949161	21949161	-	245	-57202	13_22006363_rs117924431_G_A	13	22006363	22006363	0.00097838	0.584614	0	100	UTR3	ZDHHC20(ENST00000382466.7:c.*1626A>G,ENST00000542645.5:c.*1626A>G)	chr13	21375022
13-21949161	13	21949161	21949161	-	245	-61189	13_22010350_rs76522578_T_C	13	22010350	22010350	0.0014335	0.550415	0	100	UTR3	ZDHHC20(ENST00000382466.7:c.*1626A>G,ENST00000542645.5:c.*1626A>G)	chr13	21375022
13-21949161	13	21949161	21949161	-	245	-62401	13_22011562_rs1073039_C_T	13	22011562	22011562	0.00103525	0.529031	0	100	UTR3	ZDHHC20(ENST00000382466.7:c.*1626A>G,ENST00000542645.5:c.*1626A>G)	chr13	21375022
13-21949161	13	21949161	21949161	-	245	-65253	13_22014414_rs28888785_C_G	13	22014414	22014414	0.00103525	0.529031	0	100	UTR3	ZDHHC20(ENST00000382466.7:c.*1626A>G,ENST00000542645.5:c.*1626A>G)	chr13	21375022
13-21949161	13	21949161	21949161	-	245	-67503	13_22016664_rs9509715_C_T	13	22016664	22016664	0.00103525	0.529031	0	100	UTR3	ZDHHC20(ENST00000382466.7:c.*1626A>G,ENST00000542645.5:c.*1626A>G)	chr13	21375022
13-21949161	13	21949161	21949161	-	245	-68462	13_22017623_rs9316374_A_C	13	22017623	22017623	0.0014335	0.550415	0	100	UTR3	ZDHHC20(ENST00000382466.7:c.*1626A>G,ENST00000542645.5:c.*1626A>G)	chr13	21375022
13-21949161	13	21949161	21949161	-	245	-70746	13_22019907_rs141564899_A_ACT	13	22019907	22019907	0.000896345	0.518736	0	100	UTR3	ZDHHC20(ENST00000382466.7:c.*1626A>G,ENST00000542645.5:c.*1626A>G)	chr13	21375022
13-21949161	13	21949161	21949161	-	245	-70789	13_22019950_rs9316376_C_T	13	22019950	22019950	0.000791901	0.527497	0	100	UTR3	ZDHHC20(ENST00000382466.7:c.*1626A>G,ENST00000542645.5:c.*1626A>G)	chr13	21375022
13-21949161	13	21949161	21949161	-	245	-78318	13_22027479_rs9509730_G_T	13	22027479	22027479	0.00135571	0.503757	0	100	UTR3	ZDHHC20(ENST00000382466.7:c.*1626A>G,ENST00000542645.5:c.*1626A>G)	chr13	21375022
13-21949161	13	21949161	21949161	-	245	-78332	13_22027493_rs9509731_A_G	13	22027493	22027493	0.00135571	0.503757	0	100	UTR3	ZDHHC20(ENST00000382466.7:c.*1626A>G,ENST00000542645.5:c.*1626A>G)	chr13	21375022
13-21949161	13	21949161	21949161	-	245	-83448	13_22032609_rs9509739_C_T	13	22032609	22032609	0.00179269	0.503126	0	100	UTR3	ZDHHC20(ENST00000382466.7:c.*1626A>G,ENST00000542645.5:c.*1626A>G)	chr13	21375022
13-21949161	13	21949161	21949161	-	245	-84001	13_22033162_rs9509740_C_G	13	22033162	22033162	0.0014335	0.550415	0	100	UTR3	ZDHHC20(ENST00000382466.7:c.*1626A>G,ENST00000542645.5:c.*1626A>G)	chr13	21375022
13-21949161	13	21949161	21949161	-	245	-84522	13_22033683_rs80289919_C_A	13	22033683	22033683	0.000943222	0.530315	0	100	UTR3	ZDHHC20(ENST00000382466.7:c.*1626A>G,ENST00000542645.5:c.*1626A>G)	chr13	21375022
13-21949161	13	21949161	21949161	-	245	-86641	13_22035802_rs9506687_G_A	13	22035802	22035802	0.00144184	0.513972	0	100	UTR3	ZDHHC20(ENST00000382466.7:c.*1626A>G,ENST00000542645.5:c.*1626A>G)	chr13	21375022
13-22007373	13	22007373	22007373	-	249	74127	13_21933246_rs1885685_C_T	13	21933246	21933246	0.00134195	0.377052	1	90	intronic	ZDHHC20	chr13	21433234
13-22007373	13	22007373	22007373	-	249	71993	13_21935380_rs41339749_C_T	13	21935380	21935380	0.00192533	-0.499133	0	90	intronic	ZDHHC20	chr13	21433234
13-22007373	13	22007373	22007373	-	249	4501	13_22002872_rs9580115_G_A	13	22002872	22002872	0.00186888	-0.508309	0	90	intronic	ZDHHC20	chr13	21433234
13-22007373	13	22007373	22007373	-	249	4494	13_22002879_rs9580116_G_A	13	22002879	22002879	0.00186888	-0.508309	0	90	intronic	ZDHHC20	chr13	21433234
13-22007373	13	22007373	22007373	-	249	4481	13_22002892_._A_G	13	22002892	22002892	0.00186888	-0.508309	0	90	intronic	ZDHHC20	chr13	21433234
13-22007373	13	22007373	22007373	-	249	4475	13_22002898_rs9580118_A_T	13	22002898	22002898	0.00186888	-0.508309	0	90	intronic	ZDHHC20	chr13	21433234
13-79965596	13	79965596	79965596	-	368	99215	13_79866381_rs1324873_T_A	13	79866381	79866381	3.20377e-08	0.6014	0	81	intronic	RBM26	chr13	79391461
13-79965596	13	79965596	79965596	-	368	98104	13_79867492_rs4573813_T_C	13	79867492	79867492	3.20377e-08	0.6014	0	81	intronic	RBM26	chr13	79391461
13-79965596	13	79965596	79965596	-	368	97618	13_79867978_rs9565482_A_G	13	79867978	79867978	1.973e-07	-0.570416	0	81	intronic	RBM26	chr13	79391461
13-79965596	13	79965596	79965596	-	368	97460	13_79868136_rs9565483_A_G	13	79868136	79868136	1.973e-07	-0.570416	0	81	intronic	RBM26	chr13	79391461
13-79965596	13	79965596	79965596	-	368	96586	13_79869010_rs9545052_T_C	13	79869010	79869010	3.20377e-08	0.6014	0	81	intronic	RBM26	chr13	79391461
13-79965596	13	79965596	79965596	-	368	95923	13_79869673_rs9635027_G_A	13	79869673	79869673	1.18739e-08	0.588292	0	81	intronic	RBM26	chr13	79391461
13-79965596	13	79965596	79965596	-	368	95382	13_79870214_rs9545053_T_G	13	79870214	79870214	1.99007e-08	0.583944	0	81	intronic	RBM26	chr13	79391461
13-79965596	13	79965596	79965596	-	368	94881	13_79870715_rs2147566_A_T	13	79870715	79870715	3.20377e-08	0.6014	0	81	intronic	RBM26	chr13	79391461
13-79965596	13	79965596	79965596	-	368	94115	13_79871481_rs1028770_G_A	13	79871481	79871481	3.20377e-08	0.6014	0	81	intronic	RBM26	chr13	79391461
13-79965596	13	79965596	79965596	-	368	93550	13_79872046_rs1324870_C_T	13	79872046	79872046	1.973e-07	-0.570416	0	81	intronic	RBM26	chr13	79391461
13-79965596	13	79965596	79965596	-	368	93069	13_79872527_rs9574402_T_A	13	79872527	79872527	1.73702e-05	0.477874	0	81	intronic	RBM26	chr13	79391461
13-79965596	13	79965596	79965596	-	368	92628	13_79872968_rs9545054_T_C	13	79872968	79872968	6.20447e-08	0.597028	0	81	intronic	RBM26	chr13	79391461
13-79965596	13	79965596	79965596	-	368	92404	13_79873192_rs2876739_T_G	13	79873192	79873192	6.20447e-08	0.597028	0	81	intronic	RBM26	chr13	79391461
13-79965596	13	79965596	79965596	-	368	92166	13_79873430_rs7983344_C_T	13	79873430	79873430	1.9447e-07	-0.570716	0	81	intronic	RBM26	chr13	79391461
13-79965596	13	79965596	79965596	-	368	91716	13_79873880_._C_T	13	79873880	79873880	6.20447e-08	0.597028	0	81	intronic	RBM26	chr13	79391461
13-79965596	13	79965596	79965596	-	368	90828	13_79874768_rs9530893_C_T	13	79874768	79874768	1.59007e-08	0.583381	0	81	intronic	RBM26	chr13	79391461
13-79965596	13	79965596	79965596	-	368	90464	13_79875132_rs4264284_C_T	13	79875132	79875132	6.20447e-08	0.597028	0	81	intronic	RBM26	chr13	79391461
13-79965596	13	79965596	79965596	-	368	90274	13_79875322_rs9545055_C_T	13	79875322	79875322	6.20447e-08	0.597028	0	81	intronic	RBM26	chr13	79391461
13-79965596	13	79965596	79965596	-	368	89644	13_79875952_rs4351945_G_C	13	79875952	79875952	1.973e-07	-0.570416	0	81	intronic	RBM26	chr13	79391461
13-79965596	13	79965596	79965596	-	368	87665	13_79877931_rs9601211_C_T	13	79877931	79877931	1.76687e-05	0.477654	0	81	intronic	RBM26	chr13	79391461
13-79965596	13	79965596	79965596	-	368	87600	13_79877996_rs8002633_C_T	13	79877996	79877996	1.973e-07	-0.570416	0	81	intronic	RBM26	chr13	79391461
13-79965596	13	79965596	79965596	-	368	87538	13_79878058_rs8002648_A_G	13	79878058	79878058	1.58046e-07	-0.571687	0	81	intronic	RBM26	chr13	79391461
13-79965596	13	79965596	79965596	-	368	87295	13_79878301_rs7982528_T_C	13	79878301	79878301	1.973e-07	-0.570416	0	81	intronic	RBM26	chr13	79391461
13-79965596	13	79965596	79965596	-	368	86970	13_79878626_rs7358847_G_A	13	79878626	79878626	1.973e-07	-0.570416	0	81	intronic	RBM26	chr13	79391461
13-79965596	13	79965596	79965596	-	368	85392	13_79880204_rs36152718_C_A	13	79880204	79880204	2.28408e-08	0.583319	0	81	intronic	RBM26	chr13	79391461
13-79965596	13	79965596	79965596	-	368	85361	13_79880230_rs71834531_GCAAAA_G	13	79880230	79880235	1.973e-07	-0.570416	0	81	intronic	RBM26	chr13	79391461
13-79965596	13	79965596	79965596	-	368	84709	13_79880887_rs1007569_G_C	13	79880887	79880887	6.20447e-08	0.597028	0	81	intronic	RBM26	chr13	79391461
13-79965596	13	79965596	79965596	-	368	84033	13_79881563_rs9565485_G_T	13	79881563	79881563	1.973e-07	-0.570416	0	81	intronic	RBM26	chr13	79391461
13-79965596	13	79965596	79965596	-	368	82735	13_79882861_rs28579970_A_G	13	79882861	79882861	1.973e-07	-0.570416	0	81	intronic	RBM26	chr13	79391461
13-79965596	13	79965596	79965596	-	368	81696	13_79883900_rs4885626_A_G	13	79883900	79883900	6.20447e-08	0.597028	0	81	intronic	RBM26	chr13	79391461
13-79965596	13	79965596	79965596	-	368	81675	13_79883921_rs4885627_G_A	13	79883921	79883921	6.20447e-08	0.597028	0	81	intronic	RBM26	chr13	79391461
13-79965596	13	79965596	79965596	-	368	81631	13_79883965_rs4885628_C_T	13	79883965	79883965	6.20447e-08	0.597028	0	81	intronic	RBM26	chr13	79391461
13-79965596	13	79965596	79965596	-	368	81606	13_79883990_rs4885629_T_C	13	79883990	79883990	6.20447e-08	0.597028	0	81	intronic	RBM26	chr13	79391461
13-79965596	13	79965596	79965596	-	368	80832	13_79884764_rs1980883_T_C	13	79884764	79884764	1.973e-07	-0.570416	0	81	intronic	RBM26	chr13	79391461
13-79965596	13	79965596	79965596	-	368	80766	13_79884830_rs9545061_G_A	13	79884830	79884830	1.18739e-08	0.588292	0	81	intronic	RBM26	chr13	79391461
13-79965596	13	79965596	79965596	-	368	80111	13_79885485_rs1927506_G_A	13	79885485	79885485	6.20447e-08	0.597028	0	81	intronic	RBM26	chr13	79391461
13-79965596	13	79965596	79965596	-	368	79030	13_79886566_rs1409019_C_T	13	79886566	79886566	6.20447e-08	0.597028	0	81	intronic	RBM26	chr13	79391461
13-79965596	13	79965596	79965596	-	368	78919	13_79886677_rs7317343_G_A	13	79886677	79886677	6.20447e-08	0.597028	0	81	intronic	RBM26	chr13	79391461
13-79965596	13	79965596	79965596	-	368	78695	13_79886897_rs66800793_CTCTA_C	13	79886897	79886901	6.20447e-08	0.597028	0	81	intronic	RBM26	chr13	79391461
13-79965596	13	79965596	79965596	-	368	78359	13_79887237_rs6563098_T_C	13	79887237	79887237	6.20447e-08	0.597028	0	81	intronic	RBM26	chr13	79391461
13-79965596	13	79965596	79965596	-	368	78185	13_79887411_rs1748768_A_T	13	79887411	79887411	6.20447e-08	0.597028	0	81	intronic	RBM26	chr13	79391461
13-79965596	13	79965596	79965596	-	368	78099	13_79887492_rs10594740_GTTTTT_G	13	79887492	79887497	6.20447e-08	0.597028	0	81	intronic	RBM26	chr13	79391461
13-79965596	13	79965596	79965596	-	368	78080	13_79887516_rs1748767_T_C	13	79887516	79887516	6.20447e-08	0.597028	0	81	intronic	RBM26	chr13	79391461
13-79965596	13	79965596	79965596	-	368	78058	13_79887538_rs1409018_C_T	13	79887538	79887538	6.20447e-08	0.597028	0	81	intronic	RBM26	chr13	79391461
13-79965596	13	79965596	79965596	-	368	76290	13_79889306_rs1410332_C_A	13	79889306	79889306	6.20447e-08	0.597028	0	81	intronic	RBM26	chr13	79391461
13-79965596	13	79965596	79965596	-	368	74992	13_79890604_rs12865187_T_G	13	79890604	79890604	8.37937e-07	-0.538988	0	81	intronic	RBM26	chr13	79391461
13-79965596	13	79965596	79965596	-	368	74472	13_79891124_rs9545063_T_A	13	79891124	79891124	1.23831e-08	0.602905	0	81	intronic	RBM26	chr13	79391461
13-79965596	13	79965596	79965596	-	368	74427	13_79891169_rs9545065_T_C	13	79891169	79891169	6.20447e-08	0.597028	0	81	intronic	RBM26	chr13	79391461
13-79965596	13	79965596	79965596	-	368	73992	13_79891604_rs9565486_A_G	13	79891604	79891604	1.973e-07	-0.570416	0	81	intronic	RBM26	chr13	79391461
13-79965596	13	79965596	79965596	-	368	73950	13_79891646_rs9545066_A_C	13	79891646	79891646	6.20447e-08	0.597028	0	81	intronic	RBM26	chr13	79391461
13-79965596	13	79965596	79965596	-	368	72874	13_79892722_rs3818563_T_C	13	79892722	79892722	6.20447e-08	0.597028	0	81	intronic	RBM26	chr13	79391461
13-79965596	13	79965596	79965596	-	368	70860	13_79894736_rs3187338_C_T	13	79894736	79894736	7.26423e-08	0.596204	0	81	intronic	RBM26	chr13	79391461
13-79965596	13	79965596	79965596	-	368	70718	13_79894877_rs541282531_CA_C	13	79894877	79894878	1.3235e-06	0.590706	0	81	intronic	RBM26	chr13	79391461
13-79965596	13	79965596	79965596	-	368	68218	13_79897377_rs11339167_CA_C	13	79897377	79897378	6.20447e-08	0.597028	0	81	intronic	RBM26	chr13	79391461
13-79965596	13	79965596	79965596	-	368	68032	13_79897564_rs9545067_A_G	13	79897564	79897564	1.41516e-08	0.586517	0	81	intronic	RBM26	chr13	79391461
13-79965596	13	79965596	79965596	-	368	67360	13_79898236_rs9545068_C_T	13	79898236	79898236	6.20447e-08	0.597028	0	81	intronic	RBM26	chr13	79391461
13-79965596	13	79965596	79965596	-	368	65799	13_79899797_rs9318621_C_T	13	79899797	79899797	6.20447e-08	0.597028	0	81	intronic	RBM26	chr13	79391461
13-79965596	13	79965596	79965596	-	368	65530	13_79900066_rs7322167_G_T	13	79900066	79900066	6.20447e-08	0.597028	0	81	intronic	RBM26	chr13	79391461
13-79965596	13	79965596	79965596	-	368	64754	13_79900842_rs9285309_A_T	13	79900842	79900842	6.20447e-08	0.597028	0	81	intronic	RBM26	chr13	79391461
13-79965596	13	79965596	79965596	-	368	64012	13_79901584_rs12875039_C_T	13	79901584	79901584	1.58046e-07	-0.571687	0	81	intronic	RBM26	chr13	79391461
13-79965596	13	79965596	79965596	-	368	63396	13_79902200_rs9545069_C_T	13	79902200	79902200	6.20447e-08	0.597028	0	81	intronic	RBM26	chr13	79391461
13-79965596	13	79965596	79965596	-	368	63121	13_79902475_rs9285310_A_G	13	79902475	79902475	2.3904e-07	-0.568702	0	81	intronic	RBM26	chr13	79391461
13-79965596	13	79965596	79965596	-	368	63061	13_79902535_rs7317416_C_T	13	79902535	79902535	6.20447e-08	0.597028	0	81	intronic	RBM26	chr13	79391461
13-79965596	13	79965596	79965596	-	368	62635	13_79902959_rs66509570_GAA_G	13	79902959	79902961	6.20447e-08	0.597028	0	81	intronic	RBM26	chr13	79391461
13-79965596	13	79965596	79965596	-	368	62518	13_79903078_rs9574405_A_G	13	79903078	79903078	1.41516e-08	0.586517	0	81	intronic	RBM26	chr13	79391461
13-79965596	13	79965596	79965596	-	368	62293	13_79903303_rs9593391_G_C	13	79903303	79903303	1.973e-07	-0.570416	0	81	intronic	RBM26	chr13	79391461
13-79965596	13	79965596	79965596	-	368	62167	13_79903429_rs1408658_G_A	13	79903429	79903429	6.20447e-08	0.597028	0	81	intronic	RBM26	chr13	79391461
13-79965596	13	79965596	79965596	-	368	62146	13_79903450_rs1408657_A_G	13	79903450	79903450	6.54972e-08	0.597045	0	81	intronic	RBM26	chr13	79391461
13-79965596	13	79965596	79965596	-	368	60775	13_79904821_rs3903388_T_C	13	79904821	79904821	1.77595e-05	0.477295	0	81	intronic	RBM26	chr13	79391461
13-79965596	13	79965596	79965596	-	368	60402	13_79905194_rs75768953_G_GA	13	79905194	79905194	1.973e-07	-0.570416	0	81	intronic	RBM26	chr13	79391461
13-79965596	13	79965596	79965596	-	368	60017	13_79905579_rs2769552_C_G	13	79905579	79905579	1.41516e-08	0.586517	0	81	intronic	RBM26	chr13	79391461
13-79965596	13	79965596	79965596	-	368	59950	13_79905646_rs2765079_C_G	13	79905646	79905646	6.20447e-08	0.597028	0	81	intronic	RBM26	chr13	79391461
13-79965596	13	79965596	79965596	-	368	59481	13_79906115_rs1752649_G_A	13	79906115	79906115	6.20447e-08	0.597028	0	81	intronic	RBM26	chr13	79391461
13-79965596	13	79965596	79965596	-	368	59384	13_79906212_rs1749983_T_C	13	79906212	79906212	6.20447e-08	0.597028	0	81	intronic	RBM26	chr13	79391461
13-79965596	13	79965596	79965596	-	368	59337	13_79906259_rs1752648_G_C	13	79906259	79906259	6.20447e-08	0.597028	0	81	intronic	RBM26	chr13	79391461
13-79965596	13	79965596	79965596	-	368	58720	13_79906876_rs1752647_A_G	13	79906876	79906876	6.20447e-08	0.597028	0	81	intronic	RBM26	chr13	79391461
13-79965596	13	79965596	79965596	-	368	58719	13_79906877_rs9565487_T_C	13	79906877	79906877	9.50657e-07	-0.536033	0	81	intronic	RBM26	chr13	79391461
13-79965596	13	79965596	79965596	-	368	58709	13_79906887_rs1752646_T_C	13	79906887	79906887	6.20447e-08	0.597028	0	81	intronic	RBM26	chr13	79391461
13-79965596	13	79965596	79965596	-	368	58358	13_79907238_rs1749988_T_C	13	79907238	79907238	6.20447e-08	0.597028	0	81	intronic	RBM26	chr13	79391461
13-79965596	13	79965596	79965596	-	368	57897	13_79907699_rs12871015_T_C	13	79907699	79907699	1.23735e-06	-0.533676	0	81	intronic	RBM26	chr13	79391461
13-79965596	13	79965596	79965596	-	368	57441	13_79908155_rs9530894_A_G	13	79908155	79908155	6.20447e-08	0.597028	0	81	intronic	RBM26	chr13	79391461
13-79965596	13	79965596	79965596	-	368	56589	13_79909007_rs9545073_C_T	13	79909007	79909007	1.77595e-05	0.477295	0	81	intronic	RBM26	chr13	79391461
13-79965596	13	79965596	79965596	-	368	56584	13_79909012_rs9530895_G_A	13	79909012	79909012	6.20447e-08	0.597028	0	81	intronic	RBM26	chr13	79391461
13-79965596	13	79965596	79965596	-	368	56124	13_79909472_rs7988784_T_G	13	79909472	79909472	1.58046e-07	-0.571687	0	81	intronic	RBM26	chr13	79391461
13-79965596	13	79965596	79965596	-	368	55954	13_79909642_rs9530896_T_C	13	79909642	79909642	6.20447e-08	0.597028	0	81	intronic	RBM26	chr13	79391461
13-79965596	13	79965596	79965596	-	368	55478	13_79910118_rs9545076_G_A	13	79910118	79910118	6.20447e-08	0.597028	0	81	intronic	RBM26	chr13	79391461
13-79965596	13	79965596	79965596	-	368	55041	13_79910555_rs9530897_T_C	13	79910555	79910555	6.20447e-08	0.597028	0	81	intronic	RBM26	chr13	79391461
13-79965596	13	79965596	79965596	-	368	53659	13_79911934_rs71758385_TACC_T	13	79911934	79911937	6.20447e-08	0.597028	0	81	intronic	RBM26	chr13	79391461
13-79965596	13	79965596	79965596	-	368	53110	13_79912486_rs778960485_A_AT	13	79912486	79912486	1.33353e-05	0.483062	0	81	intronic	RBM26	chr13	79391461
13-79965596	13	79965596	79965596	-	368	52479	13_79913117_rs9574406_T_C	13	79913117	79913117	1.973e-07	-0.570416	0	81	intronic	RBM26	chr13	79391461
13-79965596	13	79965596	79965596	-	368	52245	13_79913351_rs9545078_C_T	13	79913351	79913351	1.55269e-05	0.479338	0	81	intronic	RBM26	chr13	79391461
13-79965596	13	79965596	79965596	-	368	51645	13_79913951_rs7332367_C_T	13	79913951	79913951	1.58046e-07	-0.571687	0	81	intronic	RBM26	chr13	79391461
13-79965596	13	79965596	79965596	-	368	51299	13_79914296_rs58615322_CT_C	13	79914296	79914297	1.94195e-07	-0.570659	0	81	intronic	RBM26	chr13	79391461
13-79965596	13	79965596	79965596	-	368	50207	13_79915389_rs7981067_G_T	13	79915389	79915389	6.20447e-08	0.597028	0	81	intronic	RBM26	chr13	79391461
13-79965596	13	79965596	79965596	-	368	49987	13_79915609_rs7996652_C_T	13	79915609	79915609	6.20447e-08	0.597028	0	81	intronic	RBM26	chr13	79391461
13-79965596	13	79965596	79965596	-	368	49857	13_79915739_rs9565488_T_C	13	79915739	79915739	6.20447e-08	0.597028	0	81	intronic	RBM26	chr13	79391461
13-79965596	13	79965596	79965596	-	368	49617	13_79915979_rs9574409_A_C	13	79915979	79915979	1.18739e-08	0.588292	0	81	intronic	RBM26	chr13	79391461
13-79965596	13	79965596	79965596	-	368	49355	13_79916241_rs9565489_C_T	13	79916241	79916241	6.20447e-08	0.597028	0	81	intronic	RBM26	chr13	79391461
13-79965596	13	79965596	79965596	-	368	48963	13_79916633_rs3742117_G_A	13	79916633	79916633	4.55481e-08	0.602445	0	81	intronic	RBM26	chr13	79391461
13-79965596	13	79965596	79965596	-	368	48623	13_79916973_rs3742118_A_T	13	79916973	79916973	4.55481e-08	0.602445	0	81	intronic	RBM26	chr13	79391461
13-79965596	13	79965596	79965596	-	368	48602	13_79916994_rs3742119_A_G	13	79916994	79916994	1.55269e-05	0.479338	0	81	intronic	RBM26	chr13	79391461
13-79965596	13	79965596	79965596	-	368	48389	13_79917207_rs7319320_T_C	13	79917207	79917207	6.20447e-08	0.597028	0	81	intronic	RBM26	chr13	79391461
13-79965596	13	79965596	79965596	-	368	48370	13_79917226_rs9574410_A_C	13	79917226	79917226	1.973e-07	-0.570416	0	81	intronic	RBM26	chr13	79391461
13-79965596	13	79965596	79965596	-	368	47496	13_79918100_rs7987769_C_T	13	79918100	79918100	1.69214e-08	0.585754	0	81	intronic	RBM26	chr13	79391461
13-79965596	13	79965596	79965596	-	368	47273	13_79918323_rs2274555_T_C	13	79918323	79918323	1.973e-07	-0.570416	0	81	intronic	RBM26	chr13	79391461
13-79965596	13	79965596	79965596	-	368	46385	13_79919211_rs3752994_C_T	13	79919211	79919211	6.20447e-08	0.597028	0	81	intronic	RBM26	chr13	79391461
13-79965596	13	79965596	79965596	-	368	45424	13_79920172_rs9565491_G_T	13	79920172	79920172	1.95144e-07	-0.572977	0	81	intronic	RBM26	chr13	79391461
13-79965596	13	79965596	79965596	-	368	45417	13_79920179_rs9545079_C_A	13	79920179	79920179	1.04737e-07	0.591661	0	81	intronic	RBM26	chr13	79391461
13-79965596	13	79965596	79965596	-	368	45013	13_79920583_rs4884129_T_C	13	79920583	79920583	6.20447e-08	0.597028	0	81	intronic	RBM26	chr13	79391461
13-79965596	13	79965596	79965596	-	368	44548	13_79921048_rs9318623_A_G	13	79921048	79921048	1.58046e-07	-0.571687	0	81	intronic	RBM26	chr13	79391461
13-79965596	13	79965596	79965596	-	368	44222	13_79921370_rs72391296_GACTC_G	13	79921370	79921374	6.20447e-08	0.597028	0	81	intronic	RBM26	chr13	79391461
13-79965596	13	79965596	79965596	-	368	43863	13_79921733_rs1410336_C_G	13	79921733	79921733	6.20447e-08	0.597028	0	81	intronic	RBM26	chr13	79391461
13-79965596	13	79965596	79965596	-	368	43654	13_79921942_rs34921250_T_TA	13	79921942	79921942	1.973e-07	-0.570416	0	81	intronic	RBM26	chr13	79391461
13-79965596	13	79965596	79965596	-	368	43560	13_79922036_rs7327386_G_A	13	79922036	79922036	1.41516e-08	0.586517	0	81	intronic	RBM26	chr13	79391461
13-79965596	13	79965596	79965596	-	368	42907	13_79922689_rs9565492_G_A	13	79922689	79922689	6.20447e-08	0.597028	0	81	intronic	RBM26	chr13	79391461
13-79965596	13	79965596	79965596	-	368	42271	13_79923325_rs7998837_T_C	13	79923325	79923325	1.58046e-07	-0.571687	0	81	intronic	RBM26	chr13	79391461
13-79965596	13	79965596	79965596	-	368	40546	13_79925050_rs9318624_G_T	13	79925050	79925050	1.06235e-08	0.592869	0	81	intronic	RBM26	chr13	79391461
13-79965596	13	79965596	79965596	-	368	40032	13_79925564_rs9318625_C_T	13	79925564	79925564	6.20447e-08	0.597028	0	81	intronic	RBM26	chr13	79391461
13-79965596	13	79965596	79965596	-	368	39641	13_79925955_rs9318626_C_T	13	79925955	79925955	1.77595e-05	0.477295	0	81	intronic	RBM26	chr13	79391461
13-79965596	13	79965596	79965596	-	368	39000	13_79926596_rs9530899_C_T	13	79926596	79926596	6.20447e-08	0.597028	0	81	intronic	RBM26	chr13	79391461
13-79965596	13	79965596	79965596	-	368	38993	13_79926601_rs561859186_CAA_C	13	79926601	79926603	6.20447e-08	0.597028	0	81	intronic	RBM26	chr13	79391461
13-79965596	13	79965596	79965596	-	368	38881	13_79926715_rs7338677_C_T	13	79926715	79926715	6.20447e-08	0.597028	0	81	intronic	RBM26	chr13	79391461
13-79965596	13	79965596	79965596	-	368	38438	13_79927157_rs11341470_CA_C	13	79927157	79927158	6.20447e-08	0.597028	0	81	intronic	RBM26	chr13	79391461
13-79965596	13	79965596	79965596	-	368	37391	13_79928205_rs7322744_C_T	13	79928205	79928205	6.20447e-08	0.597028	0	81	intronic	RBM26	chr13	79391461
13-79965596	13	79965596	79965596	-	368	37335	13_79928261_rs56911077_T_A	13	79928261	79928261	1.55269e-05	0.479338	0	81	intronic	RBM26	chr13	79391461
13-79965596	13	79965596	79965596	-	368	37119	13_79928477_rs9574411_A_G	13	79928477	79928477	1.973e-07	-0.570416	0	81	intronic	RBM26	chr13	79391461
13-79965596	13	79965596	79965596	-	368	36413	13_79929183_rs9530900_G_A	13	79929183	79929183	6.20447e-08	0.597028	0	81	intronic	RBM26	chr13	79391461
13-79965596	13	79965596	79965596	-	368	36270	13_79929326_rs9530901_G_A	13	79929326	79929326	6.20447e-08	0.597028	0	81	intronic	RBM26	chr13	79391461
13-79965596	13	79965596	79965596	-	368	35958	13_79929638_rs4328330_T_C	13	79929638	79929638	6.20447e-08	0.597028	0	81	intronic	RBM26	chr13	79391461
13-79965596	13	79965596	79965596	-	368	35810	13_79929786_rs4497554_T_C	13	79929786	79929786	6.20447e-08	0.597028	0	81	intronic	RBM26	chr13	79391461
13-79965596	13	79965596	79965596	-	368	35603	13_79929992_rs5805026_CA_C	13	79929992	79929993	6.20447e-08	0.597028	0	81	intronic	RBM26	chr13	79391461
13-79965596	13	79965596	79965596	-	368	35517	13_79930079_rs9318627_A_C	13	79930079	79930079	1.55269e-05	0.479338	0	81	intronic	RBM26	chr13	79391461
13-79965596	13	79965596	79965596	-	368	34615	13_79930981_rs2182873_G_A	13	79930981	79930981	6.20447e-08	0.597028	0	81	intronic	RBM26	chr13	79391461
13-79965596	13	79965596	79965596	-	368	34421	13_79931171_rs35097483_CATAA_C	13	79931171	79931175	1.87157e-07	-0.572307	0	81	intronic	RBM26	chr13	79391461
13-79965596	13	79965596	79965596	-	368	34146	13_79931450_rs2025913_T_C	13	79931450	79931450	6.20447e-08	0.597028	0	81	intronic	RBM26	chr13	79391461
13-79965596	13	79965596	79965596	-	368	33725	13_79931871_rs2057573_G_T	13	79931871	79931871	6.20447e-08	0.597028	0	81	intronic	RBM26	chr13	79391461
13-79965596	13	79965596	79965596	-	368	33453	13_79932143_rs10444623_G_A	13	79932143	79932143	1.18739e-08	0.588292	0	81	intronic	RBM26	chr13	79391461
13-79965596	13	79965596	79965596	-	368	33418	13_79932178_rs9601216_G_A	13	79932178	79932178	1.973e-07	-0.570416	0	81	intronic	RBM26	chr13	79391461
13-79965596	13	79965596	79965596	-	368	33418	13_79932178_rs9601216_G_C	13	79932178	79932178	6.20447e-08	0.597028	0	81	intronic	RBM26	chr13	79391461
13-79965596	13	79965596	79965596	-	368	32816	13_79932780_rs7995243_G_T	13	79932780	79932780	1.973e-07	-0.570416	0	81	intronic	RBM26	chr13	79391461
13-79965596	13	79965596	79965596	-	368	32467	13_79933129_rs9545082_C_G	13	79933129	79933129	6.20447e-08	0.597028	0	81	intronic	RBM26	chr13	79391461
13-79965596	13	79965596	79965596	-	368	32312	13_79933284_rs7332913_G_A	13	79933284	79933284	6.20447e-08	0.597028	0	81	intronic	RBM26	chr13	79391461
13-79965596	13	79965596	79965596	-	368	31664	13_79933932_rs9601217_T_C	13	79933932	79933932	1.973e-07	-0.570416	0	81	intronic	RBM26	chr13	79391461
13-79965596	13	79965596	79965596	-	368	30766	13_79934830_rs9545083_A_G	13	79934830	79934830	6.20447e-08	0.597028	0	81	intronic	RBM26	chr13	79391461
13-79965596	13	79965596	79965596	-	368	30752	13_79934843_rs58443748_TA_T	13	79934843	79934844	6.20447e-08	0.597028	0	81	intronic	RBM26	chr13	79391461
13-79965596	13	79965596	79965596	-	368	30341	13_79935255_rs7322756_G_A	13	79935255	79935255	6.20447e-08	0.597028	0	81	intronic	RBM26	chr13	79391461
13-79965596	13	79965596	79965596	-	368	30236	13_79935360_rs7324006_T_C	13	79935360	79935360	6.20447e-08	0.597028	0	81	intronic	RBM26	chr13	79391461
13-79965596	13	79965596	79965596	-	368	30195	13_79935401_rs7322673_C_T	13	79935401	79935401	6.20447e-08	0.597028	0	81	intronic	RBM26	chr13	79391461
13-79965596	13	79965596	79965596	-	368	27492	13_79938104_rs9545085_A_G	13	79938104	79938104	6.11113e-08	0.597328	0	81	intronic	RBM26	chr13	79391461
13-79965596	13	79965596	79965596	-	368	27333	13_79938263_rs7332004_T_C	13	79938263	79938263	1.973e-07	-0.570416	0	81	intronic	RBM26	chr13	79391461
13-79965596	13	79965596	79965596	-	368	27332	13_79938264_rs11398933_C_CT	13	79938264	79938264	4.29396e-08	0.608829	0	81	intronic	RBM26	chr13	79391461
13-79965596	13	79965596	79965596	-	368	27228	13_79938368_rs9545086_T_C	13	79938368	79938368	1.55269e-05	0.479338	0	81	intronic	RBM26	chr13	79391461
13-79965596	13	79965596	79965596	-	368	27021	13_79938575_rs9545087_T_C	13	79938575	79938575	1.55269e-05	0.479338	0	81	intronic	RBM26	chr13	79391461
13-79965596	13	79965596	79965596	-	368	26057	13_79939539_rs7319212_C_T	13	79939539	79939539	1.973e-07	-0.570416	0	81	intronic	RBM26	chr13	79391461
13-79965596	13	79965596	79965596	-	368	25990	13_79939606_rs7319252_C_A	13	79939606	79939606	1.973e-07	-0.570416	0	81	intronic	RBM26	chr13	79391461
13-79965596	13	79965596	79965596	-	368	25669	13_79939921_rs11279869_TAAGAGA_T	13	79939921	79939927	1.72369e-07	-0.570443	0	81	intronic	RBM26	chr13	79391461
13-79965596	13	79965596	79965596	-	368	25444	13_79940150_rs3831152_CTG_C	13	79940150	79940152	6.75045e-08	0.596004	0	81	intronic	RBM26	chr13	79391461
13-79965596	13	79965596	79965596	-	368	24785	13_79940811_rs7327603_T_C	13	79940811	79940811	7.21767e-08	0.594373	0	81	intronic	RBM26	chr13	79391461
13-79965596	13	79965596	79965596	-	368	24185	13_79941411_rs9545090_T_C	13	79941411	79941411	6.20447e-08	0.597028	0	81	intronic	RBM26	chr13	79391461
13-79965596	13	79965596	79965596	-	368	23713	13_79941883_rs9530902_A_G	13	79941883	79941883	6.20447e-08	0.597028	0	81	intronic	RBM26	chr13	79391461
13-79965596	13	79965596	79965596	-	368	23192	13_79942404_rs9593392_A_G	13	79942404	79942404	1.58046e-07	-0.571687	0	81	intronic	RBM26	chr13	79391461
13-79965596	13	79965596	79965596	-	368	22348	13_79943248_rs9318633_C_A	13	79943248	79943248	1.973e-07	-0.570416	0	81	intronic	RBM26	chr13	79391461
13-79965596	13	79965596	79965596	-	368	22158	13_79943438_rs9318634_A_G	13	79943438	79943438	1.58046e-07	-0.571687	0	81	intronic	RBM26	chr13	79391461
13-79965596	13	79965596	79965596	-	368	21652	13_79943944_rs9545092_T_C	13	79943944	79943944	6.20447e-08	0.597028	0	81	intronic	RBM26	chr13	79391461
13-79965596	13	79965596	79965596	-	368	21304	13_79944292_rs9530904_A_G	13	79944292	79944292	1.18739e-08	0.588292	0	81	intronic	RBM26	chr13	79391461
13-79965596	13	79965596	79965596	-	368	20972	13_79944624_rs12872328_T_C	13	79944624	79944624	1.973e-07	-0.570416	0	81	intronic	RBM26	chr13	79391461
13-79965596	13	79965596	79965596	-	368	20843	13_79944753_rs2182010_G_A	13	79944753	79944753	1.973e-07	-0.570416	0	81	intronic	RBM26	chr13	79391461
13-79965596	13	79965596	79965596	-	368	19492	13_79946104_rs9545093_A_G	13	79946104	79946104	6.20447e-08	0.597028	0	81	intronic	RBM26	chr13	79391461
13-79965596	13	79965596	79965596	-	368	19261	13_79946335_rs9530905_A_C	13	79946335	79946335	1.18739e-08	0.588292	0	81	intronic	RBM26	chr13	79391461
13-79965596	13	79965596	79965596	-	368	19060	13_79946536_rs9530906_C_T	13	79946536	79946536	6.20447e-08	0.597028	0	81	intronic	RBM26	chr13	79391461
13-79965596	13	79965596	79965596	-	368	18588	13_79947005_rs372690426_TATA_T	13	79947005	79947008	2.92603e-07	-0.570916	0	81	intronic	RBM26	chr13	79391461
13-79965596	13	79965596	79965596	-	368	17948	13_79947648_rs557188168_A_ATATAT	13	79947648	79947648	2.16117e-08	0.612635	0	81	intronic	RBM26	chr13	79391461
13-79965596	13	79965596	79965596	-	368	17809	13_79947783_rs200569658_CTATT_C	13	79947783	79947787	6.20447e-08	0.597028	0	81	intronic	RBM26	chr13	79391461
13-79965596	13	79965596	79965596	-	368	17720	13_79947876_rs559148415_T_TTA	13	79947876	79947876	7.79126e-09	0.606022	0	81	intronic	RBM26	chr13	79391461
13-79965596	13	79965596	79965596	-	368	17590	13_79948006_rs11620233_C_T	13	79948006	79948006	9.50657e-07	-0.536033	0	81	intronic	RBM26	chr13	79391461
13-79965596	13	79965596	79965596	-	368	17250	13_79948346_rs8001392_A_G	13	79948346	79948346	6.20447e-08	0.597028	0	81	intronic	RBM26	chr13	79391461
13-79965596	13	79965596	79965596	-	368	16913	13_79948683_rs4146473_C_T	13	79948683	79948683	6.20447e-08	0.597028	0	81	intronic	RBM26	chr13	79391461
13-79965596	13	79965596	79965596	-	368	16425	13_79949170_rs36014800_AT_A	13	79949170	79949171	1.41516e-08	0.586517	0	81	intronic	RBM26	chr13	79391461
13-79965596	13	79965596	79965596	-	368	15999	13_79949597_rs35476664_T_A	13	79949597	79949597	1.973e-07	-0.570416	0	81	intronic	RBM26	chr13	79391461
13-79965596	13	79965596	79965596	-	368	13562	13_79952034_rs1980764_G_A	13	79952034	79952034	1.58046e-07	-0.571687	0	81	intronic	RBM26	chr13	79391461
13-79965596	13	79965596	79965596	-	368	13098	13_79952498_rs1619669_T_C	13	79952498	79952498	6.20447e-08	0.597028	0	81	intronic	RBM26	chr13	79391461
13-79965596	13	79965596	79965596	-	368	12943	13_79952653_rs3764150_C_A	13	79952653	79952653	1.973e-07	-0.570416	0	81	intronic	RBM26	chr13	79391461
13-79965596	13	79965596	79965596	-	368	12801	13_79952795_rs1749982_G_C	13	79952795	79952795	6.20447e-08	0.597028	0	81	intronic	RBM26	chr13	79391461
13-79965596	13	79965596	79965596	-	368	11918	13_79953678_rs35564097_C_CA	13	79953678	79953678	9.26408e-08	-0.582178	0	81	intronic	RBM26	chr13	79391461
13-79965596	13	79965596	79965596	-	368	11421	13_79954175_rs1324868_A_G	13	79954175	79954175	1.973e-07	-0.570416	0	81	intronic	RBM26	chr13	79391461
13-79965596	13	79965596	79965596	-	368	10965	13_79954631_rs569440178_T_TA	13	79954631	79954631	2.94483e-06	0.536574	0	81	intronic	RBM26	chr13	79391461
13-79965596	13	79965596	79965596	-	368	9585	13_79956010_rs67412717_AG_A	13	79956010	79956011	1.77595e-05	0.477295	0	81	intronic	RBM26	chr13	79391461
13-79965596	13	79965596	79965596	-	368	8483	13_79957113_rs6563100_A_G	13	79957113	79957113	6.20447e-08	0.597028	0	81	intronic	RBM26	chr13	79391461
13-79965596	13	79965596	79965596	-	368	8058	13_79957538_rs7321186_A_G	13	79957538	79957538	5.21308e-08	0.603866	0	81	intronic	RBM26	chr13	79391461
13-79965596	13	79965596	79965596	-	368	7956	13_79957640_rs7322901_T_C	13	79957640	79957640	6.31178e-08	0.599749	0	81	intronic	RBM26	chr13	79391461
13-79965596	13	79965596	79965596	-	368	7779	13_79957817_rs1022891_A_G	13	79957817	79957817	7.97965e-07	0.549774	0	81	intronic	RBM26	chr13	79391461
13-79965596	13	79965596	79965596	-	368	6922	13_79958674_rs9530913_A_T	13	79958674	79958674	6.20447e-08	0.597028	0	81	intronic	RBM26	chr13	79391461
13-79965596	13	79965596	79965596	-	368	6475	13_79959121_rs7329331_G_T	13	79959121	79959121	6.20447e-08	0.597028	0	81	intronic	RBM26	chr13	79391461
13-79965596	13	79965596	79965596	-	368	6403	13_79959193_rs7330479_T_A	13	79959193	79959193	6.20447e-08	0.597028	0	81	intronic	RBM26	chr13	79391461
13-79965596	13	79965596	79965596	-	368	5964	13_79959632_rs7336186_T_C	13	79959632	79959632	1.973e-07	-0.570416	0	81	intronic	RBM26	chr13	79391461
13-79965596	13	79965596	79965596	-	368	5722	13_79959874_rs7336581_T_C	13	79959874	79959874	1.58046e-07	-0.571687	0	81	intronic	RBM26	chr13	79391461
13-79965596	13	79965596	79965596	-	368	5044	13_79960552_rs761262521_T_TA	13	79960552	79960552	3.72191e-05	0.472357	0	81	intronic	RBM26	chr13	79391461
13-79965596	13	79965596	79965596	-	368	4761	13_79960835_rs3742120_G_C	13	79960835	79960835	1.41516e-08	0.586517	0	81	intronic	RBM26	chr13	79391461
13-79965596	13	79965596	79965596	-	368	4400	13_79961196_rs3742122_G_A	13	79961196	79961196	1.41516e-08	0.586517	0	81	intronic	RBM26	chr13	79391461
13-79965596	13	79965596	79965596	-	368	4109	13_79961487_rs9545097_A_C	13	79961487	79961487	1.55269e-05	0.479338	0	81	intronic	RBM26	chr13	79391461
13-79965596	13	79965596	79965596	-	368	3898	13_79961697_rs5805031_TA_T	13	79961697	79961698	2.09972e-08	0.635982	0	81	intronic	RBM26	chr13	79391461
13-79965596	13	79965596	79965596	-	368	3203	13_79962393_rs2031815_G_A	13	79962393	79962393	6.20447e-08	0.597028	0	81	intronic	RBM26	chr13	79391461
13-79965596	13	79965596	79965596	-	368	2884	13_79962712_rs9574416_G_A	13	79962712	79962712	8.43755e-08	-0.575984	0	81	intronic	RBM26	chr13	79391461
13-79965596	13	79965596	79965596	-	368	2744	13_79962852_rs7331872_G_A	13	79962852	79962852	9.50657e-07	-0.536033	0	81	intronic	RBM26	chr13	79391461
13-79965596	13	79965596	79965596	-	368	2345	13_79963251_rs9530914_G_T	13	79963251	79963251	7.30299e-08	0.590241	0	81	intronic	RBM26	chr13	79391461
13-79965596	13	79965596	79965596	-	368	1743	13_79963853_rs6563104_C_T	13	79963853	79963853	6.20447e-08	0.597028	0	81	intronic	RBM26	chr13	79391461
13-79965596	13	79965596	79965596	-	368	0	13_79965596_rs7981500_T_C	13	79965596	79965596	6.20447e-08	0.597028	0	81	intronic	RBM26	chr13	79391461
13-79965596	13	79965596	79965596	-	368	-552	13_79966148_rs77084012_T_TATACA	13	79966148	79966148	3.58117e-08	-0.573054	0	81	intronic	RBM26	chr13	79391461
13-79965596	13	79965596	79965596	-	368	-558	13_79966154_rs57348806_T_A	13	79966154	79966154	8.50101e-09	0.596624	0	81	intronic	RBM26	chr13	79391461
13-79965596	13	79965596	79965596	-	368	-559	13_79966155_rs200793685_T_TAC	13	79966155	79966155	8.50101e-09	0.596624	0	81	intronic	RBM26	chr13	79391461
13-79965596	13	79965596	79965596	-	368	-586	13_79966182_rs10539555_CATT_C	13	79966182	79966185	1.973e-07	-0.570416	0	81	intronic	RBM26	chr13	79391461
13-79965596	13	79965596	79965596	-	368	-652	13_79966248_rs61032879_A_T	13	79966248	79966248	1.39857e-08	0.58736	0	81	intronic	RBM26	chr13	79391461
13-79965596	13	79965596	79965596	-	368	-668	13_79966264_rs6563105_A_G	13	79966264	79966264	1.20215e-07	0.588255	0	81	intronic	RBM26	chr13	79391461
13-79965596	13	79965596	79965596	-	368	-1069	13_79966665_rs7986306_A_C	13	79966665	79966665	5.2395e-08	0.600412	0	81	intronic	RBM26	chr13	79391461
13-79965596	13	79965596	79965596	-	368	-1332	13_79966928_rs529482456_C_CA	13	79966928	79966928	6.24608e-08	0.599077	0	81	intronic	RBM26	chr13	79391461
13-79965596	13	79965596	79965596	-	368	-1349	13_79966945_rs57821487_T_C	13	79966945	79966945	6.20447e-08	0.597028	0	81	intronic	RBM26	chr13	79391461
13-79965596	13	79965596	79965596	-	368	-1442	13_79967038_rs7323246_A_C	13	79967038	79967038	6.20447e-08	0.597028	0	81	intronic	RBM26	chr13	79391461
13-79965596	13	79965596	79965596	-	368	-2413	13_79968009_rs9574418_T_C	13	79968009	79968009	1.77595e-05	0.477295	0	81	intronic	RBM26	chr13	79391461
13-79965596	13	79965596	79965596	-	368	-2537	13_79968133_rs1590465_G_A	13	79968133	79968133	1.58046e-07	-0.571687	0	81	intronic	RBM26	chr13	79391461
13-79965596	13	79965596	79965596	-	368	-2615	13_79968211_rs7331766_T_G	13	79968211	79968211	6.20447e-08	0.597028	0	81	intronic	RBM26	chr13	79391461
13-79965596	13	79965596	79965596	-	368	-4480	13_79970076_rs35114111_CA_C	13	79970076	79970077	6.20447e-08	0.597028	0	81	intronic	RBM26	chr13	79391461
13-79965596	13	79965596	79965596	-	368	-4703	13_79970299_rs9593396_G_A	13	79970299	79970299	1.73702e-05	0.477874	0	81	intronic	RBM26	chr13	79391461
13-79965596	13	79965596	79965596	-	368	-5051	13_79970647_rs9530915_T_C	13	79970647	79970647	6.20447e-08	0.597028	0	81	intronic	RBM26	chr13	79391461
13-79965596	13	79965596	79965596	-	368	-5223	13_79970819_rs148866587_G_GTACT	13	79970819	79970819	5.85908e-08	0.598443	0	81	intronic	RBM26	chr13	79391461
13-79965596	13	79965596	79965596	-	368	-6320	13_79971916_rs2182009_T_G	13	79971916	79971916	1.973e-07	-0.570416	0	81	intronic	RBM26	chr13	79391461
13-79965596	13	79965596	79965596	-	368	-7239	13_79972835_rs4605023_C_T	13	79972835	79972835	1.973e-07	-0.570416	0	81	intronic	RBM26	chr13	79391461
13-79965596	13	79965596	79965596	-	368	-7290	13_79972886_rs9565496_C_G	13	79972886	79972886	1.973e-07	-0.570416	0	81	intronic	RBM26	chr13	79391461
13-79965596	13	79965596	79965596	-	368	-8345	13_79973941_rs9545101_T_C	13	79973941	79973941	1.73702e-05	0.477874	0	81	intronic	RBM26	chr13	79391461
13-79965596	13	79965596	79965596	-	368	-10361	13_79975957_rs12877507_T_A	13	79975957	79975957	1.973e-07	-0.570416	0	81	intronic	RBM26	chr13	79391461
13-79965596	13	79965596	79965596	-	368	-10564	13_79976160_rs559092826_G_GA	13	79976160	79976160	3.06307e-07	0.583352	0	81	intronic	RBM26	chr13	79391461
13-79965596	13	79965596	79965596	-	368	-10876	13_79976472_rs9574419_T_C	13	79976472	79976472	1.973e-07	-0.570416	0	81	intronic	RBM26	chr13	79391461
13-79965596	13	79965596	79965596	-	368	-10974	13_79976570_rs35140010_C_CT	13	79976570	79976570	2.59705e-05	-0.501291	0	81	intronic	RBM26	chr13	79391461
13-79965596	13	79965596	79965596	-	368	-11544	13_79977140_rs1886494_T_C	13	79977140	79977140	9.50657e-07	-0.536033	0	81	intronic	RBM26	chr13	79391461
13-79965596	13	79965596	79965596	-	368	-11939	13_79977535_rs9601226_T_C	13	79977535	79977535	1.973e-07	-0.570416	0	81	intronic	RBM26	chr13	79391461
13-79965596	13	79965596	79965596	-	368	-12539	13_79978135_._C_T	13	79978135	79978135	6.20447e-08	0.597028	0	81	intronic	RBM26	chr13	79391461
13-79965596	13	79965596	79965596	-	368	-12669	13_79978265_rs9545106_T_C	13	79978265	79978265	6.20447e-08	0.597028	0	81	intronic	RBM26	chr13	79391461
13-79965596	13	79965596	79965596	-	368	-12881	13_79978477_rs9574420_G_A	13	79978477	79978477	1.82432e-07	-0.572412	0	81	intronic	RBM26	chr13	79391461
13-79965596	13	79965596	79965596	-	368	-14083	13_79979679_rs2763810_T_C	13	79979679	79979679	6.20447e-08	0.597028	0	81	intronic	RBM26	chr13	79391461
13-79965596	13	79965596	79965596	-	368	-14869	13_79980465_rs9565497_C_G	13	79980465	79980465	1.973e-07	-0.570416	0	81	intronic	RBM26	chr13	79391461
13-79965596	13	79965596	79965596	-	368	-15416	13_79981012_rs1853830_A_G	13	79981012	79981012	1.8517e-07	-0.57154	0	81	intronic	RBM26	chr13	79391461
13-79965596	13	79965596	79965596	-	368	-15584	13_79981180_rs2296287_T_A	13	79981180	79981180	5.29468e-08	0.603005	0	81	intronic	RBM26	chr13	79391461
13-79965596	13	79965596	79965596	-	368	-16030	13_79981626_rs1748761_G_A	13	79981626	79981626	5.29468e-08	0.603005	0	81	intronic	RBM26	chr13	79391461
13-79965596	13	79965596	79965596	-	368	-16083	13_79981679_rs2763809_C_A	13	79981679	79981679	5.29468e-08	0.603005	0	81	intronic	RBM26	chr13	79391461
13-79965596	13	79965596	79965596	-	368	-16453	13_79982049_rs1748762_A_G	13	79982049	79982049	5.29468e-08	0.603005	0	81	intronic	RBM26	chr13	79391461
13-79965596	13	79965596	79965596	-	368	-16504	13_79982100_rs1748763_G_A	13	79982100	79982100	5.29468e-08	0.603005	0	81	intronic	RBM26	chr13	79391461
13-79965596	13	79965596	79965596	-	368	-16988	13_79982584_rs7987193_G_C	13	79982584	79982584	1.65279e-07	-0.577167	0	81	intronic	RBM26	chr13	79391461
13-79965596	13	79965596	79965596	-	368	-18327	13_79983923_rs912639_A_G	13	79983923	79983923	5.29468e-08	0.603005	0	81	intronic	RBM26	chr13	79391461
13-79965596	13	79965596	79965596	-	368	-18368	13_79983964_rs2876740_C_T	13	79983964	79983964	5.29468e-08	0.603005	0	81	intronic	RBM26	chr13	79391461
13-79965596	13	79965596	79965596	-	368	-19246	13_79984842_rs8001281_T_C	13	79984842	79984842	5.29468e-08	0.603005	0	81	intronic	RBM26	chr13	79391461
13-79965596	13	79965596	79965596	-	368	-19338	13_79984934_rs7336939_A_G	13	79984934	79984934	1.65279e-07	-0.577167	0	81	intronic	RBM26	chr13	79391461
13-79965596	13	79965596	79965596	-	368	-19410	13_79985006_rs7336979_A_G	13	79985006	79985006	1.65279e-07	-0.577167	0	81	intronic	RBM26	chr13	79391461
13-79965596	13	79965596	79965596	-	368	-19415	13_79985011_rs8001622_T_C	13	79985011	79985011	5.29468e-08	0.603005	0	81	intronic	RBM26	chr13	79391461
13-79965596	13	79965596	79965596	-	368	-19714	13_79985310_rs9545108_T_A	13	79985310	79985310	8.98332e-09	0.59713	0	81	intronic	RBM26	chr13	79391461
13-79965596	13	79965596	79965596	-	368	-20225	13_79985821_rs1624537_C_T	13	79985821	79985821	5.29468e-08	0.603005	0	81	intronic	RBM26	chr13	79391461
13-79965596	13	79965596	79965596	-	368	-20440	13_79986036_rs1616547_A_C	13	79986036	79986036	1.05651e-08	0.618551	0	81	intronic	RBM26	chr13	79391461
13-79965596	13	79965596	79965596	-	368	-20557	13_79986153_rs9318638_T_C	13	79986153	79986153	2.14284e-07	-0.562699	0	81	intronic	RBM26	chr13	79391461
13-79965596	13	79965596	79965596	-	368	-21316	13_79986912_rs1748769_C_T	13	79986912	79986912	5.29468e-08	0.603005	0	81	intronic	RBM26	chr13	79391461
13-79965596	13	79965596	79965596	-	368	-22019	13_79987615_rs9545109_A_C	13	79987615	79987615	5.29468e-08	0.603005	0	81	intronic	RBM26	chr13	79391461
13-79965596	13	79965596	79965596	-	368	-23212	13_79988808_rs7328494_G_A	13	79988808	79988808	5.29468e-08	0.603005	0	81	intronic	RBM26	chr13	79391461
13-79965596	13	79965596	79965596	-	368	-23785	13_79989381_rs9574422_C_T	13	79989381	79989381	1.68022e-05	0.478633	0	81	intronic	RBM26	chr13	79391461
13-79965596	13	79965596	79965596	-	368	-25630	13_79991226_rs2147568_C_T	13	79991226	79991226	5.29468e-08	0.603005	0	81	intronic	RBM26	chr13	79391461
13-79965596	13	79965596	79965596	-	368	-26258	13_79991854_rs9530917_A_G	13	79991854	79991854	5.29468e-08	0.603005	0	81	intronic	RBM26	chr13	79391461
13-79965596	13	79965596	79965596	-	368	-26605	13_79992201_rs7990321_T_C	13	79992201	79992201	5.29468e-08	0.603005	0	81	intronic	RBM26	chr13	79391461
13-79965596	13	79965596	79965596	-	368	-27330	13_79992926_rs7331867_G_T	13	79992926	79992926	1.65279e-07	-0.577167	0	81	intronic	RBM26	chr13	79391461
13-79965596	13	79965596	79965596	-	368	-27334	13_79992930_rs11318255_GT_G	13	79992930	79992931	9.07614e-07	-0.561677	0	81	intronic	RBM26	chr13	79391461
13-79965596	13	79965596	79965596	-	368	-27373	13_79992969_rs7331525_C_T	13	79992969	79992969	1.65279e-07	-0.577167	0	81	intronic	RBM26	chr13	79391461
13-79965596	13	79965596	79965596	-	368	-29143	13_79994739_rs2765078_T_C	13	79994739	79994739	5.29468e-08	0.603005	0	81	intronic	RBM26	chr13	79391461
13-79965596	13	79965596	79965596	-	368	-29344	13_79994940_rs9601227_C_A	13	79994940	79994940	1.3203e-07	-0.578443	0	81	intronic	RBM26	chr13	79391461
13-79965596	13	79965596	79965596	-	368	-29941	13_79995537_rs8001795_A_C	13	79995537	79995537	1.21429e-08	0.59261	0	81	intronic	RBM26	chr13	79391461
13-79965596	13	79965596	79965596	-	368	-30025	13_79995621_rs79774056_G_A	13	79995621	79995621	1.30435e-05	0.483552	0	81	intronic	RBM26	chr13	79391461
13-79965596	13	79965596	79965596	-	368	-30027	13_79995623_rs8002431_G_A	13	79995623	79995623	1.44907e-07	0.587325	0	81	intronic	RBM26	chr13	79391461
13-79965596	13	79965596	79965596	-	368	-30220	13_79995816_rs8002838_G_A	13	79995816	79995816	1.44851e-08	0.590818	0	81	intronic	RBM26	chr13	79391461
13-79965596	13	79965596	79965596	-	368	-30556	13_79996152_rs9545113_G_A	13	79996152	79996152	1.44851e-08	0.590818	0	81	intronic	RBM26	chr13	79391461
13-79965596	13	79965596	79965596	-	368	-31793	13_79997389_rs9530920_C_T	13	79997389	79997389	1.20816e-08	0.603548	0	81	intronic	RBM26	chr13	79391461
13-79965596	13	79965596	79965596	-	368	-32283	13_79997879_rs9545114_G_A	13	79997879	79997879	1.21429e-08	0.59261	0	81	intronic	RBM26	chr13	79391461
13-79965596	13	79965596	79965596	-	368	-32476	13_79998072_rs643778_T_G	13	79998072	79998072	1.21429e-08	0.59261	0	81	intronic	RBM26	chr13	79391461
13-79965596	13	79965596	79965596	-	368	-32877	13_79998473_rs145642725_GA_G	13	79998473	79998474	7.44607e-09	0.629626	1	81	intronic	RBM26	chr13	79391461
13-79965596	13	79965596	79965596	-	368	-33716	13_79999312_rs586219_T_C	13	79999312	79999312	1.40771e-08	-0.591609	0	81	intronic	RBM26	chr13	79391461
13-79965596	13	79965596	79965596	-	368	-33837	13_79999433_rs7338678_T_G	13	79999433	79999433	1.65279e-07	-0.577167	0	81	intronic	RBM26	chr13	79391461
13-79965596	13	79965596	79965596	-	368	-34024	13_79999620_rs2265377_G_A	13	79999620	79999620	1.40771e-08	-0.591609	0	81	intronic	RBM26	chr13	79391461
13-79965596	13	79965596	79965596	-	368	-34120	13_79999716_rs2265378_T_C	13	79999716	79999716	1.40771e-08	-0.591609	0	81	intronic	RBM26	chr13	79391461
13-79965596	13	79965596	79965596	-	368	-34442	13_80000038_rs2265381_C_T	13	80000038	80000038	5.1406e-08	-0.604903	0	81	intronic	RBM26	chr13	79391461
13-79965596	13	79965596	79965596	-	368	-34735	13_80000331_rs2265382_A_G	13	80000331	80000331	5.28367e-08	-0.60317	0	81	intronic	RBM26	chr13	79391461
13-79965596	13	79965596	79965596	-	368	-35066	13_80000662_rs9318640_T_C	13	80000662	80000662	1.70573e-07	-0.576221	0	81	intronic	RBM26	chr13	79391461
13-79965596	13	79965596	79965596	-	368	-35084	13_80000680_rs9318641_T_C	13	80000680	80000680	1.36243e-07	-0.577914	0	81	intronic	RBM26	chr13	79391461
13-79965596	13	79965596	79965596	-	368	-36218	13_80001814_rs2477395_C_T	13	80001814	80001814	5.32341e-08	-0.603474	0	81	intronic	RBM26	chr13	79391461
13-79965596	13	79965596	79965596	-	368	-36408	13_80002004_rs2095477_T_G	13	80002004	80002004	1.26596e-08	-0.593636	0	81	intronic	RBM26	chr13	79391461
13-79965596	13	79965596	79965596	-	368	-36452	13_80002048_rs2484345_C_G	13	80002048	80002048	1.32469e-05	-0.483688	0	81	intronic	RBM26	chr13	79391461
13-79965596	13	79965596	79965596	-	368	-36750	13_80002346_rs2477397_G_A	13	80002346	80002346	6.10546e-08	-0.602888	0	81	intronic	RBM26	chr13	79391461
13-79965596	13	79965596	79965596	-	368	-37636	13_80003232_rs71819877_AATCT_A	13	80003232	80003236	1.71922e-07	-0.57649	0	81	intronic	RBM26	chr13	79391461
13-79965596	13	79965596	79965596	-	368	-40745	13_80006341_rs314695_C_T	13	80006341	80006341	4.22987e-08	-0.609978	0	81	intronic	RBM26	chr13	79391461
13-79965596	13	79965596	79965596	-	368	-41006	13_80006602_rs314694_A_G	13	80006602	80006602	1.17979e-08	-0.593403	0	81	intronic	RBM26	chr13	79391461
13-79965596	13	79965596	79965596	-	368	-41214	13_80006810_rs418150_C_G	13	80006810	80006810	1.19191e-08	-0.593915	0	81	intronic	RBM26	chr13	79391461
13-79965596	13	79965596	79965596	-	368	-41265	13_80006861_rs416660_A_G	13	80006861	80006861	1.19191e-08	-0.593915	0	81	intronic	RBM26	chr13	79391461
13-79965596	13	79965596	79965596	-	368	-41331	13_80006927_rs314693_A_G	13	80006927	80006927	1.19191e-08	-0.593915	0	81	intronic	RBM26	chr13	79391461
13-79965596	13	79965596	79965596	-	368	-41630	13_80007226_rs314692_C_G	13	80007226	80007226	1.08535e-08	-0.595184	0	81	intronic	RBM26	chr13	79391461
13-79965596	13	79965596	79965596	-	368	-41955	13_80007551_rs9565500_A_G	13	80007551	80007551	1.08535e-08	-0.595184	0	81	intronic	RBM26	chr13	79391461
13-79965596	13	79965596	79965596	-	368	-43361	13_80008957_._T_C	13	80008957	80008957	0.000163423	-0.471806	0	81	intronic	RBM26	chr13	79391461
13-79965596	13	79965596	79965596	-	368	-43632	13_80009228_rs66696136_C_CT	13	80009228	80009228	1.63898e-05	-0.489242	0	81	intronic	RBM26	chr13	79391461
13-79965596	13	79965596	79965596	-	368	-44788	13_80010384_rs314689_T_G	13	80010384	80010384	1.45533e-06	-0.551996	0	81	intronic	RBM26	chr13	79391461
13-79965596	13	79965596	79965596	-	368	-45269	13_80010865_rs397851822_CT_C	13	80010865	80010866	9.21043e-06	-0.538669	0	81	intronic	RBM26	chr13	79391461
13-79965596	13	79965596	79965596	-	368	-51122	13_80016718_rs420387_G_A	13	80016718	80016718	3.46474e-05	-0.489425	0	81	intronic	RBM26	chr13	79391461
13-79965596	13	79965596	79965596	-	368	-56205	13_80021801_rs314687_G_C	13	80021801	80021801	1.508e-06	-0.570066	0	81	intronic	RBM26	chr13	79391461
13-79965596	13	79965596	79965596	-	368	-57710	13_80023306_rs314688_A_G	13	80023306	80023306	3.6319e-05	-0.483382	0	81	intronic	RBM26	chr13	79391461
13-79965596	13	79965596	79965596	-	368	-64272	13_80029868_rs386603_G_A	13	80029868	80029868	3.9549e-05	-0.486078	0	81	intronic	RBM26	chr13	79391461
13-79965596	13	79965596	79965596	-	368	-69341	13_80034937_rs34985698_TA_T	13	80034937	80034938	1.63345e-05	-0.493367	0	81	intronic	RBM26	chr13	79391461
13-79965596	13	79965596	79965596	-	368	-69433	13_80035029_rs4476060_G_A	13	80035029	80035029	1.16829e-05	-0.514954	0	81	intronic	RBM26	chr13	79391461
13-79965596	13	79965596	79965596	-	368	-69842	13_80035438_rs9574429_A_G	13	80035438	80035438	1.20083e-05	-0.514024	0	81	intronic	RBM26	chr13	79391461
13-79965596	13	79965596	79965596	-	368	-72466	13_80038062_rs9593399_T_C	13	80038062	80038062	1.88948e-06	-0.562546	0	81	intronic	RBM26	chr13	79391461
13-79965596	13	79965596	79965596	-	368	-75021	13_80040617_rs7325095_T_C	13	80040617	80040617	2.72085e-05	-0.49114	0	81	intronic	RBM26	chr13	79391461
13-79965596	13	79965596	79965596	-	368	-77541	13_80043137_rs9530922_T_G	13	80043137	80043137	3.8481e-05	-0.483953	0	81	intronic	RBM26	chr13	79391461
13-79965596	13	79965596	79965596	-	368	-78259	13_80043855_rs4885633_A_G	13	80043855	80043855	2.72085e-05	-0.49114	0	81	intronic	RBM26	chr13	79391461
13-79965596	13	79965596	79965596	-	368	-81400	13_80046996_rs12858106_T_G	13	80046996	80046996	3.01596e-06	-0.554399	0	81	intronic	RBM26	chr13	79391461
13-79965596	13	79965596	79965596	-	368	-84187	13_80049783_rs7988601_A_G	13	80049783	80049783	1.28553e-05	-0.506574	0	81	intronic	RBM26	chr13	79391461
13-79965596	13	79965596	79965596	-	368	-85676	13_80051272_rs6563110_T_C	13	80051272	80051272	1.28553e-05	-0.506574	0	81	intronic	RBM26	chr13	79391461
13-79965596	13	79965596	79965596	-	368	-85741	13_80051337_rs7996493_G_A	13	80051337	80051337	4.34931e-06	-0.540926	0	81	intronic	RBM26	chr13	79391461
13-79965596	13	79965596	79965596	-	368	-86254	13_80051850_rs7338530_C_T	13	80051850	80051850	2.06203e-05	-0.498051	0	81	intronic	RBM26	chr13	79391461
13-79965596	13	79965596	79965596	-	368	-90905	13_80056501_rs4145207_T_C	13	80056501	80056501	4.01002e-06	-0.546969	0	81	intronic	RBM26	chr13	79391461
13-79965596	13	79965596	79965596	-	368	-91169	13_80056765_rs11324280_AG_A	13	80056765	80056766	1.2659e-05	-0.510353	0	81	intronic	RBM26	chr13	79391461
13-79965596	13	79965596	79965596	-	368	-91311	13_80056907_rs4885634_C_T	13	80056907	80056907	1.64865e-05	-0.507154	0	81	intronic	RBM26	chr13	79391461
13-79965596	13	79965596	79965596	-	368	-93484	13_80059080_rs7990344_C_T	13	80059080	80059080	4.02119e-06	-0.546968	0	81	intronic	RBM26	chr13	79391461
13-79965596	13	79965596	79965596	-	368	-95091	13_80060687_rs8002042_A_G	13	80060687	80060687	8.79965e-06	-0.520769	0	81	intronic	RBM26	chr13	79391461
13-79965596	13	79965596	79965596	-	368	-95478	13_80061074_rs7982263_T_C	13	80061074	80061074	1.96412e-05	-0.503562	0	81	intronic	RBM26	chr13	79391461
13-79965596	13	79965596	79965596	-	368	-95911	13_80061507_rs1577418_A_C	13	80061507	80061507	4.01002e-06	-0.546969	0	81	intronic	RBM26	chr13	79391461
13-79965596	13	79965596	79965596	-	368	-97170	13_80062766_rs1335370_T_A	13	80062766	80062766	3.1483e-06	-0.552526	0	81	intronic	RBM26	chr13	79391461
13-79965596	13	79965596	79965596	-	368	-98539	13_80064135_rs6563113_G_A	13	80064135	80064135	1.11001e-05	-0.5156	0	81	intronic	RBM26	chr13	79391461
13-111549730	13	111549730	111549730	-	138	-2190	13_111551920_rs3205743_T_C	13	111551920	111551920	0.00225441	0.404867	0	149	ncRNA_intronic	ANKRD10-IT1	chr13	110897383
13-111549730	13	111549730	111549730	-	138	-2389	13_111552119_rs4773270_G_A	13	111552119	111552119	0.00232714	-0.359129	0	149	ncRNA_intronic	ANKRD10-IT1	chr13	110897383
13-111549730	13	111549730	111549730	-	138	-2445	13_111552175_rs11307438_CA_C	13	111552175	111552176	0.00219791	-0.389298	0	149	ncRNA_intronic	ANKRD10-IT1	chr13	110897383
13-111549730	13	111549730	111549730	-	138	-2445	13_111552175_rs148529395_CAA_C	13	111552175	111552177	0.00156195	0.407246	0	149	ncRNA_intronic	ANKRD10-IT1	chr13	110897383
13-111549730	13	111549730	111549730	-	138	-4109	13_111553839_rs9521986_A_T	13	111553839	111553839	0.00187263	0.401794	0	149	ncRNA_intronic	ANKRD10-IT1	chr13	110897383
13-111549730	13	111549730	111549730	-	138	-4766	13_111554496_rs7327003_A_T	13	111554496	111554496	0.00131002	0.412454	0	149	ncRNA_intronic	ANKRD10-IT1	chr13	110897383
13-111549730	13	111549730	111549730	-	138	-7669	13_111557399_rs7987467_G_A	13	111557399	111557399	0.00131002	0.412454	0	149	ncRNA_intronic	ANKRD10-IT1	chr13	110897383
13-111549730	13	111549730	111549730	-	138	-7739	13_111557469_rs34859122_CACTT_C	13	111557469	111557473	0.0012187	0.418224	0	149	ncRNA_intronic	ANKRD10-IT1	chr13	110897383
13-111549730	13	111549730	111549730	-	138	-8119	13_111557849_rs34123604_A_C	13	111557849	111557849	0.00131002	0.412454	0	149	ncRNA_intronic	ANKRD10-IT1	chr13	110897383
13-111549730	13	111549730	111549730	-	138	-10061	13_111559791_rs60868252_C_G	13	111559791	111559791	0.000908145	0.427042	1	149	ncRNA_intronic	ANKRD10-IT1	chr13	110897383
13-111549730	13	111549730	111549730	-	138	-12550	13_111562280_rs61336171_A_G	13	111562280	111562280	0.00140147	0.410493	0	149	ncRNA_intronic	ANKRD10-IT1	chr13	110897383
13-111549730	13	111549730	111549730	-	138	-12668	13_111562398_rs57392861_G_A	13	111562398	111562398	0.00142816	0.409372	0	149	ncRNA_intronic	ANKRD10-IT1	chr13	110897383
13-111549730	13	111549730	111549730	-	138	-13073	13_111562803_rs35930208_T_C	13	111562803	111562803	0.00142816	0.409372	0	149	ncRNA_intronic	ANKRD10-IT1	chr13	110897383
13-111552356	13	111552356	111552356	-	134	-37672	13_111590028_rs8000674_A_G	13	111590028	111590028	0.00126645	0.647372	1	70	intronic	ANKRD10	chr13	110900009
14-20835060	14	20835060	20835060	-	156	-24024	14_20859084_rs872073_T_C	14	20859084	20859084	0.000144557	-0.522748	1	88	UTR3	TEP1(ENST00000262715.9:c.*1536A>G)	chr14	20366901
14-23385363	14	23385363	23385363	-	171	29815	14_23355548_rs3751490_G_A	14	23355548	23355548	0.00106137	0.569763	1	82	intronic	RBM23	chr14	22916154
14-23385363	14	23385363	23385363	-	171	-15039	14_23400402_rs112338068_T_C	14	23400402	23400402	0.00163356	0.531485	0	82	intronic	RBM23	chr14	22916154
14-50106045	14	50106045	50106045	+	179	-93720	14_50012325_rs4900925_C_T	14	50012325	50012325	1.14023e-05	0.614089	0	60	intergenic	DNAAF2(dist=4097),POLE2(dist=4233)	chr14	49639327
14-50106045	14	50106045	50106045	+	179	-92721	14_50013324_rs17121550_G_C	14	50013324	50013324	5.45946e-05	0.518005	0	60	intergenic	DNAAF2(dist=4097),POLE2(dist=4233)	chr14	49639327
14-50106045	14	50106045	50106045	+	179	-89344	14_50016701_rs12897941_G_C	14	50016701	50016701	1.18259e-05	0.608911	0	60	intergenic	DNAAF2(dist=4097),POLE2(dist=4233)	chr14	49639327
14-50106045	14	50106045	50106045	+	179	-88754	14_50017291_rs17701513_T_A	14	50017291	50017291	7.21687e-06	0.549272	0	60	intergenic	DNAAF2(dist=4097),POLE2(dist=4233)	chr14	49639327
14-50106045	14	50106045	50106045	+	179	-88209	14_50017836_rs148660852_T_TCA	14	50017836	50017836	6.70272e-07	0.632576	0	60	intergenic	DNAAF2(dist=4097),POLE2(dist=4233)	chr14	49639327
14-50106045	14	50106045	50106045	+	179	-87304	14_50018741_rs4900927_G_T	14	50018741	50018741	1.08945e-05	0.613773	0	60	intergenic	DNAAF2(dist=4097),POLE2(dist=4233)	chr14	49639327
14-50106045	14	50106045	50106045	+	179	-85535	14_50020510_rs8015368_G_A	14	50020510	50020510	1.03929e-06	0.673674	0	60	intergenic	DNAAF2(dist=4097),POLE2(dist=4233)	chr14	49639327
14-50106045	14	50106045	50106045	+	179	-85065	14_50020980_rs11628687_A_G	14	50020980	50020980	9.43625e-06	0.542626	0	60	intergenic	DNAAF2(dist=4097),POLE2(dist=4233)	chr14	49639327
14-50106045	14	50106045	50106045	+	179	-84970	14_50021075_rs6572585_T_C	14	50021075	50021075	1.07955e-05	0.614047	0	60	intergenic	DNAAF2(dist=4097),POLE2(dist=4233)	chr14	49639327
14-50106045	14	50106045	50106045	+	179	-84544	14_50021501_rs7159307_G_C	14	50021501	50021501	1.08945e-05	0.613773	0	60	intergenic	DNAAF2(dist=4097),POLE2(dist=4233)	chr14	49639327
14-50106045	14	50106045	50106045	+	179	-84018	14_50022027_rs56027517_G_A	14	50022027	50022027	1.75648e-06	0.581483	0	60	intergenic	DNAAF2(dist=4097),POLE2(dist=4233)	chr14	49639327
14-50106045	14	50106045	50106045	+	179	-83797	14_50022248_rs8005990_G_A	14	50022248	50022248	1.08945e-05	0.613773	0	60	intergenic	DNAAF2(dist=4097),POLE2(dist=4233)	chr14	49639327
14-50106045	14	50106045	50106045	+	179	-83445	14_50022600_rs4900929_C_T	14	50022600	50022600	1.48809e-06	0.660236	0	60	intergenic	DNAAF2(dist=4097),POLE2(dist=4233)	chr14	49639327
14-50106045	14	50106045	50106045	+	179	-83419	14_50022626_rs4900930_A_G	14	50022626	50022626	1.06689e-05	0.612031	0	60	intergenic	DNAAF2(dist=4097),POLE2(dist=4233)	chr14	49639327
14-50106045	14	50106045	50106045	+	179	-82183	14_50023862_rs56976948_A_G	14	50023862	50023862	1.0194e-05	0.535074	0	60	intergenic	DNAAF2(dist=4097),POLE2(dist=4233)	chr14	49639327
14-50106045	14	50106045	50106045	+	179	-81906	14_50024139_rs7154992_C_T	14	50024139	50024139	1.6711e-06	0.581291	0	60	intergenic	DNAAF2(dist=4097),POLE2(dist=4233)	chr14	49639327
14-50106045	14	50106045	50106045	+	179	-81701	14_50024344_rs6572589_C_T	14	50024344	50024344	1.36338e-06	0.665963	0	60	intergenic	DNAAF2(dist=4097),POLE2(dist=4233)	chr14	49639327
14-50106045	14	50106045	50106045	+	179	-80745	14_50025300_rs4900935_G_A	14	50025300	50025300	2.25922e-06	0.587892	0	60	intergenic	DNAAF2(dist=4097),POLE2(dist=4233)	chr14	49639327
14-50106045	14	50106045	50106045	+	179	-80198	14_50025847_rs7141096_G_A	14	50025847	50025847	1.33483e-06	0.578111	0	60	intergenic	DNAAF2(dist=4097),POLE2(dist=4233)	chr14	49639327
14-50106045	14	50106045	50106045	+	179	-77827	14_50028216_rs374648561_CTT_C	14	50028216	50028218	7.88899e-06	0.557486	0	60	intergenic	DNAAF2(dist=4097),POLE2(dist=4233)	chr14	49639327
14-50106045	14	50106045	50106045	+	179	-77373	14_50028672_rs12147470_T_C	14	50028672	50028672	4.15806e-06	0.575487	0	60	intergenic	DNAAF2(dist=4097),POLE2(dist=4233)	chr14	49639327
14-50106045	14	50106045	50106045	+	179	-76939	14_50029106_rs12147010_C_T	14	50029106	50029106	4.15806e-06	0.575487	0	60	intergenic	DNAAF2(dist=4097),POLE2(dist=4233)	chr14	49639327
14-50106045	14	50106045	50106045	+	179	-74379	14_50031666_rs2883437_A_G	14	50031666	50031666	0.000134753	0.541849	0	60	intergenic	DNAAF2(dist=4097),POLE2(dist=4233)	chr14	49639327
14-50106045	14	50106045	50106045	+	179	-74115	14_50031930_rs75348693_G_A	14	50031930	50031930	2.6854e-06	0.577175	0	60	intergenic	DNAAF2(dist=4097),POLE2(dist=4233)	chr14	49639327
14-50106045	14	50106045	50106045	+	179	-73052	14_50032993_rs10149195_G_C	14	50032993	50032993	2.6854e-06	0.577175	0	60	intergenic	DNAAF2(dist=4097),POLE2(dist=4233)	chr14	49639327
14-50106045	14	50106045	50106045	+	179	-70157	14_50035888_rs56076167_T_TAA	14	50035888	50035888	4.68265e-06	0.572455	0	60	intergenic	DNAAF2(dist=4097),POLE2(dist=4233)	chr14	49639327
14-50106045	14	50106045	50106045	+	179	-69225	14_50036820_rs7154317_G_C	14	50036820	50036820	8.17352e-06	0.533424	0	60	intergenic	DNAAF2(dist=4097),POLE2(dist=4233)	chr14	49639327
14-50106045	14	50106045	50106045	+	179	-69221	14_50036824_rs113288494_C_T	14	50036824	50036824	4.15806e-06	0.575487	0	60	intergenic	DNAAF2(dist=4097),POLE2(dist=4233)	chr14	49639327
14-50106045	14	50106045	50106045	+	179	-66995	14_50039050_rs4898626_C_T	14	50039050	50039050	1.06648e-05	0.5361	0	60	intergenic	DNAAF2(dist=4097),POLE2(dist=4233)	chr14	49639327
14-50106045	14	50106045	50106045	+	179	-66847	14_50039198_rs17121579_T_C	14	50039198	50039198	2.71806e-06	0.578295	0	60	intergenic	DNAAF2(dist=4097),POLE2(dist=4233)	chr14	49639327
14-50106045	14	50106045	50106045	+	179	-66224	14_50039821_._G_A	14	50039821	50039821	5.67807e-06	0.562262	0	60	intergenic	DNAAF2(dist=4097),POLE2(dist=4233)	chr14	49639327
14-50106045	14	50106045	50106045	+	179	-66220	14_50039825_rs36016252_A_G	14	50039825	50039825	2.51063e-06	0.5702	0	60	intergenic	DNAAF2(dist=4097),POLE2(dist=4233)	chr14	49639327
14-50106045	14	50106045	50106045	+	179	-63277	14_50042768_rs1349750_T_C	14	50042768	50042768	9.82316e-06	0.539759	0	60	intergenic	DNAAF2(dist=4097),POLE2(dist=4233)	chr14	49639327
14-50106045	14	50106045	50106045	+	179	-63037	14_50043007_rs5808507_TA_T	14	50043007	50043008	1.69033e-06	0.570919	0	60	intergenic	DNAAF2(dist=4097),POLE2(dist=4233)	chr14	49639327
14-50106045	14	50106045	50106045	+	179	-62525	14_50043520_rs4581611_A_T	14	50043520	50043520	0.000166838	0.531143	0	60	intergenic	DNAAF2(dist=4097),POLE2(dist=4233)	chr14	49639327
14-50106045	14	50106045	50106045	+	179	-61653	14_50044392_rs2883438_T_C	14	50044392	50044392	0.000225989	0.517153	0	60	intergenic	DNAAF2(dist=4097),POLE2(dist=4233)	chr14	49639327
14-50106045	14	50106045	50106045	+	179	-57973	14_50048072_rs17774817_C_T	14	50048072	50048072	9.59867e-06	0.538924	0	60	intergenic	DNAAF2(dist=4097),POLE2(dist=4233)	chr14	49639327
14-50106045	14	50106045	50106045	+	179	-57738	14_50048307_rs72678057_C_T	14	50048307	50048307	9.59867e-06	0.538924	0	60	intergenic	DNAAF2(dist=4097),POLE2(dist=4233)	chr14	49639327
14-50106045	14	50106045	50106045	+	179	-57619	14_50048426_rs11157693_T_C	14	50048426	50048426	0.000166838	0.531143	0	60	intergenic	DNAAF2(dist=4097),POLE2(dist=4233)	chr14	49639327
14-50106045	14	50106045	50106045	+	179	-56290	14_50049755_rs12894785_G_C	14	50049755	50049755	0.000200381	0.521762	0	60	intergenic	DNAAF2(dist=4097),POLE2(dist=4233)	chr14	49639327
14-50106045	14	50106045	50106045	+	179	-54625	14_50051420_rs71291805_T_TAC	14	50051420	50051420	0.000176545	0.530372	0	60	intergenic	DNAAF2(dist=4097),POLE2(dist=4233)	chr14	49639327
14-50106045	14	50106045	50106045	+	179	-54480	14_50051565_rs10150624_A_G	14	50051565	50051565	0.000157048	0.533676	0	60	intergenic	DNAAF2(dist=4097),POLE2(dist=4233)	chr14	49639327
14-50106045	14	50106045	50106045	+	179	-54398	14_50051647_rs34004438_T_TCA	14	50051647	50051647	0.000213236	0.519603	0	60	intergenic	DNAAF2(dist=4097),POLE2(dist=4233)	chr14	49639327
14-50106045	14	50106045	50106045	+	179	-54294	14_50051751_rs10150823_C_T	14	50051751	50051751	0.000157048	0.533676	0	60	intergenic	DNAAF2(dist=4097),POLE2(dist=4233)	chr14	49639327
14-50106045	14	50106045	50106045	+	179	-54226	14_50051819_rs11629047_G_C	14	50051819	50051819	4.22522e-06	0.561188	0	60	intergenic	DNAAF2(dist=4097),POLE2(dist=4233)	chr14	49639327
14-50106045	14	50106045	50106045	+	179	-53948	14_50052097_rs11621094_A_C	14	50052097	50052097	1.41154e-06	0.578879	0	60	intergenic	DNAAF2(dist=4097),POLE2(dist=4233)	chr14	49639327
14-50106045	14	50106045	50106045	+	179	-48475	14_50057570_rs7152223_A_G	14	50057570	50057570	2.34018e-06	0.559595	0	60	intergenic	DNAAF2(dist=4097),POLE2(dist=4233)	chr14	49639327
14-50106045	14	50106045	50106045	+	179	-48032	14_50058005_rs139124574_CTGTTTGTT_C	14	50058005	50058013	5.88317e-05	0.492826	0	60	intergenic	DNAAF2(dist=4097),POLE2(dist=4233)	chr14	49639327
14-50106045	14	50106045	50106045	+	179	-47561	14_50058484_rs113505290_G_C	14	50058484	50058484	2.34018e-06	0.559595	0	60	intergenic	DNAAF2(dist=4097),POLE2(dist=4233)	chr14	49639327
14-50106045	14	50106045	50106045	+	179	-47412	14_50058633_rs7158577_C_T	14	50058633	50058633	0.000223116	0.523184	0	60	intergenic	DNAAF2(dist=4097),POLE2(dist=4233)	chr14	49639327
14-50106045	14	50106045	50106045	+	179	-47061	14_50058984_rs10220296_A_G	14	50058984	50058984	2.20703e-06	0.559915	0	60	intergenic	DNAAF2(dist=4097),POLE2(dist=4233)	chr14	49639327
14-50106045	14	50106045	50106045	+	179	-46628	14_50059417_rs28375127_A_G	14	50059417	50059417	2.34018e-06	0.559595	0	60	intergenic	DNAAF2(dist=4097),POLE2(dist=4233)	chr14	49639327
14-50106045	14	50106045	50106045	+	179	-46425	14_50059620_._G_A	14	50059620	50059620	1.8606e-06	0.569764	0	60	intergenic	DNAAF2(dist=4097),POLE2(dist=4233)	chr14	49639327
14-50106045	14	50106045	50106045	+	179	-46418	14_50059626_rs144035598_CA_C	14	50059626	50059627	9.85388e-07	0.591962	0	60	intergenic	DNAAF2(dist=4097),POLE2(dist=4233)	chr14	49639327
14-50106045	14	50106045	50106045	+	179	-46188	14_50059857_rs17774889_G_C	14	50059857	50059857	1.40927e-05	0.5252	0	60	intergenic	DNAAF2(dist=4097),POLE2(dist=4233)	chr14	49639327
14-50106045	14	50106045	50106045	+	179	-45169	14_50060876_rs72678064_T_C	14	50060876	50060876	2.34018e-06	0.559595	0	60	intergenic	DNAAF2(dist=4097),POLE2(dist=4233)	chr14	49639327
14-50106045	14	50106045	50106045	+	179	-43051	14_50062994_rs72678065_A_G	14	50062994	50062994	2.34018e-06	0.559595	0	60	intergenic	DNAAF2(dist=4097),POLE2(dist=4233)	chr14	49639327
14-50106045	14	50106045	50106045	+	179	-42713	14_50063332_rs1957979_A_G	14	50063332	50063332	6.13793e-05	0.55671	0	60	intergenic	DNAAF2(dist=4097),POLE2(dist=4233)	chr14	49639327
14-50106045	14	50106045	50106045	+	179	-42547	14_50063496_rs35726560_CTT_C	14	50063496	50063498	1.41572e-06	0.577656	0	60	intergenic	DNAAF2(dist=4097),POLE2(dist=4233)	chr14	49639327
14-50106045	14	50106045	50106045	+	179	-42286	14_50063759_rs113087280_G_A	14	50063759	50063759	2.20703e-06	0.559915	0	60	intergenic	DNAAF2(dist=4097),POLE2(dist=4233)	chr14	49639327
14-50106045	14	50106045	50106045	+	179	-42017	14_50064028_rs7161649_A_G	14	50064028	50064028	6.13793e-05	0.55671	0	60	intergenic	DNAAF2(dist=4097),POLE2(dist=4233)	chr14	49639327
14-50106045	14	50106045	50106045	+	179	-41668	14_50064377_rs368955810_C_CTT	14	50064377	50064377	2.62384e-06	0.562462	0	60	intergenic	DNAAF2(dist=4097),POLE2(dist=4233)	chr14	49639327
14-50106045	14	50106045	50106045	+	179	-41083	14_50064962_rs28643334_G_C	14	50064962	50064962	2.34018e-06	0.559595	0	60	intergenic	DNAAF2(dist=4097),POLE2(dist=4233)	chr14	49639327
14-50106045	14	50106045	50106045	+	179	-40686	14_50065359_rs2281837_C_G	14	50065359	50065359	2.74772e-05	0.588567	0	60	intergenic	DNAAF2(dist=4097),POLE2(dist=4233)	chr14	49639327
14-50106045	14	50106045	50106045	+	179	-40328	14_50065717_rs2281836_G_C	14	50065717	50065717	0.00024074	0.518955	0	60	intergenic	DNAAF2(dist=4097),POLE2(dist=4233)	chr14	49639327
14-50106045	14	50106045	50106045	+	179	-39702	14_50066343_rs144202004_A_AGCAGGTC	14	50066343	50066343	4.25699e-07	0.588602	0	60	intergenic	DNAAF2(dist=4097),POLE2(dist=4233)	chr14	49639327
14-50106045	14	50106045	50106045	+	179	-39503	14_50066542_rs192623780_G_C	14	50066542	50066542	6.89374e-05	0.554957	0	60	intergenic	DNAAF2(dist=4097),POLE2(dist=4233)	chr14	49639327
14-50106045	14	50106045	50106045	+	179	-39463	14_50066582_rs112304494_C_T	14	50066582	50066582	3.03191e-07	0.597647	0	60	intergenic	DNAAF2(dist=4097),POLE2(dist=4233)	chr14	49639327
14-50106045	14	50106045	50106045	+	179	-39249	14_50066796_rs28405032_T_A	14	50066796	50066796	3.2039e-07	0.602395	0	60	intergenic	DNAAF2(dist=4097),POLE2(dist=4233)	chr14	49639327
14-50106045	14	50106045	50106045	+	179	-38440	14_50067605_._C_T	14	50067605	50067605	3.49263e-07	0.590106	0	60	intergenic	DNAAF2(dist=4097),POLE2(dist=4233)	chr14	49639327
14-50106045	14	50106045	50106045	+	179	-37746	14_50068299_rs11625804_C_G	14	50068299	50068299	3.49263e-07	0.590106	0	60	intergenic	DNAAF2(dist=4097),POLE2(dist=4233)	chr14	49639327
14-50106045	14	50106045	50106045	+	179	-37367	14_50068678_rs6572590_G_C	14	50068678	50068678	0.000486052	0.510536	0	60	intergenic	DNAAF2(dist=4097),POLE2(dist=4233)	chr14	49639327
14-50106045	14	50106045	50106045	+	179	-36763	14_50069282_rs2354444_A_T	14	50069282	50069282	7.50985e-07	0.576824	0	60	intergenic	DNAAF2(dist=4097),POLE2(dist=4233)	chr14	49639327
14-50106045	14	50106045	50106045	+	179	-36325	14_50069720_rs573216253_A_AT	14	50069720	50069720	7.39724e-07	0.624586	0	60	intergenic	DNAAF2(dist=4097),POLE2(dist=4233)	chr14	49639327
14-50106045	14	50106045	50106045	+	179	-36240	14_50069805_rs7150505_C_T	14	50069805	50069805	7.7565e-07	0.576192	0	60	intergenic	DNAAF2(dist=4097),POLE2(dist=4233)	chr14	49639327
14-50106045	14	50106045	50106045	+	179	-36115	14_50069930_rs7151032_G_T	14	50069930	50069930	4.05438e-07	0.574225	0	60	intergenic	DNAAF2(dist=4097),POLE2(dist=4233)	chr14	49639327
14-50106045	14	50106045	50106045	+	179	-36101	14_50069944_rs55969936_T_TG	14	50069944	50069944	0.000170394	0.540309	0	60	intergenic	DNAAF2(dist=4097),POLE2(dist=4233)	chr14	49639327
14-50106045	14	50106045	50106045	+	179	-35661	14_50070384_rs7146398_T_C	14	50070384	50070384	5.87525e-07	0.571764	0	60	intergenic	DNAAF2(dist=4097),POLE2(dist=4233)	chr14	49639327
14-50106045	14	50106045	50106045	+	179	-35459	14_50070586_rs7145333_A_G	14	50070586	50070586	3.81064e-07	0.576865	0	60	intergenic	DNAAF2(dist=4097),POLE2(dist=4233)	chr14	49639327
14-50106045	14	50106045	50106045	+	179	-35186	14_50070859_rs111645722_A_C	14	50070859	50070859	2.66966e-07	0.589189	0	60	intergenic	DNAAF2(dist=4097),POLE2(dist=4233)	chr14	49639327
14-50106045	14	50106045	50106045	+	179	-35184	14_50070861_rs112307231_A_C	14	50070861	50070861	2.90848e-07	0.587207	0	60	intergenic	DNAAF2(dist=4097),POLE2(dist=4233)	chr14	49639327
14-50106045	14	50106045	50106045	+	179	-34500	14_50071538_rs147933505_TTTCTGCC_T	14	50071538	50071545	4.12409e-07	0.581207	0	60	intergenic	DNAAF2(dist=4097),POLE2(dist=4233)	chr14	49639327
14-50106045	14	50106045	50106045	+	179	-34351	14_50071694_rs8014170_C_G	14	50071694	50071694	0.000262627	0.528433	0	60	intergenic	DNAAF2(dist=4097),POLE2(dist=4233)	chr14	49639327
14-50106045	14	50106045	50106045	+	179	-32677	14_50073367_rs58159657_AT_A	14	50073367	50073368	0.00105133	0.465688	0	60	intergenic	DNAAF2(dist=4097),POLE2(dist=4233)	chr14	49639327
14-50106045	14	50106045	50106045	+	179	-32670	14_50073375_rs117244481_T_A	14	50073375	50073375	0.00105133	0.465688	0	60	intergenic	DNAAF2(dist=4097),POLE2(dist=4233)	chr14	49639327
14-50106045	14	50106045	50106045	+	179	-32031	14_50074014_rs2354445_G_T	14	50074014	50074014	2.59757e-07	0.586863	1	60	intergenic	DNAAF2(dist=4097),POLE2(dist=4233)	chr14	49639327
14-50106045	14	50106045	50106045	+	179	-30735	14_50075310_rs4900940_A_C	14	50075310	50075310	0.000336584	0.51767	0	60	intergenic	DNAAF2(dist=4097),POLE2(dist=4233)	chr14	49639327
14-50106045	14	50106045	50106045	+	179	-30726	14_50075319_._C_T	14	50075319	50075319	3.81064e-07	0.576865	0	60	intergenic	DNAAF2(dist=4097),POLE2(dist=4233)	chr14	49639327
14-50106045	14	50106045	50106045	+	179	-30246	14_50075799_rs2354446_T_A	14	50075799	50075799	6.15004e-06	0.546425	0	60	intergenic	DNAAF2(dist=4097),POLE2(dist=4233)	chr14	49639327
14-50106045	14	50106045	50106045	+	179	-29016	14_50077007_rs72380805_AGGCTGGAGTGCAGTGCGCAAGC_A	14	50077007	50077029	0.000335269	0.5172	0	60	intergenic	DNAAF2(dist=4097),POLE2(dist=4233)	chr14	49639327
14-50106045	14	50106045	50106045	+	179	-28917	14_50077128_rs4900941_C_T	14	50077128	50077128	0.000335269	0.5172	0	60	intergenic	DNAAF2(dist=4097),POLE2(dist=4233)	chr14	49639327
14-50106045	14	50106045	50106045	+	179	-25174	14_50080871_rs6572592_G_A	14	50080871	50080871	0.000244337	0.532882	0	60	intergenic	DNAAF2(dist=4097),POLE2(dist=4233)	chr14	49639327
14-50106045	14	50106045	50106045	+	179	-24242	14_50081803_rs7143010_T_C	14	50081803	50081803	0.000464939	0.527672	0	60	intergenic	DNAAF2(dist=4097),POLE2(dist=4233)	chr14	49639327
14-50106045	14	50106045	50106045	+	179	-23569	14_50082476_rs34707018_A_AT	14	50082476	50082476	0.000262739	0.528622	0	60	intergenic	DNAAF2(dist=4097),POLE2(dist=4233)	chr14	49639327
14-50106045	14	50106045	50106045	+	179	-23559	14_50082486_rs112806337_A_T	14	50082486	50082486	2.65844e-07	0.586913	0	60	intergenic	DNAAF2(dist=4097),POLE2(dist=4233)	chr14	49639327
14-50106045	14	50106045	50106045	+	179	-23292	14_50082753_rs12886130_T_C	14	50082753	50082753	0.000277057	0.527197	0	60	intergenic	DNAAF2(dist=4097),POLE2(dist=4233)	chr14	49639327
14-50106045	14	50106045	50106045	+	179	-22750	14_50083295_rs11623263_A_G	14	50083295	50083295	0.000262739	0.528622	0	60	intergenic	DNAAF2(dist=4097),POLE2(dist=4233)	chr14	49639327
14-50106045	14	50106045	50106045	+	179	-22743	14_50083302_rs2354447_A_G	14	50083302	50083302	4.83515e-06	0.540653	0	60	intergenic	DNAAF2(dist=4097),POLE2(dist=4233)	chr14	49639327
14-50106045	14	50106045	50106045	+	179	-21647	14_50084394_rs140777038_CCCTA_C	14	50084394	50084398	6.35877e-06	0.545186	0	60	intergenic	DNAAF2(dist=4097),POLE2(dist=4233)	chr14	49639327
14-50106045	14	50106045	50106045	+	179	-20682	14_50085363_rs17121611_C_T	14	50085363	50085363	2.71998e-07	0.592153	0	60	intergenic	DNAAF2(dist=4097),POLE2(dist=4233)	chr14	49639327
14-50106045	14	50106045	50106045	+	179	-19482	14_50086563_rs3007030_C_T	14	50086563	50086563	0.00017038	0.546017	0	60	intergenic	DNAAF2(dist=4097),POLE2(dist=4233)	chr14	49639327
14-50106045	14	50106045	50106045	+	179	-18688	14_50087357_._C_G	14	50087357	50087357	0.000249363	0.529484	0	60	intergenic	DNAAF2(dist=4097),POLE2(dist=4233)	chr14	49639327
14-50106045	14	50106045	50106045	+	179	-18292	14_50087753_rs7519_T_C	14	50087753	50087753	5.9282e-06	0.557287	0	60	intergenic	DNAAF2(dist=4097),POLE2(dist=4233)	chr14	49639327
14-50106045	14	50106045	50106045	+	179	-15442	14_50090603_rs1957977_A_G	14	50090603	50090603	0.000243789	0.531155	0	60	intergenic	DNAAF2(dist=4097),POLE2(dist=4233)	chr14	49639327
14-50106045	14	50106045	50106045	+	179	-14361	14_50091684_rs2147712_G_A	14	50091684	50091684	0.000243789	0.531155	0	60	intergenic	DNAAF2(dist=4097),POLE2(dist=4233)	chr14	49639327
14-50106045	14	50106045	50106045	+	179	-14113	14_50091932_rs12160_T_A	14	50091932	50091932	0.000244527	0.530184	0	60	intergenic	DNAAF2(dist=4097),POLE2(dist=4233)	chr14	49639327
14-50106045	14	50106045	50106045	+	179	-13574	14_50092471_rs9989177_T_C	14	50092471	50092471	4.57976e-06	0.563866	0	60	intergenic	DNAAF2(dist=4097),POLE2(dist=4233)	chr14	49639327
14-50106045	14	50106045	50106045	+	179	-13143	14_50092902_rs2985697_T_C	14	50092902	50092902	0.000244527	0.530184	0	60	intergenic	DNAAF2(dist=4097),POLE2(dist=4233)	chr14	49639327
14-50106045	14	50106045	50106045	+	179	-11615	14_50094430_rs3007041_A_G	14	50094430	50094430	0.000174255	0.546251	0	60	intergenic	DNAAF2(dist=4097),POLE2(dist=4233)	chr14	49639327
14-50106045	14	50106045	50106045	+	179	-11132	14_50094913_rs2985696_C_A	14	50094913	50094913	0.000229696	0.532697	0	60	intergenic	DNAAF2(dist=4097),POLE2(dist=4233)	chr14	49639327
14-50106045	14	50106045	50106045	+	179	-10710	14_50095335_rs3007042_A_G	14	50095335	50095335	0.000244527	0.530184	0	60	intergenic	DNAAF2(dist=4097),POLE2(dist=4233)	chr14	49639327
14-50106045	14	50106045	50106045	+	179	-9145	14_50096900_rs2209416_G_A	14	50096900	50096900	4.04243e-06	0.567632	0	60	intergenic	DNAAF2(dist=4097),POLE2(dist=4233)	chr14	49639327
14-50106045	14	50106045	50106045	+	179	-9093	14_50096952_rs141634854_C_CAAATAAAT	14	50096952	50096952	3.31213e-05	0.566756	0	60	intergenic	DNAAF2(dist=4097),POLE2(dist=4233)	chr14	49639327
14-50106045	14	50106045	50106045	+	179	-8658	14_50097387_rs370101720_C_CCACACA	14	50097387	50097387	3.00469e-06	0.607251	0	60	intergenic	DNAAF2(dist=4097),POLE2(dist=4233)	chr14	49639327
14-50106045	14	50106045	50106045	+	179	-5362	14_50100683_rs2985686_C_G	14	50100683	50100683	0.000466359	0.518146	0	60	intergenic	DNAAF2(dist=4097),POLE2(dist=4233)	chr14	49639327
14-50106045	14	50106045	50106045	+	179	-3392	14_50102653_rs113170157_G_C	14	50102653	50102653	2.30413e-05	0.536309	0	60	intergenic	DNAAF2(dist=4097),POLE2(dist=4233)	chr14	49639327
14-50106045	14	50106045	50106045	+	179	-299	14_50105746_rs11157696_C_G	14	50105746	50105746	0.000167781	0.555205	0	60	intergenic	DNAAF2(dist=4097),POLE2(dist=4233)	chr14	49639327
14-50106045	14	50106045	50106045	+	179	0	14_50106045_rs3007036_A_G	14	50106045	50106045	3.46118e-06	0.57604	0	60	intergenic	DNAAF2(dist=4097),POLE2(dist=4233)	chr14	49639327
14-50106045	14	50106045	50106045	+	179	6022	14_50112067_rs7146248_C_T	14	50112067	50112067	0.000133224	0.566329	0	60	intergenic	DNAAF2(dist=4097),POLE2(dist=4233)	chr14	49639327
14-50106045	14	50106045	50106045	+	179	6667	14_50112712_rs7147722_G_T	14	50112712	50112712	4.42963e-06	0.566228	0	60	intergenic	DNAAF2(dist=4097),POLE2(dist=4233)	chr14	49639327
14-55835227	14	55835227	55835227	-	213	99354	14_55735873_rs6573013_T_G	14	55735873	55735873	0.000142161	0.4371	0	74	UTR3	ATG14(ENST00000247178.5:c.*1110A>G)	chr14	55368509
14-55835227	14	55835227	55835227	-	213	99335	14_55735892_rs6573014_T_C	14	55735892	55735892	0.00013058	0.439179	0	74	UTR3	ATG14(ENST00000247178.5:c.*1110A>G)	chr14	55368509
14-55835227	14	55835227	55835227	-	213	97984	14_55737243_rs2341622_C_A	14	55737243	55737243	0.000142161	0.4371	0	74	UTR3	ATG14(ENST00000247178.5:c.*1110A>G)	chr14	55368509
14-55835227	14	55835227	55835227	-	213	97062	14_55738165_rs11547116_T_C	14	55738165	55738165	0.000105139	0.461203	0	74	UTR3	ATG14(ENST00000247178.5:c.*1110A>G)	chr14	55368509
14-55835227	14	55835227	55835227	-	213	96631	14_55738596_rs943590_T_C	14	55738596	55738596	0.000267982	0.44825	0	74	UTR3	ATG14(ENST00000247178.5:c.*1110A>G)	chr14	55368509
14-55835227	14	55835227	55835227	-	213	96320	14_55738907_rs7146752_A_G	14	55738907	55738907	0.000165916	0.432202	0	74	UTR3	ATG14(ENST00000247178.5:c.*1110A>G)	chr14	55368509
14-55835227	14	55835227	55835227	-	213	93940	14_55741287_rs13379169_C_T	14	55741287	55741287	0.000183271	0.427591	0	74	UTR3	ATG14(ENST00000247178.5:c.*1110A>G)	chr14	55368509
14-55835227	14	55835227	55835227	-	213	92939	14_55742288_rs10139678_G_T	14	55742288	55742288	8.74518e-05	0.513646	0	74	UTR3	ATG14(ENST00000247178.5:c.*1110A>G)	chr14	55368509
14-55835227	14	55835227	55835227	-	213	92535	14_55742691_rs33917608_TA_T	14	55742691	55742692	0.000242925	0.436951	0	74	UTR3	ATG14(ENST00000247178.5:c.*1110A>G)	chr14	55368509
14-55835227	14	55835227	55835227	-	213	91822	14_55743405_rs10142823_A_G	14	55743405	55743405	0.000183271	0.427591	0	74	UTR3	ATG14(ENST00000247178.5:c.*1110A>G)	chr14	55368509
14-55835227	14	55835227	55835227	-	213	89136	14_55746091_rs10141552_T_C	14	55746091	55746091	2.9798e-05	0.538429	0	74	UTR3	ATG14(ENST00000247178.5:c.*1110A>G)	chr14	55368509
14-55835227	14	55835227	55835227	-	213	88141	14_55747086_rs7146748_G_A	14	55747086	55747086	0.000244369	0.436769	0	74	UTR3	ATG14(ENST00000247178.5:c.*1110A>G)	chr14	55368509
14-55835227	14	55835227	55835227	-	213	85620	14_55749607_rs8021583_G_A	14	55749607	55749607	2.9798e-05	0.538429	0	74	UTR3	ATG14(ENST00000247178.5:c.*1110A>G)	chr14	55368509
14-55835227	14	55835227	55835227	-	213	85230	14_55749996_rs11334051_TA_T	14	55749996	55749997	4.19796e-05	0.524378	0	74	UTR3	ATG14(ENST00000247178.5:c.*1110A>G)	chr14	55368509
14-55835227	14	55835227	55835227	-	213	81357	14_55753870_rs60248556_T_C	14	55753870	55753870	0.000119978	0.498568	0	74	UTR3	ATG14(ENST00000247178.5:c.*1110A>G)	chr14	55368509
14-55835227	14	55835227	55835227	-	213	77067	14_55758160_rs11625001_T_C	14	55758160	55758160	4.19021e-05	0.523325	0	74	UTR3	ATG14(ENST00000247178.5:c.*1110A>G)	chr14	55368509
14-55835227	14	55835227	55835227	-	213	72798	14_55762429_rs72715769_C_G	14	55762429	55762429	0.000126734	0.497219	0	74	UTR3	ATG14(ENST00000247178.5:c.*1110A>G)	chr14	55368509
14-55835227	14	55835227	55835227	-	213	72515	14_55762712_rs17740741_G_C	14	55762712	55762712	0.000194137	0.492992	0	74	UTR3	ATG14(ENST00000247178.5:c.*1110A>G)	chr14	55368509
14-55835227	14	55835227	55835227	-	213	72424	14_55762803_rs68046603_T_A	14	55762803	55762803	0.000194137	0.492992	0	74	UTR3	ATG14(ENST00000247178.5:c.*1110A>G)	chr14	55368509
14-55835227	14	55835227	55835227	-	213	71615	14_55763612_rs7158768_A_C	14	55763612	55763612	0.000183271	0.427591	0	74	UTR3	ATG14(ENST00000247178.5:c.*1110A>G)	chr14	55368509
14-55835227	14	55835227	55835227	-	213	71264	14_55763963_rs10142547_T_C	14	55763963	55763963	0.000183271	0.427591	0	74	UTR3	ATG14(ENST00000247178.5:c.*1110A>G)	chr14	55368509
14-55835227	14	55835227	55835227	-	213	70896	14_55764331_rs12050099_G_C	14	55764331	55764331	0.000194137	0.492992	0	74	UTR3	ATG14(ENST00000247178.5:c.*1110A>G)	chr14	55368509
14-55835227	14	55835227	55835227	-	213	70129	14_55765097_rs112310781_CT_C	14	55765097	55765098	8.02127e-05	0.512052	0	74	UTR3	ATG14(ENST00000247178.5:c.*1110A>G)	chr14	55368509
14-55835227	14	55835227	55835227	-	213	69825	14_55765402_rs61210954_T_C	14	55765402	55765402	0.000104513	0.446753	0	74	UTR3	ATG14(ENST00000247178.5:c.*1110A>G)	chr14	55368509
14-55835227	14	55835227	55835227	-	213	69014	14_55766212_rs76397638_CA_C	14	55766212	55766213	0.00014439	0.437641	0	74	UTR3	ATG14(ENST00000247178.5:c.*1110A>G)	chr14	55368509
14-55835227	14	55835227	55835227	-	213	68718	14_55766509_rs66696758_G_A	14	55766509	55766509	8.74518e-05	0.513646	0	74	UTR3	ATG14(ENST00000247178.5:c.*1110A>G)	chr14	55368509
14-55835227	14	55835227	55835227	-	213	68364	14_55766863_rs138977844_G_GTT	14	55766863	55766863	8.74518e-05	0.513646	0	74	UTR3	ATG14(ENST00000247178.5:c.*1110A>G)	chr14	55368509
14-55835227	14	55835227	55835227	-	213	68158	14_55767069_rs8022225_A_G	14	55767069	55767069	0.000183271	0.427591	0	74	UTR3	ATG14(ENST00000247178.5:c.*1110A>G)	chr14	55368509
14-55835227	14	55835227	55835227	-	213	67845	14_55767382_rs67514154_T_C	14	55767382	55767382	3.01905e-05	0.538239	0	74	UTR3	ATG14(ENST00000247178.5:c.*1110A>G)	chr14	55368509
14-55835227	14	55835227	55835227	-	213	67832	14_55767395_rs8023197_G_T	14	55767395	55767395	0.000186419	0.427072	0	74	UTR3	ATG14(ENST00000247178.5:c.*1110A>G)	chr14	55368509
14-55835227	14	55835227	55835227	-	213	67080	14_55768147_rs58260073_T_C	14	55768147	55768147	4.19021e-05	0.523325	0	74	UTR3	ATG14(ENST00000247178.5:c.*1110A>G)	chr14	55368509
14-55835227	14	55835227	55835227	-	213	64483	14_55770744_rs7148171_G_C	14	55770744	55770744	0.000183271	0.427591	0	74	UTR3	ATG14(ENST00000247178.5:c.*1110A>G)	chr14	55368509
14-55835227	14	55835227	55835227	-	213	63709	14_55771518_._C_G	14	55771518	55771518	0.000119978	0.498568	0	74	UTR3	ATG14(ENST00000247178.5:c.*1110A>G)	chr14	55368509
14-55835227	14	55835227	55835227	-	213	63145	14_55772082_rs7158861_A_G	14	55772082	55772082	0.000194137	0.492992	0	74	UTR3	ATG14(ENST00000247178.5:c.*1110A>G)	chr14	55368509
14-55835227	14	55835227	55835227	-	213	59759	14_55775468_rs11628437_G_A	14	55775468	55775468	2.9798e-05	0.538429	0	74	UTR3	ATG14(ENST00000247178.5:c.*1110A>G)	chr14	55368509
14-55835227	14	55835227	55835227	-	213	59362	14_55775865_rs58459193_T_TAC	14	55775865	55775865	8.74518e-05	0.513646	0	74	UTR3	ATG14(ENST00000247178.5:c.*1110A>G)	chr14	55368509
14-55835227	14	55835227	55835227	-	213	58471	14_55776756_rs35583594_T_TG	14	55776756	55776756	4.19021e-05	0.523325	0	74	UTR3	ATG14(ENST00000247178.5:c.*1110A>G)	chr14	55368509
14-55835227	14	55835227	55835227	-	213	55864	14_55779363_rs59871474_T_C	14	55779363	55779363	5.71763e-05	0.514589	0	74	UTR3	ATG14(ENST00000247178.5:c.*1110A>G)	chr14	55368509
14-55835227	14	55835227	55835227	-	213	54038	14_55781189_rs59629906_T_C	14	55781189	55781189	8.226e-05	0.509081	0	74	UTR3	ATG14(ENST00000247178.5:c.*1110A>G)	chr14	55368509
14-55835227	14	55835227	55835227	-	213	53970	14_55781256_rs111332239_AT_A	14	55781256	55781257	8.226e-05	0.509081	0	74	UTR3	ATG14(ENST00000247178.5:c.*1110A>G)	chr14	55368509
14-55835227	14	55835227	55835227	-	213	50769	14_55784458_rs10145203_A_C	14	55784458	55784458	0.000206878	0.487356	0	74	UTR3	ATG14(ENST00000247178.5:c.*1110A>G)	chr14	55368509
14-55835227	14	55835227	55835227	-	213	49439	14_55785788_rs1109170_A_C	14	55785788	55785788	0.0001496	0.435925	0	74	UTR3	ATG14(ENST00000247178.5:c.*1110A>G)	chr14	55368509
14-55835227	14	55835227	55835227	-	213	48356	14_55786871_rs10141483_T_C	14	55786871	55786871	0.0001496	0.435925	0	74	UTR3	ATG14(ENST00000247178.5:c.*1110A>G)	chr14	55368509
14-55835227	14	55835227	55835227	-	213	47807	14_55787420_rs10131913_A_G	14	55787420	55787420	0.0001496	0.435925	0	74	UTR3	ATG14(ENST00000247178.5:c.*1110A>G)	chr14	55368509
14-55835227	14	55835227	55835227	-	213	46465	14_55788762_rs7153612_T_C	14	55788762	55788762	8.226e-05	0.509081	0	74	UTR3	ATG14(ENST00000247178.5:c.*1110A>G)	chr14	55368509
14-55835227	14	55835227	55835227	-	213	45570	14_55789657_rs28504448_T_C	14	55789657	55789657	8.226e-05	0.509081	0	74	UTR3	ATG14(ENST00000247178.5:c.*1110A>G)	chr14	55368509
14-55835227	14	55835227	55835227	-	213	45165	14_55790062_rs112870553_T_G	14	55790062	55790062	0.0001496	0.435925	0	74	UTR3	ATG14(ENST00000247178.5:c.*1110A>G)	chr14	55368509
14-55835227	14	55835227	55835227	-	213	45149	14_55790078_rs56949365_T_C	14	55790078	55790078	8.226e-05	0.509081	0	74	UTR3	ATG14(ENST00000247178.5:c.*1110A>G)	chr14	55368509
14-55835227	14	55835227	55835227	-	213	44715	14_55790512_rs4496026_A_G	14	55790512	55790512	8.226e-05	0.509081	0	74	UTR3	ATG14(ENST00000247178.5:c.*1110A>G)	chr14	55368509
14-55835227	14	55835227	55835227	-	213	44711	14_55790516_rs4366639_T_G	14	55790516	55790516	8.226e-05	0.509081	0	74	UTR3	ATG14(ENST00000247178.5:c.*1110A>G)	chr14	55368509
14-55835227	14	55835227	55835227	-	213	41113	14_55794114_rs28568813_C_G	14	55794114	55794114	0.0001496	0.435925	0	74	UTR3	ATG14(ENST00000247178.5:c.*1110A>G)	chr14	55368509
14-55835227	14	55835227	55835227	-	213	39944	14_55795283_rs10140869_G_A	14	55795283	55795283	0.000368769	0.475633	0	74	UTR3	ATG14(ENST00000247178.5:c.*1110A>G)	chr14	55368509
14-55835227	14	55835227	55835227	-	213	39314	14_55795913_rs11625423_G_A	14	55795913	55795913	8.226e-05	0.509081	0	74	UTR3	ATG14(ENST00000247178.5:c.*1110A>G)	chr14	55368509
14-55835227	14	55835227	55835227	-	213	36424	14_55798801_rs200958593_AAT_A	14	55798801	55798803	0.000353941	0.414614	0	74	UTR3	ATG14(ENST00000247178.5:c.*1110A>G)	chr14	55368509
14-55835227	14	55835227	55835227	-	213	34787	14_55800440_rs11406474_C_CT	14	55800440	55800440	0.000512883	0.418154	0	74	UTR3	ATG14(ENST00000247178.5:c.*1110A>G)	chr14	55368509
14-55835227	14	55835227	55835227	-	213	34223	14_55801004_rs11625968_G_C	14	55801004	55801004	0.000306797	0.429095	0	74	UTR3	ATG14(ENST00000247178.5:c.*1110A>G)	chr14	55368509
14-55835227	14	55835227	55835227	-	213	32984	14_55802243_rs6573017_G_A	14	55802243	55802243	0.000157967	0.434388	0	74	UTR3	ATG14(ENST00000247178.5:c.*1110A>G)	chr14	55368509
14-55835227	14	55835227	55835227	-	213	29649	14_55805578_rs56270323_T_C	14	55805578	55805578	0.0001496	0.435925	0	74	UTR3	ATG14(ENST00000247178.5:c.*1110A>G)	chr14	55368509
14-55835227	14	55835227	55835227	-	213	28342	14_55806885_rs7154889_G_A	14	55806885	55806885	0.0001496	0.435925	0	74	UTR3	ATG14(ENST00000247178.5:c.*1110A>G)	chr14	55368509
14-55835227	14	55835227	55835227	-	213	26481	14_55808746_rs35092509_C_CTG	14	55808746	55808746	0.000103413	0.508212	0	74	UTR3	ATG14(ENST00000247178.5:c.*1110A>G)	chr14	55368509
14-55835227	14	55835227	55835227	-	213	25266	14_55809959_rs377334751_ATT_A	14	55809959	55809961	5.84576e-05	0.526789	0	74	UTR3	ATG14(ENST00000247178.5:c.*1110A>G)	chr14	55368509
14-55835227	14	55835227	55835227	-	213	23900	14_55811327_rs2182797_A_G	14	55811327	55811327	0.000302416	0.426392	0	74	UTR3	ATG14(ENST00000247178.5:c.*1110A>G)	chr14	55368509
14-55835227	14	55835227	55835227	-	213	21833	14_55813394_._T_G	14	55813394	55813394	0.000174254	0.433871	0	74	UTR3	ATG14(ENST00000247178.5:c.*1110A>G)	chr14	55368509
14-55835227	14	55835227	55835227	-	213	21337	14_55813890_rs9919926_G_C	14	55813890	55813890	0.000387958	0.474294	0	74	UTR3	ATG14(ENST00000247178.5:c.*1110A>G)	chr14	55368509
14-55835227	14	55835227	55835227	-	213	20847	14_55814380_rs10134339_T_C	14	55814380	55814380	0.000174254	0.433871	0	74	UTR3	ATG14(ENST00000247178.5:c.*1110A>G)	chr14	55368509
14-55835227	14	55835227	55835227	-	213	19295	14_55815932_rs11851169_G_A	14	55815932	55815932	8.68983e-05	0.507809	0	74	UTR3	ATG14(ENST00000247178.5:c.*1110A>G)	chr14	55368509
14-55835227	14	55835227	55835227	-	213	18816	14_55816411_rs28612464_T_C	14	55816411	55816411	0.000109209	0.506918	0	74	UTR3	ATG14(ENST00000247178.5:c.*1110A>G)	chr14	55368509
14-55835227	14	55835227	55835227	-	213	18667	14_55816560_rs28430823_C_G	14	55816560	55816560	0.000109209	0.506918	0	74	UTR3	ATG14(ENST00000247178.5:c.*1110A>G)	chr14	55368509
14-55835227	14	55835227	55835227	-	213	18617	14_55816610_rs28716725_T_C	14	55816610	55816610	0.000164984	0.436205	0	74	UTR3	ATG14(ENST00000247178.5:c.*1110A>G)	chr14	55368509
14-55835227	14	55835227	55835227	-	213	18512	14_55816715_rs17741831_T_A	14	55816715	55816715	0.000109209	0.506918	0	74	UTR3	ATG14(ENST00000247178.5:c.*1110A>G)	chr14	55368509
14-55835227	14	55835227	55835227	-	213	17519	14_55817708_rs10144418_T_C	14	55817708	55817708	0.000387958	0.474294	0	74	UTR3	ATG14(ENST00000247178.5:c.*1110A>G)	chr14	55368509
14-55835227	14	55835227	55835227	-	213	16710	14_55818517_._T_A	14	55818517	55818517	0.000212028	0.487264	0	74	UTR3	ATG14(ENST00000247178.5:c.*1110A>G)	chr14	55368509
14-55835227	14	55835227	55835227	-	213	16521	14_55818706_rs3742569_T_C	14	55818706	55818706	3.11472e-05	0.526865	0	74	UTR3	ATG14(ENST00000247178.5:c.*1110A>G)	chr14	55368509
14-55835227	14	55835227	55835227	-	213	14599	14_55820628_rs7153110_A_G	14	55820628	55820628	0.000174254	0.433871	0	74	UTR3	ATG14(ENST00000247178.5:c.*1110A>G)	chr14	55368509
14-55835227	14	55835227	55835227	-	213	13903	14_55821324_rs7159144_G_A	14	55821324	55821324	0.000174254	0.433871	0	74	UTR3	ATG14(ENST00000247178.5:c.*1110A>G)	chr14	55368509
14-55835227	14	55835227	55835227	-	213	13679	14_55821548_rs10150760_A_G	14	55821548	55821548	0.0001148	0.499617	0	74	UTR3	ATG14(ENST00000247178.5:c.*1110A>G)	chr14	55368509
14-55835227	14	55835227	55835227	-	213	12281	14_55822946_rs7144737_G_A	14	55822946	55822946	8.68983e-05	0.507809	0	74	UTR3	ATG14(ENST00000247178.5:c.*1110A>G)	chr14	55368509
14-55835227	14	55835227	55835227	-	213	11883	14_55823344_rs8011808_A_T	14	55823344	55823344	0.000212698	0.425343	0	74	UTR3	ATG14(ENST00000247178.5:c.*1110A>G)	chr14	55368509
14-55835227	14	55835227	55835227	-	213	10764	14_55824463_rs28493647_T_C	14	55824463	55824463	3.21683e-05	0.525621	0	74	UTR3	ATG14(ENST00000247178.5:c.*1110A>G)	chr14	55368509
14-55835227	14	55835227	55835227	-	213	10364	14_55824863_rs17674463_A_T	14	55824863	55824863	3.21683e-05	0.525621	0	74	UTR3	ATG14(ENST00000247178.5:c.*1110A>G)	chr14	55368509
14-55835227	14	55835227	55835227	-	213	8539	14_55826688_rs7147136_G_C	14	55826688	55826688	0.000414959	0.471655	0	74	UTR3	ATG14(ENST00000247178.5:c.*1110A>G)	chr14	55368509
14-55835227	14	55835227	55835227	-	213	7401	14_55827826_rs10147765_G_A	14	55827826	55827826	0.000218001	0.486041	0	74	UTR3	ATG14(ENST00000247178.5:c.*1110A>G)	chr14	55368509
14-55835227	14	55835227	55835227	-	213	3999	14_55831228_rs8008119_T_C	14	55831228	55831228	4.41412e-05	0.522165	0	74	UTR3	ATG14(ENST00000247178.5:c.*1110A>G)	chr14	55368509
14-55835227	14	55835227	55835227	-	213	3448	14_55831776_rs563260970_TAAA_T	14	55831776	55831779	0.000414959	0.471655	0	74	UTR3	ATG14(ENST00000247178.5:c.*1110A>G)	chr14	55368509
14-55835227	14	55835227	55835227	-	213	876	14_55834351_rs3783648_A_G	14	55834351	55834351	0.000414959	0.471655	0	74	UTR3	ATG14(ENST00000247178.5:c.*1110A>G)	chr14	55368509
14-55835227	14	55835227	55835227	-	213	0	14_55835227_rs11626751_T_C	14	55835227	55835227	9.32385e-05	0.506354	0	74	UTR3	ATG14(ENST00000247178.5:c.*1110A>G)	chr14	55368509
14-55835227	14	55835227	55835227	-	213	-546	14_55835773_rs150781832_A_AAAT	14	55835773	55835773	0.000454125	0.468572	0	74	UTR3	ATG14(ENST00000247178.5:c.*1110A>G)	chr14	55368509
14-55835227	14	55835227	55835227	-	213	-1546	14_55836773_rs10136596_A_G	14	55836773	55836773	7.30164e-05	0.514257	0	74	UTR3	ATG14(ENST00000247178.5:c.*1110A>G)	chr14	55368509
14-55835227	14	55835227	55835227	-	213	-2881	14_55838108_rs10142448_A_C	14	55838108	55838108	2.47816e-05	0.537369	1	74	UTR3	ATG14(ENST00000247178.5:c.*1110A>G)	chr14	55368509
14-55835227	14	55835227	55835227	-	213	-3003	14_55838230_rs2009291_C_A	14	55838230	55838230	0.000184289	0.433042	0	74	UTR3	ATG14(ENST00000247178.5:c.*1110A>G)	chr14	55368509
14-55835227	14	55835227	55835227	-	213	-7105	14_55842332_rs2016931_C_G	14	55842332	55842332	4.27105e-05	0.520589	0	74	UTR3	ATG14(ENST00000247178.5:c.*1110A>G)	chr14	55368509
14-55835227	14	55835227	55835227	-	213	-8369	14_55843596_rs28428911_G_T	14	55843596	55843596	0.000102957	0.502425	0	74	UTR3	ATG14(ENST00000247178.5:c.*1110A>G)	chr14	55368509
14-55835227	14	55835227	55835227	-	213	-10316	14_55845543_rs9323284_T_C	14	55845543	55845543	0.000793575	0.38684	0	74	UTR3	ATG14(ENST00000247178.5:c.*1110A>G)	chr14	55368509
14-55835227	14	55835227	55835227	-	213	-10760	14_55845987_rs28631821_T_C	14	55845987	55845987	0.000198184	0.430513	0	74	UTR3	ATG14(ENST00000247178.5:c.*1110A>G)	chr14	55368509
14-55835227	14	55835227	55835227	-	213	-10947	14_55846174_rs28660594_T_C	14	55846174	55846174	0.000102957	0.502425	0	74	UTR3	ATG14(ENST00000247178.5:c.*1110A>G)	chr14	55368509
14-55835227	14	55835227	55835227	-	213	-12239	14_55847466_rs946059_A_G	14	55847466	55847466	0.000199904	0.429984	0	74	UTR3	ATG14(ENST00000247178.5:c.*1110A>G)	chr14	55368509
14-55835227	14	55835227	55835227	-	213	-12346	14_55847573_rs7145727_G_A	14	55847573	55847573	0.000579391	0.424139	0	74	UTR3	ATG14(ENST00000247178.5:c.*1110A>G)	chr14	55368509
14-55835227	14	55835227	55835227	-	213	-12510	14_55847737_rs10144345_T_C	14	55847737	55847737	0.000199904	0.429984	0	74	UTR3	ATG14(ENST00000247178.5:c.*1110A>G)	chr14	55368509
14-55835227	14	55835227	55835227	-	213	-13745	14_55848972_rs3783650_A_C	14	55848972	55848972	0.000199904	0.429984	0	74	UTR3	ATG14(ENST00000247178.5:c.*1110A>G)	chr14	55368509
14-55835227	14	55835227	55835227	-	213	-16760	14_55851987_rs4597235_A_G	14	55851987	55851987	0.000174254	0.433871	0	74	UTR3	ATG14(ENST00000247178.5:c.*1110A>G)	chr14	55368509
14-55835227	14	55835227	55835227	-	213	-18061	14_55853288_rs3825616_G_C	14	55853288	55853288	0.000290163	0.418387	0	74	UTR3	ATG14(ENST00000247178.5:c.*1110A>G)	chr14	55368509
14-55835227	14	55835227	55835227	-	213	-19030	14_55854257_rs10149420_T_C	14	55854257	55854257	0.000174254	0.433871	0	74	UTR3	ATG14(ENST00000247178.5:c.*1110A>G)	chr14	55368509
14-55835227	14	55835227	55835227	-	213	-25561	14_55860788_rs8022041_A_G	14	55860788	55860788	0.00016225	0.434677	0	74	UTR3	ATG14(ENST00000247178.5:c.*1110A>G)	chr14	55368509
14-55835227	14	55835227	55835227	-	213	-26685	14_55861912_rs17128440_C_T	14	55861912	55861912	0.00114581	0.410084	0	74	UTR3	ATG14(ENST00000247178.5:c.*1110A>G)	chr14	55368509
14-55835227	14	55835227	55835227	-	213	-32142	14_55867369_rs1815581_G_C	14	55867369	55867369	0.000168353	0.439241	0	74	UTR3	ATG14(ENST00000247178.5:c.*1110A>G)	chr14	55368509
14-55835227	14	55835227	55835227	-	213	-34328	14_55869555_rs66486619_T_G	14	55869555	55869555	0.000417623	0.441829	0	74	UTR3	ATG14(ENST00000247178.5:c.*1110A>G)	chr14	55368509
14-55835227	14	55835227	55835227	-	213	-36225	14_55871452_rs6573020_C_T	14	55871452	55871452	0.000398034	0.435257	0	74	UTR3	ATG14(ENST00000247178.5:c.*1110A>G)	chr14	55368509
14-55835227	14	55835227	55835227	-	213	-42171	14_55877398_rs946057_A_T	14	55877398	55877398	7.90431e-05	0.472478	0	74	UTR3	ATG14(ENST00000247178.5:c.*1110A>G)	chr14	55368509
14-55835227	14	55835227	55835227	-	213	-44050	14_55879277_._T_G	14	55879277	55879277	0.000110915	0.452302	0	74	UTR3	ATG14(ENST00000247178.5:c.*1110A>G)	chr14	55368509
14-55835227	14	55835227	55835227	-	213	-44458	14_55879685_rs10138446_A_G	14	55879685	55879685	0.000108467	0.453121	0	74	UTR3	ATG14(ENST00000247178.5:c.*1110A>G)	chr14	55368509
14-55835227	14	55835227	55835227	-	213	-44600	14_55879827_._C_G	14	55879827	55879827	7.26351e-05	0.47313	0	74	UTR3	ATG14(ENST00000247178.5:c.*1110A>G)	chr14	55368509
14-55835227	14	55835227	55835227	-	213	-45691	14_55880918_._A_G	14	55880918	55880918	6.19451e-05	0.478448	0	74	UTR3	ATG14(ENST00000247178.5:c.*1110A>G)	chr14	55368509
14-55835227	14	55835227	55835227	-	213	-47236	14_55882463_rs7156360_C_A	14	55882463	55882463	6.19216e-05	0.478985	0	74	UTR3	ATG14(ENST00000247178.5:c.*1110A>G)	chr14	55368509
14-100762714	14	100762714	100762714	-	165	90192	14_100672522_rs2757531_T_C	14	100672522	100672522	4.01234e-07	-0.634603	0	132	UTR5	SLC25A29(ENST00000554912.1:c.-3381A>G)	chr14	100296377
14-100762714	14	100762714	100762714	-	165	89501	14_100673213_rs2757532_A_G	14	100673213	100673213	3.96295e-07	-0.659308	0	132	UTR5	SLC25A29(ENST00000554912.1:c.-3381A>G)	chr14	100296377
14-100762714	14	100762714	100762714	-	165	88877	14_100673837_rs2757533_T_C	14	100673837	100673837	4.59832e-07	-0.655422	0	132	UTR5	SLC25A29(ENST00000554912.1:c.-3381A>G)	chr14	100296377
14-100762714	14	100762714	100762714	-	165	85527	14_100677187_rs3117660_T_C	14	100677187	100677187	4.52628e-07	-0.633859	0	132	UTR5	SLC25A29(ENST00000554912.1:c.-3381A>G)	chr14	100296377
14-100762714	14	100762714	100762714	-	165	80560	14_100682154_rs2766690_A_G	14	100682154	100682154	3.20217e-07	-0.637409	0	132	UTR5	SLC25A29(ENST00000554912.1:c.-3381A>G)	chr14	100296377
14-100762714	14	100762714	100762714	-	165	78522	14_100684192_rs2766692_A_G	14	100684192	100684192	3.20217e-07	-0.637409	0	132	UTR5	SLC25A29(ENST00000554912.1:c.-3381A>G)	chr14	100296377
14-100762714	14	100762714	100762714	-	165	57824	14_100704890_rs113799953_T_G	14	100704890	100704890	1.61016e-07	0.67077	0	132	UTR5	SLC25A29(ENST00000554912.1:c.-3381A>G)	chr14	100296377
14-100762714	14	100762714	100762714	-	165	51702	14_100711012_rs9671768_C_T	14	100711012	100711012	0.00196604	0.386574	0	132	UTR5	SLC25A29(ENST00000554912.1:c.-3381A>G)	chr14	100296377
14-100762714	14	100762714	100762714	-	165	39560	14_100723154_rs34680851_A_G	14	100723154	100723154	3.29721e-07	0.681993	0	132	UTR5	SLC25A29(ENST00000554912.1:c.-3381A>G)	chr14	100296377
14-100762714	14	100762714	100762714	-	165	39514	14_100723200_rs34518022_A_AT	14	100723200	100723200	3.61896e-05	0.508808	0	132	UTR5	SLC25A29(ENST00000554912.1:c.-3381A>G)	chr14	100296377
14-100762714	14	100762714	100762714	-	165	37276	14_100725438_rs4905941_A_G	14	100725438	100725438	1.48009e-07	0.670172	1	132	UTR5	SLC25A29(ENST00000554912.1:c.-3381A>G)	chr14	100296377
14-100762714	14	100762714	100762714	-	165	35737	14_100726977_rs11626234_T_G	14	100726977	100726977	0.00220598	0.381482	0	132	UTR5	SLC25A29(ENST00000554912.1:c.-3381A>G)	chr14	100296377
14-100762714	14	100762714	100762714	-	165	20359	14_100742355_rs35696661_G_C	14	100742355	100742355	2.56558e-07	0.667022	0	132	UTR5	SLC25A29(ENST00000554912.1:c.-3381A>G)	chr14	100296377
14-100762714	14	100762714	100762714	-	165	19159	14_100743555_rs35788933_C_T	14	100743555	100743555	2.07534e-07	0.699495	0	132	UTR5	SLC25A29(ENST00000554912.1:c.-3381A>G)	chr14	100296377
14-100762714	14	100762714	100762714	-	165	12079	14_100750635_rs34203872_C_T	14	100750635	100750635	4.83414e-06	0.634738	0	132	UTR5	SLC25A29(ENST00000554912.1:c.-3381A>G)	chr14	100296377
14-100762714	14	100762714	100762714	-	165	11888	14_100750826_rs61993679_C_T	14	100750826	100750826	3.07856e-05	0.58974	0	132	UTR5	SLC25A29(ENST00000554912.1:c.-3381A>G)	chr14	100296377
14-100762714	14	100762714	100762714	-	165	10070	14_100752644_rs61993680_A_C	14	100752644	100752644	5.68208e-05	0.504583	0	132	UTR5	SLC25A29(ENST00000554912.1:c.-3381A>G)	chr14	100296377
14-100762714	14	100762714	100762714	-	165	9482	14_100753232_rs71113258_G_GGC	14	100753232	100753232	1.36702e-06	0.639795	0	132	UTR5	SLC25A29(ENST00000554912.1:c.-3381A>G)	chr14	100296377
14-100762714	14	100762714	100762714	-	165	2976	14_100759738_rs3809409_A_C	14	100759738	100759738	4.3371e-07	0.700628	0	132	UTR5	SLC25A29(ENST00000554912.1:c.-3381A>G)	chr14	100296377
14-100762714	14	100762714	100762714	-	165	2442	14_100760272_rs35022210_C_T	14	100760272	100760272	2.48377e-07	0.705314	0	132	UTR5	SLC25A29(ENST00000554912.1:c.-3381A>G)	chr14	100296377
14-100762714	14	100762714	100762714	-	165	-26	14_100762740_rs7143776_A_G	14	100762740	100762740	2.86465e-06	-0.598148	0	132	UTR5	SLC25A29(ENST00000554912.1:c.-3381A>G)	chr14	100296377
14-100762714	14	100762714	100762714	-	165	-3950	14_100766664_rs10873515_G_A	14	100766664	100766664	2.60652e-06	-0.588757	0	132	UTR5	SLC25A29(ENST00000554912.1:c.-3381A>G)	chr14	100296377
14-100762714	14	100762714	100762714	-	165	-4330	14_100767044_rs7151517_C_G	14	100767044	100767044	2.55451e-06	-0.589692	0	132	UTR5	SLC25A29(ENST00000554912.1:c.-3381A>G)	chr14	100296377
14-100762714	14	100762714	100762714	-	165	-4668	14_100767382_rs6575771_G_A	14	100767382	100767382	2.35059e-06	-0.591843	0	132	UTR5	SLC25A29(ENST00000554912.1:c.-3381A>G)	chr14	100296377
14-100762714	14	100762714	100762714	-	165	-4761	14_100767475_rs6575772_G_A	14	100767475	100767475	2.22358e-06	-0.593824	0	132	UTR5	SLC25A29(ENST00000554912.1:c.-3381A>G)	chr14	100296377
14-100762714	14	100762714	100762714	-	165	-5293	14_100768007_rs8020584_T_C	14	100768007	100768007	3.36385e-06	-0.594372	0	132	UTR5	SLC25A29(ENST00000554912.1:c.-3381A>G)	chr14	100296377
14-100762714	14	100762714	100762714	-	165	-5307	14_100768021_rs8019432_C_T	14	100768021	100768021	3.2375e-06	-0.594608	0	132	UTR5	SLC25A29(ENST00000554912.1:c.-3381A>G)	chr14	100296377
14-100762714	14	100762714	100762714	-	165	-5355	14_100768069_rs8019885_G_T	14	100768069	100768069	3.2375e-06	-0.594608	0	132	UTR5	SLC25A29(ENST00000554912.1:c.-3381A>G)	chr14	100296377
14-100762714	14	100762714	100762714	-	165	-7224	14_100769938_rs2281892_G_A	14	100769938	100769938	4.29503e-07	0.709325	0	132	UTR5	SLC25A29(ENST00000554912.1:c.-3381A>G)	chr14	100296377
14-100762714	14	100762714	100762714	-	165	-14054	14_100776768_rs61990662_C_T	14	100776768	100776768	5.43362e-05	0.691745	0	132	UTR5	SLC25A29(ENST00000554912.1:c.-3381A>G)	chr14	100296377
14-100762714	14	100762714	100762714	-	165	-14919	14_100777633_rs4900459_C_T	14	100777633	100777633	1.45798e-05	0.720301	0	132	UTR5	SLC25A29(ENST00000554912.1:c.-3381A>G)	chr14	100296377
15-50650359	15	50650359	50650359	+	193	-86967	15_50563392_rs1365503_A_G	15	50563392	50563392	9.98523e-07	0.660356	0	73	ncRNA_exonic	GABPB1-AS1	chr15	50358162
15-50650359	15	50650359	50650359	+	193	-84806	15_50565553_rs10220740_C_T	15	50565553	50565553	1.45883e-06	0.648486	0	73	ncRNA_exonic	GABPB1-AS1	chr15	50358162
15-50650359	15	50650359	50650359	+	193	-81397	15_50568960_rs58917796_CAT_C	15	50568960	50568962	3.48319e-07	0.654036	0	73	ncRNA_exonic	GABPB1-AS1	chr15	50358162
15-50650359	15	50650359	50650359	+	193	-81010	15_50569349_rs3784296_T_G	15	50569349	50569349	3.48319e-07	0.654036	0	73	ncRNA_exonic	GABPB1-AS1	chr15	50358162
15-50650359	15	50650359	50650359	+	193	-78681	15_50571677_rs11306361_TA_T	15	50571677	50571678	3.48319e-07	0.654036	0	73	ncRNA_exonic	GABPB1-AS1	chr15	50358162
15-50650359	15	50650359	50650359	+	193	-77096	15_50573263_rs12912855_T_C	15	50573263	50573263	6.18688e-07	0.646851	0	73	ncRNA_exonic	GABPB1-AS1	chr15	50358162
15-50650359	15	50650359	50650359	+	193	-76802	15_50573557_rs7179756_C_T	15	50573557	50573557	2.66281e-06	0.552908	0	73	ncRNA_exonic	GABPB1-AS1	chr15	50358162
15-50650359	15	50650359	50650359	+	193	-73199	15_50577160_rs11633903_T_A	15	50577160	50577160	2.71234e-06	0.586588	0	73	ncRNA_exonic	GABPB1-AS1	chr15	50358162
15-50650359	15	50650359	50650359	+	193	-70997	15_50579362_rs7168233_C_T	15	50579362	50579362	3.73276e-06	0.588835	0	73	ncRNA_exonic	GABPB1-AS1	chr15	50358162
15-50650359	15	50650359	50650359	+	193	-70915	15_50579444_rs7173127_G_T	15	50579444	50579444	1.6115e-06	0.556834	0	73	ncRNA_exonic	GABPB1-AS1	chr15	50358162
15-50650359	15	50650359	50650359	+	193	-69323	15_50581036_rs11632019_T_A	15	50581036	50581036	1.28889e-06	0.555281	0	73	ncRNA_exonic	GABPB1-AS1	chr15	50358162
15-50650359	15	50650359	50650359	+	193	-66838	15_50583519_rs59889145_ATT_A	15	50583519	50583521	1.00005e-06	0.569413	0	73	ncRNA_exonic	GABPB1-AS1	chr15	50358162
15-50650359	15	50650359	50650359	+	193	-65025	15_50585332_rs141035047_ACT_A	15	50585332	50585334	1.00635e-06	0.564459	0	73	ncRNA_exonic	GABPB1-AS1	chr15	50358162
15-50650359	15	50650359	50650359	+	193	-64524	15_50585835_rs3784297_C_T	15	50585835	50585835	7.52256e-06	0.543936	0	73	ncRNA_exonic	GABPB1-AS1	chr15	50358162
15-50650359	15	50650359	50650359	+	193	-63926	15_50586433_rs8042845_A_G	15	50586433	50586433	2.71234e-06	0.586588	0	73	ncRNA_exonic	GABPB1-AS1	chr15	50358162
15-50650359	15	50650359	50650359	+	193	-63632	15_50586726_rs10711860_AT_A	15	50586726	50586727	9.38003e-07	0.566775	0	73	ncRNA_exonic	GABPB1-AS1	chr15	50358162
15-50650359	15	50650359	50650359	+	193	-63621	15_50586738_rs35000991_G_A	15	50586738	50586738	1.55043e-06	0.559198	0	73	ncRNA_exonic	GABPB1-AS1	chr15	50358162
15-50650359	15	50650359	50650359	+	193	-61844	15_50588515_rs6493425_A_G	15	50588515	50588515	7.52256e-06	0.543936	0	73	ncRNA_exonic	GABPB1-AS1	chr15	50358162
15-50650359	15	50650359	50650359	+	193	-61602	15_50588757_rs6493427_T_C	15	50588757	50588757	2.71234e-06	0.586588	0	73	ncRNA_exonic	GABPB1-AS1	chr15	50358162
15-50650359	15	50650359	50650359	+	193	-61105	15_50589254_rs7176792_T_C	15	50589254	50589254	1.66088e-06	0.556866	0	73	ncRNA_exonic	GABPB1-AS1	chr15	50358162
15-50650359	15	50650359	50650359	+	193	-60945	15_50589411_rs35614727_ACTT_A	15	50589411	50589414	1.7623e-06	0.555546	0	73	ncRNA_exonic	GABPB1-AS1	chr15	50358162
15-50650359	15	50650359	50650359	+	193	-59565	15_50590794_rs17508371_T_C	15	50590794	50590794	6.5359e-07	0.555951	0	73	ncRNA_exonic	GABPB1-AS1	chr15	50358162
15-50650359	15	50650359	50650359	+	193	-59179	15_50591180_rs1365504_G_A	15	50591180	50591180	2.35208e-06	0.58237	0	73	ncRNA_exonic	GABPB1-AS1	chr15	50358162
15-50650359	15	50650359	50650359	+	193	-57816	15_50592543_rs2081628_C_T	15	50592543	50592543	8.54248e-07	0.558293	0	73	ncRNA_exonic	GABPB1-AS1	chr15	50358162
15-50650359	15	50650359	50650359	+	193	-57688	15_50592671_rs8027367_G_C	15	50592671	50592671	8.54248e-07	0.558293	0	73	ncRNA_exonic	GABPB1-AS1	chr15	50358162
15-50650359	15	50650359	50650359	+	193	-53473	15_50596886_rs8031431_T_C	15	50596886	50596886	1.4375e-05	0.524811	0	73	ncRNA_exonic	GABPB1-AS1	chr15	50358162
15-50650359	15	50650359	50650359	+	193	-52951	15_50597408_rs11631985_A_G	15	50597408	50597408	8.54248e-07	0.558293	0	73	ncRNA_exonic	GABPB1-AS1	chr15	50358162
15-50650359	15	50650359	50650359	+	193	-52878	15_50597477_rs147926513_CTCTA_C	15	50597477	50597481	9.23642e-07	0.558267	0	73	ncRNA_exonic	GABPB1-AS1	chr15	50358162
15-50650359	15	50650359	50650359	+	193	-52183	15_50598176_rs11638564_T_A	15	50598176	50598176	8.93327e-07	0.552934	0	73	ncRNA_exonic	GABPB1-AS1	chr15	50358162
15-50650359	15	50650359	50650359	+	193	-51807	15_50598552_rs28716586_C_T	15	50598552	50598552	1.05213e-06	0.549921	0	73	ncRNA_exonic	GABPB1-AS1	chr15	50358162
15-50650359	15	50650359	50650359	+	193	-51495	15_50598864_rs34590486_G_A	15	50598864	50598864	1.36763e-06	0.551923	0	73	ncRNA_exonic	GABPB1-AS1	chr15	50358162
15-50650359	15	50650359	50650359	+	193	-50461	15_50599898_rs35632934_C_CA	15	50599898	50599898	1.42357e-07	0.613848	1	73	ncRNA_exonic	GABPB1-AS1	chr15	50358162
15-50650359	15	50650359	50650359	+	193	-48548	15_50601811_rs11636564_T_C	15	50601811	50601811	6.66135e-07	0.555603	0	73	ncRNA_exonic	GABPB1-AS1	chr15	50358162
15-50650359	15	50650359	50650359	+	193	-47806	15_50602553_rs12910586_G_A	15	50602553	50602553	6.66135e-07	0.555603	0	73	ncRNA_exonic	GABPB1-AS1	chr15	50358162
15-50650359	15	50650359	50650359	+	193	-47716	15_50602643_rs11632703_C_A	15	50602643	50602643	6.66135e-07	0.555603	0	73	ncRNA_exonic	GABPB1-AS1	chr15	50358162
15-50650359	15	50650359	50650359	+	193	-46508	15_50603851_rs34016226_A_AC	15	50603851	50603851	2.57054e-06	0.579578	0	73	ncRNA_exonic	GABPB1-AS1	chr15	50358162
15-50650359	15	50650359	50650359	+	193	-46096	15_50604263_rs11070766_A_C	15	50604263	50604263	2.11495e-06	0.539694	0	73	ncRNA_exonic	GABPB1-AS1	chr15	50358162
15-50650359	15	50650359	50650359	+	193	-45620	15_50604739_rs4775874_G_C	15	50604739	50604739	1.05213e-06	0.549921	0	73	ncRNA_exonic	GABPB1-AS1	chr15	50358162
15-50650359	15	50650359	50650359	+	193	-45321	15_50605038_rs4775875_C_T	15	50605038	50605038	1.36763e-06	0.551923	0	73	ncRNA_exonic	GABPB1-AS1	chr15	50358162
15-50650359	15	50650359	50650359	+	193	-44120	15_50606239_rs16963604_T_C	15	50606239	50606239	2.11495e-06	0.539694	0	73	ncRNA_exonic	GABPB1-AS1	chr15	50358162
15-50650359	15	50650359	50650359	+	193	-43967	15_50606392_rs72738917_A_T	15	50606392	50606392	2.76243e-05	0.48635	0	73	ncRNA_exonic	GABPB1-AS1	chr15	50358162
15-50650359	15	50650359	50650359	+	193	-43607	15_50606752_rs11638319_C_G	15	50606752	50606752	2.57054e-06	0.579578	0	73	ncRNA_exonic	GABPB1-AS1	chr15	50358162
15-50650359	15	50650359	50650359	+	193	-43499	15_50606860_rs11638432_G_A	15	50606860	50606860	2.11495e-06	0.539694	0	73	ncRNA_exonic	GABPB1-AS1	chr15	50358162
15-50650359	15	50650359	50650359	+	193	-43125	15_50607234_rs28886692_A_T	15	50607234	50607234	7.32131e-06	0.53827	0	73	ncRNA_exonic	GABPB1-AS1	chr15	50358162
15-50650359	15	50650359	50650359	+	193	-42080	15_50608279_rs11630045_G_C	15	50608279	50608279	8.54248e-07	0.558293	0	73	ncRNA_exonic	GABPB1-AS1	chr15	50358162
15-50650359	15	50650359	50650359	+	193	-41547	15_50608812_rs35517315_C_CAA	15	50608812	50608812	2.11495e-06	0.539694	0	73	ncRNA_exonic	GABPB1-AS1	chr15	50358162
15-50650359	15	50650359	50650359	+	193	-40454	15_50609905_rs62022571_C_G	15	50609905	50609905	2.0468e-06	0.54067	0	73	ncRNA_exonic	GABPB1-AS1	chr15	50358162
15-50650359	15	50650359	50650359	+	193	-40253	15_50610105_rs11300579_CA_C	15	50610105	50610106	2.70172e-07	0.616798	0	73	ncRNA_exonic	GABPB1-AS1	chr15	50358162
15-50650359	15	50650359	50650359	+	193	-38989	15_50611370_rs11852487_G_A	15	50611370	50611370	8.75595e-07	0.579647	0	73	ncRNA_exonic	GABPB1-AS1	chr15	50358162
15-50650359	15	50650359	50650359	+	193	-38643	15_50611716_rs4775876_T_A	15	50611716	50611716	8.75595e-07	0.579647	0	73	ncRNA_exonic	GABPB1-AS1	chr15	50358162
15-50650359	15	50650359	50650359	+	193	-37700	15_50612659_rs1972701_A_C	15	50612659	50612659	1.1684e-06	0.570377	0	73	ncRNA_exonic	GABPB1-AS1	chr15	50358162
15-50650359	15	50650359	50650359	+	193	-37699	15_50612660_rs1972700_A_C	15	50612660	50612660	1.1684e-06	0.570377	0	73	ncRNA_exonic	GABPB1-AS1	chr15	50358162
15-50650359	15	50650359	50650359	+	193	-37661	15_50612698_rs1972699_C_G	15	50612698	50612698	1.33295e-06	0.630667	0	73	ncRNA_exonic	GABPB1-AS1	chr15	50358162
15-50650359	15	50650359	50650359	+	193	-36776	15_50613583_rs16963612_G_A	15	50613583	50613583	2.45446e-06	0.558164	0	73	ncRNA_exonic	GABPB1-AS1	chr15	50358162
15-50650359	15	50650359	50650359	+	193	-36506	15_50613853_rs8039829_T_C	15	50613853	50613853	6.15197e-06	0.570622	0	73	ncRNA_exonic	GABPB1-AS1	chr15	50358162
15-50650359	15	50650359	50650359	+	193	-36179	15_50614179_rs34649125_CA_C	15	50614179	50614180	9.04144e-07	0.611487	0	73	ncRNA_exonic	GABPB1-AS1	chr15	50358162
15-50650359	15	50650359	50650359	+	193	-35778	15_50614580_rs71424054_CA_C	15	50614580	50614581	2.80574e-06	0.5946	0	73	ncRNA_exonic	GABPB1-AS1	chr15	50358162
15-50650359	15	50650359	50650359	+	193	-35755	15_50614604_rs10220734_A_G	15	50614604	50614604	2.75683e-06	0.58676	0	73	ncRNA_exonic	GABPB1-AS1	chr15	50358162
15-50650359	15	50650359	50650359	+	193	-35330	15_50615029_rs28372114_C_G	15	50615029	50615029	1.1684e-06	0.570377	0	73	ncRNA_exonic	GABPB1-AS1	chr15	50358162
15-50650359	15	50650359	50650359	+	193	-35286	15_50615073_rs28669213_A_G	15	50615073	50615073	5.91881e-07	0.580229	0	73	ncRNA_exonic	GABPB1-AS1	chr15	50358162
15-50650359	15	50650359	50650359	+	193	-34994	15_50615365_rs28609286_T_C	15	50615365	50615365	1.1684e-06	0.570377	0	73	ncRNA_exonic	GABPB1-AS1	chr15	50358162
15-50650359	15	50650359	50650359	+	193	-34510	15_50615849_rs10152534_A_G	15	50615849	50615849	2.04623e-06	0.609339	0	73	ncRNA_exonic	GABPB1-AS1	chr15	50358162
15-50650359	15	50650359	50650359	+	193	-33958	15_50616400_rs10714565_CA_C	15	50616400	50616401	2.41352e-06	0.596017	0	73	ncRNA_exonic	GABPB1-AS1	chr15	50358162
15-50650359	15	50650359	50650359	+	193	-33652	15_50616707_rs7174960_A_C	15	50616707	50616707	3.92697e-06	0.588864	0	73	ncRNA_exonic	GABPB1-AS1	chr15	50358162
15-50650359	15	50650359	50650359	+	193	-33651	15_50616708_rs10163050_T_C	15	50616708	50616708	2.43615e-05	0.515466	0	73	ncRNA_exonic	GABPB1-AS1	chr15	50358162
15-50650359	15	50650359	50650359	+	193	-33211	15_50617148_rs8036354_G_A	15	50617148	50617148	8.75595e-07	0.579647	0	73	ncRNA_exonic	GABPB1-AS1	chr15	50358162
15-50650359	15	50650359	50650359	+	193	-32856	15_50617501_rs35524259_CAA_C	15	50617501	50617503	1.80746e-06	0.568514	0	73	ncRNA_exonic	GABPB1-AS1	chr15	50358162
15-50650359	15	50650359	50650359	+	193	-32249	15_50618109_rs11287439_GT_G	15	50618109	50618110	3.36839e-06	0.55838	0	73	ncRNA_exonic	GABPB1-AS1	chr15	50358162
15-50650359	15	50650359	50650359	+	193	-32068	15_50618291_rs62022573_G_A	15	50618291	50618291	2.13401e-06	0.608181	0	73	ncRNA_exonic	GABPB1-AS1	chr15	50358162
15-50650359	15	50650359	50650359	+	193	-31779	15_50618580_rs35777196_T_C	15	50618580	50618580	2.75683e-06	0.58676	0	73	ncRNA_exonic	GABPB1-AS1	chr15	50358162
15-50650359	15	50650359	50650359	+	193	-31611	15_50618748_rs35024305_G_A	15	50618748	50618748	1.74289e-06	0.569006	0	73	ncRNA_exonic	GABPB1-AS1	chr15	50358162
15-50650359	15	50650359	50650359	+	193	-31546	15_50618813_rs34197276_G_A	15	50618813	50618813	8.75595e-07	0.579647	0	73	ncRNA_exonic	GABPB1-AS1	chr15	50358162
15-50650359	15	50650359	50650359	+	193	-31347	15_50619012_._A_C	15	50619012	50619012	1.74289e-06	0.569006	0	73	ncRNA_exonic	GABPB1-AS1	chr15	50358162
15-50650359	15	50650359	50650359	+	193	-30644	15_50619715_rs11855823_G_A	15	50619715	50619715	2.45446e-06	0.558164	0	73	ncRNA_exonic	GABPB1-AS1	chr15	50358162
15-50650359	15	50650359	50650359	+	193	-29476	15_50620883_rs11070768_C_A	15	50620883	50620883	1.74289e-06	0.569006	0	73	ncRNA_exonic	GABPB1-AS1	chr15	50358162
15-50650359	15	50650359	50650359	+	193	-28525	15_50621834_rs12594956_C_A	15	50621834	50621834	3.11333e-06	0.582363	0	73	ncRNA_exonic	GABPB1-AS1	chr15	50358162
15-50650359	15	50650359	50650359	+	193	-26775	15_50623584_rs7163457_G_A	15	50623584	50623584	8.75595e-07	0.579647	0	73	ncRNA_exonic	GABPB1-AS1	chr15	50358162
15-50650359	15	50650359	50650359	+	193	-26407	15_50623952_rs12902318_G_A	15	50623952	50623952	8.75595e-07	0.579647	0	73	ncRNA_exonic	GABPB1-AS1	chr15	50358162
15-50650359	15	50650359	50650359	+	193	-25941	15_50624418_rs8030036_C_A	15	50624418	50624418	2.75683e-06	0.58676	0	73	ncRNA_exonic	GABPB1-AS1	chr15	50358162
15-50650359	15	50650359	50650359	+	193	-25424	15_50624935_rs2033115_T_A	15	50624935	50624935	1.95697e-06	0.563248	0	73	ncRNA_exonic	GABPB1-AS1	chr15	50358162
15-50650359	15	50650359	50650359	+	193	-24175	15_50626184_rs4775877_A_G	15	50626184	50626184	1.95697e-06	0.563248	0	73	ncRNA_exonic	GABPB1-AS1	chr15	50358162
15-50650359	15	50650359	50650359	+	193	-23572	15_50626787_rs8043257_T_C	15	50626787	50626787	2.13401e-06	0.608181	0	73	ncRNA_exonic	GABPB1-AS1	chr15	50358162
15-50650359	15	50650359	50650359	+	193	-23530	15_50626829_rs8042451_G_C	15	50626829	50626829	2.13401e-06	0.608181	0	73	ncRNA_exonic	GABPB1-AS1	chr15	50358162
15-50650359	15	50650359	50650359	+	193	-21648	15_50628711_rs8033172_A_T	15	50628711	50628711	1.02391e-06	0.608558	0	73	ncRNA_exonic	GABPB1-AS1	chr15	50358162
15-50650359	15	50650359	50650359	+	193	-21087	15_50629264_rs71900822_ATGTGTGTG_A	15	50629264	50629272	1.80439e-06	0.611355	0	73	ncRNA_exonic	GABPB1-AS1	chr15	50358162
15-50650359	15	50650359	50650359	+	193	-20702	15_50629657_rs28688566_A_G	15	50629657	50629657	5.91881e-07	0.580229	0	73	ncRNA_exonic	GABPB1-AS1	chr15	50358162
15-50650359	15	50650359	50650359	+	193	-19974	15_50630385_rs8041259_T_C	15	50630385	50630385	1.76197e-06	0.614317	0	73	ncRNA_exonic	GABPB1-AS1	chr15	50358162
15-50650359	15	50650359	50650359	+	193	-19826	15_50630533_rs8034615_G_A	15	50630533	50630533	9.26787e-07	0.575325	0	73	ncRNA_exonic	GABPB1-AS1	chr15	50358162
15-50650359	15	50650359	50650359	+	193	-19254	15_50631105_rs12912969_T_A	15	50631105	50631105	5.91881e-07	0.580229	0	73	ncRNA_exonic	GABPB1-AS1	chr15	50358162
15-50650359	15	50650359	50650359	+	193	-19127	15_50631232_rs12913144_T_G	15	50631232	50631232	2.13401e-06	0.608181	0	73	ncRNA_exonic	GABPB1-AS1	chr15	50358162
15-50650359	15	50650359	50650359	+	193	-17831	15_50632528_rs8026571_T_G	15	50632528	50632528	9.26787e-07	0.575325	0	73	ncRNA_exonic	GABPB1-AS1	chr15	50358162
15-50650359	15	50650359	50650359	+	193	-17812	15_50632547_rs8025367_C_T	15	50632547	50632547	5.91881e-07	0.580229	0	73	ncRNA_exonic	GABPB1-AS1	chr15	50358162
15-50650359	15	50650359	50650359	+	193	-17697	15_50632662_rs8026785_T_C	15	50632662	50632662	2.75683e-06	0.58676	0	73	ncRNA_exonic	GABPB1-AS1	chr15	50358162
15-50650359	15	50650359	50650359	+	193	-17608	15_50632744_rs541472047_CAAAAAAA_C	15	50632744	50632751	3.53069e-07	0.62952	0	73	ncRNA_exonic	GABPB1-AS1	chr15	50358162
15-50650359	15	50650359	50650359	+	193	-17406	15_50632953_rs11281020_C_CCACTAT	15	50632953	50632953	9.26787e-07	0.575325	0	73	ncRNA_exonic	GABPB1-AS1	chr15	50358162
15-50650359	15	50650359	50650359	+	193	-17203	15_50633149_rs11277223_AATATTAC_A	15	50633149	50633156	0.000140995	0.490095	0	73	ncRNA_exonic	GABPB1-AS1	chr15	50358162
15-50650359	15	50650359	50650359	+	193	-16765	15_50633594_rs35168369_C_T	15	50633594	50633594	9.26787e-07	0.575325	0	73	ncRNA_exonic	GABPB1-AS1	chr15	50358162
15-50650359	15	50650359	50650359	+	193	-13265	15_50637094_rs6493429_A_G	15	50637094	50637094	8.32824e-07	0.579671	0	73	ncRNA_exonic	GABPB1-AS1	chr15	50358162
15-50650359	15	50650359	50650359	+	193	-12451	15_50637907_rs10708823_AT_A	15	50637907	50637908	1.80408e-05	0.516091	0	73	ncRNA_exonic	GABPB1-AS1	chr15	50358162
15-50650359	15	50650359	50650359	+	193	-12201	15_50638158_._C_T	15	50638158	50638158	6.63359e-06	0.572413	0	73	ncRNA_exonic	GABPB1-AS1	chr15	50358162
15-50650359	15	50650359	50650359	+	193	-12200	15_50638159_rs7176035_T_A	15	50638159	50638159	2.75683e-06	0.58676	0	73	ncRNA_exonic	GABPB1-AS1	chr15	50358162
15-50650359	15	50650359	50650359	+	193	-11710	15_50638649_rs11639406_T_C	15	50638649	50638649	9.26787e-07	0.575325	0	73	ncRNA_exonic	GABPB1-AS1	chr15	50358162
15-50650359	15	50650359	50650359	+	193	-10911	15_50639448_rs11637901_A_G	15	50639448	50639448	9.76363e-07	0.574285	0	73	ncRNA_exonic	GABPB1-AS1	chr15	50358162
15-50650359	15	50650359	50650359	+	193	-9775	15_50640584_rs28408662_C_T	15	50640584	50640584	2.64709e-06	0.564491	0	73	ncRNA_exonic	GABPB1-AS1	chr15	50358162
15-50650359	15	50650359	50650359	+	193	-9479	15_50640880_rs11629603_G_A	15	50640880	50640880	1.2216e-06	0.562398	0	73	ncRNA_exonic	GABPB1-AS1	chr15	50358162
15-50650359	15	50650359	50650359	+	193	-8601	15_50641758_rs28715646_T_C	15	50641758	50641758	5.91881e-07	0.580229	0	73	ncRNA_exonic	GABPB1-AS1	chr15	50358162
15-50650359	15	50650359	50650359	+	193	-8535	15_50641824_rs1645_G_A	15	50641824	50641824	9.26787e-07	0.575325	0	73	ncRNA_exonic	GABPB1-AS1	chr15	50358162
15-50650359	15	50650359	50650359	+	193	-7443	15_50642916_rs6493430_T_C	15	50642916	50642916	2.13401e-06	0.608181	0	73	ncRNA_exonic	GABPB1-AS1	chr15	50358162
15-50650359	15	50650359	50650359	+	193	-5826	15_50644532_rs11323034_CT_C	15	50644532	50644533	5.74115e-05	0.514729	0	73	ncRNA_exonic	GABPB1-AS1	chr15	50358162
15-50650359	15	50650359	50650359	+	193	-4829	15_50645530_rs526045_G_T	15	50645530	50645530	2.06791e-06	0.557221	0	73	ncRNA_exonic	GABPB1-AS1	chr15	50358162
15-50650359	15	50650359	50650359	+	193	-998	15_50649361_rs535648_T_C	15	50649361	50649361	7.84319e-07	0.632171	0	73	ncRNA_exonic	GABPB1-AS1	chr15	50358162
15-50650359	15	50650359	50650359	+	193	0	15_50650359_rs489345_A_G	15	50650359	50650359	7.2133e-07	0.641366	0	73	ncRNA_exonic	GABPB1-AS1	chr15	50358162
15-50655613	15	50655613	50655613	+	198	82979	15_50738592_rs572920671_A_AG	15	50738592	50738592	0.00166618	-0.416544	1	134	ncRNA_exonic	GABPB1-AS1	chr15	50363416
15-50659159	15	50659159	50659159	+	203	83745	15_50742904_rs28642809_A_G	15	50742904	50742904	0.00214281	-0.406356	1	85	ncRNA_exonic	GABPB1-AS1	chr15	50366962
15-85639918	15	85639918	85639918	+	47	40066	15_85679984_rs11073962_G_A	15	85679984	85679984	0.00126474	-0.604435	1	101	intronic	PDE8A	chr15	85096687
15-90375419	15	90375419	90375419	-	151	-4213	15_90379632_rs6496609_C_A	15	90379632	90379632	0.000665576	-0.493425	0	60	UTR3	AP3S2(ENST00000336418.8:c.*3328A>G)	chr15	89832187
15-90375419	15	90375419	90375419	-	151	-5839	15_90381258_rs748508_G_T	15	90381258	90381258	0.000665576	-0.493425	0	60	UTR3	AP3S2(ENST00000336418.8:c.*3328A>G)	chr15	89832187
15-90375419	15	90375419	90375419	-	151	-5859	15_90381278_rs893617_C_T	15	90381278	90381278	0.000665576	-0.493425	0	60	UTR3	AP3S2(ENST00000336418.8:c.*3328A>G)	chr15	89832187
15-90375419	15	90375419	90375419	-	151	-7888	15_90383307_rs3960018_A_G	15	90383307	90383307	0.000716496	-0.49023	0	60	UTR3	AP3S2(ENST00000336418.8:c.*3328A>G)	chr15	89832187
15-90375419	15	90375419	90375419	-	151	-8626	15_90384045_rs2351707_C_T	15	90384045	90384045	0.000716496	-0.49023	0	60	UTR3	AP3S2(ENST00000336418.8:c.*3328A>G)	chr15	89832187
15-90375419	15	90375419	90375419	-	151	-8696	15_90384115_rs2351706_A_G	15	90384115	90384115	0.000716496	-0.49023	0	60	UTR3	AP3S2(ENST00000336418.8:c.*3328A>G)	chr15	89832187
15-90375419	15	90375419	90375419	-	151	-15851	15_90391270_rs1371135_T_C	15	90391270	90391270	0.000716496	-0.49023	0	60	UTR3	AP3S2(ENST00000336418.8:c.*3328A>G)	chr15	89832187
15-90375419	15	90375419	90375419	-	151	-17241	15_90392660_rs7174477_A_G	15	90392660	90392660	0.000710772	-0.491283	0	60	UTR3	AP3S2(ENST00000336418.8:c.*3328A>G)	chr15	89832187
15-90375419	15	90375419	90375419	-	151	-18937	15_90394356_rs4932148_C_T	15	90394356	90394356	0.000630504	-0.495994	0	60	UTR3	AP3S2(ENST00000336418.8:c.*3328A>G)	chr15	89832187
15-90375419	15	90375419	90375419	-	151	-19615	15_90395034_rs145945462_ATT_A	15	90395034	90395036	0.000630504	-0.495994	0	60	UTR3	AP3S2(ENST00000336418.8:c.*3328A>G)	chr15	89832187
15-90375419	15	90375419	90375419	-	151	-31700	15_90407119_rs2165069_C_T	15	90407119	90407119	0.000348523	-0.543864	1	60	UTR3	AP3S2(ENST00000336418.8:c.*3328A>G)	chr15	89832187
15-90375419	15	90375419	90375419	-	151	-33043	15_90408462_rs34212960_AAT_A	15	90408462	90408464	0.00135822	0.476958	0	60	UTR3	AP3S2(ENST00000336418.8:c.*3328A>G)	chr15	89832187
15-90375419	15	90375419	90375419	-	151	-33428	15_90408847_rs2118847_C_G	15	90408847	90408847	0.000640557	-0.506207	0	60	UTR3	AP3S2(ENST00000336418.8:c.*3328A>G)	chr15	89832187
15-90375419	15	90375419	90375419	-	151	-41321	15_90416740_rs7163629_T_C	15	90416740	90416740	0.000474902	-0.523018	0	60	UTR3	AP3S2(ENST00000336418.8:c.*3328A>G)	chr15	89832187
15-90375419	15	90375419	90375419	-	151	-41940	15_90417359_rs34227227_GTT_G	15	90417359	90417361	0.00109876	-0.477571	0	60	UTR3	AP3S2(ENST00000336418.8:c.*3328A>G)	chr15	89832187
15-90375419	15	90375419	90375419	-	151	-42580	15_90417999_rs8026131_C_G	15	90417999	90417999	0.000591976	-0.484185	0	60	UTR3	AP3S2(ENST00000336418.8:c.*3328A>G)	chr15	89832187
15-90375419	15	90375419	90375419	-	151	-42994	15_90418413_rs986505_T_A	15	90418413	90418413	0.000591976	-0.484185	0	60	UTR3	AP3S2(ENST00000336418.8:c.*3328A>G)	chr15	89832187
15-90375419	15	90375419	90375419	-	151	-43412	15_90418831_rs3055920_TGAG_T	15	90418831	90418834	0.00202823	-0.389539	0	60	UTR3	AP3S2(ENST00000336418.8:c.*3328A>G)	chr15	89832187
15-90375419	15	90375419	90375419	-	151	-45254	15_90420673_rs12440156_G_A	15	90420673	90420673	0.000999344	-0.502152	0	60	UTR3	AP3S2(ENST00000336418.8:c.*3328A>G)	chr15	89832187
15-90375419	15	90375419	90375419	-	151	-46651	15_90422070_._C_T	15	90422070	90422070	0.00208481	-0.386426	0	60	UTR3	AP3S2(ENST00000336418.8:c.*3328A>G)	chr15	89832187
15-90375419	15	90375419	90375419	-	151	-47246	15_90422665_rs8034631_A_T	15	90422665	90422665	0.000566759	-0.48621	0	60	UTR3	AP3S2(ENST00000336418.8:c.*3328A>G)	chr15	89832187
15-90375419	15	90375419	90375419	-	151	-47567	15_90422986_rs4932264_T_C	15	90422986	90422986	0.000620094	-0.486013	0	60	UTR3	AP3S2(ENST00000336418.8:c.*3328A>G)	chr15	89832187
15-90375419	15	90375419	90375419	-	151	-47874	15_90423293_rs4932265_T_C	15	90423293	90423293	0.00109456	-0.502069	0	60	UTR3	AP3S2(ENST00000336418.8:c.*3328A>G)	chr15	89832187
15-90375419	15	90375419	90375419	-	151	-51270	15_90426689_rs8027198_A_G	15	90426689	90426689	0.000923936	-0.506637	0	60	UTR3	AP3S2(ENST00000336418.8:c.*3328A>G)	chr15	89832187
15-90375419	15	90375419	90375419	-	151	-52653	15_90428072_rs1866475_A_G	15	90428072	90428072	0.00107932	-0.454182	0	60	UTR3	AP3S2(ENST00000336418.8:c.*3328A>G)	chr15	89832187
15-90375419	15	90375419	90375419	-	151	-53124	15_90428543_rs1866476_T_C	15	90428543	90428543	0.000984544	-0.457984	0	60	UTR3	AP3S2(ENST00000336418.8:c.*3328A>G)	chr15	89832187
15-90375419	15	90375419	90375419	-	151	-53336	15_90428755_rs11638138_C_T	15	90428755	90428755	0.00133917	-0.457656	0	60	UTR3	AP3S2(ENST00000336418.8:c.*3328A>G)	chr15	89832187
15-90375419	15	90375419	90375419	-	151	-53729	15_90429148_rs12912009_G_A	15	90429148	90429148	0.00168627	-0.445822	0	60	UTR3	AP3S2(ENST00000336418.8:c.*3328A>G)	chr15	89832187
15-90375419	15	90375419	90375419	-	151	-54977	15_90430396_rs4932261_A_G	15	90430396	90430396	0.00151789	-0.457555	0	60	UTR3	AP3S2(ENST00000336418.8:c.*3328A>G)	chr15	89832187
15-90375419	15	90375419	90375419	-	151	-64178	15_90439597_rs4932262_A_C	15	90439597	90439597	0.00102351	-0.505508	0	60	UTR3	AP3S2(ENST00000336418.8:c.*3328A>G)	chr15	89832187
15-90375419	15	90375419	90375419	-	151	-64208	15_90439627_rs4932263_T_C	15	90439627	90439627	0.00102351	-0.505508	0	60	UTR3	AP3S2(ENST00000336418.8:c.*3328A>G)	chr15	89832187
15-90375419	15	90375419	90375419	-	151	-65839	15_90441258_rs28754854_A_T	15	90441258	90441258	0.00160092	-0.385251	0	60	UTR3	AP3S2(ENST00000336418.8:c.*3328A>G)	chr15	89832187
15-90375419	15	90375419	90375419	-	151	-66067	15_90441486_rs71827477_GA_G	15	90441486	90441487	0.00189261	-0.378554	0	60	UTR3	AP3S2(ENST00000336418.8:c.*3328A>G)	chr15	89832187
15-90375419	15	90375419	90375419	-	151	-66149	15_90441568_rs8034116_A_G	15	90441568	90441568	0.00160092	-0.385251	0	60	UTR3	AP3S2(ENST00000336418.8:c.*3328A>G)	chr15	89832187
15-90375419	15	90375419	90375419	-	151	-66150	15_90441569_rs8033554_C_A	15	90441569	90441569	0.00153543	-0.386906	0	60	UTR3	AP3S2(ENST00000336418.8:c.*3328A>G)	chr15	89832187
15-90375419	15	90375419	90375419	-	151	-66178	15_90441597_rs8038480_T_C	15	90441597	90441597	0.00154133	-0.382242	0	60	UTR3	AP3S2(ENST00000336418.8:c.*3328A>G)	chr15	89832187
15-90375419	15	90375419	90375419	-	151	-66451	15_90441870_rs3803534_A_G	15	90441870	90441870	0.000915988	-0.511111	0	60	UTR3	AP3S2(ENST00000336418.8:c.*3328A>G)	chr15	89832187
15-90375419	15	90375419	90375419	-	151	-68328	15_90443747_rs3844575_A_G	15	90443747	90443747	0.0012107	-0.486075	0	60	UTR3	AP3S2(ENST00000336418.8:c.*3328A>G)	chr15	89832187
15-90375419	15	90375419	90375419	-	151	-68707	15_90444126_rs3830436_AT_A	15	90444126	90444127	0.00134318	0.479231	0	60	UTR3	AP3S2(ENST00000336418.8:c.*3328A>G)	chr15	89832187
15-90375419	15	90375419	90375419	-	151	-69220	15_90444639_rs2279849_A_G	15	90444639	90444639	0.00141684	-0.480519	0	60	UTR3	AP3S2(ENST00000336418.8:c.*3328A>G)	chr15	89832187
15-90375419	15	90375419	90375419	-	151	-69262	15_90444681_rs2279848_G_T	15	90444681	90444681	0.00154732	-0.477254	0	60	UTR3	AP3S2(ENST00000336418.8:c.*3328A>G)	chr15	89832187
15-101823564	15	101823564	101823564	-	424	22183	15_101801380_rs369074384_GT_G	15	101801380	101801381	0.0016766	-0.502636	1	67	intronic	SNRPA1	chr15	101283359
16-4399673	16	4399673	4399673	-	104	43467	16_4356206_rs59945160_C_G	16	4356206	4356206	9.74161e-06	0.566751	0	114	intronic	CORO7-PAM16,PAM16	chr16	4349672
16-4399673	16	4399673	4399673	-	104	39389	16_4360284_rs3901638_A_G	16	4360284	4360284	0.00214707	0.381199	0	114	intronic	CORO7-PAM16,PAM16	chr16	4349672
16-4399673	16	4399673	4399673	-	104	39359	16_4360314_rs3848370_G_C	16	4360314	4360314	0.00101887	0.422534	0	114	intronic	CORO7-PAM16,PAM16	chr16	4349672
16-4399673	16	4399673	4399673	-	104	38928	16_4360745_rs74893241_A_AG	16	4360745	4360745	0.00112401	0.404994	0	114	intronic	CORO7-PAM16,PAM16	chr16	4349672
16-4399673	16	4399673	4399673	-	104	38535	16_4361138_rs56104880_T_C	16	4361138	4361138	0.00141421	0.394279	0	114	intronic	CORO7-PAM16,PAM16	chr16	4349672
16-4399673	16	4399673	4399673	-	104	37020	16_4362653_rs4305021_A_T	16	4362653	4362653	6.45858e-06	0.566045	1	114	intronic	CORO7-PAM16,PAM16	chr16	4349672
16-4399673	16	4399673	4399673	-	104	35796	16_4363877_rs73505266_T_A	16	4363877	4363877	0.000248512	0.472989	0	114	intronic	CORO7-PAM16,PAM16	chr16	4349672
16-4399673	16	4399673	4399673	-	104	33467	16_4366206_rs186918006_C_A	16	4366206	4366206	0.00191647	0.432979	0	114	intronic	CORO7-PAM16,PAM16	chr16	4349672
16-4399673	16	4399673	4399673	-	104	32011	16_4367662_rs77187236_G_A	16	4367662	4367662	0.0015187	0.429465	0	114	intronic	CORO7-PAM16,PAM16	chr16	4349672
16-10558875	16	10558875	10558875	+	111	56092	16_10614967_rs77469655_G_A	16	10614967	10614967	0.00170889	-0.698387	0	71	intronic	ATF7IP2	chr16	10465018
16-10558875	16	10558875	10558875	+	111	56533	16_10615408_rs12598283_C_A	16	10615408	10615408	0.00202143	-0.673423	0	71	intronic	ATF7IP2	chr16	10465018
16-10558875	16	10558875	10558875	+	111	56915	16_10615790_rs12596541_A_C	16	10615790	10615790	0.00191755	-0.65867	0	71	intronic	ATF7IP2	chr16	10465018
16-10558875	16	10558875	10558875	+	111	57167	16_10616042_rs79831243_C_T	16	10616042	10616042	0.00231598	-0.650654	0	71	intronic	ATF7IP2	chr16	10465018
16-10558875	16	10558875	10558875	+	111	57593	16_10616468_rs12598893_C_A	16	10616468	10616468	0.00199975	-0.652281	0	71	intronic	ATF7IP2	chr16	10465018
16-10558875	16	10558875	10558875	+	111	58354	16_10617229_rs4327047_A_G	16	10617229	10617229	0.00223299	-0.654946	0	71	intronic	ATF7IP2	chr16	10465018
16-10558875	16	10558875	10558875	+	111	58379	16_10617254_rs4559905_T_G	16	10617254	10617254	0.00223299	-0.654946	0	71	intronic	ATF7IP2	chr16	10465018
16-10558875	16	10558875	10558875	+	111	58842	16_10617717_rs60580130_A_G	16	10617717	10617717	0.00223299	-0.654946	0	71	intronic	ATF7IP2	chr16	10465018
16-10558875	16	10558875	10558875	+	111	59493	16_10618368_rs199742008_GTT_G	16	10618368	10618370	0.0021038	-0.658092	0	71	intronic	ATF7IP2	chr16	10465018
16-10558875	16	10558875	10558875	+	111	62147	16_10621022_rs9972772_C_G	16	10621022	10621022	0.00199694	-0.650079	0	71	intronic	ATF7IP2	chr16	10465018
16-10558875	16	10558875	10558875	+	111	62215	16_10621090_rs9972773_C_T	16	10621090	10621090	0.00199694	-0.650079	0	71	intronic	ATF7IP2	chr16	10465018
16-10558875	16	10558875	10558875	+	111	62389	16_10621264_rs3892151_T_C	16	10621264	10621264	0.00215365	-0.646054	0	71	intronic	ATF7IP2	chr16	10465018
16-10558875	16	10558875	10558875	+	111	64001	16_10622876_rs3842358_G_GTA	16	10622876	10622876	0.00124064	-0.669545	1	71	intronic	ATF7IP2	chr16	10465018
16-10558875	16	10558875	10558875	+	111	65567	16_10624442_rs3790127_T_C	16	10624442	10624442	0.00126761	-0.660949	0	71	intronic	ATF7IP2	chr16	10465018
16-10558875	16	10558875	10558875	+	111	65590	16_10624465_rs3838366_G_GCA	16	10624465	10624465	0.00130045	-0.659447	0	71	intronic	ATF7IP2	chr16	10465018
16-10558875	16	10558875	10558875	+	111	65674	16_10624549_rs3790126_C_T	16	10624549	10624549	0.00185583	-0.620478	0	71	intronic	ATF7IP2	chr16	10465018
16-10558875	16	10558875	10558875	+	111	65703	16_10624578_rs3790125_A_G	16	10624578	10624578	0.00177757	-0.621892	0	71	intronic	ATF7IP2	chr16	10465018
16-10558875	16	10558875	10558875	+	111	65704	16_10624579_._G_A	16	10624579	10624579	0.00184605	-0.631944	0	71	intronic	ATF7IP2	chr16	10465018
16-10558875	16	10558875	10558875	+	111	66300	16_10625175_rs10459782_G_A	16	10625175	10625175	0.00184605	-0.631944	0	71	intronic	ATF7IP2	chr16	10465018
16-10558875	16	10558875	10558875	+	111	67314	16_10626189_rs2047923_G_A	16	10626189	10626189	0.002064	-0.638684	0	71	intronic	ATF7IP2	chr16	10465018
16-10558875	16	10558875	10558875	+	111	68630	16_10627505_rs12051183_G_C	16	10627505	10627505	0.00164337	-0.64503	0	71	intronic	ATF7IP2	chr16	10465018
16-11669885	16	11669885	11669885	-	230	21130	16_11648755_rs11646946_C_T	16	11648755	11648755	0.00101557	-0.43608	0	92	intronic	LITAF	chr16	11576029
16-11669885	16	11669885	11669885	-	230	21001	16_11648884_rs4781121_C_T	16	11648884	11648884	0.00101557	-0.43608	0	92	intronic	LITAF	chr16	11576029
16-11669885	16	11669885	11669885	-	230	20589	16_11649296_._C_T	16	11649296	11649296	1.62144e-05	-0.560398	0	92	intronic	LITAF	chr16	11576029
16-11669885	16	11669885	11669885	-	230	20369	16_11649514_rs58453542_CAA_C	16	11649514	11649516	0.00221957	-0.409901	0	92	intronic	LITAF	chr16	11576029
16-11669885	16	11669885	11669885	-	230	19560	16_11650325_rs3743582_G_A	16	11650325	11650325	0.00193287	-0.409366	0	92	intronic	LITAF	chr16	11576029
16-11669885	16	11669885	11669885	-	230	15376	16_11654509_rs55747517_T_C	16	11654509	11654509	0.000459767	0.440383	0	92	intronic	LITAF	chr16	11576029
16-11669885	16	11669885	11669885	-	230	12873	16_11657011_rs35555016_AT_A	16	11657011	11657012	1.8776e-07	-0.693703	0	92	intronic	LITAF	chr16	11576029
16-11669885	16	11669885	11669885	-	230	10941	16_11658942_rs35652163_CTT_C	16	11658942	11658944	8.09265e-08	0.706208	0	92	intronic	LITAF	chr16	11576029
16-11669885	16	11669885	11669885	-	230	10690	16_11659195_rs7203491_G_T	16	11659195	11659195	1.19841e-07	0.700654	0	92	intronic	LITAF	chr16	11576029
16-11669885	16	11669885	11669885	-	230	10645	16_11659240_rs7187619_T_C	16	11659240	11659240	0.000148392	0.518277	0	92	intronic	LITAF	chr16	11576029
16-11669885	16	11669885	11669885	-	230	10518	16_11659367_rs12922787_T_C	16	11659367	11659367	1.02196e-07	0.703608	0	92	intronic	LITAF	chr16	11576029
16-11669885	16	11669885	11669885	-	230	10379	16_11659506_rs12935729_G_A	16	11659506	11659506	1.93283e-07	0.687566	0	92	intronic	LITAF	chr16	11576029
16-11669885	16	11669885	11669885	-	230	10323	16_11659562_rs12918651_C_A	16	11659562	11659562	1.36688e-07	0.694776	0	92	intronic	LITAF	chr16	11576029
16-11669885	16	11669885	11669885	-	230	10208	16_11659677_rs112358873_T_TATCATATCCC	16	11659677	11659677	1.93283e-07	0.687566	0	92	intronic	LITAF	chr16	11576029
16-11669885	16	11669885	11669885	-	230	10094	16_11659791_rs12921563_G_A	16	11659791	11659791	3.16462e-07	0.670388	0	92	intronic	LITAF	chr16	11576029
16-11669885	16	11669885	11669885	-	230	4420	16_11665465_rs10852336_G_T	16	11665465	11665465	3.24072e-08	0.786415	0	92	intronic	LITAF	chr16	11576029
16-11669885	16	11669885	11669885	-	230	3097	16_11666788_rs34208466_C_CTT	16	11666788	11666788	6.31593e-07	0.66175	0	92	intronic	LITAF	chr16	11576029
16-11669885	16	11669885	11669885	-	230	2680	16_11667205_rs7188014_C_G	16	11667205	11667205	6.87494e-07	0.672803	0	92	intronic	LITAF	chr16	11576029
16-11669885	16	11669885	11669885	-	230	2608	16_11667277_._C_T	16	11667277	11667277	8.05507e-07	0.642619	0	92	intronic	LITAF	chr16	11576029
16-11669885	16	11669885	11669885	-	230	2267	16_11667618_rs12923593_C_T	16	11667618	11667618	8.2381e-07	0.688234	0	92	intronic	LITAF	chr16	11576029
16-11669885	16	11669885	11669885	-	230	2215	16_11667670_rs12924159_A_G	16	11667670	11667670	7.96204e-07	0.690155	0	92	intronic	LITAF	chr16	11576029
16-11669885	16	11669885	11669885	-	230	1868	16_11668017_rs11639778_C_T	16	11668017	11668017	8.32951e-07	0.649792	0	92	intronic	LITAF	chr16	11576029
16-11669885	16	11669885	11669885	-	230	1852	16_11668033_rs11644991_A_G	16	11668033	11668033	5.90001e-07	0.659056	0	92	intronic	LITAF	chr16	11576029
16-11669885	16	11669885	11669885	-	230	1717	16_11668168_._C_G	16	11668168	11668168	5.90001e-07	0.659056	0	92	intronic	LITAF	chr16	11576029
16-11669885	16	11669885	11669885	-	230	1663	16_11668222_rs11645071_A_T	16	11668222	11668222	5.90001e-07	0.659056	0	92	intronic	LITAF	chr16	11576029
16-11669885	16	11669885	11669885	-	230	1609	16_11668276_rs11645082_A_G	16	11668276	11668276	6.11001e-07	0.663791	0	92	intronic	LITAF	chr16	11576029
16-11669885	16	11669885	11669885	-	230	1431	16_11668454_rs12708730_T_C	16	11668454	11668454	4.73527e-07	0.665518	0	92	intronic	LITAF	chr16	11576029
16-11669885	16	11669885	11669885	-	230	1342	16_11668543_rs6498224_C_T	16	11668543	11668543	3.84679e-07	0.669812	0	92	intronic	LITAF	chr16	11576029
16-11669885	16	11669885	11669885	-	230	1143	16_11668742_rs111480804_T_TCTGG	16	11668742	11668742	5.82335e-07	0.664225	0	92	intronic	LITAF	chr16	11576029
16-11669885	16	11669885	11669885	-	230	-660	16_11670545_rs6498227_A_G	16	11670545	11670545	1.67616e-08	0.818182	0	92	intronic	LITAF	chr16	11576029
16-11669885	16	11669885	11669885	-	230	-2133	16_11672018_rs2868423_C_G	16	11672018	11672018	1.06332e-08	0.836782	1	92	intronic	LITAF	chr16	11576029
16-11669885	16	11669885	11669885	-	230	-17994	16_11687879_rs7187498_A_T	16	11687879	11687879	4.77107e-06	0.541786	0	92	intronic	LITAF	chr16	11576029
16-11669885	16	11669885	11669885	-	230	-21868	16_11691753_rs8049607_T_C	16	11691753	11691753	1.10894e-05	0.522608	0	92	intronic	LITAF	chr16	11576029
16-11669885	16	11669885	11669885	-	230	-21910	16_11691795_rs8053748_T_C	16	11691795	11691795	2.96877e-05	0.570001	0	92	intronic	LITAF	chr16	11576029
16-11669885	16	11669885	11669885	-	230	-22306	16_11692191_rs1344535_T_C	16	11692191	11692191	5.37504e-05	0.54548	0	92	intronic	LITAF	chr16	11576029
16-11669885	16	11669885	11669885	-	230	-22313	16_11692198_rs2080512_G_T	16	11692198	11692198	8.55757e-06	0.517544	0	92	intronic	LITAF	chr16	11576029
16-11669885	16	11669885	11669885	-	230	-22773	16_11692658_rs7191330_C_T	16	11692658	11692658	7.33608e-06	0.506388	0	92	intronic	LITAF	chr16	11576029
16-11669885	16	11669885	11669885	-	230	-23136	16_11693021_rs11642869_C_T	16	11693021	11693021	1.28365e-05	0.551627	0	92	intronic	LITAF	chr16	11576029
16-11669885	16	11669885	11669885	-	230	-23153	16_11693038_rs2868427_G_A	16	11693038	11693038	3.23364e-06	0.58629	0	92	intronic	LITAF	chr16	11576029
16-11669885	16	11669885	11669885	-	230	-23651	16_11693536_rs735951_G_A	16	11693536	11693536	1.79442e-05	0.497634	0	92	intronic	LITAF	chr16	11576029
16-11669885	16	11669885	11669885	-	230	-23767	16_11693652_rs12449182_T_C	16	11693652	11693652	3.38944e-05	0.567786	0	92	intronic	LITAF	chr16	11576029
16-11669885	16	11669885	11669885	-	230	-23919	16_11693804_rs9922808_T_C	16	11693804	11693804	2.26183e-05	0.550442	0	92	intronic	LITAF	chr16	11576029
16-11669885	16	11669885	11669885	-	230	-24086	16_11693971_rs7201514_G_A	16	11693971	11693971	5.77546e-06	0.620788	0	92	intronic	LITAF	chr16	11576029
16-29131274	16	29131274	29131274	+	23	49035	16_29180309_rs252356_T_C	16	29180309	29180309	0.00204438	0.354819	1	108	ncRNA_intronic	RP11-426C22.5	chr16	29119953
16-29929496	16	29929496	29929496	-	21	-60243	16_29989739_rs11860782_A_G	16	29989739	29989739	6.32816e-05	-1.06001	0	65	intronic	KCTD13	chr16	29918175
16-29929496	16	29929496	29929496	-	21	-69729	16_29999225_rs11864149_G_A	16	29999225	29999225	0.000254214	-0.923227	0	65	intronic	KCTD13	chr16	29918175
16-29929496	16	29929496	29929496	-	21	-70497	16_29999993_rs60683614_C_T	16	29999993	29999993	6.32816e-05	-1.06001	0	65	intronic	KCTD13	chr16	29918175
16-29929496	16	29929496	29929496	-	21	-87481	16_30016977_rs12851_A_G	16	30016977	30016977	0.000244876	-0.819092	0	65	intronic	KCTD13	chr16	29918175
16-29929496	16	29929496	29929496	-	21	-87787	16_30017283_rs1129003_G_C	16	30017283	30017283	6.2792e-05	-0.849821	1	65	intronic	KCTD13	chr16	29918175
16-29929496	16	29929496	29929496	-	21	-93160	16_30022656_rs7202271_G_C	16	30022656	30022656	0.000109334	-0.820904	0	65	intronic	KCTD13	chr16	29918175
16-57217531	16	57217531	57217531	-	95	93150	16_57124381_rs171571_A_G	16	57124381	57124381	0.000822077	0.463152	1	143	intronic	FAM192A	chr16	57183619
16-69357218	16	69357218	69357218	-	165	96977	16_69260241_rs112894900_T_C	16	69260241	69260241	0.000987289	-0.837398	0	84	intronic	VPS4A	chr16	69323315
16-69357218	16	69357218	69357218	-	165	96237	16_69260981_rs79290456_C_T	16	69260981	69260981	0.00137682	-0.836028	0	84	intronic	VPS4A	chr16	69323315
16-69357218	16	69357218	69357218	-	165	90942	16_69266276_rs112631635_T_A	16	69266276	69266276	0.000987289	-0.837398	0	84	intronic	VPS4A	chr16	69323315
16-69357218	16	69357218	69357218	-	165	88066	16_69269152_rs17691707_C_T	16	69269152	69269152	0.000987289	-0.837398	0	84	intronic	VPS4A	chr16	69323315
16-69357218	16	69357218	69357218	-	165	82362	16_69274856_rs112113281_C_T	16	69274856	69274856	0.00100861	-0.832948	0	84	intronic	VPS4A	chr16	69323315
16-69357218	16	69357218	69357218	-	165	80571	16_69276647_rs113837751_G_A	16	69276647	69276647	0.000948335	-0.840418	0	84	intronic	VPS4A	chr16	69323315
16-69357218	16	69357218	69357218	-	165	76243	16_69280973_rs368384171_TAA_T	16	69280973	69280975	0.000987289	-0.837398	0	84	intronic	VPS4A	chr16	69323315
16-69357218	16	69357218	69357218	-	165	74944	16_69282274_rs113509192_C_A	16	69282274	69282274	0.000987289	-0.837398	0	84	intronic	VPS4A	chr16	69323315
16-69357218	16	69357218	69357218	-	165	74146	16_69283072_rs111503010_G_A	16	69283072	69283072	0.000987289	-0.837398	0	84	intronic	VPS4A	chr16	69323315
16-69357218	16	69357218	69357218	-	165	72298	16_69284920_rs112451662_C_T	16	69284920	69284920	0.00110001	-0.830172	0	84	intronic	VPS4A	chr16	69323315
16-69357218	16	69357218	69357218	-	165	68991	16_69288227_rs78046672_G_A	16	69288227	69288227	0.000987289	-0.837398	0	84	intronic	VPS4A	chr16	69323315
16-69357218	16	69357218	69357218	-	165	67187	16_69290031_rs113306864_G_A	16	69290031	69290031	0.000987289	-0.837398	0	84	intronic	VPS4A	chr16	69323315
16-69357218	16	69357218	69357218	-	165	67063	16_69290155_rs113599286_T_C	16	69290155	69290155	0.000987289	-0.837398	0	84	intronic	VPS4A	chr16	69323315
16-69357218	16	69357218	69357218	-	165	66929	16_69290289_rs75434018_T_A	16	69290289	69290289	0.000987289	-0.837398	0	84	intronic	VPS4A	chr16	69323315
16-69357218	16	69357218	69357218	-	165	65619	16_69291599_rs149659059_C_A	16	69291599	69291599	0.00105356	-0.833165	0	84	intronic	VPS4A	chr16	69323315
16-69357218	16	69357218	69357218	-	165	64996	16_69292222_rs17624400_T_C	16	69292222	69292222	0.000987289	-0.837398	0	84	intronic	VPS4A	chr16	69323315
16-69357218	16	69357218	69357218	-	165	64112	16_69293106_rs17624406_A_G	16	69293106	69293106	0.000987289	-0.837398	0	84	intronic	VPS4A	chr16	69323315
16-69357218	16	69357218	69357218	-	165	63934	16_69293284_rs112993816_C_T	16	69293284	69293284	0.00102022	-0.835388	0	84	intronic	VPS4A	chr16	69323315
16-69357218	16	69357218	69357218	-	165	54590	16_69302628_rs113911976_C_T	16	69302628	69302628	0.000987289	-0.837398	0	84	intronic	VPS4A	chr16	69323315
16-69357218	16	69357218	69357218	-	165	53275	16_69303943_rs17624424_G_A	16	69303943	69303943	0.000987289	-0.837398	0	84	intronic	VPS4A	chr16	69323315
16-69357218	16	69357218	69357218	-	165	49710	16_69307508_rs77313884_T_C	16	69307508	69307508	0.000987289	-0.837398	0	84	intronic	VPS4A	chr16	69323315
16-69357218	16	69357218	69357218	-	165	46179	16_69311039_rs76392333_G_A	16	69311039	69311039	0.000987289	-0.837398	0	84	intronic	VPS4A	chr16	69323315
16-69357218	16	69357218	69357218	-	165	41300	16_69315918_rs113338984_C_T	16	69315918	69315918	0.000877048	-0.845854	0	84	intronic	VPS4A	chr16	69323315
16-69357218	16	69357218	69357218	-	165	41038	16_69316180_rs113431888_A_G	16	69316180	69316180	0.000877048	-0.845854	0	84	intronic	VPS4A	chr16	69323315
16-69357218	16	69357218	69357218	-	165	35232	16_69321986_rs76194768_C_G	16	69321986	69321986	0.000877048	-0.845854	0	84	intronic	VPS4A	chr16	69323315
16-69357218	16	69357218	69357218	-	165	33759	16_69323459_rs75082999_T_G	16	69323459	69323459	0.000840044	-0.851224	0	84	intronic	VPS4A	chr16	69323315
16-69357218	16	69357218	69357218	-	165	32869	16_69324349_rs113312232_C_T	16	69324349	69324349	0.000840044	-0.851224	0	84	intronic	VPS4A	chr16	69323315
16-69357218	16	69357218	69357218	-	165	32204	16_69325014_rs77352588_C_G	16	69325014	69325014	0.000840044	-0.851224	0	84	intronic	VPS4A	chr16	69323315
16-69357218	16	69357218	69357218	-	165	23932	16_69333286_rs11640482_C_T	16	69333286	69333286	0.000877048	-0.845854	0	84	intronic	VPS4A	chr16	69323315
16-69357218	16	69357218	69357218	-	165	14254	16_69342964_rs3865159_G_T	16	69342964	69342964	0.00192383	-0.611585	0	84	intronic	VPS4A	chr16	69323315
16-69357218	16	69357218	69357218	-	165	12830	16_69344384_rs142510065_TTTTG_T	16	69344384	69344388	0.000944096	-0.847689	0	84	intronic	VPS4A	chr16	69323315
16-69357218	16	69357218	69357218	-	165	10017	16_69347201_rs34309813_T_TA	16	69347201	69347201	0.000877048	-0.845854	0	84	intronic	VPS4A	chr16	69323315
16-69357218	16	69357218	69357218	-	165	8678	16_69348540_rs79713069_A_G	16	69348540	69348540	0.000120569	-0.935201	1	84	intronic	VPS4A	chr16	69323315
16-69357218	16	69357218	69357218	-	165	1712	16_69355506_rs11647864_C_T	16	69355506	69355506	0.000528924	-0.899268	0	84	intronic	VPS4A	chr16	69323315
16-74358901	16	74358901	74358901	-	98	68260	16_74290641_rs929878_C_T	16	74290641	74290641	0.0017623	-0.458	1	70	ncRNA_intronic	AC009120.6	chr16	74325003
16-75059173	16	75059173	75059173	+	51	59675	16_75118848_rs4321221_T_A	16	75118848	75118848	0.0021256	-0.588212	1	60	intronic	ZNRF1	chr16	75025275
16-88784379	16	88784379	88784379	-	82	-11600	16_88795979_rs112825927_C_A	16	88795979	88795979	0.00130527	-0.506586	0	138	intronic	PIEZO1	chr16	88717971
16-88784379	16	88784379	88784379	-	82	-12518	16_88796897_rs12102880_G_T	16	88796897	88796897	0.00135729	-0.482431	0	138	intronic	PIEZO1	chr16	88717971
16-88784379	16	88784379	88784379	-	82	-12731	16_88797110_rs56158123_C_G	16	88797110	88797110	0.00223836	-0.47906	0	138	intronic	PIEZO1	chr16	88717971
16-88784379	16	88784379	88784379	-	82	-12928	16_88797307_rs11646193_G_A	16	88797307	88797307	0.00213656	-0.456519	0	138	intronic	PIEZO1	chr16	88717971
16-88784379	16	88784379	88784379	-	82	-13249	16_88797628_._A_G	16	88797628	88797628	0.000351896	-0.512944	1	138	intronic	PIEZO1	chr16	88717971
16-88785244	16	88785244	88785244	-	82	-11653	16_88796897_rs12102880_G_T	16	88796897	88796897	0.000753491	0.50646	0	110	ncRNA_exonic	RP5-1142A6.9	chr16	88718836
16-88785244	16	88785244	88785244	-	82	-11866	16_88797110_rs56158123_C_G	16	88797110	88797110	0.00048094	0.544542	0	110	ncRNA_exonic	RP5-1142A6.9	chr16	88718836
16-88785244	16	88785244	88785244	-	82	-12063	16_88797307_rs11646193_G_A	16	88797307	88797307	0.00170401	0.466143	0	110	ncRNA_exonic	RP5-1142A6.9	chr16	88718836
16-88785244	16	88785244	88785244	-	82	-12384	16_88797628_._A_G	16	88797628	88797628	0.000370001	0.511137	1	110	ncRNA_exonic	RP5-1142A6.9	chr16	88718836
16-89587968	16	89587968	89587968	+	95	-32867	16_89555101_rs4785677_A_G	16	89555101	89555101	0.000828907	-0.430404	0	114	ncRNA_exonic	RP11-104N10.2	chr16	89521560
16-89587968	16	89587968	89587968	+	95	-31492	16_89556476_rs9925045_T_C	16	89556476	89556476	0.000682718	-0.442525	0	114	ncRNA_exonic	RP11-104N10.2	chr16	89521560
16-89587968	16	89587968	89587968	+	95	-29263	16_89558705_rs9940093_G_A	16	89558705	89558705	0.00123116	-0.417117	0	114	ncRNA_exonic	RP11-104N10.2	chr16	89521560
16-89587968	16	89587968	89587968	+	95	-28355	16_89559613_rs4260058_G_A	16	89559613	89559613	0.000722668	-0.440247	0	114	ncRNA_exonic	RP11-104N10.2	chr16	89521560
16-89587968	16	89587968	89587968	+	95	-27759	16_89560209_rs3934737_G_A	16	89560209	89560209	0.000681245	-0.440507	0	114	ncRNA_exonic	RP11-104N10.2	chr16	89521560
16-89587968	16	89587968	89587968	+	95	-24858	16_89563110_rs12929281_A_G	16	89563110	89563110	0.000856086	-0.431214	0	114	ncRNA_exonic	RP11-104N10.2	chr16	89521560
16-89587968	16	89587968	89587968	+	95	-24845	16_89563123_rs12927707_G_C	16	89563123	89563123	0.000856086	-0.431214	0	114	ncRNA_exonic	RP11-104N10.2	chr16	89521560
16-89587968	16	89587968	89587968	+	95	-24706	16_89563262_rs12927977_G_A	16	89563262	89563262	0.00085302	-0.431114	0	114	ncRNA_exonic	RP11-104N10.2	chr16	89521560
16-89587968	16	89587968	89587968	+	95	-23043	16_89564925_rs12149542_A_G	16	89564925	89564925	0.0010235	-0.420232	0	114	ncRNA_exonic	RP11-104N10.2	chr16	89521560
16-89587968	16	89587968	89587968	+	95	-22973	16_89564995_rs35890454_T_G	16	89564995	89564995	0.000937295	-0.42371	0	114	ncRNA_exonic	RP11-104N10.2	chr16	89521560
16-89587968	16	89587968	89587968	+	95	-21855	16_89566113_rs4785679_G_T	16	89566113	89566113	0.000945071	-0.423534	0	114	ncRNA_exonic	RP11-104N10.2	chr16	89521560
16-89587968	16	89587968	89587968	+	95	-20684	16_89567284_._T_C	16	89567284	89567284	0.00092686	-0.41852	0	114	ncRNA_exonic	RP11-104N10.2	chr16	89521560
16-89587968	16	89587968	89587968	+	95	-20600	16_89567368_rs9928083_G_A	16	89567368	89567368	0.00100813	-0.41037	0	114	ncRNA_exonic	RP11-104N10.2	chr16	89521560
16-89587968	16	89587968	89587968	+	95	-19093	16_89568875_rs4785574_A_G	16	89568875	89568875	0.00112031	-0.407653	0	114	ncRNA_exonic	RP11-104N10.2	chr16	89521560
16-89587968	16	89587968	89587968	+	95	-18651	16_89569317_rs4785680_G_C	16	89569317	89569317	0.00116222	-0.406318	0	114	ncRNA_exonic	RP11-104N10.2	chr16	89521560
16-89587968	16	89587968	89587968	+	95	-18340	16_89569628_rs4785681_C_T	16	89569628	89569628	0.00101249	-0.41584	0	114	ncRNA_exonic	RP11-104N10.2	chr16	89521560
16-89587968	16	89587968	89587968	+	95	-18329	16_89569639_rs148750391_C_CCATT	16	89569639	89569639	0.00135565	-0.400104	0	114	ncRNA_exonic	RP11-104N10.2	chr16	89521560
16-89587968	16	89587968	89587968	+	95	-18141	16_89569827_rs4785682_G_C	16	89569827	89569827	0.00073817	-0.431048	0	114	ncRNA_exonic	RP11-104N10.2	chr16	89521560
16-89587968	16	89587968	89587968	+	95	-17647	16_89570321_rs9937331_C_T	16	89570321	89570321	0.00114967	-0.411696	0	114	ncRNA_exonic	RP11-104N10.2	chr16	89521560
16-89587968	16	89587968	89587968	+	95	-17333	16_89570635_rs4347628_T_C	16	89570635	89570635	0.00100305	-0.41533	0	114	ncRNA_exonic	RP11-104N10.2	chr16	89521560
16-89587968	16	89587968	89587968	+	95	-16560	16_89571408_rs4785683_G_A	16	89571408	89571408	0.000945612	-0.417218	0	114	ncRNA_exonic	RP11-104N10.2	chr16	89521560
16-89587968	16	89587968	89587968	+	95	-16153	16_89571815_rs9922341_C_G	16	89571815	89571815	0.000431445	-0.382231	0	114	ncRNA_exonic	RP11-104N10.2	chr16	89521560
16-89587968	16	89587968	89587968	+	95	-15764	16_89572201_rs35701935_CCTT_C	16	89572201	89572204	0.000330665	-0.394614	0	114	ncRNA_exonic	RP11-104N10.2	chr16	89521560
16-89587968	16	89587968	89587968	+	95	-15303	16_89572665_rs57696383_A_G	16	89572665	89572665	0.000411509	-0.388272	0	114	ncRNA_exonic	RP11-104N10.2	chr16	89521560
16-89587968	16	89587968	89587968	+	95	-14863	16_89573105_rs13339485_A_C	16	89573105	89573105	0.00035287	-0.412198	0	114	ncRNA_exonic	RP11-104N10.2	chr16	89521560
16-89587968	16	89587968	89587968	+	95	-14752	16_89573216_rs62070319_C_T	16	89573216	89573216	0.000521542	-0.39033	0	114	ncRNA_exonic	RP11-104N10.2	chr16	89521560
16-89587968	16	89587968	89587968	+	95	-14738	16_89573230_rs13339546_A_G	16	89573230	89573230	0.000385132	-0.433967	0	114	ncRNA_exonic	RP11-104N10.2	chr16	89521560
16-89587968	16	89587968	89587968	+	95	-14279	16_89573689_rs62070320_A_G	16	89573689	89573689	0.00031296	-0.414558	0	114	ncRNA_exonic	RP11-104N10.2	chr16	89521560
16-89587968	16	89587968	89587968	+	95	-13802	16_89574166_rs3809641_C_G	16	89574166	89574166	0.000303711	-0.416877	0	114	ncRNA_exonic	RP11-104N10.2	chr16	89521560
16-89587968	16	89587968	89587968	+	95	-13392	16_89574576_rs4785684_G_A	16	89574576	89574576	0.000302185	-0.415343	0	114	ncRNA_exonic	RP11-104N10.2	chr16	89521560
16-89587968	16	89587968	89587968	+	95	-13373	16_89574595_rs11383891_C_CA	16	89574595	89574595	0.000237647	-0.427895	0	114	ncRNA_exonic	RP11-104N10.2	chr16	89521560
16-89587968	16	89587968	89587968	+	95	-13283	16_89574685_rs9935289_G_C	16	89574685	89574685	0.000200376	-0.437432	0	114	ncRNA_exonic	RP11-104N10.2	chr16	89521560
16-89587968	16	89587968	89587968	+	95	-12197	16_89575771_rs12103234_G_A	16	89575771	89575771	0.000621126	-0.407774	0	114	ncRNA_exonic	RP11-104N10.2	chr16	89521560
16-89587968	16	89587968	89587968	+	95	-11882	16_89576086_rs9931446_T_G	16	89576086	89576086	0.000473747	-0.42144	0	114	ncRNA_exonic	RP11-104N10.2	chr16	89521560
16-89587968	16	89587968	89587968	+	95	-11305	16_89576663_rs4238831_G_A	16	89576663	89576663	0.000621126	-0.407774	0	114	ncRNA_exonic	RP11-104N10.2	chr16	89521560
16-89587968	16	89587968	89587968	+	95	-11202	16_89576766_rs3922634_T_C	16	89576766	89576766	0.000473747	-0.42144	0	114	ncRNA_exonic	RP11-104N10.2	chr16	89521560
16-89587968	16	89587968	89587968	+	95	-10922	16_89577046_rs3922633_C_T	16	89577046	89577046	0.000473747	-0.42144	0	114	ncRNA_exonic	RP11-104N10.2	chr16	89521560
16-89587968	16	89587968	89587968	+	95	-10602	16_89577366_rs4347629_A_G	16	89577366	89577366	0.000473747	-0.42144	0	114	ncRNA_exonic	RP11-104N10.2	chr16	89521560
16-89587968	16	89587968	89587968	+	95	-9827	16_89578141_rs55952217_T_C	16	89578141	89578141	0.000625833	-0.407555	0	114	ncRNA_exonic	RP11-104N10.2	chr16	89521560
16-89587968	16	89587968	89587968	+	95	-9644	16_89578324_._A_AATTTA	16	89578324	89578324	0.000511557	-0.420242	0	114	ncRNA_exonic	RP11-104N10.2	chr16	89521560
16-89587968	16	89587968	89587968	+	95	-9212	16_89578756_rs4785685_C_G	16	89578756	89578756	0.000625833	-0.407555	0	114	ncRNA_exonic	RP11-104N10.2	chr16	89521560
16-89587968	16	89587968	89587968	+	95	-8845	16_89579123_rs11076605_G_A	16	89579123	89579123	0.000631796	-0.408224	0	114	ncRNA_exonic	RP11-104N10.2	chr16	89521560
16-89587968	16	89587968	89587968	+	95	-8172	16_89579796_rs4505322_C_T	16	89579796	89579796	0.000621126	-0.407774	0	114	ncRNA_exonic	RP11-104N10.2	chr16	89521560
16-89587968	16	89587968	89587968	+	95	-8097	16_89579871_rs4513098_T_C	16	89579871	89579871	0.000631796	-0.408224	0	114	ncRNA_exonic	RP11-104N10.2	chr16	89521560
16-89587968	16	89587968	89587968	+	95	-7115	16_89580853_rs8043556_G_C	16	89580853	89580853	0.000179008	-0.457552	0	114	ncRNA_exonic	RP11-104N10.2	chr16	89521560
16-89587968	16	89587968	89587968	+	95	-7112	16_89580856_rs8043557_G_A	16	89580856	89580856	0.000252366	-0.441373	0	114	ncRNA_exonic	RP11-104N10.2	chr16	89521560
16-89587968	16	89587968	89587968	+	95	-6932	16_89581036_rs8043900_G_A	16	89581036	89581036	0.00029583	-0.435333	0	114	ncRNA_exonic	RP11-104N10.2	chr16	89521560
16-89587968	16	89587968	89587968	+	95	-6752	16_89581216_._A_G	16	89581216	89581216	0.00052533	-0.437863	0	114	ncRNA_exonic	RP11-104N10.2	chr16	89521560
16-89587968	16	89587968	89587968	+	95	-6732	16_89581236_rs8050629_T_C	16	89581236	89581236	0.000211597	-0.451215	0	114	ncRNA_exonic	RP11-104N10.2	chr16	89521560
16-89587968	16	89587968	89587968	+	95	-6623	16_89581343_rs141443747_CTT_C	16	89581343	89581345	0.000259178	-0.440759	0	114	ncRNA_exonic	RP11-104N10.2	chr16	89521560
16-89587968	16	89587968	89587968	+	95	-6379	16_89581589_rs6500424_G_C	16	89581589	89581589	5.99581e-05	-0.483381	1	114	ncRNA_exonic	RP11-104N10.2	chr16	89521560
16-89587968	16	89587968	89587968	+	95	-6318	16_89581650_rs397816758_C_CT	16	89581650	89581650	0.000536932	-0.4511	0	114	ncRNA_exonic	RP11-104N10.2	chr16	89521560
16-89587968	16	89587968	89587968	+	95	-6044	16_89581924_rs9928142_T_C	16	89581924	89581924	0.0003962	-0.452867	0	114	ncRNA_exonic	RP11-104N10.2	chr16	89521560
16-89587968	16	89587968	89587968	+	95	-5284	16_89582684_rs12596362_C_T	16	89582684	89582684	0.000302933	-0.433996	0	114	ncRNA_exonic	RP11-104N10.2	chr16	89521560
16-89587968	16	89587968	89587968	+	95	-4901	16_89583067_rs62070324_G_A	16	89583067	89583067	0.000302933	-0.433996	0	114	ncRNA_exonic	RP11-104N10.2	chr16	89521560
16-89587968	16	89587968	89587968	+	95	-4779	16_89583189_rs62070325_C_T	16	89583189	89583189	0.000302933	-0.433996	0	114	ncRNA_exonic	RP11-104N10.2	chr16	89521560
16-89587968	16	89587968	89587968	+	95	-4390	16_89583578_rs62070326_G_A	16	89583578	89583578	0.000309554	-0.43835	0	114	ncRNA_exonic	RP11-104N10.2	chr16	89521560
16-89587968	16	89587968	89587968	+	95	-4358	16_89583610_rs62070327_C_T	16	89583610	89583610	0.00030757	-0.438103	0	114	ncRNA_exonic	RP11-104N10.2	chr16	89521560
16-89587968	16	89587968	89587968	+	95	-4340	16_89583628_rs11412359_T_TG	16	89583628	89583628	0.000415169	-0.457518	0	114	ncRNA_exonic	RP11-104N10.2	chr16	89521560
16-89587968	16	89587968	89587968	+	95	-4273	16_89583695_rs8050694_G_A	16	89583695	89583695	0.000415169	-0.457518	0	114	ncRNA_exonic	RP11-104N10.2	chr16	89521560
16-89587968	16	89587968	89587968	+	95	-4159	16_89583809_rs8052076_C_T	16	89583809	89583809	0.000309554	-0.43835	0	114	ncRNA_exonic	RP11-104N10.2	chr16	89521560
16-89587968	16	89587968	89587968	+	95	-3946	16_89584022_rs8051247_G_T	16	89584022	89584022	0.000403737	-0.461002	0	114	ncRNA_exonic	RP11-104N10.2	chr16	89521560
16-89587968	16	89587968	89587968	+	95	-2568	16_89585400_rs4511532_A_T	16	89585400	89585400	0.0010298	-0.433467	0	114	ncRNA_exonic	RP11-104N10.2	chr16	89521560
16-89587968	16	89587968	89587968	+	95	-938	16_89587030_rs11864726_C_T	16	89587030	89587030	0.00104121	-0.433205	0	114	ncRNA_exonic	RP11-104N10.2	chr16	89521560
16-89587968	16	89587968	89587968	+	95	-849	16_89587118_rs76581981_GT_G	16	89587118	89587119	0.00055895	-0.4407	0	114	ncRNA_exonic	RP11-104N10.2	chr16	89521560
16-89587968	16	89587968	89587968	+	95	-681	16_89587287_rs60997773_T_A	16	89587287	89587287	0.00105947	-0.432907	0	114	ncRNA_exonic	RP11-104N10.2	chr16	89521560
16-89587968	16	89587968	89587968	+	95	520	16_89588488_rs11862081_A_G	16	89588488	89588488	0.00111744	-0.429916	0	114	ncRNA_exonic	RP11-104N10.2	chr16	89521560
16-89587968	16	89587968	89587968	+	95	928	16_89588896_rs4785687_A_G	16	89588896	89588896	0.00085313	-0.376588	0	114	ncRNA_exonic	RP11-104N10.2	chr16	89521560
16-89587968	16	89587968	89587968	+	95	1440	16_89589408_rs8060502_G_A	16	89589408	89589408	0.000960632	-0.369251	0	114	ncRNA_exonic	RP11-104N10.2	chr16	89521560
16-89587968	16	89587968	89587968	+	95	2092	16_89590060_rs28643511_G_A	16	89590060	89590060	0.00111744	-0.429916	0	114	ncRNA_exonic	RP11-104N10.2	chr16	89521560
16-89587968	16	89587968	89587968	+	95	2275	16_89590243_rs3803680_G_A	16	89590243	89590243	0.00111744	-0.429916	0	114	ncRNA_exonic	RP11-104N10.2	chr16	89521560
16-89587968	16	89587968	89587968	+	95	4109	16_89592077_rs3935312_G_A	16	89592077	89592077	0.00110302	-0.426648	0	114	ncRNA_exonic	RP11-104N10.2	chr16	89521560
16-89587968	16	89587968	89587968	+	95	6658	16_89594626_rs8063180_G_A	16	89594626	89594626	0.000885676	-0.439447	0	114	ncRNA_exonic	RP11-104N10.2	chr16	89521560
16-89587968	16	89587968	89587968	+	95	6763	16_89594731_rs8043881_C_T	16	89594731	89594731	0.000706569	-0.447027	0	114	ncRNA_exonic	RP11-104N10.2	chr16	89521560
16-89587968	16	89587968	89587968	+	95	7541	16_89595509_rs4785688_C_T	16	89595509	89595509	0.000843029	-0.438442	0	114	ncRNA_exonic	RP11-104N10.2	chr16	89521560
16-89587968	16	89587968	89587968	+	95	7548	16_89595516_rs4785689_G_A	16	89595516	89595516	0.000636545	-0.451452	0	114	ncRNA_exonic	RP11-104N10.2	chr16	89521560
16-89587968	16	89587968	89587968	+	95	7755	16_89595723_._G_A	16	89595723	89595723	0.000994221	-0.43349	0	114	ncRNA_exonic	RP11-104N10.2	chr16	89521560
16-89587968	16	89587968	89587968	+	95	8138	16_89596106_rs3803676_C_T	16	89596106	89596106	0.000994221	-0.43349	0	114	ncRNA_exonic	RP11-104N10.2	chr16	89521560
16-89587968	16	89587968	89587968	+	95	8589	16_89596557_rs7195663_G_T	16	89596557	89596557	0.000693767	-0.444117	0	114	ncRNA_exonic	RP11-104N10.2	chr16	89521560
16-89587968	16	89587968	89587968	+	95	9908	16_89597876_rs6500425_A_G	16	89597876	89597876	0.00133291	-0.426476	0	114	ncRNA_exonic	RP11-104N10.2	chr16	89521560
16-89587968	16	89587968	89587968	+	95	11384	16_89599352_rs680716_G_T	16	89599352	89599352	0.00133291	-0.426476	0	114	ncRNA_exonic	RP11-104N10.2	chr16	89521560
16-89587968	16	89587968	89587968	+	95	11387	16_89599355_rs607006_G_A	16	89599355	89599355	0.00133291	-0.426476	0	114	ncRNA_exonic	RP11-104N10.2	chr16	89521560
16-89587968	16	89587968	89587968	+	95	12209	16_89600177_rs2460455_A_T	16	89600177	89600177	0.00150342	-0.425118	0	114	ncRNA_exonic	RP11-104N10.2	chr16	89521560
16-89587968	16	89587968	89587968	+	95	12263	16_89600231_rs2434870_T_A	16	89600231	89600231	0.00176838	-0.423172	0	114	ncRNA_exonic	RP11-104N10.2	chr16	89521560
16-89587968	16	89587968	89587968	+	95	13504	16_89601472_rs390849_C_G	16	89601472	89601472	0.000600708	-0.460035	0	114	ncRNA_exonic	RP11-104N10.2	chr16	89521560
16-89630026	16	89630026	89630026	+	103	-28472	16_89601554_rs7184655_T_C	16	89601554	89601554	0.000816128	0.481292	1	87	UTR3	RPL13(ENST00000311528.9:c.*576A>G,ENST00000452368.7:c.*576A>G,ENST00000393099.3:c.*576A>G)	chr16	89563618
16-89754697	16	89754697	89754697	+	28	-46473	16_89708224_rs164749_T_G	16	89708224	89708224	1.66804e-05	-0.527737	0	106	intronic	CDK10	chr16	89688289
16-89754697	16	89754697	89754697	+	28	-44319	16_89710378_rs352939_G_A	16	89710378	89710378	4.42141e-05	-0.556594	0	106	intronic	CDK10	chr16	89688289
16-89754697	16	89754697	89754697	+	28	-41808	16_89712889_rs460879_C_T	16	89712889	89712889	5.40665e-06	-0.57469	1	106	intronic	CDK10	chr16	89688289
16-89754697	16	89754697	89754697	+	28	-28213	16_89726484_rs7188458_G_A	16	89726484	89726484	0.000514917	0.424003	0	106	intronic	CDK10	chr16	89688289
17-4344636	17	4344636	4344636	+	77	-19313	17_4325323_rs561197229_C_CA	17	4325323	4325323	0.00123526	0.408744	0	75	intronic	SPNS3	chr17	4441341
17-4344636	17	4344636	4344636	+	77	-17458	17_4327176_rs10531373_CTT_C	17	4327176	4327178	0.00164065	0.381013	0	75	intronic	SPNS3	chr17	4441341
17-4344636	17	4344636	4344636	+	77	-16646	17_4327990_rs4790621_C_T	17	4327990	4327990	0.00114401	0.391514	1	75	intronic	SPNS3	chr17	4441341
17-4344636	17	4344636	4344636	+	77	-15677	17_4328959_rs11652131_T_C	17	4328959	4328959	0.00135784	0.379898	0	75	intronic	SPNS3	chr17	4441341
17-4344636	17	4344636	4344636	+	77	-15584	17_4329052_rs11656703_C_T	17	4329052	4329052	0.00161522	0.373253	0	75	intronic	SPNS3	chr17	4441341
17-4344636	17	4344636	4344636	+	77	-15498	17_4329138_rs12950597_G_A	17	4329138	4329138	0.00160653	0.376222	0	75	intronic	SPNS3	chr17	4441341
17-4344636	17	4344636	4344636	+	77	-14827	17_4329809_rs4239044_A_G	17	4329809	4329809	0.00213256	0.37421	0	75	intronic	SPNS3	chr17	4441341
17-4344636	17	4344636	4344636	+	77	-14694	17_4329942_rs4239045_C_T	17	4329942	4329942	0.00164155	0.372669	0	75	intronic	SPNS3	chr17	4441341
17-5327687	17	5327687	5327687	+	40	-45587	17_5282100_rs3026106_C_T	17	5282100	5282100	0.00194102	-0.632073	0	67	intronic	RPAIN	chr17	5424367
17-5327687	17	5327687	5327687	+	40	-31108	17_5296579_rs12603096_C_T	17	5296579	5296579	0.00222577	-0.628254	0	67	intronic	RPAIN	chr17	5424367
17-5327687	17	5327687	5327687	+	40	-30732	17_5296955_rs139385941_A_G	17	5296955	5296955	0.00143466	-0.650711	1	67	intronic	RPAIN	chr17	5424367
17-10078362	17	10078362	10078362	-	334	-14736	17_10093098_rs199983711_AT_A	17	10093098	10093099	0.00215243	0.725828	1	97	intronic	GAS7	chr17	10175045
17-15958014	17	15958014	15958014	-	43	-39759	17_15997773_rs11872032_A_C	17	15997773	15997773	1.09932e-09	0.672651	0	114	intronic	NCOR1	chr17	16054700
17-15958014	17	15958014	15958014	-	43	-46354	17_16004368_rs7207889_C_T	17	16004368	16004368	1.09932e-09	0.672651	0	114	intronic	NCOR1	chr17	16054700
17-15958014	17	15958014	15958014	-	43	-50858	17_16008872_rs4791662_T_C	17	16008872	16008872	1.00501e-09	0.673931	0	114	intronic	NCOR1	chr17	16054700
17-15958014	17	15958014	15958014	-	43	-57565	17_16015579_rs1126148_G_A	17	16015579	16015579	7.65529e-10	0.677773	0	114	intronic	NCOR1	chr17	16054700
17-15958014	17	15958014	15958014	-	43	-58025	17_16016039_rs35160872_G_A	17	16016039	16016039	1.00501e-09	0.673931	0	114	intronic	NCOR1	chr17	16054700
17-15958014	17	15958014	15958014	-	43	-62014	17_16020028_rs35622628_A_G	17	16020028	16020028	8.62121e-10	0.67693	0	114	intronic	NCOR1	chr17	16054700
17-15958014	17	15958014	15958014	-	43	-66080	17_16024094_rs12150017_T_C	17	16024094	16024094	8.62121e-10	0.67693	0	114	intronic	NCOR1	chr17	16054700
17-15958014	17	15958014	15958014	-	43	-68054	17_16026068_rs11078332_A_G	17	16026068	16026068	8.62121e-10	0.67693	0	114	intronic	NCOR1	chr17	16054700
17-15958014	17	15958014	15958014	-	43	-70013	17_16028027_rs11650678_G_A	17	16028027	16028027	8.62121e-10	0.67693	0	114	intronic	NCOR1	chr17	16054700
17-15958014	17	15958014	15958014	-	43	-72285	17_16030299_rs11655773_A_G	17	16030299	16030299	8.62121e-10	0.67693	0	114	intronic	NCOR1	chr17	16054700
17-15958014	17	15958014	15958014	-	43	-72886	17_16030900_rs35799415_T_C	17	16030900	16030900	1.94519e-09	0.670107	0	114	intronic	NCOR1	chr17	16054700
17-15958014	17	15958014	15958014	-	43	-74751	17_16032765_rs7216834_C_A	17	16032765	16032765	8.62121e-10	0.67693	0	114	intronic	NCOR1	chr17	16054700
17-15958014	17	15958014	15958014	-	43	-75118	17_16033132_rs1160109_T_A	17	16033132	16033132	9.60425e-10	0.675848	0	114	intronic	NCOR1	chr17	16054700
17-15958014	17	15958014	15958014	-	43	-78847	17_16036861_rs9891646_T_C	17	16036861	16036861	9.48433e-10	0.676981	0	114	intronic	NCOR1	chr17	16054700
17-15958014	17	15958014	15958014	-	43	-81898	17_16039912_rs1972503_G_A	17	16039912	16039912	9.76052e-10	0.675498	0	114	intronic	NCOR1	chr17	16054700
17-15958014	17	15958014	15958014	-	43	-89165	17_16047179_rs34858502_TTAA_T	17	16047179	16047182	8.62121e-10	0.67693	0	114	intronic	NCOR1	chr17	16054700
17-15958014	17	15958014	15958014	-	43	-91076	17_16049090_rs9907313_G_A	17	16049090	16049090	8.62121e-10	0.67693	0	114	intronic	NCOR1	chr17	16054700
17-15958014	17	15958014	15958014	-	43	-97645	17_16055659_rs178662_G_A	17	16055659	16055659	7.37594e-10	0.680783	1	114	intronic	NCOR1	chr17	16054700
17-15958014	17	15958014	15958014	-	43	-98428	17_16056442_rs178659_C_T	17	16056442	16056442	8.62121e-10	0.67693	0	114	intronic	NCOR1	chr17	16054700
17-30203955	17	30203955	30203955	-	170	30374	17_30173581_rs2013184_T_G	17	30173581	30173581	0.00161761	-0.601383	0	102	ncRNA_intronic	CTC-542B22.2	chr17	31876936
17-30203955	17	30203955	30203955	-	170	25863	17_30178092_rs7217004_A_G	17	30178092	30178092	0.00134458	-0.609321	0	102	ncRNA_intronic	CTC-542B22.2	chr17	31876936
17-30203955	17	30203955	30203955	-	170	25162	17_30178793_rs8074383_C_T	17	30178793	30178793	0.00134458	-0.609321	1	102	ncRNA_intronic	CTC-542B22.2	chr17	31876936
17-30203955	17	30203955	30203955	-	170	20098	17_30183857_rs8068049_T_C	17	30183857	30183857	0.0016911	-0.602463	0	102	ncRNA_intronic	CTC-542B22.2	chr17	31876936
17-62464464	17	62464464	62464464	+	65	-86652	17_62377812_._G_A	17	62377812	62377812	0.0019572	-0.603577	1	122	UTR3	MILR1(ENST00000619286.4:c.*66A>G)	chr17	64468347
17-65354176	17	65354176	65354176	-	102	-50465	17_65404641_rs12386048_G_A	17	65404641	65404641	0.000436879	-0.434795	1	84	intronic	PSMD12	chr17	67358060
17-65354176	17	65354176	65354176	-	102	-52300	17_65406476_rs55749077_G_A	17	65406476	65406476	0.00123156	-0.403944	0	84	intronic	PSMD12	chr17	67358060
17-65354176	17	65354176	65354176	-	102	-56974	17_65411150_rs4561503_G_A	17	65411150	65411150	0.00167955	-0.36943	0	84	intronic	PSMD12	chr17	67358060
17-65354176	17	65354176	65354176	-	102	-59569	17_65413745_rs7211168_A_G	17	65413745	65413745	0.000791883	-0.392353	0	84	intronic	PSMD12	chr17	67358060
17-65354176	17	65354176	65354176	-	102	-62318	17_65416494_rs113058683_C_T	17	65416494	65416494	0.00109707	-0.397942	0	84	intronic	PSMD12	chr17	67358060
17-70721267	17	70721267	70721267	-	212	-4552	17_70725819_rs72843242_A_G	17	70725819	70725819	4.54003e-05	0.557037	0	64	intronic	SLC39A11	chr17	72725128
17-70721267	17	70721267	70721267	-	212	-5892	17_70727159_rs8065279_A_G	17	70727159	70727159	1.56063e-07	0.664677	0	64	intronic	SLC39A11	chr17	72725128
17-70721267	17	70721267	70721267	-	212	-6088	17_70727355_rs11077629_T_C	17	70727355	70727355	6.50285e-08	0.655525	1	64	intronic	SLC39A11	chr17	72725128
17-70721267	17	70721267	70721267	-	212	-23408	17_70744675_rs11077630_C_G	17	70744675	70744675	0.00129607	0.355821	0	64	intronic	SLC39A11	chr17	72725128
17-70721267	17	70721267	70721267	-	212	-47353	17_70768620_rs755676_A_C	17	70768620	70768620	0.000117557	0.608508	0	64	intronic	SLC39A11	chr17	72725128
17-70721267	17	70721267	70721267	-	212	-47415	17_70768682_rs755675_G_A	17	70768682	70768682	0.000203369	0.683295	0	64	intronic	SLC39A11	chr17	72725128
17-70721267	17	70721267	70721267	-	212	-47475	17_70768742_rs755674_G_A	17	70768742	70768742	2.8162e-05	0.900303	0	64	intronic	SLC39A11	chr17	72725128
17-70721267	17	70721267	70721267	-	212	-47506	17_70768773_rs755677_T_G	17	70768773	70768773	0.000950174	0.538552	0	64	intronic	SLC39A11	chr17	72725128
17-70721267	17	70721267	70721267	-	212	-47655	17_70768922_rs2435979_G_T	17	70768922	70768922	0.000872185	0.50932	0	64	intronic	SLC39A11	chr17	72725128
17-70721267	17	70721267	70721267	-	212	-47694	17_70768961_rs2435978_G_A	17	70768961	70768961	0.00167758	0.490415	0	64	intronic	SLC39A11	chr17	72725128
17-80530134	17	80530134	80530134	+	124	-59802	17_80470332_rs28702858_A_G	17	80470332	80470332	0.000371282	0.429694	0	108	intronic	FOXK2	chr17	82572258
17-80530134	17	80530134	80530134	+	124	-35095	17_80495039_rs7502945_T_C	17	80495039	80495039	9.94734e-07	0.636604	0	108	intronic	FOXK2	chr17	82572258
17-80530134	17	80530134	80530134	+	124	-32918	17_80497216_rs8080770_A_G	17	80497216	80497216	1.04272e-06	0.636072	0	108	intronic	FOXK2	chr17	82572258
17-80530134	17	80530134	80530134	+	124	-32915	17_80497219_rs12185260_T_C	17	80497219	80497219	8.32643e-07	0.648146	0	108	intronic	FOXK2	chr17	82572258
17-80530134	17	80530134	80530134	+	124	-31162	17_80498972_rs12185254_C_T	17	80498972	80498972	9.94734e-07	0.636604	0	108	intronic	FOXK2	chr17	82572258
17-80530134	17	80530134	80530134	+	124	-31137	17_80498997_rs12185276_T_C	17	80498997	80498997	9.94734e-07	0.636604	0	108	intronic	FOXK2	chr17	82572258
17-80530134	17	80530134	80530134	+	124	-31069	17_80499065_rs12185229_G_C	17	80499065	80499065	9.94734e-07	0.636604	0	108	intronic	FOXK2	chr17	82572258
17-80530134	17	80530134	80530134	+	124	-30923	17_80499211_rs12185255_C_T	17	80499211	80499211	9.94734e-07	0.636604	0	108	intronic	FOXK2	chr17	82572258
17-80530134	17	80530134	80530134	+	124	-29088	17_80501046_rs8064433_A_T	17	80501046	80501046	9.87021e-07	0.649228	0	108	intronic	FOXK2	chr17	82572258
17-80530134	17	80530134	80530134	+	124	-29080	17_80501054_rs10677205_C_CCACTT	17	80501054	80501054	2.36351e-06	0.614248	0	108	intronic	FOXK2	chr17	82572258
17-80530134	17	80530134	80530134	+	124	-29041	17_80501093_rs8064554_A_G	17	80501093	80501093	9.94734e-07	0.636604	0	108	intronic	FOXK2	chr17	82572258
17-80530134	17	80530134	80530134	+	124	-25782	17_80504352_rs4789786_C_T	17	80504352	80504352	8.77398e-07	0.639684	0	108	intronic	FOXK2	chr17	82572258
17-80530134	17	80530134	80530134	+	124	-24325	17_80505809_rs4614761_G_A	17	80505809	80505809	9.94734e-07	0.636604	0	108	intronic	FOXK2	chr17	82572258
17-80530134	17	80530134	80530134	+	124	-19849	17_80510285_rs4789788_T_C	17	80510285	80510285	1.74714e-07	0.597718	0	108	intronic	FOXK2	chr17	82572258
17-80530134	17	80530134	80530134	+	124	-19423	17_80510711_rs4789789_C_G	17	80510711	80510711	6.02873e-07	0.630552	0	108	intronic	FOXK2	chr17	82572258
17-80530134	17	80530134	80530134	+	124	-19345	17_80510789_rs4789790_G_A	17	80510789	80510789	1.5577e-07	0.599993	0	108	intronic	FOXK2	chr17	82572258
17-80530134	17	80530134	80530134	+	124	-19006	17_80511128_rs9893826_C_T	17	80511128	80511128	1.60311e-06	0.569699	0	108	intronic	FOXK2	chr17	82572258
17-80530134	17	80530134	80530134	+	124	-17520	17_80512614_rs78786521_G_GT	17	80512614	80512614	1.25082e-05	0.583998	0	108	intronic	FOXK2	chr17	82572258
17-80530134	17	80530134	80530134	+	124	-17186	17_80512948_rs4789791_A_G	17	80512948	80512948	1.64456e-05	0.600645	0	108	intronic	FOXK2	chr17	82572258
17-80530134	17	80530134	80530134	+	124	-13961	17_80516173_rs11657886_T_C	17	80516173	80516173	1.74714e-07	0.597718	0	108	intronic	FOXK2	chr17	82572258
17-80530134	17	80530134	80530134	+	124	-13164	17_80516970_rs4789793_G_A	17	80516970	80516970	1.74714e-07	0.597718	0	108	intronic	FOXK2	chr17	82572258
17-80530134	17	80530134	80530134	+	124	-11641	17_80518493_rs7220245_G_C	17	80518493	80518493	5.81802e-06	0.615245	0	108	intronic	FOXK2	chr17	82572258
17-80530134	17	80530134	80530134	+	124	-10571	17_80519562_rs60283302_AC_A	17	80519562	80519563	2.20172e-07	0.594553	0	108	intronic	FOXK2	chr17	82572258
17-80530134	17	80530134	80530134	+	124	-9213	17_80520921_rs4789794_C_G	17	80520921	80520921	1.08578e-05	0.597761	0	108	intronic	FOXK2	chr17	82572258
17-80530134	17	80530134	80530134	+	124	-8999	17_80521135_rs4789796_T_C	17	80521135	80521135	2.20172e-07	0.594553	0	108	intronic	FOXK2	chr17	82572258
17-80530134	17	80530134	80530134	+	124	-8102	17_80522032_rs57855724_C_T	17	80522032	80522032	2.20172e-07	0.594553	0	108	intronic	FOXK2	chr17	82572258
17-80530134	17	80530134	80530134	+	124	-7858	17_80522275_rs57284697_TG_T	17	80522275	80522276	6.88701e-08	0.62167	1	108	intronic	FOXK2	chr17	82572258
17-80530134	17	80530134	80530134	+	124	-7743	17_80522391_rs1109123_T_C	17	80522391	80522391	2.20172e-07	0.594553	0	108	intronic	FOXK2	chr17	82572258
17-80530134	17	80530134	80530134	+	124	-7467	17_80522667_rs60488670_T_C	17	80522667	80522667	2.20172e-07	0.594553	0	108	intronic	FOXK2	chr17	82572258
17-80530134	17	80530134	80530134	+	124	-7416	17_80522718_rs56979318_A_T	17	80522718	80522718	2.20172e-07	0.594553	0	108	intronic	FOXK2	chr17	82572258
17-80530134	17	80530134	80530134	+	124	-6887	17_80523247_rs4401076_G_A	17	80523247	80523247	7.99577e-06	0.608749	0	108	intronic	FOXK2	chr17	82572258
17-80530134	17	80530134	80530134	+	124	-5776	17_80524358_rs11658011_A_G	17	80524358	80524358	7.99577e-06	0.608749	0	108	intronic	FOXK2	chr17	82572258
17-80530134	17	80530134	80530134	+	124	-5678	17_80524456_rs11652476_G_C	17	80524456	80524456	7.99577e-06	0.608749	0	108	intronic	FOXK2	chr17	82572258
17-80530134	17	80530134	80530134	+	124	-5588	17_80524546_rs11652501_G_C	17	80524546	80524546	7.79767e-07	0.597826	0	108	intronic	FOXK2	chr17	82572258
17-80530134	17	80530134	80530134	+	124	-4898	17_80525236_rs62078135_C_T	17	80525236	80525236	7.99577e-06	0.608749	0	108	intronic	FOXK2	chr17	82572258
17-80530134	17	80530134	80530134	+	124	-3995	17_80526139_rs2291395_A_G	17	80526139	80526139	2.20172e-07	0.594553	0	108	intronic	FOXK2	chr17	82572258
17-80530134	17	80530134	80530134	+	124	-3777	17_80526357_rs878823_C_T	17	80526357	80526357	7.99577e-06	0.608749	0	108	intronic	FOXK2	chr17	82572258
17-80530134	17	80530134	80530134	+	124	-3482	17_80526652_rs878820_A_G	17	80526652	80526652	7.99577e-06	0.608749	0	108	intronic	FOXK2	chr17	82572258
17-80530134	17	80530134	80530134	+	124	-2778	17_80527356_rs12452440_T_C	17	80527356	80527356	8.52216e-06	0.552027	0	108	intronic	FOXK2	chr17	82572258
17-80530134	17	80530134	80530134	+	124	-2334	17_80527800_rs34721019_A_AG	17	80527800	80527800	1.26177e-06	0.58609	0	108	intronic	FOXK2	chr17	82572258
17-80530134	17	80530134	80530134	+	124	-2239	17_80527895_rs4789797_G_A	17	80527895	80527895	2.29959e-05	0.529	0	108	intronic	FOXK2	chr17	82572258
17-80530134	17	80530134	80530134	+	124	-639	17_80529495_rs3794723_G_A	17	80529495	80529495	2.20172e-07	0.594553	0	108	intronic	FOXK2	chr17	82572258
17-80530134	17	80530134	80530134	+	124	-162	17_80529972_rs3751908_A_G	17	80529972	80529972	2.80771e-07	0.627946	0	108	intronic	FOXK2	chr17	82572258
17-80530134	17	80530134	80530134	+	124	0	17_80530134_rs3751907_A_G	17	80530134	80530134	2.68421e-07	0.620453	0	108	intronic	FOXK2	chr17	82572258
17-80530134	17	80530134	80530134	+	124	145	17_80530279_rs3736204_C_T	17	80530279	80530279	2.20172e-07	0.594553	0	108	intronic	FOXK2	chr17	82572258
17-80530134	17	80530134	80530134	+	124	231	17_80530365_rs10578654_ATT_A	17	80530365	80530367	7.7664e-07	0.605979	0	108	intronic	FOXK2	chr17	82572258
17-80530134	17	80530134	80530134	+	124	295	17_80530429_rs3736206_T_C	17	80530429	80530429	2.1733e-07	0.633175	0	108	intronic	FOXK2	chr17	82572258
17-80530134	17	80530134	80530134	+	124	1180	17_80531314_rs6502121_A_G	17	80531314	80531314	2.20172e-07	0.594553	0	108	intronic	FOXK2	chr17	82572258
17-80530134	17	80530134	80530134	+	124	1509	17_80531643_rs4789798_C_G	17	80531643	80531643	2.20172e-07	0.594553	0	108	intronic	FOXK2	chr17	82572258
17-80530134	17	80530134	80530134	+	124	1692	17_80531826_rs4239021_T_C	17	80531826	80531826	2.20172e-07	0.594553	0	108	intronic	FOXK2	chr17	82572258
17-80530134	17	80530134	80530134	+	124	1982	17_80532116_rs11653286_T_C	17	80532116	80532116	2.23314e-07	0.632678	0	108	intronic	FOXK2	chr17	82572258
17-80530134	17	80530134	80530134	+	124	2036	17_80532170_rs6502123_T_C	17	80532170	80532170	2.20172e-07	0.594553	0	108	intronic	FOXK2	chr17	82572258
17-80530134	17	80530134	80530134	+	124	2148	17_80532282_rs7215108_C_T	17	80532282	80532282	2.20172e-07	0.594553	0	108	intronic	FOXK2	chr17	82572258
17-80530134	17	80530134	80530134	+	124	2398	17_80532532_rs7215465_C_T	17	80532532	80532532	2.20172e-07	0.594553	0	108	intronic	FOXK2	chr17	82572258
17-80530134	17	80530134	80530134	+	124	2945	17_80533079_rs4789799_T_C	17	80533079	80533079	2.68421e-07	0.620453	0	108	intronic	FOXK2	chr17	82572258
17-80530134	17	80530134	80530134	+	124	3667	17_80533801_rs62078138_T_C	17	80533801	80533801	5.64613e-06	0.628388	0	108	intronic	FOXK2	chr17	82572258
17-80530134	17	80530134	80530134	+	124	4200	17_80534334_rs4789800_A_G	17	80534334	80534334	3.5602e-05	0.572118	0	108	intronic	FOXK2	chr17	82572258
17-80530134	17	80530134	80530134	+	124	4857	17_80534991_rs12602034_C_T	17	80534991	80534991	3.0716e-07	0.61744	0	108	intronic	FOXK2	chr17	82572258
17-80530134	17	80530134	80530134	+	124	5007	17_80535141_rs12453001_T_A	17	80535141	80535141	3.35193e-07	0.615927	0	108	intronic	FOXK2	chr17	82572258
17-80530134	17	80530134	80530134	+	124	5233	17_80535367_rs4789801_C_T	17	80535367	80535367	1.14244e-05	0.600523	0	108	intronic	FOXK2	chr17	82572258
17-80530134	17	80530134	80530134	+	124	5496	17_80535630_rs4789802_T_G	17	80535630	80535630	3.13101e-05	0.585719	0	108	intronic	FOXK2	chr17	82572258
17-80530134	17	80530134	80530134	+	124	5924	17_80536058_rs3830304_CA_C	17	80536058	80536059	1.14244e-05	0.600523	0	108	intronic	FOXK2	chr17	82572258
17-80530134	17	80530134	80530134	+	124	6774	17_80536908_rs2279396_A_C	17	80536908	80536908	2.80771e-07	0.627946	0	108	intronic	FOXK2	chr17	82572258
18-684515	18	684515	684515	-	199	38954	18_645561_rs12456589_T_C	18	645561	645561	0.00195925	-0.360747	1	73	intronic	ENOSF1	chr18	684515
18-13474329	18	13474329	13474329	+	92	66384	18_13540713_rs1149360_G_T	18	13540713	13540713	0.00177371	0.366389	1	71	intronic	LDLRAD4	chr18	13474330
19-5911745	19	5911745	5911745	+	113	79965	19_5991710_rs398592_C_T	19	5991710	5991710	0.00174722	0.50166	0	73	ncRNA_exonic	AC104532.4	chr19	5911734
19-5911745	19	5911745	5911745	+	113	88568	19_6000313_rs6510867_C_T	19	6000313	6000313	0.00147294	0.487779	1	73	ncRNA_exonic	AC104532.4	chr19	5911734
19-7488516	19	7488516	7488516	+	51	3200	19_7491716_rs12461568_T_C	19	7491716	7491716	2.88388e-10	0.715598	0	85	intronic	ARHGEF18,CTD-2207O23.3	chr19	7423630
19-7488516	19	7488516	7488516	+	51	3229	19_7491745_rs7248093_A_G	19	7491745	7491745	2.88388e-10	0.715598	0	85	intronic	ARHGEF18,CTD-2207O23.3	chr19	7423630
19-7488516	19	7488516	7488516	+	51	3625	19_7492141_rs12980030_C_T	19	7492141	7492141	2.80347e-10	0.728119	0	85	intronic	ARHGEF18,CTD-2207O23.3	chr19	7423630
19-7488516	19	7488516	7488516	+	51	3842	19_7492358_rs12460296_G_C	19	7492358	7492358	2.88388e-10	0.715598	0	85	intronic	ARHGEF18,CTD-2207O23.3	chr19	7423630
19-7488516	19	7488516	7488516	+	51	3886	19_7492402_rs66522268_C_CT	19	7492402	7492402	2.88388e-10	0.715598	0	85	intronic	ARHGEF18,CTD-2207O23.3	chr19	7423630
19-7488516	19	7488516	7488516	+	51	4044	19_7492560_rs12463247_A_G	19	7492560	7492560	2.88388e-10	0.715598	0	85	intronic	ARHGEF18,CTD-2207O23.3	chr19	7423630
19-7488516	19	7488516	7488516	+	51	4096	19_7492612_rs12462162_T_G	19	7492612	7492612	2.88388e-10	0.715598	0	85	intronic	ARHGEF18,CTD-2207O23.3	chr19	7423630
19-7488516	19	7488516	7488516	+	51	4487	19_7493003_rs7247996_G_A	19	7493003	7493003	2.88388e-10	0.715598	0	85	intronic	ARHGEF18,CTD-2207O23.3	chr19	7423630
19-7488516	19	7488516	7488516	+	51	4887	19_7493403_rs12977793_T_C	19	7493403	7493403	7.31199e-11	0.790408	0	85	intronic	ARHGEF18,CTD-2207O23.3	chr19	7423630
19-7488516	19	7488516	7488516	+	51	4888	19_7493404_rs12983052_G_A	19	7493404	7493404	2.88388e-10	0.715598	0	85	intronic	ARHGEF18,CTD-2207O23.3	chr19	7423630
19-7488516	19	7488516	7488516	+	51	5008	19_7493524_rs34933605_G_T	19	7493524	7493524	7.31199e-11	0.790408	0	85	intronic	ARHGEF18,CTD-2207O23.3	chr19	7423630
19-7488516	19	7488516	7488516	+	51	5131	19_7493647_rs12977850_A_C	19	7493647	7493647	2.85e-10	0.729029	0	85	intronic	ARHGEF18,CTD-2207O23.3	chr19	7423630
19-7488516	19	7488516	7488516	+	51	5171	19_7493687_rs12611049_T_C	19	7493687	7493687	2.85e-10	0.729029	0	85	intronic	ARHGEF18,CTD-2207O23.3	chr19	7423630
19-7488516	19	7488516	7488516	+	51	5498	19_7494014_rs142402795_TCCC_T	19	7494014	7494017	5.83922e-11	0.798818	0	85	intronic	ARHGEF18,CTD-2207O23.3	chr19	7423630
19-7488516	19	7488516	7488516	+	51	5541	19_7494057_rs36018013_C_CA	19	7494057	7494057	2.92225e-10	0.728853	0	85	intronic	ARHGEF18,CTD-2207O23.3	chr19	7423630
19-7488516	19	7488516	7488516	+	51	5744	19_7494260_rs12460015_A_G	19	7494260	7494260	3.85039e-10	0.725798	0	85	intronic	ARHGEF18,CTD-2207O23.3	chr19	7423630
19-7488516	19	7488516	7488516	+	51	6106	19_7494622_rs11670452_G_T	19	7494622	7494622	7.61038e-08	0.67718	0	85	intronic	ARHGEF18,CTD-2207O23.3	chr19	7423630
19-7488516	19	7488516	7488516	+	51	6312	19_7494828_rs11667743_A_G	19	7494828	7494828	1.01689e-07	0.661848	0	85	intronic	ARHGEF18,CTD-2207O23.3	chr19	7423630
19-7488516	19	7488516	7488516	+	51	6330	19_7494846_rs6603164_A_G	19	7494846	7494846	4.26742e-10	0.726527	0	85	intronic	ARHGEF18,CTD-2207O23.3	chr19	7423630
19-7488516	19	7488516	7488516	+	51	6441	19_7494957_rs7259729_C_T	19	7494957	7494957	1.14874e-07	0.670257	0	85	intronic	ARHGEF18,CTD-2207O23.3	chr19	7423630
19-7488516	19	7488516	7488516	+	51	6738	19_7495254_rs11301630_AT_A	19	7495254	7495255	3.57465e-10	0.831396	0	85	intronic	ARHGEF18,CTD-2207O23.3	chr19	7423630
19-7488516	19	7488516	7488516	+	51	7052	19_7495568_rs8103846_A_G	19	7495568	7495568	7.61038e-08	0.67718	0	85	intronic	ARHGEF18,CTD-2207O23.3	chr19	7423630
19-7488516	19	7488516	7488516	+	51	7414	19_7495930_rs11666999_T_C	19	7495930	7495930	7.61038e-08	0.67718	0	85	intronic	ARHGEF18,CTD-2207O23.3	chr19	7423630
19-7488516	19	7488516	7488516	+	51	8138	19_7496654_rs4804169_T_C	19	7496654	7496654	2.80347e-10	0.728119	0	85	intronic	ARHGEF18,CTD-2207O23.3	chr19	7423630
19-7488516	19	7488516	7488516	+	51	8328	19_7496844_rs4804170_G_A	19	7496844	7496844	4.33318e-08	0.685262	0	85	intronic	ARHGEF18,CTD-2207O23.3	chr19	7423630
19-7488516	19	7488516	7488516	+	51	8772	19_7497288_rs722441_A_C	19	7497288	7497288	5.03961e-08	0.681163	0	85	intronic	ARHGEF18,CTD-2207O23.3	chr19	7423630
19-7488516	19	7488516	7488516	+	51	8842	19_7497358_rs722440_C_G	19	7497358	7497358	5.03961e-08	0.681163	0	85	intronic	ARHGEF18,CTD-2207O23.3	chr19	7423630
19-7488516	19	7488516	7488516	+	51	10283	19_7498799_rs1968255_A_G	19	7498799	7498799	4.34543e-11	0.822516	1	85	intronic	ARHGEF18,CTD-2207O23.3	chr19	7423630
19-7488516	19	7488516	7488516	+	51	15229	19_7503745_rs8110029_G_A	19	7503745	7503745	8.6934e-11	0.820209	0	85	intronic	ARHGEF18,CTD-2207O23.3	chr19	7423630
19-7488516	19	7488516	7488516	+	51	15421	19_7503937_rs62109766_G_T	19	7503937	7503937	7.65419e-11	0.828583	0	85	intronic	ARHGEF18,CTD-2207O23.3	chr19	7423630
19-7488516	19	7488516	7488516	+	51	16020	19_7504536_rs8110777_C_G	19	7504536	7504536	1.29302e-10	0.80634	0	85	intronic	ARHGEF18,CTD-2207O23.3	chr19	7423630
19-7488516	19	7488516	7488516	+	51	18832	19_7507348_rs10420976_T_G	19	7507348	7507348	6.67717e-09	0.718112	0	85	intronic	ARHGEF18,CTD-2207O23.3	chr19	7423630
19-7488516	19	7488516	7488516	+	51	18868	19_7507384_rs7247211_C_G	19	7507384	7507384	8.83397e-11	0.814713	0	85	intronic	ARHGEF18,CTD-2207O23.3	chr19	7423630
19-7488516	19	7488516	7488516	+	51	19157	19_7507673_rs6603079_C_T	19	7507673	7507673	1.0209e-09	0.768976	0	85	intronic	ARHGEF18,CTD-2207O23.3	chr19	7423630
19-7488516	19	7488516	7488516	+	51	19806	19_7508322_rs8100403_T_C	19	7508322	7508322	6.54798e-11	0.834336	0	85	intronic	ARHGEF18,CTD-2207O23.3	chr19	7423630
19-8560104	19	8560104	8560104	-	146	75308	19_8484796_rs12980131_A_G	19	8484796	8484796	0.00157532	-0.439894	0	79	intronic	PRAM1	chr19	8495220
19-8560104	19	8560104	8560104	-	146	66938	19_8493166_rs11259978_T_C	19	8493166	8493166	0.00114802	-0.449917	0	79	intronic	PRAM1	chr19	8495220
19-8560104	19	8560104	8560104	-	146	66698	19_8493406_rs11880897_T_C	19	8493406	8493406	0.000318956	-0.486349	0	79	intronic	PRAM1	chr19	8495220
19-8560104	19	8560104	8560104	-	146	63427	19_8496677_rs1599872_G_T	19	8496677	8496677	0.00185512	-0.432991	0	79	intronic	PRAM1	chr19	8495220
19-8560104	19	8560104	8560104	-	146	60748	19_8499356_rs572017058_T_TA	19	8499356	8499356	0.000447971	-0.474317	0	79	intronic	PRAM1	chr19	8495220
19-8560104	19	8560104	8560104	-	146	60518	19_8499586_rs34728303_C_CTTTA	19	8499586	8499586	0.00227305	-0.414059	0	79	intronic	PRAM1	chr19	8495220
19-8560104	19	8560104	8560104	-	146	57999	19_8502105_rs7408474_C_A	19	8502105	8502105	0.000156547	-0.503287	1	79	intronic	PRAM1	chr19	8495220
19-8560104	19	8560104	8560104	-	146	57715	19_8502389_rs7408511_C_T	19	8502389	8502389	0.00024767	-0.481513	0	79	intronic	PRAM1	chr19	8495220
19-8560104	19	8560104	8560104	-	146	55535	19_8504569_rs12971598_C_T	19	8504569	8504569	0.000581143	-0.445972	0	79	intronic	PRAM1	chr19	8495220
19-8560104	19	8560104	8560104	-	146	54188	19_8505916_rs1609853_C_T	19	8505916	8505916	0.000581143	-0.445972	0	79	intronic	PRAM1	chr19	8495220
19-8560104	19	8560104	8560104	-	146	42718	19_8517386_._C_A	19	8517386	8517386	0.000889744	-0.434187	0	79	intronic	PRAM1	chr19	8495220
19-8560104	19	8560104	8560104	-	146	40064	19_8520040_rs35220397_T_G	19	8520040	8520040	0.000567487	-0.430006	0	79	intronic	PRAM1	chr19	8495220
19-8560104	19	8560104	8560104	-	146	33462	19_8526636_rs145180158_AAGCGGC_A	19	8526636	8526642	0.000567487	-0.430006	0	79	intronic	PRAM1	chr19	8495220
19-8560104	19	8560104	8560104	-	146	30657	19_8529447_rs1309300_C_T	19	8529447	8529447	0.000263635	-0.450523	0	79	intronic	PRAM1	chr19	8495220
19-8560104	19	8560104	8560104	-	146	30055	19_8530049_rs628532_C_G	19	8530049	8530049	0.000567487	-0.430006	0	79	intronic	PRAM1	chr19	8495220
19-8560104	19	8560104	8560104	-	146	28303	19_8531801_rs67296634_T_G	19	8531801	8531801	0.000567487	-0.430006	0	79	intronic	PRAM1	chr19	8495220
19-8560104	19	8560104	8560104	-	146	25478	19_8534626_rs34677800_G_A	19	8534626	8534626	0.000512315	-0.433908	0	79	intronic	PRAM1	chr19	8495220
19-8560104	19	8560104	8560104	-	146	11366	19_8548738_rs34356342_T_C	19	8548738	8548738	0.000502339	-0.434746	0	79	intronic	PRAM1	chr19	8495220
19-12037913	19	12037913	12037913	+	98	-92924	19_11944989_rs74181615_T_A	19	11944989	11944989	0.0014866	-0.655385	1	68	intronic	CTD-2006C1.13,ZNF700	chr19	11927098
19-13884346	19	13884346	13884346	+	45	-28483	19_13855863_rs389535_C_T	19	13855863	13855863	0.00116988	0.38233	0	83	ncRNA_exonic	CTB-5E10.3	chr19	13773532
19-13884346	19	13884346	13884346	+	45	-27925	19_13856421_rs543851_T_C	19	13856421	13856421	0.00116988	0.38233	0	83	ncRNA_exonic	CTB-5E10.3	chr19	13773532
19-13884346	19	13884346	13884346	+	45	-27477	19_13856869_rs399804_C_T	19	13856869	13856869	0.00118595	0.382765	0	83	ncRNA_exonic	CTB-5E10.3	chr19	13773532
19-13884346	19	13884346	13884346	+	45	-26573	19_13857773_rs435594_A_G	19	13857773	13857773	0.00118595	0.382765	0	83	ncRNA_exonic	CTB-5E10.3	chr19	13773532
19-13884346	19	13884346	13884346	+	45	-26501	19_13857845_rs380141_A_G	19	13857845	13857845	0.00118595	0.382765	0	83	ncRNA_exonic	CTB-5E10.3	chr19	13773532
19-13884346	19	13884346	13884346	+	45	-25748	19_13858598_rs410359_C_T	19	13858598	13858598	0.00118595	0.382765	0	83	ncRNA_exonic	CTB-5E10.3	chr19	13773532
19-13884346	19	13884346	13884346	+	45	-25484	19_13858862_rs417475_G_T	19	13858862	13858862	0.00109551	0.386921	0	83	ncRNA_exonic	CTB-5E10.3	chr19	13773532
19-13884346	19	13884346	13884346	+	45	-25079	19_13859267_rs109083_C_T	19	13859267	13859267	0.0010813	0.387696	0	83	ncRNA_exonic	CTB-5E10.3	chr19	13773532
19-13884346	19	13884346	13884346	+	45	-24241	19_13860105_rs373298_A_G	19	13860105	13860105	0.00109226	0.387718	0	83	ncRNA_exonic	CTB-5E10.3	chr19	13773532
19-13884346	19	13884346	13884346	+	45	-24201	19_13860145_rs441994_A_G	19	13860145	13860145	0.00105566	0.389625	1	83	ncRNA_exonic	CTB-5E10.3	chr19	13773532
19-13884346	19	13884346	13884346	+	45	-23207	19_13861139_rs429537_T_C	19	13861139	13861139	0.00109654	0.387763	0	83	ncRNA_exonic	CTB-5E10.3	chr19	13773532
19-14873966	19	14873966	14873966	-	107	-98468	19_14972434_rs8113019_T_C	19	14972434	14972434	0.000474589	-0.502551	1	60	intronic	ADGRE2	chr19	14763154
19-14873966	19	14873966	14873966	-	107	-99553	19_14973519_rs59063847_A_G	19	14973519	14973519	0.000719456	-0.486902	0	60	intronic	ADGRE2	chr19	14763154
19-16747301	19	16747301	16747301	-	89	-83759	19_16831060_rs12983375_C_T	19	16831060	16831060	0.00234882	0.394044	1	76	ncRNA_exonic	CTC-429P9.2	chr19	16636490
19-17263818	19	17263818	17263818	+	233	-77691	19_17186127_rs2305752_A_C	19	17186127	17186127	0.00137111	0.431413	1	98	ncRNA_intronic	CTD-3032J10.2	chr19	17153008
19-17263818	19	17263818	17263818	+	233	-77298	19_17186519_rs113610362_CT_C	19	17186519	17186520	0.00156425	0.4283	0	98	ncRNA_intronic	CTD-3032J10.2	chr19	17153008
19-18477859	19	18477859	18477859	+	156	-15441	19_18462418_rs11086107_A_G	19	18462418	18462418	0.000441086	-0.453515	0	90	UTR3	PGPEP1(ENST00000269919.10:c.*3466A>G)	chr19	18367049
19-18477859	19	18477859	18477859	+	156	-15007	19_18462852_rs12979691_T_C	19	18462852	18462852	0.00042385	-0.456029	0	90	UTR3	PGPEP1(ENST00000269919.10:c.*3466A>G)	chr19	18367049
19-18477859	19	18477859	18477859	+	156	-11828	19_18466031_rs10423008_G_A	19	18466031	18466031	0.000412772	-0.456985	0	90	UTR3	PGPEP1(ENST00000269919.10:c.*3466A>G)	chr19	18367049
19-18477859	19	18477859	18477859	+	156	-10262	19_18467597_rs12976357_T_C	19	18467597	18467597	0.000254501	-0.478855	0	90	UTR3	PGPEP1(ENST00000269919.10:c.*3466A>G)	chr19	18367049
19-18477859	19	18477859	18477859	+	156	-9973	19_18467886_rs7248363_T_C	19	18467886	18467886	0.00026828	-0.465142	0	90	UTR3	PGPEP1(ENST00000269919.10:c.*3466A>G)	chr19	18367049
19-18477859	19	18477859	18477859	+	156	-7872	19_18469987_rs8107734_A_G	19	18469987	18469987	0.000240521	-0.469788	0	90	UTR3	PGPEP1(ENST00000269919.10:c.*3466A>G)	chr19	18367049
19-18477859	19	18477859	18477859	+	156	-7266	19_18470593_rs12977748_G_A	19	18470593	18470593	0.000220295	-0.472981	1	90	UTR3	PGPEP1(ENST00000269919.10:c.*3466A>G)	chr19	18367049
19-18478822	19	18478822	18478822	+	151	32408	19_18511230_rs11086109_T_C	19	18511230	18511230	0.00106031	0.416265	0	80	UTR3	PGPEP1(ENST00000269919.10:c.*4429A>G)	chr19	18368012
19-18478822	19	18478822	18478822	+	151	34110	19_18512932_rs1560117_C_T	19	18512932	18512932	0.00100972	0.418588	1	80	UTR3	PGPEP1(ENST00000269919.10:c.*4429A>G)	chr19	18368012
19-36810479	19	36810479	36810479	-	92	99810	19_36710669_rs12463236_G_T	19	36710669	36710669	0.000513236	-0.549904	0	59	ncRNA_intronic	LINC00665	chr19	36319577
19-36810479	19	36810479	36810479	-	92	99182	19_36711297_rs112092196_T_C	19	36711297	36711297	0.000233884	-0.590554	0	59	ncRNA_intronic	LINC00665	chr19	36319577
19-36810479	19	36810479	36810479	-	92	98400	19_36712079_rs12461077_G_C	19	36712079	36712079	0.000225997	-0.59115	0	59	ncRNA_intronic	LINC00665	chr19	36319577
19-36810479	19	36810479	36810479	-	92	97507	19_36712972_rs56316708_C_G	19	36712972	36712972	0.000712258	-0.477208	0	59	ncRNA_intronic	LINC00665	chr19	36319577
19-36810479	19	36810479	36810479	-	92	93433	19_36717046_rs28414272_G_T	19	36717046	36717046	0.000478136	-0.552098	0	59	ncRNA_intronic	LINC00665	chr19	36319577
19-36810479	19	36810479	36810479	-	92	92081	19_36718398_rs12460466_G_A	19	36718398	36718398	0.000299649	-0.541591	0	59	ncRNA_intronic	LINC00665	chr19	36319577
19-36810479	19	36810479	36810479	-	92	91375	19_36719104_rs59026641_T_A	19	36719104	36719104	0.000679471	-0.463877	0	59	ncRNA_intronic	LINC00665	chr19	36319577
19-36810479	19	36810479	36810479	-	92	89022	19_36721457_rs59295196_G_A	19	36721457	36721457	0.000388036	-0.761761	0	59	ncRNA_intronic	LINC00665	chr19	36319577
19-36810479	19	36810479	36810479	-	92	82189	19_36728290_rs4806293_A_G	19	36728290	36728290	0.000219365	-0.573396	0	59	ncRNA_intronic	LINC00665	chr19	36319577
19-36810479	19	36810479	36810479	-	92	79055	19_36731424_rs4806295_A_G	19	36731424	36731424	0.000219365	-0.573396	0	59	ncRNA_intronic	LINC00665	chr19	36319577
19-36810479	19	36810479	36810479	-	92	78707	19_36731771_rs72407392_CA_C	19	36731771	36731772	0.00170251	-0.424967	0	59	ncRNA_intronic	LINC00665	chr19	36319577
19-36810479	19	36810479	36810479	-	92	78264	19_36732215_rs28528757_G_A	19	36732215	36732215	0.000847715	-0.468859	0	59	ncRNA_intronic	LINC00665	chr19	36319577
19-36810479	19	36810479	36810479	-	92	75813	19_36734666_rs73040107_C_T	19	36734666	36734666	0.000200718	-0.577461	1	59	ncRNA_intronic	LINC00665	chr19	36319577
19-36810479	19	36810479	36810479	-	92	75339	19_36735140_rs62113146_T_C	19	36735140	36735140	0.000340165	-0.556067	0	59	ncRNA_intronic	LINC00665	chr19	36319577
19-36810479	19	36810479	36810479	-	92	73575	19_36736904_rs62113148_C_T	19	36736904	36736904	0.000551113	-0.557207	0	59	ncRNA_intronic	LINC00665	chr19	36319577
19-36810479	19	36810479	36810479	-	92	73276	19_36737203_rs73040113_G_A	19	36737203	36737203	0.000551113	-0.557207	0	59	ncRNA_intronic	LINC00665	chr19	36319577
19-36810479	19	36810479	36810479	-	92	68477	19_36742002_rs145715699_G_T	19	36742002	36742002	0.000551113	-0.557207	0	59	ncRNA_intronic	LINC00665	chr19	36319577
19-36810479	19	36810479	36810479	-	92	64719	19_36745760_rs4806303_G_A	19	36745760	36745760	0.000646677	-0.551573	0	59	ncRNA_intronic	LINC00665	chr19	36319577
19-36810479	19	36810479	36810479	-	92	62040	19_36748439_rs62113149_C_G	19	36748439	36748439	0.000785529	-0.543313	0	59	ncRNA_intronic	LINC00665	chr19	36319577
19-36810479	19	36810479	36810479	-	92	60920	19_36749559_rs62113151_G_A	19	36749559	36749559	0.00213282	-0.482274	0	59	ncRNA_intronic	LINC00665	chr19	36319577
19-36810479	19	36810479	36810479	-	92	60812	19_36749667_rs62113152_C_G	19	36749667	36749667	0.000946494	-0.532457	0	59	ncRNA_intronic	LINC00665	chr19	36319577
19-36810479	19	36810479	36810479	-	92	58843	19_36751636_rs55697131_A_G	19	36751636	36751636	0.0018312	-0.489637	0	59	ncRNA_intronic	LINC00665	chr19	36319577
19-36810479	19	36810479	36810479	-	92	58338	19_36752141_rs12463157_A_G	19	36752141	36752141	0.00191549	-0.505927	0	59	ncRNA_intronic	LINC00665	chr19	36319577
19-36810479	19	36810479	36810479	-	92	58196	19_36752283_rs12459247_T_C	19	36752283	36752283	0.000876746	-0.536326	0	59	ncRNA_intronic	LINC00665	chr19	36319577
19-36810479	19	36810479	36810479	-	92	58194	19_36752285_rs12459248_T_G	19	36752285	36752285	0.000876746	-0.536326	0	59	ncRNA_intronic	LINC00665	chr19	36319577
19-36810479	19	36810479	36810479	-	92	57812	19_36752667_rs73040148_C_T	19	36752667	36752667	0.000876746	-0.536326	0	59	ncRNA_intronic	LINC00665	chr19	36319577
19-36810479	19	36810479	36810479	-	92	57724	19_36752755_rs112534612_G_A	19	36752755	36752755	0.000876746	-0.536326	0	59	ncRNA_intronic	LINC00665	chr19	36319577
19-36810479	19	36810479	36810479	-	92	57644	19_36752835_rs117723682_G_A	19	36752835	36752835	0.00154896	-0.524899	0	59	ncRNA_intronic	LINC00665	chr19	36319577
19-36810479	19	36810479	36810479	-	92	57638	19_36752841_rs75947264_A_T	19	36752841	36752841	0.00154896	-0.524899	0	59	ncRNA_intronic	LINC00665	chr19	36319577
19-36810479	19	36810479	36810479	-	92	57620	19_36752859_rs62113155_G_T	19	36752859	36752859	0.000884787	-0.538357	0	59	ncRNA_intronic	LINC00665	chr19	36319577
19-36810479	19	36810479	36810479	-	92	56680	19_36753799_rs375695053_A_ACTGCAGGCATTCCTTGGC	19	36753799	36753799	0.00140507	-0.551984	0	59	ncRNA_intronic	LINC00665	chr19	36319577
19-36810479	19	36810479	36810479	-	92	56511	19_36753968_rs370710859_C_CT	19	36753968	36753968	0.00114429	-0.544082	0	59	ncRNA_intronic	LINC00665	chr19	36319577
19-36810479	19	36810479	36810479	-	92	55161	19_36755318_rs58395495_G_C	19	36755318	36755318	0.000628605	-0.553862	0	59	ncRNA_intronic	LINC00665	chr19	36319577
19-36810479	19	36810479	36810479	-	92	54206	19_36756273_rs8113088_G_C	19	36756273	36756273	0.000628605	-0.553862	0	59	ncRNA_intronic	LINC00665	chr19	36319577
19-36810479	19	36810479	36810479	-	92	53424	19_36757055_rs73041817_G_C	19	36757055	36757055	0.00188478	-0.506179	0	59	ncRNA_intronic	LINC00665	chr19	36319577
19-36810479	19	36810479	36810479	-	92	53032	19_36757447_rs74197340_C_G	19	36757447	36757447	0.00188478	-0.506179	0	59	ncRNA_intronic	LINC00665	chr19	36319577
19-36810479	19	36810479	36810479	-	92	6224	19_36804255_rs62115240_C_T	19	36804255	36804255	0.00192386	-0.514794	0	59	ncRNA_intronic	LINC00665	chr19	36319577
19-36810479	19	36810479	36810479	-	92	-6675	19_36817154_rs3111555_T_C	19	36817154	36817154	0.000245904	-0.578431	0	59	ncRNA_intronic	LINC00665	chr19	36319577
19-36810479	19	36810479	36810479	-	92	-10719	19_36821198_rs3111556_T_G	19	36821198	36821198	0.000628605	-0.553862	0	59	ncRNA_intronic	LINC00665	chr19	36319577
19-36810479	19	36810479	36810479	-	92	-10730	19_36821209_rs3098393_A_G	19	36821209	36821209	0.000628605	-0.553862	0	59	ncRNA_intronic	LINC00665	chr19	36319577
19-36810479	19	36810479	36810479	-	92	-14979	19_36825458_rs2857_C_T	19	36825458	36825458	0.00183546	-0.507713	0	59	ncRNA_intronic	LINC00665	chr19	36319577
19-36810479	19	36810479	36810479	-	92	-15858	19_36826337_rs62112567_G_T	19	36826337	36826337	0.00188478	-0.506179	0	59	ncRNA_intronic	LINC00665	chr19	36319577
19-36810479	19	36810479	36810479	-	92	-15948	19_36826427_rs62112568_T_C	19	36826427	36826427	0.000628605	-0.553862	0	59	ncRNA_intronic	LINC00665	chr19	36319577
19-36810479	19	36810479	36810479	-	92	-17222	19_36827701_rs58259984_TA_T	19	36827701	36827702	0.000628605	-0.553862	0	59	ncRNA_intronic	LINC00665	chr19	36319577
19-36810479	19	36810479	36810479	-	92	-18287	19_36828766_rs62112569_C_G	19	36828766	36828766	0.000628605	-0.553862	0	59	ncRNA_intronic	LINC00665	chr19	36319577
19-36810479	19	36810479	36810479	-	92	-24587	19_36835066_rs62112624_G_A	19	36835066	36835066	0.00188478	-0.506179	0	59	ncRNA_intronic	LINC00665	chr19	36319577
19-36810479	19	36810479	36810479	-	92	-25408	19_36835887_rs12461529_G_A	19	36835887	36835887	0.00188478	-0.506179	0	59	ncRNA_intronic	LINC00665	chr19	36319577
19-36810479	19	36810479	36810479	-	92	-30273	19_36840752_._A_<CN0>	19	36840752	36840752	0.000628605	-0.553862	0	59	ncRNA_intronic	LINC00665	chr19	36319577
19-36810479	19	36810479	36810479	-	92	-44316	19_36854795_rs61706074_C_T	19	36854795	36854795	0.000220391	-0.582549	0	59	ncRNA_intronic	LINC00665	chr19	36319577
19-36810479	19	36810479	36810479	-	92	-47606	19_36858085_rs12462725_T_C	19	36858085	36858085	0.00184664	-0.508717	0	59	ncRNA_intronic	LINC00665	chr19	36319577
19-36810479	19	36810479	36810479	-	92	-49508	19_36859987_rs62112631_G_T	19	36859987	36859987	0.00194602	-0.506063	0	59	ncRNA_intronic	LINC00665	chr19	36319577
19-36810479	19	36810479	36810479	-	92	-51222	19_36861701_rs2967508_C_A	19	36861701	36861701	0.000935328	-0.538136	0	59	ncRNA_intronic	LINC00665	chr19	36319577
19-36810479	19	36810479	36810479	-	92	-53195	19_36863674_rs73043845_A_T	19	36863674	36863674	0.00194602	-0.506063	0	59	ncRNA_intronic	LINC00665	chr19	36319577
19-36810479	19	36810479	36810479	-	92	-57497	19_36867976_rs62112632_G_C	19	36867976	36867976	0.00194602	-0.506063	0	59	ncRNA_intronic	LINC00665	chr19	36319577
19-36810479	19	36810479	36810479	-	92	-59466	19_36869945_rs3810326_C_A	19	36869945	36869945	0.00194602	-0.506063	0	59	ncRNA_intronic	LINC00665	chr19	36319577
19-38897234	19	38897234	38897234	+	188	20635	19_38917869_rs7253317_A_T	19	38917869	38917869	0.00179488	-0.60783	0	63	intronic	FAM98C	chr19	38406594
19-38897234	19	38897234	38897234	+	188	25242	19_38922476_rs76124585_G_C	19	38922476	38922476	0.000960533	-0.617991	1	63	intronic	FAM98C	chr19	38406594
19-46360210	19	46360210	46360210	-	184	51494	19_46308716_rs2879934_A_G	19	46308716	46308716	0.000855405	-0.423165	0	66	intronic	SYMPK	chr19	45856952
19-46360210	19	46360210	46360210	-	184	51295	19_46308915_rs1972423_A_C	19	46308915	46308915	0.000974151	-0.421637	0	66	intronic	SYMPK	chr19	45856952
19-46360210	19	46360210	46360210	-	184	51007	19_46309203_rs1548029_A_C	19	46309203	46309203	0.000987843	-0.421083	0	66	intronic	SYMPK	chr19	45856952
19-46360210	19	46360210	46360210	-	184	47330	19_46312880_rs36091860_G_A	19	46312880	46312880	0.000697026	-0.43846	0	66	intronic	SYMPK	chr19	45856952
19-46360210	19	46360210	46360210	-	184	45316	19_46314894_rs7253302_A_C	19	46314894	46314894	0.000764031	-0.435058	0	66	intronic	SYMPK	chr19	45856952
19-46360210	19	46360210	46360210	-	184	40169	19_46320041_rs74821481_G_T	19	46320041	46320041	0.000493912	-0.447908	0	66	intronic	SYMPK	chr19	45856952
19-46360210	19	46360210	46360210	-	184	35330	19_46324880_rs11669073_C_T	19	46324880	46324880	0.000984088	-0.424495	0	66	intronic	SYMPK	chr19	45856952
19-46360210	19	46360210	46360210	-	184	34727	19_46325483_rs35114617_T_C	19	46325483	46325483	0.000994624	-0.423363	0	66	intronic	SYMPK	chr19	45856952
19-46360210	19	46360210	46360210	-	184	33044	19_46327166_rs11671524_G_A	19	46327166	46327166	0.000994624	-0.423363	0	66	intronic	SYMPK	chr19	45856952
19-46360210	19	46360210	46360210	-	184	27368	19_46332842_rs8102876_C_T	19	46332842	46332842	0.00127357	-0.416747	0	66	intronic	SYMPK	chr19	45856952
19-46360210	19	46360210	46360210	-	184	25994	19_46334212_rs10612114_GGTGT_G	19	46334212	46334216	0.00135843	-0.416261	0	66	intronic	SYMPK	chr19	45856952
19-46360210	19	46360210	46360210	-	184	24699	19_46335511_rs7258283_C_T	19	46335511	46335511	0.000961609	-0.425754	0	66	intronic	SYMPK	chr19	45856952
19-46360210	19	46360210	46360210	-	184	21718	19_46338492_rs7256192_G_A	19	46338492	46338492	0.000961609	-0.425754	0	66	intronic	SYMPK	chr19	45856952
19-46360210	19	46360210	46360210	-	184	21035	19_46339175_rs71340704_T_TAAAGAAAG	19	46339175	46339175	0.00144712	-0.414738	0	66	intronic	SYMPK	chr19	45856952
19-46360210	19	46360210	46360210	-	184	17325	19_46342885_rs7254067_G_A	19	46342885	46342885	0.000888603	-0.428373	0	66	intronic	SYMPK	chr19	45856952
19-46360210	19	46360210	46360210	-	184	9835	19_46350375_rs62109854_A_C	19	46350375	46350375	0.00124274	-0.41523	0	66	intronic	SYMPK	chr19	45856952
19-46360210	19	46360210	46360210	-	184	5417	19_46354793_rs7252363_G_A	19	46354793	46354793	0.00106024	-0.417373	0	66	intronic	SYMPK	chr19	45856952
19-46360210	19	46360210	46360210	-	184	1785	19_46358425_rs7250497_A_G	19	46358425	46358425	0.0010779	-0.418088	0	66	intronic	SYMPK	chr19	45856952
19-46360210	19	46360210	46360210	-	184	-6815	19_46367025_rs11671106_C_T	19	46367025	46367025	0.00106011	-0.418153	0	66	intronic	SYMPK	chr19	45856952
19-46360210	19	46360210	46360210	-	184	-10171	19_46370381_rs8103278_G_A	19	46370381	46370381	0.0016996	-0.400457	0	66	intronic	SYMPK	chr19	45856952
19-46360210	19	46360210	46360210	-	184	-12839	19_46373049_rs71175234_ATT_A	19	46373049	46373051	0.000126551	-0.500443	0	66	intronic	SYMPK	chr19	45856952
19-46360210	19	46360210	46360210	-	184	-13008	19_46373218_rs7254364_G_A	19	46373218	46373218	0.000109438	-0.506085	0	66	intronic	SYMPK	chr19	45856952
19-46360210	19	46360210	46360210	-	184	-13304	19_46373514_._A_G	19	46373514	46373514	0.000109438	-0.506085	0	66	intronic	SYMPK	chr19	45856952
19-46360210	19	46360210	46360210	-	184	-13827	19_46374037_rs59093775_G_A	19	46374037	46374037	3.27813e-05	-0.506728	1	66	intronic	SYMPK	chr19	45856952
19-46360210	19	46360210	46360210	-	184	-14347	19_46374557_rs11669442_T_C	19	46374557	46374557	6.94174e-05	-0.472626	0	66	intronic	SYMPK	chr19	45856952
19-46360210	19	46360210	46360210	-	184	-14706	19_46374916_._C_T	19	46374916	46374916	7.93282e-05	-0.48134	0	66	intronic	SYMPK	chr19	45856952
19-53063499	19	53063499	53063499	+	433	61704	19_53125203_rs536045_G_C	19	53125203	53125203	0.00101741	-0.464284	0	65	intergenic	ZNF701(dist=3486),ZNF701(dist=10029)	chr19	52560246
19-53063499	19	53063499	53063499	+	433	67772	19_53131271_rs599097_A_G	19	53131271	53131271	0.00108943	-0.464285	0	65	intergenic	ZNF701(dist=3486),ZNF701(dist=10029)	chr19	52560246
19-53063499	19	53063499	53063499	+	433	68279	19_53131778_rs611576_G_C	19	53131778	53131778	0.000955096	-0.469994	0	65	intergenic	ZNF701(dist=3486),ZNF701(dist=10029)	chr19	52560246
19-53063499	19	53063499	53063499	+	433	70453	19_53133952_rs658486_T_C	19	53133952	53133952	0.000862329	-0.47784	0	65	intergenic	ZNF701(dist=3486),ZNF701(dist=10029)	chr19	52560246
19-53063499	19	53063499	53063499	+	433	70751	19_53134250_rs1089759_T_A	19	53134250	53134250	0.00138478	-0.449694	0	65	intergenic	ZNF701(dist=3486),ZNF701(dist=10029)	chr19	52560246
19-53063499	19	53063499	53063499	+	433	70938	19_53134437_rs1089761_T_A	19	53134437	53134437	0.000777552	-0.479729	0	65	intergenic	ZNF701(dist=3486),ZNF701(dist=10029)	chr19	52560246
19-53063499	19	53063499	53063499	+	433	71927	19_53135426_rs675404_C_T	19	53135426	53135426	0.000792707	-0.478657	0	65	intergenic	ZNF701(dist=3486),ZNF701(dist=10029)	chr19	52560246
19-53063499	19	53063499	53063499	+	433	72315	19_53135814_rs441527_A_G	19	53135814	53135814	0.000609748	-0.486441	1	65	intergenic	ZNF701(dist=3486),ZNF701(dist=10029)	chr19	52560246
19-53063499	19	53063499	53063499	+	433	72418	19_53135917_rs56071964_G_A	19	53135917	53135917	0.000609748	-0.486441	0	65	intergenic	ZNF701(dist=3486),ZNF701(dist=10029)	chr19	52560246
19-53063499	19	53063499	53063499	+	433	72420	19_53135919_rs55752197_CT_C	19	53135919	53135920	0.000858221	-0.472084	0	65	intergenic	ZNF701(dist=3486),ZNF701(dist=10029)	chr19	52560246
19-53063499	19	53063499	53063499	+	433	74728	19_53138227_._ACTT_A	19	53138227	53138230	0.0013975	-0.45001	0	65	intergenic	ZNF701(dist=3486),ZNF701(dist=10029)	chr19	52560246
19-53063499	19	53063499	53063499	+	433	76169	19_53139668_rs627792_A_G	19	53139668	53139668	0.00131696	-0.453223	0	65	intergenic	ZNF701(dist=3486),ZNF701(dist=10029)	chr19	52560246
19-53063499	19	53063499	53063499	+	433	80483	19_53143982_rs329956_T_C	19	53143982	53143982	0.00171196	-0.43867	0	65	intergenic	ZNF701(dist=3486),ZNF701(dist=10029)	chr19	52560246
19-53063499	19	53063499	53063499	+	433	80583	19_53144082_rs329955_T_G	19	53144082	53144082	0.000821085	-0.478863	0	65	intergenic	ZNF701(dist=3486),ZNF701(dist=10029)	chr19	52560246
19-53063499	19	53063499	53063499	+	433	80875	19_53144374_rs179321_A_G	19	53144374	53144374	0.00107166	-0.476363	0	65	intergenic	ZNF701(dist=3486),ZNF701(dist=10029)	chr19	52560246
19-53063499	19	53063499	53063499	+	433	81304	19_53144803_rs329954_A_C	19	53144803	53144803	0.00122946	-0.447886	0	65	intergenic	ZNF701(dist=3486),ZNF701(dist=10029)	chr19	52560246
19-53063499	19	53063499	53063499	+	433	81321	19_53144820_rs329953_T_C	19	53144820	53144820	0.00157469	-0.441265	0	65	intergenic	ZNF701(dist=3486),ZNF701(dist=10029)	chr19	52560246
19-53063499	19	53063499	53063499	+	433	83332	19_53146831_rs651023_G_A	19	53146831	53146831	0.00143185	-0.445975	0	65	intergenic	ZNF701(dist=3486),ZNF701(dist=10029)	chr19	52560246
19-53063499	19	53063499	53063499	+	433	84091	19_53147590_rs329951_C_G	19	53147590	53147590	0.00121682	-0.448675	0	65	intergenic	ZNF701(dist=3486),ZNF701(dist=10029)	chr19	52560246
19-53063499	19	53063499	53063499	+	433	86302	19_53149801_rs370366_G_C	19	53149801	53149801	0.00136012	-0.44523	0	65	intergenic	ZNF701(dist=3486),ZNF701(dist=10029)	chr19	52560246
19-53063499	19	53063499	53063499	+	433	86871	19_53150370_rs589860_G_A	19	53150370	53150370	0.000904914	-0.458824	0	65	intergenic	ZNF701(dist=3486),ZNF701(dist=10029)	chr19	52560246
19-53063499	19	53063499	53063499	+	433	87463	19_53150962_rs802877_G_C	19	53150962	53150962	0.00157622	-0.43735	0	65	intergenic	ZNF701(dist=3486),ZNF701(dist=10029)	chr19	52560246
19-53063499	19	53063499	53063499	+	433	93672	19_53157171_rs329942_T_C	19	53157171	53157171	0.00230885	-0.420398	0	65	intergenic	ZNF701(dist=3486),ZNF701(dist=10029)	chr19	52560246
19-53065338	19	53065338	53065338	+	438	26392	19_53091730_rs74176155_A_T	19	53091730	53091730	0.00215737	-0.437011	0	94	intergenic	ZNF701(dist=5325),ZNF701(dist=8190)	chr19	52562085
19-53065338	19	53065338	53065338	+	438	26670	19_53092008_._C_G	19	53092008	53092008	0.00185361	-0.442869	0	94	intergenic	ZNF701(dist=5325),ZNF701(dist=8190)	chr19	52562085
19-53065338	19	53065338	53065338	+	438	27127	19_53092465_rs7247002_C_A	19	53092465	53092465	0.000351376	-0.430319	1	94	intergenic	ZNF701(dist=5325),ZNF701(dist=8190)	chr19	52562085
19-53065338	19	53065338	53065338	+	438	27898	19_53093236_rs7250819_A_G	19	53093236	53093236	0.000369357	-0.429281	0	94	intergenic	ZNF701(dist=5325),ZNF701(dist=8190)	chr19	52562085
19-53065338	19	53065338	53065338	+	438	29692	19_53095030_rs2169527_A_G	19	53095030	53095030	0.000796694	-0.399315	0	94	intergenic	ZNF701(dist=5325),ZNF701(dist=8190)	chr19	52562085
19-53065338	19	53065338	53065338	+	438	29696	19_53095034_rs35379780_C_A	19	53095034	53095034	0.000796694	-0.399315	0	94	intergenic	ZNF701(dist=5325),ZNF701(dist=8190)	chr19	52562085
19-53065338	19	53065338	53065338	+	438	29701	19_53095039_rs2169528_A_G	19	53095039	53095039	0.00092578	-0.39372	0	94	intergenic	ZNF701(dist=5325),ZNF701(dist=8190)	chr19	52562085
19-53065338	19	53065338	53065338	+	438	29766	19_53095104_rs7260315_T_C	19	53095104	53095104	0.000796345	-0.398128	0	94	intergenic	ZNF701(dist=5325),ZNF701(dist=8190)	chr19	52562085
19-53065338	19	53065338	53065338	+	438	30188	19_53095526_rs7259905_A_G	19	53095526	53095526	0.000796345	-0.398128	0	94	intergenic	ZNF701(dist=5325),ZNF701(dist=8190)	chr19	52562085
19-53065338	19	53065338	53065338	+	438	30252	19_53095590_rs12985245_C_T	19	53095590	53095590	0.000796345	-0.398128	0	94	intergenic	ZNF701(dist=5325),ZNF701(dist=8190)	chr19	52562085
19-53065338	19	53065338	53065338	+	438	30268	19_53095606_rs7259938_A_G	19	53095606	53095606	0.000796345	-0.398128	0	94	intergenic	ZNF701(dist=5325),ZNF701(dist=8190)	chr19	52562085
19-53065338	19	53065338	53065338	+	438	30428	19_53095766_rs11880926_T_G	19	53095766	53095766	0.000813677	-0.398179	0	94	intergenic	ZNF701(dist=5325),ZNF701(dist=8190)	chr19	52562085
19-53065338	19	53065338	53065338	+	438	30433	19_53095771_rs11883366_C_G	19	53095771	53095771	0.000813677	-0.398179	0	94	intergenic	ZNF701(dist=5325),ZNF701(dist=8190)	chr19	52562085
19-53065338	19	53065338	53065338	+	438	30491	19_53095829_rs60270460_C_T	19	53095829	53095829	0.000787348	-0.400886	0	94	intergenic	ZNF701(dist=5325),ZNF701(dist=8190)	chr19	52562085
19-53065338	19	53065338	53065338	+	438	30493	19_53095831_rs60763836_C_G	19	53095831	53095831	0.000787348	-0.400886	0	94	intergenic	ZNF701(dist=5325),ZNF701(dist=8190)	chr19	52562085
19-53065338	19	53065338	53065338	+	438	30496	19_53095834_rs74176156_G_C	19	53095834	53095834	0.000787348	-0.400886	0	94	intergenic	ZNF701(dist=5325),ZNF701(dist=8190)	chr19	52562085
19-53065338	19	53065338	53065338	+	438	30677	19_53096015_._G_<CN0>	19	53096015	53096015	0.000796345	-0.398128	0	94	intergenic	ZNF701(dist=5325),ZNF701(dist=8190)	chr19	52562085
19-53065338	19	53065338	53065338	+	438	32367	19_53097705_rs62117255_T_C	19	53097705	53097705	0.000913867	-0.393816	0	94	intergenic	ZNF701(dist=5325),ZNF701(dist=8190)	chr19	52562085
19-53065338	19	53065338	53065338	+	438	32399	19_53097737_rs62117256_G_T	19	53097737	53097737	0.000892293	-0.395146	0	94	intergenic	ZNF701(dist=5325),ZNF701(dist=8190)	chr19	52562085
19-53065338	19	53065338	53065338	+	438	32427	19_53097765_rs74176157_G_T	19	53097765	53097765	0.00116963	-0.390463	0	94	intergenic	ZNF701(dist=5325),ZNF701(dist=8190)	chr19	52562085
19-53065338	19	53065338	53065338	+	438	32429	19_53097767_rs74176158_T_G	19	53097767	53097767	0.000624329	-0.502192	0	94	intergenic	ZNF701(dist=5325),ZNF701(dist=8190)	chr19	52562085
19-53065338	19	53065338	53065338	+	438	32548	19_53097886_rs35151776_C_A	19	53097886	53097886	0.000913867	-0.393816	0	94	intergenic	ZNF701(dist=5325),ZNF701(dist=8190)	chr19	52562085
19-53065338	19	53065338	53065338	+	438	32598	19_53097936_rs10420776_C_T	19	53097936	53097936	0.00101434	-0.391396	0	94	intergenic	ZNF701(dist=5325),ZNF701(dist=8190)	chr19	52562085
19-53065338	19	53065338	53065338	+	438	32763	19_53098101_rs11672999_T_C	19	53098101	53098101	0.00092182	-0.39598	0	94	intergenic	ZNF701(dist=5325),ZNF701(dist=8190)	chr19	52562085
19-53065338	19	53065338	53065338	+	438	32848	19_53098186_rs12979546_C_G	19	53098186	53098186	0.000913867	-0.393816	0	94	intergenic	ZNF701(dist=5325),ZNF701(dist=8190)	chr19	52562085
19-53065338	19	53065338	53065338	+	438	32958	19_53098296_rs8110686_A_G	19	53098296	53098296	0.000913867	-0.393816	0	94	intergenic	ZNF701(dist=5325),ZNF701(dist=8190)	chr19	52562085
19-53065338	19	53065338	53065338	+	438	32968	19_53098306_rs8110794_C_G	19	53098306	53098306	0.000913867	-0.393816	0	94	intergenic	ZNF701(dist=5325),ZNF701(dist=8190)	chr19	52562085
19-53065338	19	53065338	53065338	+	438	33213	19_53098551_rs6509653_A_C	19	53098551	53098551	0.000913867	-0.393816	0	94	intergenic	ZNF701(dist=5325),ZNF701(dist=8190)	chr19	52562085
19-53065338	19	53065338	53065338	+	438	33351	19_53098689_rs11326755_AT_A	19	53098689	53098690	0.000913867	-0.393816	0	94	intergenic	ZNF701(dist=5325),ZNF701(dist=8190)	chr19	52562085
19-53065338	19	53065338	53065338	+	438	33395	19_53098733_rs6509654_G_C	19	53098733	53098733	0.000913867	-0.393816	0	94	intergenic	ZNF701(dist=5325),ZNF701(dist=8190)	chr19	52562085
19-53065338	19	53065338	53065338	+	438	33438	19_53098776_rs6509655_T_G	19	53098776	53098776	0.00101434	-0.391396	0	94	intergenic	ZNF701(dist=5325),ZNF701(dist=8190)	chr19	52562085
19-53065338	19	53065338	53065338	+	438	33596	19_53098934_rs10403603_T_C	19	53098934	53098934	0.00111561	-0.387918	0	94	intergenic	ZNF701(dist=5325),ZNF701(dist=8190)	chr19	52562085
19-53065338	19	53065338	53065338	+	438	33702	19_53099040_rs7247069_T_G	19	53099040	53099040	0.000913867	-0.393816	0	94	intergenic	ZNF701(dist=5325),ZNF701(dist=8190)	chr19	52562085
19-53065338	19	53065338	53065338	+	438	33731	19_53099069_rs11880939_A_G	19	53099069	53099069	0.000913867	-0.393816	0	94	intergenic	ZNF701(dist=5325),ZNF701(dist=8190)	chr19	52562085
19-53065338	19	53065338	53065338	+	438	33762	19_53099100_rs11878446_T_C	19	53099100	53099100	0.000913867	-0.393816	0	94	intergenic	ZNF701(dist=5325),ZNF701(dist=8190)	chr19	52562085
19-53065338	19	53065338	53065338	+	438	33959	19_53099297_rs2068068_G_T	19	53099297	53099297	0.000913867	-0.393816	0	94	intergenic	ZNF701(dist=5325),ZNF701(dist=8190)	chr19	52562085
19-53065338	19	53065338	53065338	+	438	33970	19_53099308_rs2068067_A_G	19	53099308	53099308	0.000913867	-0.393816	0	94	intergenic	ZNF701(dist=5325),ZNF701(dist=8190)	chr19	52562085
19-53065338	19	53065338	53065338	+	438	34071	19_53099409_rs2068066_T_C	19	53099409	53099409	0.000913867	-0.393816	0	94	intergenic	ZNF701(dist=5325),ZNF701(dist=8190)	chr19	52562085
19-53065338	19	53065338	53065338	+	438	34270	19_53099608_rs4801920_T_G	19	53099608	53099608	0.000913867	-0.393816	0	94	intergenic	ZNF701(dist=5325),ZNF701(dist=8190)	chr19	52562085
19-53065338	19	53065338	53065338	+	438	34299	19_53099637_rs4801921_A_G	19	53099637	53099637	0.00106108	-0.374794	0	94	intergenic	ZNF701(dist=5325),ZNF701(dist=8190)	chr19	52562085
19-53065338	19	53065338	53065338	+	438	34348	19_53099686_rs35261656_A_AT	19	53099686	53099686	0.00106108	-0.374794	0	94	intergenic	ZNF701(dist=5325),ZNF701(dist=8190)	chr19	52562085
19-53065338	19	53065338	53065338	+	438	34371	19_53099709_rs4802975_C_T	19	53099709	53099709	0.000924786	-0.380077	0	94	intergenic	ZNF701(dist=5325),ZNF701(dist=8190)	chr19	52562085
19-53065338	19	53065338	53065338	+	438	34420	19_53099758_rs4801923_G_A	19	53099758	53099758	0.000969384	-0.377602	0	94	intergenic	ZNF701(dist=5325),ZNF701(dist=8190)	chr19	52562085
19-53065338	19	53065338	53065338	+	438	34627	19_53099965_rs2279151_A_G	19	53099965	53099965	0.000843001	-0.382956	0	94	intergenic	ZNF701(dist=5325),ZNF701(dist=8190)	chr19	52562085
19-53065338	19	53065338	53065338	+	438	34637	19_53099975_rs2279152_C_G	19	53099975	53099975	0.000843001	-0.382956	0	94	intergenic	ZNF701(dist=5325),ZNF701(dist=8190)	chr19	52562085
19-53065338	19	53065338	53065338	+	438	35247	19_53100585_rs1802617_G_T	19	53100585	53100585	0.000917927	-0.379496	0	94	intergenic	ZNF701(dist=5325),ZNF701(dist=8190)	chr19	52562085
19-53121375	19	53121375	53121375	-	400	-61829	19_53183204_rs144638875_C_T	19	53183204	53183204	0.0014221	-0.483577	1	82	intronic	ZNF83	chr19	52618122
19-53155674	19	53155674	53155674	-	395	54214	19_53101460_rs112450996_G_A	19	53101460	53101460	0.0023195	0.4229	0	67	ncRNA_exonic	CTD-3099C6.9	chr19	52652421
19-53155674	19	53155674	53155674	-	395	-89264	19_53244938_rs10403312_G_A	19	53244938	53244938	0.0022438	0.363767	1	67	ncRNA_exonic	CTD-3099C6.9	chr19	52652421
19-53155674	19	53155674	53155674	-	395	-89283	19_53244957_rs10404577_T_C	19	53244957	53244957	0.0022438	0.363767	0	67	ncRNA_exonic	CTD-3099C6.9	chr19	52652421
19-53579041	19	53579041	53579041	-	292	-43337	19_53622378_rs10417706_C_T	19	53622378	53622378	0.00118326	0.709411	0	112	UTR5	ZNF160(ENST00000601421.5:c.-698A>G)	chr19	53075788
19-53579041	19	53579041	53579041	-	292	-43472	19_53622513_rs10418143_C_T	19	53622513	53622513	0.0013238	0.724706	0	112	UTR5	ZNF160(ENST00000601421.5:c.-698A>G)	chr19	53075788
19-53579041	19	53579041	53579041	-	292	-43724	19_53622765_rs10418422_A_G	19	53622765	53622765	0.00170968	0.691963	0	112	UTR5	ZNF160(ENST00000601421.5:c.-698A>G)	chr19	53075788
19-53579041	19	53579041	53579041	-	292	-44264	19_53623305_rs56410510_G_A	19	53623305	53623305	0.00170968	0.691963	0	112	UTR5	ZNF160(ENST00000601421.5:c.-698A>G)	chr19	53075788
19-53579041	19	53579041	53579041	-	292	-44268	19_53623309_rs56113818_T_C	19	53623309	53623309	0.00114272	0.668279	0	112	UTR5	ZNF160(ENST00000601421.5:c.-698A>G)	chr19	53075788
19-53579041	19	53579041	53579041	-	292	-44269	19_53623310_._C_CA	19	53623310	53623310	0.00114272	0.668279	0	112	UTR5	ZNF160(ENST00000601421.5:c.-698A>G)	chr19	53075788
19-53579041	19	53579041	53579041	-	292	-44317	19_53623358_rs7259388_C_A	19	53623358	53623358	0.00114272	0.668279	0	112	UTR5	ZNF160(ENST00000601421.5:c.-698A>G)	chr19	53075788
19-53579041	19	53579041	53579041	-	292	-44324	19_53623365_rs7259392_C_T	19	53623365	53623365	0.00114272	0.668279	0	112	UTR5	ZNF160(ENST00000601421.5:c.-698A>G)	chr19	53075788
19-53579041	19	53579041	53579041	-	292	-44730	19_53623771_rs7259819_A_C	19	53623771	53623771	0.00170968	0.691963	0	112	UTR5	ZNF160(ENST00000601421.5:c.-698A>G)	chr19	53075788
19-53579041	19	53579041	53579041	-	292	-44742	19_53623783_rs7259824_A_G	19	53623783	53623783	0.00114236	0.668534	0	112	UTR5	ZNF160(ENST00000601421.5:c.-698A>G)	chr19	53075788
19-53579041	19	53579041	53579041	-	292	-44955	19_53623996_rs16984492_G_T	19	53623996	53623996	0.00134524	0.725251	0	112	UTR5	ZNF160(ENST00000601421.5:c.-698A>G)	chr19	53075788
19-53579041	19	53579041	53579041	-	292	-45583	19_53624624_rs28456040_T_C	19	53624624	53624624	0.00173813	0.692337	0	112	UTR5	ZNF160(ENST00000601421.5:c.-698A>G)	chr19	53075788
19-53579041	19	53579041	53579041	-	292	-45797	19_53624838_rs145661311_G_A	19	53624838	53624838	0.00173813	0.692337	0	112	UTR5	ZNF160(ENST00000601421.5:c.-698A>G)	chr19	53075788
19-53579041	19	53579041	53579041	-	292	-46636	19_53625677_rs10414845_G_A	19	53625677	53625677	0.000220553	0.854265	1	112	UTR5	ZNF160(ENST00000601421.5:c.-698A>G)	chr19	53075788
19-53579041	19	53579041	53579041	-	292	-47586	19_53626627_rs13346801_G_C	19	53626627	53626627	0.0019844	0.667675	0	112	UTR5	ZNF160(ENST00000601421.5:c.-698A>G)	chr19	53075788
19-53579041	19	53579041	53579041	-	292	-50627	19_53629668_rs199708427_TG_T	19	53629668	53629669	0.000262276	0.850865	0	112	UTR5	ZNF160(ENST00000601421.5:c.-698A>G)	chr19	53075788
19-57732061	19	57732061	57732061	+	409	-19049	19_57713012_rs66957132_C_T	19	57713012	57713012	0.00191952	-0.495427	1	83	UTR3	ZNF264(ENST00000263095.10:c.*7712A>G)	chr19	57220693
19-57816153	19	57816153	57816153	+	409	24979	19_57841132_rs10417105_A_G	19	57841132	57841132	0.0020891	-0.397547	0	100	ncRNA_exonic	CTC-444N24.11	chr19	57304785
19-57816153	19	57816153	57816153	+	409	26545	19_57842698_rs34539195_A_G	19	57842698	57842698	0.00179437	-0.401508	0	100	ncRNA_exonic	CTC-444N24.11	chr19	57304785
19-57816153	19	57816153	57816153	+	409	26642	19_57842795_rs4801219_C_T	19	57842795	57842795	0.00179437	-0.401508	0	100	ncRNA_exonic	CTC-444N24.11	chr19	57304785
19-57816153	19	57816153	57816153	+	409	27001	19_57843154_rs8109488_C_G	19	57843154	57843154	0.00179437	-0.401508	0	100	ncRNA_exonic	CTC-444N24.11	chr19	57304785
19-57816153	19	57816153	57816153	+	409	27292	19_57843445_rs4801469_A_G	19	57843445	57843445	0.00147809	-0.409921	0	100	ncRNA_exonic	CTC-444N24.11	chr19	57304785
19-57816153	19	57816153	57816153	+	409	27436	19_57843589_rs10419958_C_T	19	57843589	57843589	0.00179437	-0.401508	0	100	ncRNA_exonic	CTC-444N24.11	chr19	57304785
19-57816153	19	57816153	57816153	+	409	27574	19_57843727_rs4801472_T_C	19	57843727	57843727	0.00179437	-0.401508	0	100	ncRNA_exonic	CTC-444N24.11	chr19	57304785
19-57816153	19	57816153	57816153	+	409	27767	19_57843920_rs8099984_T_C	19	57843920	57843920	0.00176317	-0.402706	0	100	ncRNA_exonic	CTC-444N24.11	chr19	57304785
19-57816153	19	57816153	57816153	+	409	28010	19_57844163_rs8113452_C_T	19	57844163	57844163	0.00176317	-0.402706	0	100	ncRNA_exonic	CTC-444N24.11	chr19	57304785
19-57816153	19	57816153	57816153	+	409	28044	19_57844197_rs8100271_T_C	19	57844197	57844197	0.00176317	-0.402706	0	100	ncRNA_exonic	CTC-444N24.11	chr19	57304785
19-57816153	19	57816153	57816153	+	409	29295	19_57845448_rs1558114_A_C	19	57845448	57845448	0.0020313	-0.402491	0	100	ncRNA_exonic	CTC-444N24.11	chr19	57304785
19-57816153	19	57816153	57816153	+	409	29296	19_57845449_rs1558115_T_C	19	57845449	57845449	0.0020313	-0.402491	0	100	ncRNA_exonic	CTC-444N24.11	chr19	57304785
19-57816153	19	57816153	57816153	+	409	29439	19_57845592_rs1558116_G_A	19	57845592	57845592	0.00187714	-0.406397	0	100	ncRNA_exonic	CTC-444N24.11	chr19	57304785
19-57816153	19	57816153	57816153	+	409	29622	19_57845775_rs7250886_T_C	19	57845775	57845775	0.00176317	-0.402706	0	100	ncRNA_exonic	CTC-444N24.11	chr19	57304785
19-57816153	19	57816153	57816153	+	409	29989	19_57846142_rs7253701_G_A	19	57846142	57846142	0.000882282	-0.425395	0	100	ncRNA_exonic	CTC-444N24.11	chr19	57304785
19-57816153	19	57816153	57816153	+	409	29999	19_57846152_rs7253491_C_T	19	57846152	57846152	0.000945551	-0.424718	0	100	ncRNA_exonic	CTC-444N24.11	chr19	57304785
19-57816153	19	57816153	57816153	+	409	30029	19_57846182_rs7253504_C_G	19	57846182	57846182	0.000945551	-0.424718	0	100	ncRNA_exonic	CTC-444N24.11	chr19	57304785
19-57816153	19	57816153	57816153	+	409	30378	19_57846531_rs10415851_A_T	19	57846531	57846531	0.000816708	-0.428072	1	100	ncRNA_exonic	CTC-444N24.11	chr19	57304785
19-57816153	19	57816153	57816153	+	409	30472	19_57846625_rs10417746_T_G	19	57846625	57846625	0.000816708	-0.428072	0	100	ncRNA_exonic	CTC-444N24.11	chr19	57304785
19-57816153	19	57816153	57816153	+	409	46352	19_57862505_rs3746226_G_A	19	57862505	57862505	0.00146616	-0.471605	0	100	ncRNA_exonic	CTC-444N24.11	chr19	57304785
19-57817005	19	57817005	57817005	+	409	-31278	19_57785727_rs12462728_C_T	19	57785727	57785727	0.00212728	0.541445	0	102	ncRNA_exonic	CTC-444N24.11	chr19	57305637
19-57817005	19	57817005	57817005	+	409	-29685	19_57787320_rs7249126_C_T	19	57787320	57787320	0.00214885	0.542009	0	102	ncRNA_exonic	CTC-444N24.11	chr19	57305637
19-57817005	19	57817005	57817005	+	409	-29233	19_57787772_rs78003352_G_A	19	57787772	57787772	0.00214885	0.542009	0	102	ncRNA_exonic	CTC-444N24.11	chr19	57305637
19-57817005	19	57817005	57817005	+	409	-28613	19_57788392_rs4801456_C_G	19	57788392	57788392	0.00214885	0.542009	0	102	ncRNA_exonic	CTC-444N24.11	chr19	57305637
19-57817005	19	57817005	57817005	+	409	-27086	19_57789919_rs113836204_G_A	19	57789919	57789919	0.00214885	0.542009	0	102	ncRNA_exonic	CTC-444N24.11	chr19	57305637
19-57817005	19	57817005	57817005	+	409	-22404	19_57794601_rs4801209_G_A	19	57794601	57794601	0.00200941	0.57984	0	102	ncRNA_exonic	CTC-444N24.11	chr19	57305637
19-57817005	19	57817005	57817005	+	409	-22306	19_57794699_rs4801210_A_G	19	57794699	57794699	0.0018059	0.542008	1	102	ncRNA_exonic	CTC-444N24.11	chr19	57305637
19-58781229	19	58781229	58781229	+	107	-30816	19_58750413_rs8111222_C_T	19	58750413	58750413	9.58338e-05	0.504105	0	83	ncRNA_intronic	CTD-3138B18.5	chr19	58269863
19-58781229	19	58781229	58781229	+	107	-30477	19_58750752_rs57387838_C_CA	19	58750752	58750752	6.32371e-08	0.634826	0	83	ncRNA_intronic	CTD-3138B18.5	chr19	58269863
19-58781229	19	58781229	58781229	+	107	-30199	19_58751030_rs260478_C_T	19	58751030	58751030	1.24647e-07	0.621297	0	83	ncRNA_intronic	CTD-3138B18.5	chr19	58269863
19-58781229	19	58781229	58781229	+	107	-29836	19_58751393_rs11670075_G_T	19	58751393	58751393	3.14783e-05	0.561183	0	83	ncRNA_intronic	CTD-3138B18.5	chr19	58269863
19-58781229	19	58781229	58781229	+	107	-29590	19_58751639_._T_A	19	58751639	58751639	3.14783e-05	0.561183	0	83	ncRNA_intronic	CTD-3138B18.5	chr19	58269863
19-58781229	19	58781229	58781229	+	107	-27292	19_58753937_rs260486_T_C	19	58753937	58753937	2.57972e-08	0.645379	0	83	ncRNA_intronic	CTD-3138B18.5	chr19	58269863
19-58781229	19	58781229	58781229	+	107	-26843	19_58754386_rs171852_G_T	19	58754386	58754386	4.20684e-08	0.635377	0	83	ncRNA_intronic	CTD-3138B18.5	chr19	58269863
19-58781229	19	58781229	58781229	+	107	-26389	19_58754839_rs35652921_TG_T	19	58754839	58754840	9.83142e-05	0.525899	0	83	ncRNA_intronic	CTD-3138B18.5	chr19	58269863
19-58781229	19	58781229	58781229	+	107	-23359	19_58757870_rs12972443_G_C	19	58757870	58757870	3.48527e-05	0.554337	0	83	ncRNA_intronic	CTD-3138B18.5	chr19	58269863
19-58781229	19	58781229	58781229	+	107	-22778	19_58758451_rs260484_G_T	19	58758451	58758451	2.13137e-08	0.649977	0	83	ncRNA_intronic	CTD-3138B18.5	chr19	58269863
19-58781229	19	58781229	58781229	+	107	-20122	19_58761107_rs6510128_A_G	19	58761107	58761107	8.50919e-05	0.50656	0	83	ncRNA_intronic	CTD-3138B18.5	chr19	58269863
19-58781229	19	58781229	58781229	+	107	-19696	19_58761533_rs6510129_A_G	19	58761533	58761533	8.50919e-05	0.50656	0	83	ncRNA_intronic	CTD-3138B18.5	chr19	58269863
19-58781229	19	58781229	58781229	+	107	-19644	19_58761585_rs8105799_A_G	19	58761585	58761585	8.50919e-05	0.50656	0	83	ncRNA_intronic	CTD-3138B18.5	chr19	58269863
19-58781229	19	58781229	58781229	+	107	-17044	19_58764185_rs1985434_C_T	19	58764185	58764185	2.08992e-08	0.647539	1	83	ncRNA_intronic	CTD-3138B18.5	chr19	58269863
19-58781229	19	58781229	58781229	+	107	-16854	19_58764375_rs260448_A_G	19	58764375	58764375	3.51596e-08	0.635929	0	83	ncRNA_intronic	CTD-3138B18.5	chr19	58269863
19-58781229	19	58781229	58781229	+	107	-15770	19_58765459_rs260449_G_A	19	58765459	58765459	8.31121e-08	0.616354	0	83	ncRNA_intronic	CTD-3138B18.5	chr19	58269863
19-58781229	19	58781229	58781229	+	107	-14819	19_58766410_rs260450_C_T	19	58766410	58766410	6.14006e-08	0.626369	0	83	ncRNA_intronic	CTD-3138B18.5	chr19	58269863
19-58781229	19	58781229	58781229	+	107	-14679	19_58766550_rs260451_A_G	19	58766550	58766550	8.31121e-08	0.616354	0	83	ncRNA_intronic	CTD-3138B18.5	chr19	58269863
19-58781229	19	58781229	58781229	+	107	-14494	19_58766735_rs446075_T_G	19	58766735	58766735	8.31121e-08	0.616354	0	83	ncRNA_intronic	CTD-3138B18.5	chr19	58269863
19-58781229	19	58781229	58781229	+	107	-14492	19_58766737_rs430339_G_T	19	58766737	58766737	8.31121e-08	0.616354	0	83	ncRNA_intronic	CTD-3138B18.5	chr19	58269863
19-58781229	19	58781229	58781229	+	107	-14355	19_58766874_rs260452_A_C	19	58766874	58766874	8.72868e-08	0.584266	0	83	ncRNA_intronic	CTD-3138B18.5	chr19	58269863
19-58781229	19	58781229	58781229	+	107	-14244	19_58766985_rs56868484_C_CAAAT	19	58766985	58766985	6.92003e-08	0.589061	0	83	ncRNA_intronic	CTD-3138B18.5	chr19	58269863
19-58781229	19	58781229	58781229	+	107	-14078	19_58767151_rs260453_G_A	19	58767151	58767151	4.28551e-08	0.600414	0	83	ncRNA_intronic	CTD-3138B18.5	chr19	58269863
19-58781229	19	58781229	58781229	+	107	-14061	19_58767168_rs260454_T_C	19	58767168	58767168	8.51958e-08	0.612957	0	83	ncRNA_intronic	CTD-3138B18.5	chr19	58269863
19-58781229	19	58781229	58781229	+	107	-13664	19_58767565_rs260456_C_T	19	58767565	58767565	2.45359e-08	0.613425	0	83	ncRNA_intronic	CTD-3138B18.5	chr19	58269863
19-58781229	19	58781229	58781229	+	107	-13532	19_58767697_rs260457_G_A	19	58767697	58767697	6.92003e-08	0.589061	0	83	ncRNA_intronic	CTD-3138B18.5	chr19	58269863
19-58781229	19	58781229	58781229	+	107	-13052	19_58768177_rs12983169_G_A	19	58768177	58768177	5.20154e-05	0.525922	0	83	ncRNA_intronic	CTD-3138B18.5	chr19	58269863
19-58781229	19	58781229	58781229	+	107	-12729	19_58768500_rs260459_T_G	19	58768500	58768500	6.92003e-08	0.589061	0	83	ncRNA_intronic	CTD-3138B18.5	chr19	58269863
19-58781229	19	58781229	58781229	+	107	-11439	19_58769790_rs260460_T_G	19	58769790	58769790	4.58866e-08	0.600775	0	83	ncRNA_intronic	CTD-3138B18.5	chr19	58269863
19-58781229	19	58781229	58781229	+	107	-7158	19_58774071_rs260462_A_G	19	58774071	58774071	1.42942e-06	0.535477	0	83	ncRNA_intronic	CTD-3138B18.5	chr19	58269863
19-58781229	19	58781229	58781229	+	107	-6648	19_58774581_rs260463_G_C	19	58774581	58774581	5.89882e-07	0.561305	0	83	ncRNA_intronic	CTD-3138B18.5	chr19	58269863
19-58781229	19	58781229	58781229	+	107	-6569	19_58774658_rs66680972_CTT_C	19	58774658	58774660	1.51752e-06	0.533003	0	83	ncRNA_intronic	CTD-3138B18.5	chr19	58269863
19-58781229	19	58781229	58781229	+	107	-6467	19_58774762_rs260464_G_T	19	58774762	58774762	1.51752e-06	0.533003	0	83	ncRNA_intronic	CTD-3138B18.5	chr19	58269863
19-58781229	19	58781229	58781229	+	107	-6047	19_58775182_rs166343_C_T	19	58775182	58775182	2.13599e-06	0.528714	0	83	ncRNA_intronic	CTD-3138B18.5	chr19	58269863
19-58781229	19	58781229	58781229	+	107	-6037	19_58775192_rs187760_G_A	19	58775192	58775192	1.45514e-06	0.539975	0	83	ncRNA_intronic	CTD-3138B18.5	chr19	58269863
19-58781229	19	58781229	58781229	+	107	-5769	19_58775458_._CAA_C	19	58775458	58775460	4.52919e-05	0.528934	0	83	ncRNA_intronic	CTD-3138B18.5	chr19	58269863
19-58781229	19	58781229	58781229	+	107	-5743	19_58775486_rs260465_A_G	19	58775486	58775486	1.51752e-06	0.533003	0	83	ncRNA_intronic	CTD-3138B18.5	chr19	58269863
19-58781229	19	58781229	58781229	+	107	-5492	19_58775737_rs260466_G_T	19	58775737	58775737	6.65242e-07	0.559928	0	83	ncRNA_intronic	CTD-3138B18.5	chr19	58269863
19-58781229	19	58781229	58781229	+	107	-5416	19_58775813_rs11668350_T_C	19	58775813	58775813	5.20154e-05	0.525922	0	83	ncRNA_intronic	CTD-3138B18.5	chr19	58269863
19-58781229	19	58781229	58781229	+	107	-5014	19_58776215_rs260467_A_T	19	58776215	58776215	1.51752e-06	0.533003	0	83	ncRNA_intronic	CTD-3138B18.5	chr19	58269863
19-58781229	19	58781229	58781229	+	107	-4749	19_58776480_rs62114175_G_A	19	58776480	58776480	2.45948e-06	0.527989	0	83	ncRNA_intronic	CTD-3138B18.5	chr19	58269863
19-58781229	19	58781229	58781229	+	107	-4746	19_58776483_rs62114176_A_G	19	58776483	58776483	1.72582e-06	0.537277	0	83	ncRNA_intronic	CTD-3138B18.5	chr19	58269863
19-58781229	19	58781229	58781229	+	107	-4745	19_58776484_rs62114177_A_G	19	58776484	58776484	1.72582e-06	0.537277	0	83	ncRNA_intronic	CTD-3138B18.5	chr19	58269863
19-58781229	19	58781229	58781229	+	107	-4599	19_58776630_rs260468_A_G	19	58776630	58776630	1.51752e-06	0.533003	0	83	ncRNA_intronic	CTD-3138B18.5	chr19	58269863
19-58781229	19	58781229	58781229	+	107	-4464	19_58776765_rs260469_C_T	19	58776765	58776765	1.51752e-06	0.533003	0	83	ncRNA_intronic	CTD-3138B18.5	chr19	58269863
19-58781229	19	58781229	58781229	+	107	-4366	19_58776863_rs185464_A_G	19	58776863	58776863	5.89882e-07	0.561305	0	83	ncRNA_intronic	CTD-3138B18.5	chr19	58269863
19-58781229	19	58781229	58781229	+	107	-3892	19_58777337_._G_A	19	58777337	58777337	1.97992e-06	0.535303	0	83	ncRNA_intronic	CTD-3138B18.5	chr19	58269863
19-58781229	19	58781229	58781229	+	107	-3839	19_58777390_rs11673557_G_A	19	58777390	58777390	1.47348e-06	0.540897	0	83	ncRNA_intronic	CTD-3138B18.5	chr19	58269863
19-58781229	19	58781229	58781229	+	107	-3159	19_58778070_rs448147_C_G	19	58778070	58778070	4.74303e-05	0.489695	0	83	ncRNA_intronic	CTD-3138B18.5	chr19	58269863
19-58781229	19	58781229	58781229	+	107	-2717	19_58778512_rs62114179_T_C	19	58778512	58778512	4.74303e-05	0.489695	0	83	ncRNA_intronic	CTD-3138B18.5	chr19	58269863
19-58781229	19	58781229	58781229	+	107	-2716	19_58778513_._T_C	19	58778513	58778513	4.74303e-05	0.489695	0	83	ncRNA_intronic	CTD-3138B18.5	chr19	58269863
19-58781229	19	58781229	58781229	+	107	-1889	19_58779340_rs7253344_G_A	19	58779340	58779340	4.74303e-05	0.489695	0	83	ncRNA_intronic	CTD-3138B18.5	chr19	58269863
19-58781229	19	58781229	58781229	+	107	-1860	19_58779369_rs7253357_G_A	19	58779369	58779369	4.74303e-05	0.489695	0	83	ncRNA_intronic	CTD-3138B18.5	chr19	58269863
19-58781229	19	58781229	58781229	+	107	-1663	19_58779566_rs392687_G_A	19	58779566	58779566	4.74303e-05	0.489695	0	83	ncRNA_intronic	CTD-3138B18.5	chr19	58269863
19-58781229	19	58781229	58781229	+	107	-1575	19_58779654_rs371149_T_C	19	58779654	58779654	4.74303e-05	0.489695	0	83	ncRNA_intronic	CTD-3138B18.5	chr19	58269863
19-58781229	19	58781229	58781229	+	107	-1444	19_58779785_rs427988_G_T	19	58779785	58779785	3.56573e-06	0.551152	0	83	ncRNA_intronic	CTD-3138B18.5	chr19	58269863
19-58781229	19	58781229	58781229	+	107	-1098	19_58780131_rs432426_A_G	19	58780131	58780131	1.93579e-06	0.563809	0	83	ncRNA_intronic	CTD-3138B18.5	chr19	58269863
19-58781229	19	58781229	58781229	+	107	-726	19_58780503_rs392644_C_T	19	58780503	58780503	3.56573e-06	0.551152	0	83	ncRNA_intronic	CTD-3138B18.5	chr19	58269863
19-58781229	19	58781229	58781229	+	107	-249	19_58780976_rs559720552_CAAAA_C	19	58780976	58780980	6.52675e-06	0.55166	0	83	ncRNA_intronic	CTD-3138B18.5	chr19	58269863
19-58781229	19	58781229	58781229	+	107	0	19_58781229_rs425516_A_G	19	58781229	58781229	3.56573e-06	0.551152	0	83	ncRNA_intronic	CTD-3138B18.5	chr19	58269863
19-58781229	19	58781229	58781229	+	107	150	19_58781379_rs2449632_C_T	19	58781379	58781379	3.56573e-06	0.551152	0	83	ncRNA_intronic	CTD-3138B18.5	chr19	58269863
19-58781229	19	58781229	58781229	+	107	423	19_58781652_rs2449631_G_A	19	58781652	58781652	1.93579e-06	0.563809	0	83	ncRNA_intronic	CTD-3138B18.5	chr19	58269863
19-58781229	19	58781229	58781229	+	107	451	19_58781680_rs2449630_C_T	19	58781680	58781680	2.00707e-06	0.56445	0	83	ncRNA_intronic	CTD-3138B18.5	chr19	58269863
19-58781229	19	58781229	58781229	+	107	688	19_58781917_rs2449629_T_C	19	58781917	58781917	4.77959e-06	0.554464	0	83	ncRNA_intronic	CTD-3138B18.5	chr19	58269863
19-58781229	19	58781229	58781229	+	107	716	19_58781945_rs2449628_G_C	19	58781945	58781945	3.56573e-06	0.551152	0	83	ncRNA_intronic	CTD-3138B18.5	chr19	58269863
19-58781229	19	58781229	58781229	+	107	1798	19_58783027_rs439333_T_A	19	58783027	58783027	4.00669e-06	0.55004	0	83	ncRNA_intronic	CTD-3138B18.5	chr19	58269863
19-59078501	19	59078501	59078501	-	51	7450	19_59071051_rs3794963_C_G	19	59071051	59071051	0.00170118	-0.395956	1	122	ncRNA_intronic	MZF1-AS1	chr19	58567134
19-59078501	19	59078501	59078501	-	51	5817	19_59072684_rs8103813_C_T	19	59072684	59072684	0.00221897	-0.501738	0	122	ncRNA_intronic	MZF1-AS1	chr19	58567134
19-59078501	19	59078501	59078501	-	51	3848	19_59074653_rs4756_T_C	19	59074653	59074653	0.00172583	-0.396188	0	122	ncRNA_intronic	MZF1-AS1	chr19	58567134
19-59078501	19	59078501	59078501	-	51	1470	19_59077031_rs141887102_A_C	19	59077031	59077031	0.00221897	-0.501738	0	122	ncRNA_intronic	MZF1-AS1	chr19	58567134
19-59078501	19	59078501	59078501	-	51	-595	19_59079096_._C_T	19	59079096	59079096	0.00221897	-0.501738	0	122	ncRNA_intronic	MZF1-AS1	chr19	58567134
19-59078501	19	59078501	59078501	-	51	-1824	19_59080325_rs73068329_C_T	19	59080325	59080325	0.00205546	-0.506037	0	122	ncRNA_intronic	MZF1-AS1	chr19	58567134
19-59078501	19	59078501	59078501	-	51	-5093	19_59083594_rs735278_T_A	19	59083594	59083594	0.00179297	-0.396235	0	122	ncRNA_intronic	MZF1-AS1	chr19	58567134
19-59078501	19	59078501	59078501	-	51	-6544	19_59085045_rs55987239_G_A	19	59085045	59085045	0.00213649	-0.503544	0	122	ncRNA_intronic	MZF1-AS1	chr19	58567134
1-1253944	1	1253944	1253944	-	302	88405	1_1165539_rs11260563_G_A	1	1165539	1165539	0.000485299	-0.47961	0	61	ncRNA_intronic	RP5-890O3.9	chr1	1318564
1-1253944	1	1253944	1253944	-	302	82567	1_1171377_rs7536250_A_G	1	1171377	1171377	0.00108875	-0.54946	0	61	ncRNA_intronic	RP5-890O3.9	chr1	1318564
1-1253944	1	1253944	1253944	-	302	79662	1_1174282_rs4970364_T_C	1	1174282	1174282	0.00120879	-0.401341	0	61	ncRNA_intronic	RP5-890O3.9	chr1	1318564
1-1253944	1	1253944	1253944	-	302	60357	1_1193586_rs59549363_AT_A	1	1193586	1193587	0.000372563	-0.445138	0	61	ncRNA_intronic	RP5-890O3.9	chr1	1318564
1-1253944	1	1253944	1253944	-	302	59140	1_1194804_rs11804831_T_C	1	1194804	1194804	0.000639103	-0.411998	0	61	ncRNA_intronic	RP5-890O3.9	chr1	1318564
1-1253944	1	1253944	1253944	-	302	38520	1_1215424_rs1268339_T_C	1	1215424	1215424	0.00141809	-0.385506	0	61	ncRNA_intronic	RP5-890O3.9	chr1	1318564
1-1253944	1	1253944	1253944	-	302	15452	1_1238492_rs12408158_G_A	1	1238492	1238492	0.000278459	-0.614511	0	61	ncRNA_intronic	RP5-890O3.9	chr1	1318564
1-1253944	1	1253944	1253944	-	302	14764	1_1239180_rs34272775_G_A	1	1239180	1239180	0.00030379	-0.625026	0	61	ncRNA_intronic	RP5-890O3.9	chr1	1318564
1-1253944	1	1253944	1253944	-	302	14009	1_1239935_rs12410087_A_C	1	1239935	1239935	0.000167587	-0.646747	0	61	ncRNA_intronic	RP5-890O3.9	chr1	1318564
1-1253944	1	1253944	1253944	-	302	10375	1_1243558_rs139775692_GGGGCGCGGGGA_G	1	1243558	1243569	6.12183e-05	-0.587738	0	61	ncRNA_intronic	RP5-890O3.9	chr1	1318564
1-1253944	1	1253944	1253944	-	302	10048	1_1243896_rs61766198_C_T	1	1243896	1243896	0.00115342	0.383444	0	61	ncRNA_intronic	RP5-890O3.9	chr1	1318564
1-1253944	1	1253944	1253944	-	302	8576	1_1245368_rs11590283_G_A	1	1245368	1245368	0.000822646	0.398883	0	61	ncRNA_intronic	RP5-890O3.9	chr1	1318564
1-1253944	1	1253944	1253944	-	302	6450	1_1247494_rs12103_T_C	1	1247494	1247494	0.000465592	0.416529	0	61	ncRNA_intronic	RP5-890O3.9	chr1	1318564
1-1253944	1	1253944	1253944	-	302	4757	1_1249187_rs12142199_G_A	1	1249187	1249187	0.000963996	0.388789	0	61	ncRNA_intronic	RP5-890O3.9	chr1	1318564
1-1253944	1	1253944	1253944	-	302	1635	1_1252309_rs35031478_A_T	1	1252309	1252309	6.03804e-05	-0.597201	0	61	ncRNA_intronic	RP5-890O3.9	chr1	1318564
1-1253944	1	1253944	1253944	-	302	-7189	1_1261133_rs3813208_G_T	1	1261133	1261133	0.000191437	-0.635688	0	61	ncRNA_intronic	RP5-890O3.9	chr1	1318564
1-1253944	1	1253944	1253944	-	302	-11409	1_1265353_rs139938620_GCGTGTGCCATGCA_G	1	1265353	1265366	0.000108075	-0.590715	0	61	ncRNA_intronic	RP5-890O3.9	chr1	1318564
1-1253944	1	1253944	1253944	-	302	-11561	1_1265505_rs35946613_G_A	1	1265505	1265505	0.000318465	0.42555	0	61	ncRNA_intronic	RP5-890O3.9	chr1	1318564
1-1253944	1	1253944	1253944	-	302	-19334	1_1273278_rs307370_A_G	1	1273278	1273278	0.00133253	0.485344	0	61	ncRNA_intronic	RP5-890O3.9	chr1	1318564
1-1253944	1	1253944	1253944	-	302	-22986	1_1276930_rs75244934_GCA_G	1	1276930	1276932	9.07442e-05	-0.591633	0	61	ncRNA_intronic	RP5-890O3.9	chr1	1318564
1-1253944	1	1253944	1253944	-	302	-25484	1_1279428_rs3889966_G_A	1	1279428	1279428	0.000193742	-0.566593	0	61	ncRNA_intronic	RP5-890O3.9	chr1	1318564
1-1253944	1	1253944	1253944	-	302	-39820	1_1293764_rs34841888_G_C	1	1293764	1293764	0.000432102	0.414293	0	61	ncRNA_intronic	RP5-890O3.9	chr1	1318564
1-1253944	1	1253944	1253944	-	302	-43115	1_1297059_rs35056373_G_A	1	1297059	1297059	7.11543e-05	0.492614	0	61	ncRNA_intronic	RP5-890O3.9	chr1	1318564
1-1253944	1	1253944	1253944	-	302	-43121	1_1297065_rs2765023_C_T	1	1297065	1297065	0.000539332	-0.439484	0	61	ncRNA_intronic	RP5-890O3.9	chr1	1318564
1-1253944	1	1253944	1253944	-	302	-44892	1_1298836_rs200177476_CAG_C	1	1298836	1298838	7.00674e-06	0.618246	0	61	ncRNA_intronic	RP5-890O3.9	chr1	1318564
1-1253944	1	1253944	1253944	-	302	-45038	1_1298982_rs112431693_T_C	1	1298982	1298982	0.000131577	-0.553003	0	61	ncRNA_intronic	RP5-890O3.9	chr1	1318564
1-1253944	1	1253944	1253944	-	302	-45124	1_1299068_rs35742679_C_T	1	1299068	1299068	3.90778e-05	-0.588521	0	61	ncRNA_intronic	RP5-890O3.9	chr1	1318564
1-1253944	1	1253944	1253944	-	302	-45316	1_1299260_rs36087904_A_G	1	1299260	1299260	4.03064e-05	-0.585262	0	61	ncRNA_intronic	RP5-890O3.9	chr1	1318564
1-1253944	1	1253944	1253944	-	302	-45334	1_1299278_rs28821228_C_T	1	1299278	1299278	6.33755e-06	0.620639	1	61	ncRNA_intronic	RP5-890O3.9	chr1	1318564
1-1253944	1	1253944	1253944	-	302	-45422	1_1299366_rs28368296_C_T	1	1299366	1299366	6.33755e-06	0.620639	0	61	ncRNA_intronic	RP5-890O3.9	chr1	1318564
1-1253944	1	1253944	1253944	-	302	-45535	1_1299479_rs527513670_CCATG_C	1	1299479	1299483	4.44383e-05	-0.586911	0	61	ncRNA_intronic	RP5-890O3.9	chr1	1318564
1-1253944	1	1253944	1253944	-	302	-45540	1_1299484_rs542433833_TTG_T	1	1299484	1299486	4.44383e-05	-0.586911	0	61	ncRNA_intronic	RP5-890O3.9	chr1	1318564
1-1253944	1	1253944	1253944	-	302	-45718	1_1299662_rs34639471_T_G	1	1299662	1299662	3.77041e-05	-0.587009	0	61	ncRNA_intronic	RP5-890O3.9	chr1	1318564
1-1253944	1	1253944	1253944	-	302	-45793	1_1299737_rs2313198_A_C	1	1299737	1299737	2.94968e-05	-0.59426	0	61	ncRNA_intronic	RP5-890O3.9	chr1	1318564
1-1253944	1	1253944	1253944	-	302	-46002	1_1299946_rs34522599_T_C	1	1299946	1299946	6.60121e-05	-0.568256	0	61	ncRNA_intronic	RP5-890O3.9	chr1	1318564
1-1253944	1	1253944	1253944	-	302	-46130	1_1300074_rs35955667_T_C	1	1300074	1300074	3.77041e-05	-0.587009	0	61	ncRNA_intronic	RP5-890O3.9	chr1	1318564
1-1253944	1	1253944	1253944	-	302	-46157	1_1300101_rs35642451_C_T	1	1300101	1300101	3.77041e-05	-0.587009	0	61	ncRNA_intronic	RP5-890O3.9	chr1	1318564
1-1253944	1	1253944	1253944	-	302	-46596	1_1300540_rs28890279_A_G	1	1300540	1300540	3.77041e-05	-0.587009	0	61	ncRNA_intronic	RP5-890O3.9	chr1	1318564
1-1253944	1	1253944	1253944	-	302	-46634	1_1300578_rs28503348_C_T	1	1300578	1300578	3.77041e-05	-0.587009	0	61	ncRNA_intronic	RP5-890O3.9	chr1	1318564
1-1253944	1	1253944	1253944	-	302	-47002	1_1300946_rs2936661_G_A	1	1300946	1300946	1.4762e-05	0.598348	0	61	ncRNA_intronic	RP5-890O3.9	chr1	1318564
1-1253944	1	1253944	1253944	-	302	-47444	1_1301388_rs71628956_A_G	1	1301388	1301388	6.9303e-05	-0.607695	0	61	ncRNA_intronic	RP5-890O3.9	chr1	1318564
1-1253944	1	1253944	1253944	-	302	-47498	1_1301442_rs76662808_T_C	1	1301442	1301442	6.22878e-05	-0.614299	0	61	ncRNA_intronic	RP5-890O3.9	chr1	1318564
1-1253944	1	1253944	1253944	-	302	-48162	1_1302106_rs72896260_T_G	1	1302106	1302106	0.000100214	-0.624245	0	61	ncRNA_intronic	RP5-890O3.9	chr1	1318564
1-1253944	1	1253944	1253944	-	302	-48694	1_1302638_rs113375648_T_A	1	1302638	1302638	7.51187e-05	-0.650833	0	61	ncRNA_intronic	RP5-890O3.9	chr1	1318564
1-1253944	1	1253944	1253944	-	302	-48824	1_1302768_rs536994186_T_TTGG	1	1302768	1302768	3.57874e-05	-0.647413	0	61	ncRNA_intronic	RP5-890O3.9	chr1	1318564
1-1253944	1	1253944	1253944	-	302	-48898	1_1302842_rs78275249_T_C	1	1302842	1302842	3.03123e-05	-0.610179	0	61	ncRNA_intronic	RP5-890O3.9	chr1	1318564
1-1253944	1	1253944	1253944	-	302	-49029	1_1302973_rs72896264_G_A	1	1302973	1302973	2.73483e-05	-0.62202	0	61	ncRNA_intronic	RP5-890O3.9	chr1	1318564
1-1253944	1	1253944	1253944	-	302	-49106	1_1303050_rs77428272_GGTGA_G	1	1303050	1303054	5.34365e-05	-0.597647	0	61	ncRNA_intronic	RP5-890O3.9	chr1	1318564
1-1253944	1	1253944	1253944	-	302	-49158	1_1303102_rs201555063_TTTTA_T	1	1303102	1303106	3.77041e-05	-0.587009	0	61	ncRNA_intronic	RP5-890O3.9	chr1	1318564
1-1253944	1	1253944	1253944	-	302	-49310	1_1303254_rs34316807_A_T	1	1303254	1303254	3.77041e-05	-0.587009	0	61	ncRNA_intronic	RP5-890O3.9	chr1	1318564
1-1253944	1	1253944	1253944	-	302	-49355	1_1303299_rs35125219_C_T	1	1303299	1303299	4.13421e-05	-0.585819	0	61	ncRNA_intronic	RP5-890O3.9	chr1	1318564
1-1253944	1	1253944	1253944	-	302	-49387	1_1303331_._C_T	1	1303331	1303331	4.15442e-05	-0.586328	0	61	ncRNA_intronic	RP5-890O3.9	chr1	1318564
1-1253944	1	1253944	1253944	-	302	-49401	1_1303345_rs75064234_A_G	1	1303345	1303345	4.15442e-05	-0.586328	0	61	ncRNA_intronic	RP5-890O3.9	chr1	1318564
1-1253944	1	1253944	1253944	-	302	-49406	1_1303350_rs77752170_T_G	1	1303350	1303350	4.15442e-05	-0.586328	0	61	ncRNA_intronic	RP5-890O3.9	chr1	1318564
1-1253944	1	1253944	1253944	-	302	-49430	1_1303374_rs35045511_C_A	1	1303374	1303374	4.15442e-05	-0.586328	0	61	ncRNA_intronic	RP5-890O3.9	chr1	1318564
1-1253944	1	1253944	1253944	-	302	-49613	1_1303557_rs79471774_G_C	1	1303557	1303557	4.13421e-05	-0.585819	0	61	ncRNA_intronic	RP5-890O3.9	chr1	1318564
1-1253944	1	1253944	1253944	-	302	-49733	1_1303677_rs34567656_C_T	1	1303677	1303677	4.68353e-05	-0.583899	0	61	ncRNA_intronic	RP5-890O3.9	chr1	1318564
1-1253944	1	1253944	1253944	-	302	-49950	1_1303894_rs35716478_C_G	1	1303894	1303894	3.27203e-05	-0.594044	0	61	ncRNA_intronic	RP5-890O3.9	chr1	1318564
1-1253944	1	1253944	1253944	-	302	-50199	1_1304143_rs36066545_G_A	1	1304143	1304143	4.007e-05	-0.589111	0	61	ncRNA_intronic	RP5-890O3.9	chr1	1318564
1-1253944	1	1253944	1253944	-	302	-50427	1_1304371_rs35710126_C_T	1	1304371	1304371	3.50031e-05	-0.592105	0	61	ncRNA_intronic	RP5-890O3.9	chr1	1318564
1-1253944	1	1253944	1253944	-	302	-50445	1_1304389_rs35459109_T_C	1	1304389	1304389	4.41567e-05	-0.58392	0	61	ncRNA_intronic	RP5-890O3.9	chr1	1318564
1-1253944	1	1253944	1253944	-	302	-50448	1_1304392_rs34561833_C_CG	1	1304392	1304392	4.02821e-05	-0.585114	0	61	ncRNA_intronic	RP5-890O3.9	chr1	1318564
1-1253944	1	1253944	1253944	-	302	-50718	1_1304662_rs34487973_G_A	1	1304662	1304662	4.41567e-05	-0.58392	0	61	ncRNA_intronic	RP5-890O3.9	chr1	1318564
1-1253944	1	1253944	1253944	-	302	-50756	1_1304700_rs150231511_GT_G	1	1304700	1304701	4.41567e-05	-0.58392	0	61	ncRNA_intronic	RP5-890O3.9	chr1	1318564
1-1253944	1	1253944	1253944	-	302	-50843	1_1304787_rs35435148_G_A	1	1304787	1304787	4.41567e-05	-0.58392	0	61	ncRNA_intronic	RP5-890O3.9	chr1	1318564
1-1253944	1	1253944	1253944	-	302	-50912	1_1304856_rs34974211_CTT_C	1	1304856	1304858	4.02821e-05	-0.585114	0	61	ncRNA_intronic	RP5-890O3.9	chr1	1318564
1-1253944	1	1253944	1253944	-	302	-50992	1_1304936_rs4498744_C_G	1	1304936	1304936	4.02821e-05	-0.585114	0	61	ncRNA_intronic	RP5-890O3.9	chr1	1318564
1-1253944	1	1253944	1253944	-	302	-51063	1_1305007_rs34561762_T_C	1	1305007	1305007	4.026e-05	-0.585329	0	61	ncRNA_intronic	RP5-890O3.9	chr1	1318564
1-1253944	1	1253944	1253944	-	302	-51122	1_1305066_rs34883051_T_C	1	1305066	1305066	4.026e-05	-0.585329	0	61	ncRNA_intronic	RP5-890O3.9	chr1	1318564
1-1253944	1	1253944	1253944	-	302	-51152	1_1305096_rs34953014_G_C	1	1305096	1305096	5.25155e-05	-0.583004	0	61	ncRNA_intronic	RP5-890O3.9	chr1	1318564
1-1253944	1	1253944	1253944	-	302	-51177	1_1305121_rs34828044_C_T	1	1305121	1305121	4.026e-05	-0.585329	0	61	ncRNA_intronic	RP5-890O3.9	chr1	1318564
1-1253944	1	1253944	1253944	-	302	-51257	1_1305201_rs34372380_C_T	1	1305201	1305201	4.02821e-05	-0.585114	0	61	ncRNA_intronic	RP5-890O3.9	chr1	1318564
1-1253944	1	1253944	1253944	-	302	-51549	1_1305493_rs2649599_A_G	1	1305493	1305493	6.84377e-05	0.473917	0	61	ncRNA_intronic	RP5-890O3.9	chr1	1318564
1-1253944	1	1253944	1253944	-	302	-51617	1_1305561_rs17160669_C_T	1	1305561	1305561	4.02821e-05	-0.585114	0	61	ncRNA_intronic	RP5-890O3.9	chr1	1318564
1-1253944	1	1253944	1253944	-	302	-51753	1_1305697_rs111421264_G_C	1	1305697	1305697	4.02821e-05	-0.585114	0	61	ncRNA_intronic	RP5-890O3.9	chr1	1318564
1-1253944	1	1253944	1253944	-	302	-51756	1_1305700_rs113429154_A_G	1	1305700	1305700	4.02821e-05	-0.585114	0	61	ncRNA_intronic	RP5-890O3.9	chr1	1318564
1-1253944	1	1253944	1253944	-	302	-51866	1_1305810_rs35194784_T_C	1	1305810	1305810	5.10784e-05	-0.578121	0	61	ncRNA_intronic	RP5-890O3.9	chr1	1318564
1-1253944	1	1253944	1253944	-	302	-51968	1_1305912_rs35566806_C_T	1	1305912	1305912	5.96642e-05	-0.572686	0	61	ncRNA_intronic	RP5-890O3.9	chr1	1318564
1-1253944	1	1253944	1253944	-	302	-52020	1_1305964_rs34457386_G_C	1	1305964	1305964	5.96642e-05	-0.572686	0	61	ncRNA_intronic	RP5-890O3.9	chr1	1318564
1-1253944	1	1253944	1253944	-	302	-54345	1_1308289_rs12408046_G_A	1	1308289	1308289	6.08297e-05	-0.594027	0	61	ncRNA_intronic	RP5-890O3.9	chr1	1318564
1-1253944	1	1253944	1253944	-	302	-54442	1_1308386_rs12408050_G_A	1	1308386	1308386	6.08297e-05	-0.594027	0	61	ncRNA_intronic	RP5-890O3.9	chr1	1318564
1-1253944	1	1253944	1253944	-	302	-54443	1_1308387_rs12408051_G_A	1	1308387	1308387	5.95702e-05	-0.600196	0	61	ncRNA_intronic	RP5-890O3.9	chr1	1318564
1-1253944	1	1253944	1253944	-	302	-55941	1_1309885_rs35745967_A_G	1	1309885	1309885	7.53516e-05	-0.585627	0	61	ncRNA_intronic	RP5-890O3.9	chr1	1318564
1-1253944	1	1253944	1253944	-	302	-57078	1_1311022_rs2649593_C_T	1	1311022	1311022	5.43997e-05	-0.599594	0	61	ncRNA_intronic	RP5-890O3.9	chr1	1318564
1-1253944	1	1253944	1253944	-	302	-57598	1_1311542_rs9730511_G_C	1	1311542	1311542	0.000174742	0.459409	0	61	ncRNA_intronic	RP5-890O3.9	chr1	1318564
1-1253944	1	1253944	1253944	-	302	-58867	1_1312811_rs34582295_C_T	1	1312811	1312811	0.000184397	0.459395	0	61	ncRNA_intronic	RP5-890O3.9	chr1	1318564
1-1253944	1	1253944	1253944	-	302	-59640	1_1313584_rs11489820_G_C	1	1313584	1313584	0.000221414	0.454757	0	61	ncRNA_intronic	RP5-890O3.9	chr1	1318564
1-1253944	1	1253944	1253944	-	302	-60527	1_1314471_rs2313135_T_G	1	1314471	1314471	1.82033e-05	0.63006	0	61	ncRNA_intronic	RP5-890O3.9	chr1	1318564
1-1253944	1	1253944	1253944	-	302	-62303	1_1316247_rs34429643_A_G	1	1316247	1316247	0.000107872	-0.593058	0	61	ncRNA_intronic	RP5-890O3.9	chr1	1318564
1-1253944	1	1253944	1253944	-	302	-64329	1_1318273_rs66559562_G_A	1	1318273	1318273	6.41224e-05	-0.617611	0	61	ncRNA_intronic	RP5-890O3.9	chr1	1318564
1-1253944	1	1253944	1253944	-	302	-65179	1_1319123_rs12746510_T_C	1	1319123	1319123	7.18001e-05	-0.608933	0	61	ncRNA_intronic	RP5-890O3.9	chr1	1318564
1-1253944	1	1253944	1253944	-	302	-65982	1_1319926_rs28876135_C_T	1	1319926	1319926	0.000122886	-0.599411	0	61	ncRNA_intronic	RP5-890O3.9	chr1	1318564
1-1253944	1	1253944	1253944	-	302	-66185	1_1320129_rs9727393_C_G	1	1320129	1320129	0.0001235	0.475226	0	61	ncRNA_intronic	RP5-890O3.9	chr1	1318564
1-1253944	1	1253944	1253944	-	302	-69134	1_1323078_rs12729599_A_G	1	1323078	1323078	7.73495e-05	0.465659	0	61	ncRNA_intronic	RP5-890O3.9	chr1	1318564
1-1253944	1	1253944	1253944	-	302	-69199	1_1323143_rs35654872_CCT_C	1	1323143	1323145	0.000110399	0.478787	0	61	ncRNA_intronic	RP5-890O3.9	chr1	1318564
1-1253944	1	1253944	1253944	-	302	-70380	1_1324324_._G_A	1	1324324	1324324	0.00011362	0.478406	0	61	ncRNA_intronic	RP5-890O3.9	chr1	1318564
1-1253944	1	1253944	1253944	-	302	-71263	1_1325207_rs1240748_C_T	1	1325207	1325207	8.54183e-05	0.462937	0	61	ncRNA_intronic	RP5-890O3.9	chr1	1318564
1-1253944	1	1253944	1253944	-	302	-75477	1_1329421_rs35035339_G_A	1	1329421	1329421	0.000196235	-0.683609	0	61	ncRNA_intronic	RP5-890O3.9	chr1	1318564
1-1253944	1	1253944	1253944	-	302	-75859	1_1329803_rs1240747_A_G	1	1329803	1329803	9.98552e-05	-0.46879	0	61	ncRNA_intronic	RP5-890O3.9	chr1	1318564
1-1253944	1	1253944	1253944	-	302	-76782	1_1330726_rs1240746_A_G	1	1330726	1330726	0.000110973	-0.466376	0	61	ncRNA_intronic	RP5-890O3.9	chr1	1318564
1-1253944	1	1253944	1253944	-	302	-79654	1_1333598_rs35242196_C_A	1	1333598	1333598	4.94941e-05	-0.635997	0	61	ncRNA_intronic	RP5-890O3.9	chr1	1318564
1-1253944	1	1253944	1253944	-	302	-81846	1_1335790_rs1240708_A_G	1	1335790	1335790	0.000188513	-0.482576	0	61	ncRNA_intronic	RP5-890O3.9	chr1	1318564
1-1253944	1	1253944	1253944	-	302	-82192	1_1336136_rs34091023_GGA_G	1	1336136	1336138	4.94941e-05	-0.635997	0	61	ncRNA_intronic	RP5-890O3.9	chr1	1318564
1-1253944	1	1253944	1253944	-	302	-83390	1_1337334_rs1171_G_T	1	1337334	1337334	4.94941e-05	-0.635997	0	61	ncRNA_intronic	RP5-890O3.9	chr1	1318564
1-1253944	1	1253944	1253944	-	302	-83893	1_1337837_rs1240709_A_G	1	1337837	1337837	0.000170488	-0.458429	0	61	ncRNA_intronic	RP5-890O3.9	chr1	1318564
1-1253944	1	1253944	1253944	-	302	-85029	1_1338973_rs17363048_A_G	1	1338973	1338973	5.05201e-05	-0.635871	0	61	ncRNA_intronic	RP5-890O3.9	chr1	1318564
1-1253944	1	1253944	1253944	-	302	-89001	1_1342945_rs34442823_C_A	1	1342945	1342945	8.68316e-05	-0.624799	0	61	ncRNA_intronic	RP5-890O3.9	chr1	1318564
1-1253944	1	1253944	1253944	-	302	-92759	1_1346703_rs1240718_A_C	1	1346703	1346703	0.000145947	-0.465137	0	61	ncRNA_intronic	RP5-890O3.9	chr1	1318564
1-1254016	1	1254016	1254016	-	302	97361	1_1156655_rs75998592_G_A	1	1156655	1156655	0.000433831	0.64096	0	59	ncRNA_exonic	RP5-890O3.9	chr1	1318636
1-1254016	1	1254016	1254016	-	302	97281	1_1156735_rs79361728_T_C	1	1156735	1156735	0.000935539	0.579226	0	59	ncRNA_exonic	RP5-890O3.9	chr1	1318636
1-1254016	1	1254016	1254016	-	302	96676	1_1157340_rs56013947_A_G	1	1157340	1157340	0.000782724	0.560503	0	59	ncRNA_exonic	RP5-890O3.9	chr1	1318636
1-1254016	1	1254016	1254016	-	302	96644	1_1157372_rs55683245_G_A	1	1157372	1157372	0.000782724	0.560503	0	59	ncRNA_exonic	RP5-890O3.9	chr1	1318636
1-1254016	1	1254016	1254016	-	302	96469	1_1157547_rs79118541_T_C	1	1157547	1157547	0.000782724	0.560503	0	59	ncRNA_exonic	RP5-890O3.9	chr1	1318636
1-1254016	1	1254016	1254016	-	302	96452	1_1157564_rs75124586_G_A	1	1157564	1157564	0.000782724	0.560503	0	59	ncRNA_exonic	RP5-890O3.9	chr1	1318636
1-1254016	1	1254016	1254016	-	302	96391	1_1157625_rs74374908_C_T	1	1157625	1157625	0.000782724	0.560503	0	59	ncRNA_exonic	RP5-890O3.9	chr1	1318636
1-1254016	1	1254016	1254016	-	302	96385	1_1157631_._G_A	1	1157631	1157631	0.000782724	0.560503	0	59	ncRNA_exonic	RP5-890O3.9	chr1	1318636
1-1254016	1	1254016	1254016	-	302	96332	1_1157684_rs79281810_C_T	1	1157684	1157684	0.000782724	0.560503	0	59	ncRNA_exonic	RP5-890O3.9	chr1	1318636
1-1254016	1	1254016	1254016	-	302	96311	1_1157705_rs79339398_C_G	1	1157705	1157705	0.000782724	0.560503	0	59	ncRNA_exonic	RP5-890O3.9	chr1	1318636
1-1254016	1	1254016	1254016	-	302	96182	1_1157834_rs79561057_C_T	1	1157834	1157834	0.000782724	0.560503	0	59	ncRNA_exonic	RP5-890O3.9	chr1	1318636
1-1254016	1	1254016	1254016	-	302	96154	1_1157862_rs78596995_C_T	1	1157862	1157862	0.000782724	0.560503	0	59	ncRNA_exonic	RP5-890O3.9	chr1	1318636
1-1254016	1	1254016	1254016	-	302	96057	1_1157959_rs76502131_C_T	1	1157959	1157959	0.000782724	0.560503	0	59	ncRNA_exonic	RP5-890O3.9	chr1	1318636
1-1254016	1	1254016	1254016	-	302	96056	1_1157960_rs74350546_T_C	1	1157960	1157960	0.000782724	0.560503	0	59	ncRNA_exonic	RP5-890O3.9	chr1	1318636
1-1254016	1	1254016	1254016	-	302	96042	1_1157974_._A_G	1	1157974	1157974	0.000782724	0.560503	0	59	ncRNA_exonic	RP5-890O3.9	chr1	1318636
1-1254016	1	1254016	1254016	-	302	96025	1_1157991_rs74930764_G_A	1	1157991	1157991	0.000782724	0.560503	0	59	ncRNA_exonic	RP5-890O3.9	chr1	1318636
1-1254016	1	1254016	1254016	-	302	95996	1_1158020_rs112678550_A_C	1	1158020	1158020	0.000782724	0.560503	0	59	ncRNA_exonic	RP5-890O3.9	chr1	1318636
1-1254016	1	1254016	1254016	-	302	95739	1_1158277_rs3813199_G_A	1	1158277	1158277	0.000928207	0.533642	0	59	ncRNA_exonic	RP5-890O3.9	chr1	1318636
1-1254016	1	1254016	1254016	-	302	95690	1_1158326_rs3813198_G_A	1	1158326	1158326	0.000928207	0.533642	0	59	ncRNA_exonic	RP5-890O3.9	chr1	1318636
1-1254016	1	1254016	1254016	-	302	95659	1_1158357_rs76888271_A_G	1	1158357	1158357	0.000928207	0.533642	0	59	ncRNA_exonic	RP5-890O3.9	chr1	1318636
1-1254016	1	1254016	1254016	-	302	95482	1_1158534_rs59317408_G_GAC	1	1158534	1158534	0.000928207	0.533642	0	59	ncRNA_exonic	RP5-890O3.9	chr1	1318636
1-1254016	1	1254016	1254016	-	302	95452	1_1158562_rs57524763_AAC_A	1	1158562	1158564	0.000975876	0.539355	0	59	ncRNA_exonic	RP5-890O3.9	chr1	1318636
1-1254016	1	1254016	1254016	-	302	95068	1_1158948_rs75967767_A_G	1	1158948	1158948	0.00151111	0.538618	0	59	ncRNA_exonic	RP5-890O3.9	chr1	1318636
1-1254016	1	1254016	1254016	-	302	95043	1_1158973_rs79367599_A_T	1	1158973	1158973	0.00137434	0.543632	0	59	ncRNA_exonic	RP5-890O3.9	chr1	1318636
1-1254016	1	1254016	1254016	-	302	95041	1_1158975_rs74808088_A_C	1	1158975	1158975	0.00137434	0.543632	0	59	ncRNA_exonic	RP5-890O3.9	chr1	1318636
1-1254016	1	1254016	1254016	-	302	94996	1_1159020_rs113206287_A_G	1	1159020	1159020	0.00137434	0.543632	0	59	ncRNA_exonic	RP5-890O3.9	chr1	1318636
1-1254016	1	1254016	1254016	-	302	94992	1_1159024_rs77472198_C_T	1	1159024	1159024	0.00137434	0.543632	0	59	ncRNA_exonic	RP5-890O3.9	chr1	1318636
1-1254016	1	1254016	1254016	-	302	94954	1_1159062_rs79028173_T_C	1	1159062	1159062	0.00137434	0.543632	0	59	ncRNA_exonic	RP5-890O3.9	chr1	1318636
1-1254016	1	1254016	1254016	-	302	94909	1_1159107_rs114919826_G_A	1	1159107	1159107	0.00151111	0.538618	0	59	ncRNA_exonic	RP5-890O3.9	chr1	1318636
1-1254016	1	1254016	1254016	-	302	94287	1_1159729_rs112733189_T_G	1	1159729	1159729	0.00151111	0.538618	0	59	ncRNA_exonic	RP5-890O3.9	chr1	1318636
1-1254016	1	1254016	1254016	-	302	93853	1_1160163_rs111452679_G_A	1	1160163	1160163	0.000796194	0.554674	0	59	ncRNA_exonic	RP5-890O3.9	chr1	1318636
1-1254016	1	1254016	1254016	-	302	93792	1_1160224_rs79242155_C_T	1	1160224	1160224	0.00151111	0.538618	0	59	ncRNA_exonic	RP5-890O3.9	chr1	1318636
1-1254016	1	1254016	1254016	-	302	93790	1_1160226_rs75165450_A_G	1	1160226	1160226	0.00151111	0.538618	0	59	ncRNA_exonic	RP5-890O3.9	chr1	1318636
1-1254016	1	1254016	1254016	-	302	93351	1_1160665_rs6671424_G_A	1	1160665	1160665	0.000459338	0.579517	0	59	ncRNA_exonic	RP5-890O3.9	chr1	1318636
1-1254016	1	1254016	1254016	-	302	93207	1_1160809_rs3753343_T_C	1	1160809	1160809	0.00151111	0.538618	0	59	ncRNA_exonic	RP5-890O3.9	chr1	1318636
1-1254016	1	1254016	1254016	-	302	93160	1_1160856_rs3753342_T_C	1	1160856	1160856	0.00022086	0.60973	0	59	ncRNA_exonic	RP5-890O3.9	chr1	1318636
1-1254016	1	1254016	1254016	-	302	92887	1_1161129_rs370635626_T_C	1	1161129	1161129	0.00151111	0.538618	0	59	ncRNA_exonic	RP5-890O3.9	chr1	1318636
1-1254016	1	1254016	1254016	-	302	92654	1_1161362_rs111698464_A_G	1	1161362	1161362	0.00151111	0.538618	0	59	ncRNA_exonic	RP5-890O3.9	chr1	1318636
1-1254016	1	1254016	1254016	-	302	92623	1_1161393_._C_T	1	1161393	1161393	0.00022086	0.60973	1	59	ncRNA_exonic	RP5-890O3.9	chr1	1318636
1-1254016	1	1254016	1254016	-	302	92375	1_1161641_rs78913203_G_A	1	1161641	1161641	0.00151111	0.538618	0	59	ncRNA_exonic	RP5-890O3.9	chr1	1318636
1-1254016	1	1254016	1254016	-	302	92299	1_1161717_rs115953853_C_T	1	1161717	1161717	0.00123127	0.552265	0	59	ncRNA_exonic	RP5-890O3.9	chr1	1318636
1-1254016	1	1254016	1254016	-	302	92284	1_1161732_rs550794034_G_A	1	1161732	1161732	0.000616044	0.655296	0	59	ncRNA_exonic	RP5-890O3.9	chr1	1318636
1-1254016	1	1254016	1254016	-	302	92261	1_1161755_rs142693327_G_A	1	1161755	1161755	0.000746655	0.579065	0	59	ncRNA_exonic	RP5-890O3.9	chr1	1318636
1-1254016	1	1254016	1254016	-	302	92260	1_1161756_rs147359526_G_T	1	1161756	1161756	0.000746655	0.579065	0	59	ncRNA_exonic	RP5-890O3.9	chr1	1318636
1-1254016	1	1254016	1254016	-	302	92236	1_1161780_rs113791678_C_T	1	1161780	1161780	0.00151111	0.538618	0	59	ncRNA_exonic	RP5-890O3.9	chr1	1318636
1-1254016	1	1254016	1254016	-	302	92150	1_1161866_rs78107697_C_T	1	1161866	1161866	0.00169271	0.533976	0	59	ncRNA_exonic	RP5-890O3.9	chr1	1318636
1-1254016	1	1254016	1254016	-	302	92016	1_1162000_rs111614456_G_GC	1	1162000	1162000	0.00177748	0.538549	0	59	ncRNA_exonic	RP5-890O3.9	chr1	1318636
1-1254016	1	1254016	1254016	-	302	91744	1_1162272_rs3766189_C_T	1	1162272	1162272	0.00120619	0.60118	0	59	ncRNA_exonic	RP5-890O3.9	chr1	1318636
1-1254016	1	1254016	1254016	-	302	91735	1_1162281_rs3766188_G_A	1	1162281	1162281	0.00129718	0.548512	0	59	ncRNA_exonic	RP5-890O3.9	chr1	1318636
1-1254016	1	1254016	1254016	-	302	91581	1_1162435_rs3766186_C_A	1	1162435	1162435	0.00127133	0.549529	0	59	ncRNA_exonic	RP5-890O3.9	chr1	1318636
1-1254016	1	1254016	1254016	-	302	91334	1_1162682_rs118047549_C_T	1	1162682	1162682	0.00130341	0.542206	0	59	ncRNA_exonic	RP5-890O3.9	chr1	1318636
1-1254016	1	1254016	1254016	-	302	90844	1_1163172_rs112819941_T_C	1	1163172	1163172	0.00151111	0.538618	0	59	ncRNA_exonic	RP5-890O3.9	chr1	1318636
1-1254016	1	1254016	1254016	-	302	90661	1_1163355_rs55701216_T_C	1	1163355	1163355	0.00151111	0.538618	0	59	ncRNA_exonic	RP5-890O3.9	chr1	1318636
1-1254016	1	1254016	1254016	-	302	90567	1_1163449_rs56070543_T_C	1	1163449	1163449	0.00203432	0.543241	0	59	ncRNA_exonic	RP5-890O3.9	chr1	1318636
1-1254016	1	1254016	1254016	-	302	90542	1_1163474_rs56378990_A_G	1	1163474	1163474	0.00159707	0.564498	0	59	ncRNA_exonic	RP5-890O3.9	chr1	1318636
1-1254016	1	1254016	1254016	-	302	89476	1_1164540_rs80229541_G_T	1	1164540	1164540	0.00151111	0.538618	0	59	ncRNA_exonic	RP5-890O3.9	chr1	1318636
1-1254016	1	1254016	1254016	-	302	89329	1_1164687_rs75188282_G_C	1	1164687	1164687	0.00151111	0.538618	0	59	ncRNA_exonic	RP5-890O3.9	chr1	1318636
1-1254016	1	1254016	1254016	-	302	88734	1_1165280_rs148801934_GCA_G	1	1165280	1165282	0.00151111	0.538618	0	59	ncRNA_exonic	RP5-890O3.9	chr1	1318636
1-1254016	1	1254016	1254016	-	302	88694	1_1165320_rs143841174_CAT_C	1	1165320	1165322	0.00179101	0.55072	0	59	ncRNA_exonic	RP5-890O3.9	chr1	1318636
1-1254016	1	1254016	1254016	-	302	88655	1_1165361_rs76024681_A_G	1	1165361	1165361	0.00207752	0.54353	0	59	ncRNA_exonic	RP5-890O3.9	chr1	1318636
1-1254016	1	1254016	1254016	-	302	88545	1_1165471_rs77819818_T_C	1	1165471	1165471	0.00173928	0.551967	0	59	ncRNA_exonic	RP5-890O3.9	chr1	1318636
1-1254016	1	1254016	1254016	-	302	88291	1_1165725_rs77696650_A_G	1	1165725	1165725	0.00173928	0.551967	0	59	ncRNA_exonic	RP5-890O3.9	chr1	1318636
1-1254016	1	1254016	1254016	-	302	88195	1_1165821_rs79493008_T_C	1	1165821	1165821	0.00207752	0.54353	0	59	ncRNA_exonic	RP5-890O3.9	chr1	1318636
1-1254016	1	1254016	1254016	-	302	87941	1_1166075_rs55893507_G_A	1	1166075	1166075	0.00173928	0.551967	0	59	ncRNA_exonic	RP5-890O3.9	chr1	1318636
1-1254016	1	1254016	1254016	-	302	87839	1_1166177_rs55717744_G_C	1	1166177	1166177	0.00173928	0.551967	0	59	ncRNA_exonic	RP5-890O3.9	chr1	1318636
1-1254016	1	1254016	1254016	-	302	87811	1_1166205_._C_T	1	1166205	1166205	0.00173928	0.551967	0	59	ncRNA_exonic	RP5-890O3.9	chr1	1318636
1-1254016	1	1254016	1254016	-	302	86917	1_1167090_rs112603604_CCCCCGGGAA_C	1	1167090	1167099	0.000326458	0.596718	0	59	ncRNA_exonic	RP5-890O3.9	chr1	1318636
1-1254016	1	1254016	1254016	-	302	86220	1_1167796_rs190796582_C_T	1	1167796	1167796	0.00168034	0.560027	0	59	ncRNA_exonic	RP5-890O3.9	chr1	1318636
1-1254016	1	1254016	1254016	-	302	82639	1_1171377_rs7536250_A_G	1	1171377	1171377	0.00170245	0.528535	0	59	ncRNA_exonic	RP5-890O3.9	chr1	1318636
1-1254016	1	1254016	1254016	-	302	79062	1_1174954_rs6687563_T_C	1	1174954	1174954	0.000708313	0.594214	0	59	ncRNA_exonic	RP5-890O3.9	chr1	1318636
1-1254016	1	1254016	1254016	-	302	78269	1_1175747_rs113143549_A_G	1	1175747	1175747	0.00073865	0.59359	0	59	ncRNA_exonic	RP5-890O3.9	chr1	1318636
1-1254016	1	1254016	1254016	-	302	10447	1_1243558_rs139775692_GGGGCGCGGGGA_G	1	1243558	1243569	0.00142014	0.472509	0	59	ncRNA_exonic	RP5-890O3.9	chr1	1318636
1-1254016	1	1254016	1254016	-	302	1707	1_1252309_rs35031478_A_T	1	1252309	1252309	0.00203262	0.464461	0	59	ncRNA_exonic	RP5-890O3.9	chr1	1318636
1-1254016	1	1254016	1254016	-	302	-43043	1_1297059_rs35056373_G_A	1	1297059	1297059	0.00116904	-0.406139	0	59	ncRNA_exonic	RP5-890O3.9	chr1	1318636
1-1254016	1	1254016	1254016	-	302	-43049	1_1297065_rs2765023_C_T	1	1297065	1297065	0.000458549	0.444775	0	59	ncRNA_exonic	RP5-890O3.9	chr1	1318636
1-1254016	1	1254016	1254016	-	302	-44966	1_1298982_rs112431693_T_C	1	1298982	1298982	0.00178134	0.45561	0	59	ncRNA_exonic	RP5-890O3.9	chr1	1318636
1-1254016	1	1254016	1254016	-	302	-45052	1_1299068_rs35742679_C_T	1	1299068	1299068	0.00160466	0.456781	0	59	ncRNA_exonic	RP5-890O3.9	chr1	1318636
1-1254016	1	1254016	1254016	-	302	-45244	1_1299260_rs36087904_A_G	1	1299260	1299260	0.0018162	0.449934	0	59	ncRNA_exonic	RP5-890O3.9	chr1	1318636
1-1254016	1	1254016	1254016	-	302	-45463	1_1299479_rs527513670_CCATG_C	1	1299479	1299483	0.00175712	0.454929	0	59	ncRNA_exonic	RP5-890O3.9	chr1	1318636
1-1254016	1	1254016	1254016	-	302	-45468	1_1299484_rs542433833_TTG_T	1	1299484	1299486	0.00175712	0.454929	0	59	ncRNA_exonic	RP5-890O3.9	chr1	1318636
1-1254016	1	1254016	1254016	-	302	-45646	1_1299662_rs34639471_T_G	1	1299662	1299662	0.00171467	0.452044	0	59	ncRNA_exonic	RP5-890O3.9	chr1	1318636
1-1254016	1	1254016	1254016	-	302	-45930	1_1299946_rs34522599_T_C	1	1299946	1299946	0.00170619	0.451357	0	59	ncRNA_exonic	RP5-890O3.9	chr1	1318636
1-1254016	1	1254016	1254016	-	302	-46058	1_1300074_rs35955667_T_C	1	1300074	1300074	0.00171467	0.452044	0	59	ncRNA_exonic	RP5-890O3.9	chr1	1318636
1-1254016	1	1254016	1254016	-	302	-46085	1_1300101_rs35642451_C_T	1	1300101	1300101	0.00171467	0.452044	0	59	ncRNA_exonic	RP5-890O3.9	chr1	1318636
1-1254016	1	1254016	1254016	-	302	-46524	1_1300540_rs28890279_A_G	1	1300540	1300540	0.00171467	0.452044	0	59	ncRNA_exonic	RP5-890O3.9	chr1	1318636
1-1254016	1	1254016	1254016	-	302	-46562	1_1300578_rs28503348_C_T	1	1300578	1300578	0.00171467	0.452044	0	59	ncRNA_exonic	RP5-890O3.9	chr1	1318636
1-1254016	1	1254016	1254016	-	302	-47372	1_1301388_rs71628956_A_G	1	1301388	1301388	0.00122875	0.498158	0	59	ncRNA_exonic	RP5-890O3.9	chr1	1318636
1-1254016	1	1254016	1254016	-	302	-47426	1_1301442_rs76662808_T_C	1	1301442	1301442	0.00131556	0.497636	0	59	ncRNA_exonic	RP5-890O3.9	chr1	1318636
1-1254016	1	1254016	1254016	-	302	-48090	1_1302106_rs72896260_T_G	1	1302106	1302106	0.00212213	0.497809	0	59	ncRNA_exonic	RP5-890O3.9	chr1	1318636
1-1254016	1	1254016	1254016	-	302	-48957	1_1302973_rs72896264_G_A	1	1302973	1302973	0.0021072	0.462242	0	59	ncRNA_exonic	RP5-890O3.9	chr1	1318636
1-1254016	1	1254016	1254016	-	302	-49034	1_1303050_rs77428272_GGTGA_G	1	1303050	1303054	0.00215774	0.4591	0	59	ncRNA_exonic	RP5-890O3.9	chr1	1318636
1-1254016	1	1254016	1254016	-	302	-49086	1_1303102_rs201555063_TTTTA_T	1	1303102	1303106	0.00171467	0.452044	0	59	ncRNA_exonic	RP5-890O3.9	chr1	1318636
1-1254016	1	1254016	1254016	-	302	-49238	1_1303254_rs34316807_A_T	1	1303254	1303254	0.00171467	0.452044	0	59	ncRNA_exonic	RP5-890O3.9	chr1	1318636
1-1254016	1	1254016	1254016	-	302	-49283	1_1303299_rs35125219_C_T	1	1303299	1303299	0.0018389	0.450459	0	59	ncRNA_exonic	RP5-890O3.9	chr1	1318636
1-1254016	1	1254016	1254016	-	302	-49315	1_1303331_._C_T	1	1303331	1303331	0.00198433	0.447812	0	59	ncRNA_exonic	RP5-890O3.9	chr1	1318636
1-1254016	1	1254016	1254016	-	302	-49329	1_1303345_rs75064234_A_G	1	1303345	1303345	0.00198433	0.447812	0	59	ncRNA_exonic	RP5-890O3.9	chr1	1318636
1-1254016	1	1254016	1254016	-	302	-49334	1_1303350_rs77752170_T_G	1	1303350	1303350	0.00198433	0.447812	0	59	ncRNA_exonic	RP5-890O3.9	chr1	1318636
1-1254016	1	1254016	1254016	-	302	-49358	1_1303374_rs35045511_C_A	1	1303374	1303374	0.00198433	0.447812	0	59	ncRNA_exonic	RP5-890O3.9	chr1	1318636
1-1254016	1	1254016	1254016	-	302	-49541	1_1303557_rs79471774_G_C	1	1303557	1303557	0.0018389	0.450459	0	59	ncRNA_exonic	RP5-890O3.9	chr1	1318636
1-1254016	1	1254016	1254016	-	302	-49661	1_1303677_rs34567656_C_T	1	1303677	1303677	0.00207144	0.447042	0	59	ncRNA_exonic	RP5-890O3.9	chr1	1318636
1-1254016	1	1254016	1254016	-	302	-50127	1_1304143_rs36066545_G_A	1	1304143	1304143	0.00162419	0.457352	0	59	ncRNA_exonic	RP5-890O3.9	chr1	1318636
1-1254016	1	1254016	1254016	-	302	-50373	1_1304389_rs35459109_T_C	1	1304389	1304389	0.00173417	0.452996	0	59	ncRNA_exonic	RP5-890O3.9	chr1	1318636
1-1254016	1	1254016	1254016	-	302	-50376	1_1304392_rs34561833_C_CG	1	1304392	1304392	0.00161676	0.454563	0	59	ncRNA_exonic	RP5-890O3.9	chr1	1318636
1-1254016	1	1254016	1254016	-	302	-50646	1_1304662_rs34487973_G_A	1	1304662	1304662	0.00173417	0.452996	0	59	ncRNA_exonic	RP5-890O3.9	chr1	1318636
1-1254016	1	1254016	1254016	-	302	-50684	1_1304700_rs150231511_GT_G	1	1304700	1304701	0.00173417	0.452996	0	59	ncRNA_exonic	RP5-890O3.9	chr1	1318636
1-1254016	1	1254016	1254016	-	302	-50771	1_1304787_rs35435148_G_A	1	1304787	1304787	0.00173417	0.452996	0	59	ncRNA_exonic	RP5-890O3.9	chr1	1318636
1-1254016	1	1254016	1254016	-	302	-50840	1_1304856_rs34974211_CTT_C	1	1304856	1304858	0.00161676	0.454563	0	59	ncRNA_exonic	RP5-890O3.9	chr1	1318636
1-1254016	1	1254016	1254016	-	302	-50920	1_1304936_rs4498744_C_G	1	1304936	1304936	0.00161676	0.454563	0	59	ncRNA_exonic	RP5-890O3.9	chr1	1318636
1-1254016	1	1254016	1254016	-	302	-50991	1_1305007_rs34561762_T_C	1	1305007	1305007	0.00163069	0.454367	0	59	ncRNA_exonic	RP5-890O3.9	chr1	1318636
1-1254016	1	1254016	1254016	-	302	-51050	1_1305066_rs34883051_T_C	1	1305066	1305066	0.00163069	0.454367	0	59	ncRNA_exonic	RP5-890O3.9	chr1	1318636
1-1254016	1	1254016	1254016	-	302	-51080	1_1305096_rs34953014_G_C	1	1305096	1305096	0.00202848	0.450025	0	59	ncRNA_exonic	RP5-890O3.9	chr1	1318636
1-1254016	1	1254016	1254016	-	302	-51105	1_1305121_rs34828044_C_T	1	1305121	1305121	0.00163069	0.454367	0	59	ncRNA_exonic	RP5-890O3.9	chr1	1318636
1-1254016	1	1254016	1254016	-	302	-51185	1_1305201_rs34372380_C_T	1	1305201	1305201	0.00161676	0.454563	0	59	ncRNA_exonic	RP5-890O3.9	chr1	1318636
1-1254016	1	1254016	1254016	-	302	-51545	1_1305561_rs17160669_C_T	1	1305561	1305561	0.00161676	0.454563	0	59	ncRNA_exonic	RP5-890O3.9	chr1	1318636
1-1254016	1	1254016	1254016	-	302	-51681	1_1305697_rs111421264_G_C	1	1305697	1305697	0.00161676	0.454563	0	59	ncRNA_exonic	RP5-890O3.9	chr1	1318636
1-1254016	1	1254016	1254016	-	302	-51684	1_1305700_rs113429154_A_G	1	1305700	1305700	0.00161676	0.454563	0	59	ncRNA_exonic	RP5-890O3.9	chr1	1318636
1-1254016	1	1254016	1254016	-	302	-51896	1_1305912_rs35566806_C_T	1	1305912	1305912	0.00209881	0.443767	0	59	ncRNA_exonic	RP5-890O3.9	chr1	1318636
1-1254016	1	1254016	1254016	-	302	-51948	1_1305964_rs34457386_G_C	1	1305964	1305964	0.00209881	0.443767	0	59	ncRNA_exonic	RP5-890O3.9	chr1	1318636
1-1254016	1	1254016	1254016	-	302	-54371	1_1308387_rs12408051_G_A	1	1308387	1308387	0.00196011	0.468018	0	59	ncRNA_exonic	RP5-890O3.9	chr1	1318636
1-1802858	1	1802858	1802858	-	155	23382	1_1779476_rs112422003_C_CTATA	1	1779476	1779476	0.0016616	-0.385858	1	137	intronic	GNB1	chr1	1871419
1-10517273	1	10517273	10517273	-	68	-69528	1_10586801_rs2988399_T_A	1	10586801	10586801	2.50794e-06	0.600095	1	66	UTR3	DFFA(ENST00000377038.7:c.*4274A>G)	chr1	10457216
1-10517273	1	10517273	10517273	-	68	-77938	1_10595211_rs2480780_T_C	1	10595211	10595211	5.6559e-06	0.563411	0	66	UTR3	DFFA(ENST00000377038.7:c.*4274A>G)	chr1	10457216
1-10517273	1	10517273	10517273	-	68	-79349	1_10596622_rs10779738_G_A	1	10596622	10596622	1.13118e-05	-0.553752	0	66	UTR3	DFFA(ENST00000377038.7:c.*4274A>G)	chr1	10457216
1-10517273	1	10517273	10517273	-	68	-79351	1_10596624_rs10864461_C_T	1	10596624	10596624	1.13118e-05	-0.553752	0	66	UTR3	DFFA(ENST00000377038.7:c.*4274A>G)	chr1	10457216
1-10517273	1	10517273	10517273	-	68	-79944	1_10597217_rs4240914_A_C	1	10597217	10597217	1.2462e-05	-0.552118	0	66	UTR3	DFFA(ENST00000377038.7:c.*4274A>G)	chr1	10457216
1-10517273	1	10517273	10517273	-	68	-84488	1_10601761_rs6681221_G_A	1	10601761	10601761	9.94387e-06	-0.572466	0	66	UTR3	DFFA(ENST00000377038.7:c.*4274A>G)	chr1	10457216
1-10517273	1	10517273	10517273	-	68	-85511	1_10602784_rs61394893_C_CTCCA	1	10602784	10602784	1.6348e-05	-0.551872	0	66	UTR3	DFFA(ENST00000377038.7:c.*4274A>G)	chr1	10457216
1-10517273	1	10517273	10517273	-	68	-89514	1_10606787_rs55913143_G_A	1	10606787	10606787	0.00116283	0.524969	0	66	UTR3	DFFA(ENST00000377038.7:c.*4274A>G)	chr1	10457216
1-10517273	1	10517273	10517273	-	68	-91310	1_10608583_rs12117392_T_C	1	10608583	10608583	0.000669438	0.566906	0	66	UTR3	DFFA(ENST00000377038.7:c.*4274A>G)	chr1	10457216
1-10517273	1	10517273	10517273	-	68	-92232	1_10609505_rs12120962_G_A	1	10609505	10609505	0.000644781	0.568435	0	66	UTR3	DFFA(ENST00000377038.7:c.*4274A>G)	chr1	10457216
1-10517273	1	10517273	10517273	-	68	-92856	1_10610129_rs2183377_G_A	1	10610129	10610129	9.70669e-06	-0.543767	0	66	UTR3	DFFA(ENST00000377038.7:c.*4274A>G)	chr1	10457216
1-10517273	1	10517273	10517273	-	68	-94130	1_10611403_rs6688558_T_C	1	10611403	10611403	0.00110846	0.526264	0	66	UTR3	DFFA(ENST00000377038.7:c.*4274A>G)	chr1	10457216
1-10517273	1	10517273	10517273	-	68	-94144	1_10611417_rs6696891_G_A	1	10611417	10611417	0.00107076	0.527676	0	66	UTR3	DFFA(ENST00000377038.7:c.*4274A>G)	chr1	10457216
1-10517273	1	10517273	10517273	-	68	-95894	1_10613167_rs7555790_G_A	1	10613167	10613167	0.0010872	0.525282	0	66	UTR3	DFFA(ENST00000377038.7:c.*4274A>G)	chr1	10457216
1-10517273	1	10517273	10517273	-	68	-96387	1_10613660_._C_T	1	10613660	10613660	0.0010872	0.525282	0	66	UTR3	DFFA(ENST00000377038.7:c.*4274A>G)	chr1	10457216
1-10517273	1	10517273	10517273	-	68	-96424	1_10613697_._GCTTCTCCCTC_G	1	10613697	10613707	0.00198709	0.496905	0	66	UTR3	DFFA(ENST00000377038.7:c.*4274A>G)	chr1	10457216
1-10517273	1	10517273	10517273	-	68	-97504	1_10614777_rs58060040_C_CT	1	10614777	10614777	0.00184356	0.504592	0	66	UTR3	DFFA(ENST00000377038.7:c.*4274A>G)	chr1	10457216
1-20978410	1	20978410	20978410	-	372	42234	1_20936176_rs572529_C_T	1	20936176	20936176	0.00133883	0.393396	0	94	ncRNA_exonic	PINK1-AS	chr1	20651917
1-20978410	1	20978410	20978410	-	372	38711	1_20939699_rs35806956_A_AT	1	20939699	20939699	0.000791757	0.42354	0	94	ncRNA_exonic	PINK1-AS	chr1	20651917
1-20978410	1	20978410	20978410	-	372	28782	1_20949628_rs7520498_C_T	1	20949628	20949628	0.00110637	-0.463352	0	94	ncRNA_exonic	PINK1-AS	chr1	20651917
1-20978410	1	20978410	20978410	-	372	28469	1_20949941_rs10916834_A_G	1	20949941	20949941	0.00130138	0.44144	0	94	ncRNA_exonic	PINK1-AS	chr1	20651917
1-20978410	1	20978410	20978410	-	372	17406	1_20961004_rs7517909_G_C	1	20961004	20961004	0.00152089	-0.387146	0	94	ncRNA_exonic	PINK1-AS	chr1	20651917
1-20978410	1	20978410	20978410	-	372	6535	1_20971875_rs3131712_G_A	1	20971875	20971875	0.000133445	0.487847	1	94	ncRNA_exonic	PINK1-AS	chr1	20651917
1-20978410	1	20978410	20978410	-	372	-7386	1_20985796_rs625149_G_A	1	20985796	20985796	0.000248357	0.519755	0	94	ncRNA_exonic	PINK1-AS	chr1	20651917
1-20978410	1	20978410	20978410	-	372	-12994	1_20991404_rs645819_G_C	1	20991404	20991404	0.00200484	0.378324	0	94	ncRNA_exonic	PINK1-AS	chr1	20651917
1-20978410	1	20978410	20978410	-	372	-14196	1_20992606_rs630484_G_T	1	20992606	20992606	0.00218512	0.375062	0	94	ncRNA_exonic	PINK1-AS	chr1	20651917
1-21459132	1	21459132	21459132	-	176	-85469	1_21544601_rs3026913_C_T	1	21544601	21544601	0.00154323	-0.490648	1	70	intronic	EIF4G3	chr1	21132639
1-26131375	1	26131375	26131375	+	234	73833	1_26205208_rs10449775_A_G	1	26205208	26205208	0.00129071	-0.377169	1	123	intronic	SELENON	chr1	25804884
1-26131375	1	26131375	26131375	+	234	75869	1_26207244_rs213621_A_G	1	26207244	26207244	0.00129071	-0.377169	0	123	intronic	SELENON	chr1	25804884
1-26131375	1	26131375	26131375	+	234	77003	1_26208378_rs213620_G_A	1	26208378	26208378	0.00207208	-0.375802	0	123	intronic	SELENON	chr1	25804884
1-26131375	1	26131375	26131375	+	234	77282	1_26208657_rs807069_A_G	1	26208657	26208657	0.00179287	-0.376344	0	123	intronic	SELENON	chr1	25804884
1-26131375	1	26131375	26131375	+	234	78302	1_26209677_rs4659393_T_C	1	26209677	26209677	0.0018905	-0.37436	0	123	intronic	SELENON	chr1	25804884
1-26131375	1	26131375	26131375	+	234	78789	1_26210164_rs11247824_C_T	1	26210164	26210164	0.00179287	-0.376344	0	123	intronic	SELENON	chr1	25804884
1-26131375	1	26131375	26131375	+	234	79416	1_26210791_rs159530_T_C	1	26210791	26210791	0.00179287	-0.376344	0	123	intronic	SELENON	chr1	25804884
1-26131375	1	26131375	26131375	+	234	81911	1_26213286_rs159527_A_C	1	26213286	26213286	0.00179287	-0.376344	0	123	intronic	SELENON	chr1	25804884
1-26131375	1	26131375	26131375	+	234	86709	1_26218084_rs2095426_C_T	1	26218084	26218084	0.00156006	-0.383055	0	123	intronic	SELENON	chr1	25804884
1-26131375	1	26131375	26131375	+	234	87453	1_26218828_rs3129533_C_T	1	26218828	26218828	0.00156006	-0.383055	0	123	intronic	SELENON	chr1	25804884
1-26131375	1	26131375	26131375	+	234	88227	1_26219602_rs1537682_T_C	1	26219602	26219602	0.00156006	-0.383055	0	123	intronic	SELENON	chr1	25804884
1-26131375	1	26131375	26131375	+	234	88473	1_26219848_rs159522_A_G	1	26219848	26219848	0.00156006	-0.383055	0	123	intronic	SELENON	chr1	25804884
1-26131375	1	26131375	26131375	+	234	89624	1_26220999_rs159521_T_C	1	26220999	26220999	0.00223667	-0.373031	0	123	intronic	SELENON	chr1	25804884
1-27031080	1	27031080	27031080	+	11	15902	1_27046982_rs12729652_G_A	1	27046982	27046982	0.000149305	-0.54385	0	79	intronic	ARID1A	chr1	26704589
1-27031080	1	27031080	27031080	+	11	63076	1_27094156_rs34502618_A_G	1	27094156	27094156	0.000132278	-0.551909	1	79	intronic	ARID1A	chr1	26704589
1-27031080	1	27031080	27031080	+	11	73532	1_27104612_rs71636778_T_C	1	27104612	27104612	0.000132278	-0.551909	0	79	intronic	ARID1A	chr1	26704589
1-33310057	1	33310057	33310057	+	15	74856	1_33384913_rs1293665_G_C	1	33384913	33384913	0.000242997	-0.446346	1	140	intronic	S100PBP	chr1	32844456
1-33310057	1	33310057	33310057	+	15	77122	1_33387179_rs1293664_T_C	1	33387179	33387179	0.00183262	-0.362768	0	140	intronic	S100PBP	chr1	32844456
1-33310057	1	33310057	33310057	+	15	87992	1_33398049_rs518440_C_T	1	33398049	33398049	0.000860695	-0.399974	0	140	intronic	S100PBP	chr1	32844456
1-33310057	1	33310057	33310057	+	15	88199	1_33398256_rs520309_T_C	1	33398256	33398256	0.000860695	-0.399974	0	140	intronic	S100PBP	chr1	32844456
[truncated: 2,873 more rows]
