# Supplementary material for: The RNA editing landscape in acute myeloid leukemia reveals associations with disease mutations and clinical outcome
Source: iScience. 2022 Nov 17;25(12):105622. doi: 10.1016/j.isci.2022.105622 (PMC9713371; doi:10.1016/j.isci.2022.105622)
Supplement: Table S5. Overlap of edQTLs with rRDD loci, related to STAR Methods [file mmc6.xlsx]

## Sheet: OL-with-edQTLs
Chr	Position	Recurrence	Location	Gene
chr12	12728263	64	intronic	APOLD1
chr1	235827161	116	intronic	LYST
chr1	246665108	78	intronic	CNST
chr15	50358162	73	ncRNA_exonic	GABPB1-AS1
chr16	89688289	106	intronic	CDK10
chr17	10175045	97	intronic	GAS7
chr17	4441341	75	intronic	SPNS3
chr18	684515	73	intronic	ENOSF1
chr19	18367049	90	UTR3	PGPEP1
chr19	18368012	80	UTR3	PGPEP1
chr2	216501792	99	UTR3	RPL37A
chr3	15692390	71	intronic	ANKRD28
chr3	186192208	67	intronic	DGKG
chr4	88017238	59	intronic	PKD2
chr6	150986885	92	intronic	MTHFD1L
chr6	82180525	75	intronic	IBTK
chr7	102152606	59	intronic	CUX1
chr8	55890867	73	intronic	LYN
chr9	33986007	118	intronic	UBAP2
chr1	179357188	87	UTR3	SOAT1
chr1	179357882	89	UTR3	SOAT1
chr1	229553624	74	intronic	ABCB10
chr15	85096687	101	intronic	PDE8A
chr17	72725128	64	intronic	SLC39A11
chr18	13474330	71	intronic	LDLRAD4
chr19	53075788	112	UTR5	ZNF160
chr5	169853216	70	intronic	DOCK2
